# Supplementary material for: Time course of changes in the transcriptome during russet induction in apple fruit
Source: BMC Plant Biol. 2023 Sep 30;23:457. doi: 10.1186/s12870-023-04483-6 (PMC10542230; doi:10.1186/s12870-023-04483-6)
Supplement: Supplementary file 4 — Supplementary Material 4 [file 12870_2023_4483_MOESM4_ESM.xlsx]

## Sheet: Description
Data S5 Results GO terms season 2018 12 d wet + 0 d dry log2FC ≤ -1.

## Sheet: 12 d wet + 0 d dry down
GO term	Ontology	Description	Number in input list	Number in BG/Ref	p-value	FDR
GO:0044763	P	single-organism cellular process	348	6591	9.3e-19	6.3e-16
GO:0007049	P	cell cycle	67	558	2.2e-17	5e-15
GO:0044699	P	single-organism process	451	9448	1.6e-17	5e-15
GO:0051301	P	cell division	51	358	3.6e-16	6.1e-14
GO:0006468	P	protein phosphorylation	79	936	1.5e-12	2.1e-10
GO:0016043	P	cellular component organization	150	2456	8e-12	9.1e-10
GO:0007017	P	microtubule-based process	26	132	1.3e-11	1.3e-09
GO:0009653	P	anatomical structure morphogenesis	75	919	2.5e-11	2.1e-09
GO:1903047	P	mitotic cell cycle process	33	228	4.2e-11	3.2e-09
GO:0045229	P	external encapsulating structure organization	53	551	1.2e-10	8e-09
GO:0000278	P	mitotic cell cycle	33	245	2.3e-10	1.3e-08
GO:0071554	P	cell wall organization or biogenesis	61	704	2.3e-10	1.3e-08
GO:0022402	P	cell cycle process	41	370	3.6e-10	1.7e-08
GO:0071555	P	cell wall organization	50	518	3.6e-10	1.7e-08
GO:0006796	P	phosphate-containing compound metabolic process	111	1735	5.3e-10	2.4e-08
GO:0006793	P	phosphorus metabolic process	111	1751	8.7e-10	3.7e-08
GO:0016310	P	phosphorylation	87	1254	1.4e-09	5.4e-08
GO:0071840	P	cellular component organization or biogenesis	156	2812	2.3e-09	8.1e-08
GO:1902589	P	single-organism organelle organization	36	316	2.2e-09	8.1e-08
GO:0009987	P	cellular process	527	12771	2.7e-09	9.3e-08
GO:0048856	P	anatomical structure development	169	3146	3.9e-09	1.3e-07
GO:0007166	P	cell surface receptor signaling pathway	30	234	4.2e-09	1.3e-07
GO:0006464	P	cellular protein modification process	125	2126	5.1e-09	1.4e-07
GO:0036211	P	protein modification process	125	2126	5.1e-09	1.4e-07
GO:0032502	P	developmental process	172	3233	5.4e-09	1.5e-07
GO:0050789	P	regulation of biological process	253	5306	1.2e-08	3e-07
GO:0007010	P	cytoskeleton organization	25	177	1.5e-08	3.7e-07
GO:0044767	P	single-organism developmental process	165	3131	2.2e-08	5.3e-07
GO:0050896	P	response to stimulus	287	6250	2.7e-08	6.3e-07
GO:0006260	P	DNA replication	22	146	3.8e-08	8.6e-07
GO:0048646	P	anatomical structure formation involved in morphogenesis	25	188	4.3e-08	9.1e-07
GO:0009791	P	post-embryonic development	97	1576	4.3e-08	9.1e-07
GO:0044707	P	single-multicellular organism process	153	2875	4.5e-08	9.2e-07
GO:0032501	P	multicellular organismal process	159	3032	5.7e-08	1.1e-06
GO:0005976	P	polysaccharide metabolic process	40	432	5.9e-08	1.1e-06
GO:0007167	P	enzyme linked receptor protein signaling pathway	20	130	1.2e-07	2.1e-06
GO:0007169	P	transmembrane receptor protein tyrosine kinase signaling pathway	20	130	1.2e-07	2.1e-06
GO:0000226	P	microtubule cytoskeleton organization	16	83	1.5e-07	2.5e-06
GO:0007275	P	multicellular organism development	148	2811	1.4e-07	2.5e-06
GO:0005975	P	carbohydrate metabolic process	75	1144	1.7e-07	2.8e-06
GO:0043412	P	macromolecule modification	136	2532	1.7e-07	2.9e-06
GO:0048731	P	system development	110	1929	2.1e-07	3.3e-06
GO:0010033	P	response to organic substance	114	2023	2.1e-07	3.4e-06
GO:0050794	P	regulation of cellular process	228	4857	2.8e-07	4.3e-06
GO:0006259	P	DNA metabolic process	44	539	3.5e-07	5.3e-06
GO:0065007	P	biological regulation	272	6062	5.6e-07	8.2e-06
GO:0000003	P	reproduction	99	1721	6.1e-07	8.8e-06
GO:0010016	P	shoot system morphogenesis	22	176	7e-07	9.8e-06
GO:0051726	P	regulation of cell cycle	23	191	7.1e-07	9.8e-06
GO:0044238	P	primary metabolic process	410	9890	8.8e-07	1.2e-05
GO:0022414	P	reproductive process	98	1715	9.2e-07	1.2e-05
GO:0000910	P	cytokinesis	16	99	1.2e-06	1.5e-05
GO:0044702	P	single organism reproductive process	90	1544	1.2e-06	1.6e-05
GO:0006996	P	organelle organization	80	1335	1.9e-06	2.3e-05
GO:0007067	P	mitotic nuclear division	18	131	2.1e-06	2.6e-05
GO:0071704	P	organic substance metabolic process	434	10672	2.7e-06	3.2e-05
GO:0048869	P	cellular developmental process	64	1001	3e-06	3.6e-05
GO:0048367	P	shoot system development	59	896	3.2e-06	3.7e-05
GO:0009725	P	response to hormone	92	1631	3.4e-06	3.9e-05
GO:0000280	P	nuclear division	23	215	4.4e-06	5e-05
GO:0009719	P	response to endogenous stimulus	95	1732	6.9e-06	7.6e-05
GO:0042221	P	response to chemical	141	2853	7.9e-06	8.6e-05
GO:0006928	P	movement of cell or subcellular component	11	55	9.5e-06	0.0001
GO:0048608	P	reproductive structure development	74	1265	1e-05	0.0001
GO:0061458	P	reproductive system development	74	1265	1e-05	0.0001
GO:0007018	P	microtubule-based movement	9	35	1.1e-05	0.00011
GO:0003006	P	developmental process involved in reproduction	83	1496	1.8e-05	0.00018
GO:0009888	P	tissue development	41	577	2e-05	0.0002
GO:0044264	P	cellular polysaccharide metabolic process	25	273	2.1e-05	0.0002
GO:0008152	P	metabolic process	473	12035	3e-05	0.00029
GO:0051273	P	beta-glucan metabolic process	13	91	3.8e-05	0.00036
GO:0030243	P	cellulose metabolic process	12	78	3.9e-05	0.00036
GO:0040007	P	growth	45	678	3.9e-05	0.00036
GO:0006073	P	cellular glucan metabolic process	21	218	4.7e-05	0.00043
GO:0044042	P	glucan metabolic process	21	218	4.7e-05	0.00043
GO:0061640	P	cytoskeleton-dependent cytokinesis	11	69	6.1e-05	0.00052
GO:0008283	P	cell proliferation	15	125	6.1e-05	0.00052
GO:0006268	P	DNA unwinding involved in DNA replication	5	9	6e-05	0.00052
GO:0010583	P	response to cyclopentenone	8	34	5.8e-05	0.00052
GO:0048285	P	organelle fission	23	257	6e-05	0.00052
GO:0051716	P	cellular response to stimulus	136	2856	6.3e-05	0.00053
GO:0007165	P	signal transduction	100	1965	6.7e-05	0.00055
GO:0006261	P	DNA-dependent DNA replication	13	99	8.2e-05	0.00067
GO:0044700	P	single organism signaling	100	1995	0.00011	0.00092
GO:0023052	P	signaling	100	1997	0.00012	0.00095
GO:0014070	P	response to organic cyclic compound	30	405	0.00013	0.001
GO:0000272	P	polysaccharide catabolic process	17	167	0.00013	0.001
GO:0009733	P	response to auxin	30	407	0.00014	0.0011
GO:0044262	P	cellular carbohydrate metabolic process	30	407	0.00014	0.0011
GO:0000271	P	polysaccharide biosynthetic process	19	202	0.00014	0.0011
GO:0048532	P	anatomical structure arrangement	11	77	0.00015	0.0011
GO:0090567	P	reproductive shoot system development	36	533	0.00016	0.0012
GO:0032989	P	cellular component morphogenesis	31	436	0.0002	0.0014
GO:0071310	P	cellular response to organic substance	58	1023	0.0002	0.0014
GO:0009755	P	hormone-mediated signaling pathway	49	821	0.00021	0.0015
GO:0009933	P	meristem structural organization	10	67	0.00021	0.0015
GO:0099402	P	plant organ development	55	961	0.00023	0.0016
GO:0051276	P	chromosome organization	33	482	0.00024	0.0016
GO:0000902	P	cell morphogenesis	29	402	0.00025	0.0017
GO:0048513	P	animal organ development	30	422	0.00025	0.0017
GO:0009887	P	organ morphogenesis	17	180	0.0003	0.002
GO:0010154	P	fruit development	43	702	0.0003	0.002
GO:0043170	P	macromolecule metabolic process	326	8111	0.00032	0.0021
GO:0046777	P	protein autophosphorylation	14	133	0.00037	0.0024
GO:0090626	P	plant epidermis morphogenesis	11	87	0.00038	0.0024
GO:0006811	P	ion transport	40	645	0.00038	0.0024
GO:0071495	P	cellular response to endogenous stimulus	51	890	0.00038	0.0024
GO:0009628	P	response to abiotic stimulus	98	2022	0.00041	0.0026
GO:0010072	P	primary shoot apical meristem specification	5	16	0.0005	0.0031
GO:0032870	P	cellular response to hormone stimulus	50	879	0.0005	0.0031
GO:0006949	P	syncytium formation	5	16	0.0005	0.0031
GO:0009292	P	genetic transfer	6	26	0.00054	0.0033
GO:0009294	P	DNA mediated transformation	6	26	0.00054	0.0033
GO:0044764	P	multi-organism cellular process	15	156	0.00056	0.0033
GO:0009886	P	post-embryonic morphogenesis	16	174	0.00058	0.0034
GO:0048316	P	seed development	40	661	0.00059	0.0035
GO:1901362	P	organic cyclic compound biosynthetic process	142	3174	0.00061	0.0035
GO:0016049	P	cell growth	29	428	0.00065	0.0037
GO:0000281	P	mitotic cytokinesis	9	65	0.00071	0.004
GO:0007346	P	regulation of mitotic cell cycle	9	65	0.00071	0.004
GO:0048528	P	post-embryonic root development	13	128	0.0008	0.0045
GO:0034654	P	nucleobase-containing compound biosynthetic process	126	2781	0.00081	0.0045
GO:0009908	P	flower development	33	520	0.00082	0.0045
GO:0045488	P	pectin metabolic process	14	147	0.00091	0.005
GO:0030154	P	cell differentiation	44	768	0.00093	0.005
GO:0044728	P	DNA methylation or demethylation	9	68	0.00095	0.0051
GO:0048364	P	root development	31	482	0.00096	0.0051
GO:0007051	P	spindle organization	5	19	0.00096	0.0051
GO:0010393	P	galacturonan metabolic process	14	148	0.00097	0.0051
GO:0022622	P	root system development	31	484	0.001	0.0053
GO:0006304	P	DNA modification	9	69	0.001	0.0053
GO:0018130	P	heterocycle biosynthetic process	132	2957	0.001	0.0053
GO:0048507	P	meristem development	19	241	0.0011	0.0054
GO:0051493	P	regulation of cytoskeleton organization	8	56	0.0012	0.0058
GO:0006270	P	DNA replication initiation	5	20	0.0012	0.0058
GO:0071103	P	DNA conformation change	10	85	0.0011	0.0058
GO:0032508	P	DNA duplex unwinding	5	20	0.0012	0.0058
GO:0010214	P	seed coat development	7	43	0.0012	0.0058
GO:0030001	P	metal ion transport	20	263	0.0012	0.0058
GO:0010564	P	regulation of cell cycle process	10	86	0.0012	0.006
GO:0009251	P	glucan catabolic process	7	44	0.0013	0.0064
GO:0009734	P	auxin-activated signaling pathway	16	190	0.0014	0.0065
GO:0006305	P	DNA alkylation	8	58	0.0014	0.0066
GO:0006306	P	DNA methylation	8	58	0.0014	0.0066
GO:0032392	P	DNA geometric change	5	21	0.0014	0.0066
GO:0030029	P	actin filament-based process	11	104	0.0015	0.0068
GO:0042546	P	cell wall biogenesis	18	230	0.0015	0.0071
GO:0048569	P	post-embryonic organ development	15	175	0.0016	0.0074
GO:0080090	P	regulation of primary metabolic process	128	2889	0.0016	0.0074
GO:0051347	P	positive regulation of transferase activity	7	46	0.0017	0.0075
GO:0051017	P	actin filament bundle assembly	5	22	0.0017	0.0075
GO:0090421	P	embryonic meristem initiation	5	22	0.0017	0.0075
GO:0061572	P	actin filament bundle organization	5	22	0.0017	0.0075
GO:0033993	P	response to lipid	43	772	0.0018	0.0077
GO:0007154	P	cell communication	102	2223	0.0018	0.0077
GO:0070887	P	cellular response to chemical stimulus	60	1176	0.0018	0.008
GO:0019438	P	aromatic compound biosynthetic process	134	3058	0.0019	0.008
GO:0044260	P	cellular macromolecule metabolic process	293	7410	0.0021	0.0088
GO:0010090	P	trichome morphogenesis	8	62	0.0021	0.0088
GO:0010102	P	lateral root morphogenesis	8	62	0.0021	0.0088
GO:0016052	P	carbohydrate catabolic process	19	257	0.0021	0.0089
GO:0044237	P	cellular metabolic process	380	9879	0.0021	0.0089
GO:0006629	P	lipid metabolic process	52	994	0.0022	0.0092
GO:0051338	P	regulation of transferase activity	9	78	0.0023	0.0092
GO:0010101	P	post-embryonic root morphogenesis	8	63	0.0023	0.0092
GO:0048466	P	androecium development	10	94	0.0023	0.0092
GO:0019222	P	regulation of metabolic process	138	3181	0.0023	0.0092
GO:0048443	P	stamen development	10	94	0.0023	0.0092
GO:0060255	P	regulation of macromolecule metabolic process	131	2998	0.0023	0.0092
GO:0051274	P	beta-glucan biosynthetic process	8	64	0.0025	0.0098
GO:0048653	P	anther development	8	64	0.0025	0.0098
GO:0050793	P	regulation of developmental process	36	627	0.0025	0.0099
GO:0031323	P	regulation of cellular metabolic process	130	2980	0.0025	0.0099
GO:0032559	F	adenyl ribonucleotide binding	166	2364	3.6e-18	2.8e-16
GO:0005524	F	ATP binding	160	2248	5.2e-18	2.8e-16
GO:0003824	F	catalytic activity	442	9101	2e-18	2.8e-16
GO:0030554	F	adenyl nucleotide binding	166	2366	3.9e-18	2.8e-16
GO:0017076	F	purine nucleotide binding	174	2633	1.2e-16	3.4e-15
GO:0032555	F	purine ribonucleotide binding	174	2631	1.2e-16	3.4e-15
GO:0008092	F	cytoskeletal protein binding	45	270	1.2e-16	3.4e-15
GO:0097367	F	carbohydrate derivative binding	177	2696	1.1e-16	3.4e-15
GO:0032553	F	ribonucleotide binding	175	2664	1.7e-16	3.7e-15
GO:0001882	F	nucleoside binding	173	2618	1.6e-16	3.7e-15
GO:0035639	F	purine ribonucleoside triphosphate binding	168	2515	1.9e-16	3.7e-15
GO:0032550	F	purine ribonucleoside binding	172	2612	2.7e-16	4.4e-15
GO:0001883	F	purine nucleoside binding	172	2612	2.7e-16	4.4e-15
GO:0032549	F	ribonucleoside binding	172	2617	3.1e-16	4.9e-15
GO:0000166	F	nucleotide binding	202	3370	3.8e-15	5.2e-14
GO:1901265	F	nucleoside phosphate binding	202	3370	3.8e-15	5.2e-14
GO:0036094	F	small molecule binding	203	3434	1.2e-14	1.5e-13
GO:0008017	F	microtubule binding	30	132	1.4e-14	1.7e-13
GO:0005515	F	protein binding	212	3669	2.4e-14	2.7e-13
GO:0015631	F	tubulin binding	30	145	1.2e-13	1.3e-12
GO:0004674	F	protein serine/threonine kinase activity	71	767	4.1e-13	4.3e-12
GO:0016773	F	phosphotransferase activity, alcohol group as acceptor	84	1072	1.1e-11	1e-10
GO:0004672	F	protein kinase activity	76	925	1.4e-11	1.3e-10
GO:0016740	F	transferase activity	206	3791	1.6e-11	1.5e-10
GO:0005488	F	binding	515	12081	2.4e-11	2.1e-10
GO:0003777	F	microtubule motor activity	18	66	2.2e-10	1.8e-09
GO:0003774	F	motor activity	20	86	2.4e-10	2e-09
GO:0016301	F	kinase activity	98	1436	2.6e-10	2e-09
GO:0016772	F	transferase activity, transferring phosphorus-containing groups	107	1657	7e-10	5.2e-09
GO:0016787	F	hydrolase activity	175	3279	3.1e-09	2.2e-08
GO:0017111	F	nucleoside-triphosphatase activity	59	766	2.5e-08	1.7e-07
GO:0016798	F	hydrolase activity, acting on glycosyl bonds	41	438	3.1e-08	2.1e-07
GO:0004553	F	hydrolase activity, hydrolyzing O-glycosyl compounds	39	405	3.3e-08	2.2e-07
GO:0016462	F	pyrophosphatase activity	60	809	6.5e-08	4.2e-07
GO:0016818	F	hydrolase activity, acting on acid anhydrides, in phosphorus-containing anhydrides	60	817	9e-08	5.6e-07
GO:0016817	F	hydrolase activity, acting on acid anhydrides	60	826	1.3e-07	7.7e-07
GO:0044877	F	macromolecular complex binding	24	244	1e-05	6e-05
GO:0003779	F	actin binding	16	120	1.1e-05	6.2e-05
GO:0097159	F	organic cyclic compound binding	323	7737	1.9e-05	0.0001
GO:1901363	F	heterocyclic compound binding	322	7718	2e-05	0.00011
GO:0016887	F	ATPase activity	37	530	7.1e-05	0.00038
GO:0016757	F	transferase activity, transferring glycosyl groups	41	654	0.00026	0.0013
GO:0042623	F	ATPase activity, coupled	28	389	0.00033	0.0017
GO:0038023	F	signaling receptor activity	16	165	0.00034	0.0017
GO:0003677	F	DNA binding	114	2417	0.00037	0.0018
GO:0022857	F	transmembrane transporter activity	62	1146	0.00039	0.0019
GO:0051015	F	actin filament binding	7	35	0.0004	0.0019
GO:0019199	F	transmembrane receptor protein kinase activity	12	106	0.00053	0.0024
GO:0099600	F	transmembrane receptor activity	15	156	0.00056	0.0025
GO:0004675	F	transmembrane receptor protein serine/threonine kinase activity	11	92	0.00059	0.0025
GO:0004888	F	transmembrane signaling receptor activity	14	140	0.00059	0.0025
GO:0046872	F	metal ion binding	161	3673	0.00061	0.0025
GO:0043169	F	cation binding	161	3678	0.00065	0.0026
GO:0016538	F	cyclin-dependent protein serine/threonine kinase regulator activity	7	41	0.00093	0.0037
GO:0005215	F	transporter activity	71	1406	0.00095	0.0037
GO:0022838	F	substrate-specific channel activity	14	152	0.0012	0.0048
GO:0043167	F	ion binding	164	3821	0.0013	0.005
GO:0003678	F	DNA helicase activity	7	44	0.0013	0.005
GO:0060089	F	molecular transducer activity	17	209	0.0014	0.0051
GO:0004872	F	receptor activity	17	209	0.0014	0.0051
GO:0001071	F	nucleic acid binding transcription factor activity	83	1730	0.0015	0.0052
GO:0003700	F	transcription factor activity, sequence-specific DNA binding	83	1729	0.0015	0.0052
GO:0004693	F	cyclin-dependent protein serine/threonine kinase activity	7	46	0.0017	0.0057
GO:0097472	F	cyclin-dependent protein kinase activity	7	46	0.0017	0.0057
GO:0032403	F	protein complex binding	9	76	0.0019	0.0063
GO:0046873	F	metal ion transmembrane transporter activity	18	235	0.0019	0.0063
GO:0005261	F	cation channel activity	8	62	0.0021	0.0067
GO:0016758	F	transferase activity, transferring hexosyl groups	25	382	0.0023	0.0073
GO:0042626	F	ATPase activity, coupled to transmembrane movement of substances	16	202	0.0024	0.0077
GO:0004871	F	signal transducer activity	26	406	0.0025	0.0077
GO:0043492	F	ATPase activity, coupled to movement of substances	16	203	0.0026	0.0078
GO:0005216	F	ion channel activity	11	113	0.0027	0.008
GO:0016820	F	hydrolase activity, acting on acid anhydrides, catalyzing transmembrane movement of substances	16	205	0.0028	0.0082
GO:0003682	F	chromatin binding	13	149	0.0028	0.0082
GO:0015079	F	potassium ion transmembrane transporter activity	9	81	0.0028	0.0082
GO:0019899	F	enzyme binding	19	265	0.0029	0.0083
GO:0030570	F	pectate lyase activity	5	26	0.0032	0.0085
GO:0016759	F	cellulose synthase activity	6	38	0.003	0.0085
GO:0016837	F	carbon-oxygen lyase activity, acting on polysaccharides	5	26	0.0032	0.0085
GO:0008810	F	cellulase activity	5	26	0.0032	0.0085
GO:0047262	F	polygalacturonate 4-alpha-galacturonosyltransferase activity	5	26	0.0032	0.0085
GO:0015267	F	channel activity	14	171	0.0034	0.0088
GO:0022803	F	passive transmembrane transporter activity	14	171	0.0034	0.0088
GO:0019887	F	protein kinase regulator activity	8	69	0.0038	0.0097
GO:0008094	F	DNA-dependent ATPase activity	8	69	0.0038	0.0097
GO:0071944	C	cell periphery	282	4309	1.9e-27	2.9e-25
GO:0099512	C	supramolecular fiber	45	209	2.2e-20	8.2e-19
GO:0099513	C	polymeric cytoskeletal fiber	45	209	2.2e-20	8.2e-19
GO:0005886	C	plasma membrane	236	3735	1.5e-20	8.2e-19
GO:0005874	C	microtubule	42	193	2.9e-19	8.7e-18
GO:0005856	C	cytoskeleton	56	380	3.2e-18	8e-17
GO:0044430	C	cytoskeletal part	49	302	1.4e-17	2.9e-16
GO:0016020	C	membrane	413	8532	1.6e-16	3e-15
GO:0015630	C	microtubule cytoskeleton	43	252	2.7e-16	4.6e-15
GO:0044464	C	cell part	857	22662	2.4e-13	3.4e-12
GO:0005623	C	cell	857	22664	2.5e-13	3.4e-12
GO:0031224	C	intrinsic component of membrane	279	5540	4.4e-12	5.5e-11
GO:0044425	C	membrane part	295	5962	5.6e-12	6.4e-11
GO:0016021	C	integral component of membrane	257	5324	2.7e-09	2.9e-08
GO:0030054	C	cell junction	68	901	4.4e-09	3.7e-08
GO:0005911	C	cell-cell junction	68	901	4.4e-09	3.7e-08
GO:0009506	C	plasmodesma	68	899	4.1e-09	3.7e-08
GO:0055044	C	symplast	68	899	4.1e-09	3.7e-08
GO:0030312	C	external encapsulating structure	57	706	9.4e-09	7.1e-08
GO:0005618	C	cell wall	57	706	9.4e-09	7.1e-08
GO:0012505	C	endomembrane system	121	2143	7.8e-08	5.6e-07
GO:0043232	C	intracellular non-membrane-bounded organelle	94	1543	1.1e-07	7.2e-07
GO:0043228	C	non-membrane-bounded organelle	94	1543	1.1e-07	7.2e-07
GO:0044427	C	chromosomal part	28	259	3.5e-07	2.2e-06
GO:0009524	C	phragmoplast	16	91	4.4e-07	2.6e-06
GO:0044459	C	plasma membrane part	37	428	8.6e-07	4.8e-06
GO:0005819	C	spindle	15	84	8.4e-07	4.8e-06
GO:0005694	C	chromosome	31	323	8.9e-07	4.8e-06
GO:0042555	C	MCM complex	6	7	1.8e-06	9.1e-06
GO:0044454	C	nuclear chromosome part	17	125	4.6e-06	2.3e-05
GO:0030981	C	cortical microtubule cytoskeleton	9	31	4.8e-06	2.3e-05
GO:0000228	C	nuclear chromosome	18	140	5e-06	2.3e-05
GO:0030863	C	cortical cytoskeleton	9	33	7.3e-06	3.3e-05
GO:0031226	C	intrinsic component of plasma membrane	27	292	8.3e-06	3.7e-05
GO:0031225	C	anchored component of membrane	26	280	1.1e-05	4.9e-05
GO:0005794	C	Golgi apparatus	70	1182	1.2e-05	5e-05
GO:0046658	C	anchored component of plasma membrane	15	109	1.5e-05	5.9e-05
GO:0009505	C	plant-type cell wall	28	323	1.7e-05	6.8e-05
GO:0055028	C	cortical microtubule	8	28	1.8e-05	6.8e-05
GO:0005881	C	cytoplasmic microtubule	8	29	2.2e-05	8.3e-05
GO:0005875	C	microtubule associated complex	11	62	2.6e-05	9.3e-05
GO:0000790	C	nuclear chromatin	10	59	8.3e-05	0.0003
GO:0030894	C	replisome	5	11	0.00012	0.00042
GO:0043601	C	nuclear replisome	5	11	0.00012	0.00042
GO:0005576	C	extracellular region	137	2954	0.00018	0.00061
GO:0000347	C	THO complex	5	14	0.0003	0.00099
GO:0044422	C	organelle part	208	4894	0.00042	0.0014
GO:0044446	C	intracellular organelle part	207	4882	0.0005	0.0015
GO:0043596	C	nuclear replication fork	5	17	0.00063	0.0019
GO:0005876	C	spindle microtubule	5	17	0.00063	0.0019
GO:0005871	C	kinesin complex	6	29	0.0009	0.0026
GO:0005938	C	cell cortex	10	83	0.00097	0.0028
GO:0099568	C	cytoplasmic region	10	83	0.00097	0.0028
GO:0044448	C	cell cortex part	9	70	0.0011	0.0032
GO:0000775	C	chromosome, centromeric region	7	45	0.0015	0.0041
GO:0000785	C	chromatin	12	127	0.0022	0.0059
GO:0032993	C	protein-DNA complex	9	82	0.0031	0.0081
GO:0043234	C	protein complex	85	1834	0.0033	0.0085
GO:0098687	C	chromosomal region	9	85	0.0038	0.0097

## Sheet: Settings
Season:	2018
Software:	AgriGO (v2.0)
Log2 fold change (‘Moisture’ vs. ‘Control’):	≤ -1
Settings	TAIR genome locus (TAIR10_2017)
Statistical test method	Hypergeometric
Multi_test adjustment method	Hochberg (FDR)
Significance Level	0.01
Minimum number of mapping entries	5
Gene ontology type	Complete GO
Ontology:
P	Biological Process
F	Molecular Function
C	Cellular Component
