# Supplementary material for: Time course of changes in the transcriptome during russet induction in apple fruit
Source: BMC Plant Biol. 2023 Sep 30;23:457. doi: 10.1186/s12870-023-04483-6 (PMC10542230; doi:10.1186/s12870-023-04483-6)
Supplement: Supplementary file 5 — Supplementary Material 5 [file 12870_2023_4483_MOESM5_ESM.xlsx]

## Sheet: Description
Data S4 GO terms at corresponding time points in the seasons 2018 and 2019.

## Sheet: 12 d wet + 0 d dry down
GO term	Ontology	Description	Number in input list	Number in BG/Ref	p-value	FDR
GO:0007067	P	mitotic nuclear division	6	131	4.7e-06	0.00069
GO:0000280	P	nuclear division	6	215	7e-05	0.0047
GO:1903047	P	mitotic cell cycle process	6	228	9.5e-05	0.0047
GO:0000278	P	mitotic cell cycle	6	245	0.00014	0.0052
GO:0048285	P	organelle fission	6	257	0.00018	0.0053
GO:0001101	P	response to acid chemical	12	1181	0.00034	0.0076
GO:1901700	P	response to oxygen-containing compound	14	1557	0.00036	0.0076
GO:0044699	P	single-organism process	45	9448	0.00059	0.0096
GO:0009725	P	response to hormone	14	1631	0.00057	0.0096
GO:0071944	C	cell periphery	32	4309	1.3e-06	6.8e-05
GO:0009505	C	plant-type cell wall	8	323	9.6e-06	0.00026
GO:0099512	C	supramolecular fiber	6	209	6e-05	0.00043
GO:0031224	C	intrinsic component of membrane	33	5540	9.2e-05	0.00043
GO:0099513	C	polymeric cytoskeletal fiber	6	209	6e-05	0.00043
GO:0016020	C	membrane	45	8532	4.3e-05	0.00043
GO:0005874	C	microtubule	6	193	3.9e-05	0.00043
GO:0044425	C	membrane part	36	5962	2.6e-05	0.00043
GO:0044459	C	plasma membrane part	8	428	6.8e-05	0.00043
GO:0030312	C	external encapsulating structure	10	706	8.1e-05	0.00043
GO:0005618	C	cell wall	10	706	8.1e-05	0.00043
GO:0005576	C	extracellular region	22	2954	9.6e-05	0.00043
GO:0015630	C	microtubule cytoskeleton	6	252	0.00016	0.00063
GO:0005886	C	plasma membrane	25	3735	0.00016	0.00063
GO:0005856	C	cytoskeleton	7	380	0.00022	0.00078
GO:0044430	C	cytoskeletal part	6	302	0.00042	0.0014
GO:0030054	C	cell junction	10	901	0.00056	0.0015
GO:0055044	C	symplast	10	899	0.00055	0.0015
GO:0009506	C	plasmodesma	10	899	0.00055	0.0015
GO:0005911	C	cell-cell junction	10	901	0.00056	0.0015
GO:0016021	C	integral component of membrane	30	5324	0.0006	0.0016
GO:0031226	C	intrinsic component of plasma membrane	5	292	0.0024	0.006

## Sheet: 12 d wet + 0 d dry up
GO term	Ontology	Description	Number in input list	Number in BG/Ref	p-value	FDR
GO:0050896	P	response to stimulus	128	6250	3.5e-15	1.1e-12
GO:0006950	P	response to stress	87	3506	3.2e-14	3.5e-12
GO:0042221	P	response to chemical	77	2853	2.4e-14	3.5e-12
GO:0006952	P	defense response	52	1566	5.9e-13	4.9e-11
GO:0001101	P	response to acid chemical	44	1181	1.2e-12	7.9e-11
GO:1901700	P	response to oxygen-containing compound	49	1557	1.9e-11	1.1e-09
GO:0009607	P	response to biotic stimulus	43	1253	2.9e-11	1.4e-09
GO:0009605	P	response to external stimulus	49	1582	3.3e-11	1.4e-09
GO:0044710	P	single-organism metabolic process	86	3970	6.6e-11	2.4e-09
GO:0055114	P	oxidation-reduction process	48	1566	7.7e-11	2.6e-09
GO:0051707	P	response to other organism	41	1210	1.3e-10	3.7e-09
GO:0043207	P	response to external biotic stimulus	41	1212	1.3e-10	3.7e-09
GO:0009628	P	response to abiotic stimulus	55	2022	2.1e-10	5.3e-09
GO:0044699	P	single-organism process	152	9448	9.8e-10	2.3e-08
GO:0010033	P	response to organic substance	53	2023	1.7e-09	3.7e-08
GO:0010035	P	response to inorganic substance	32	926	1e-08	2.2e-07
GO:0051704	P	multi-organism process	44	1631	2.2e-08	4.3e-07
GO:0006979	P	response to oxidative stress	21	453	4e-08	7.4e-07
GO:0002682	P	regulation of immune system process	11	111	7.4e-08	1.3e-06
GO:0009617	P	response to bacterium	20	441	1.2e-07	1.9e-06
GO:0009719	P	response to endogenous stimulus	44	1732	1.2e-07	1.9e-06
GO:0002376	P	immune system process	18	369	1.9e-07	2.8e-06
GO:0009725	P	response to hormone	41	1631	4.4e-07	6.3e-06
GO:0098542	P	defense response to other organism	29	936	4.8e-07	6.6e-06
GO:0009814	P	defense response, incompatible interaction	12	170	5.8e-07	7.8e-06
GO:0031349	P	positive regulation of defense response	9	84	6.3e-07	8e-06
GO:0070887	P	cellular response to chemical stimulus	33	1176	6.5e-07	8e-06
GO:0045087	P	innate immune response	16	323	7.4e-07	8.9e-06
GO:0006955	P	immune response	16	333	1.1e-06	1.3e-05
GO:0009627	P	systemic acquired resistance	8	67	1.3e-06	1.4e-05
GO:0045088	P	regulation of innate immune response	9	96	1.8e-06	1.9e-05
GO:0009414	P	response to water deprivation	16	347	1.8e-06	1.9e-05
GO:0042742	P	defense response to bacterium	16	354	2.3e-06	2.3e-05
GO:0009415	P	response to water	16	355	2.4e-06	2.4e-05
GO:0050776	P	regulation of immune response	9	101	2.6e-06	2.5e-05
GO:0051716	P	cellular response to stimulus	57	2856	3.3e-06	3e-05
GO:0009812	P	flavonoid metabolic process	9	109	4.7e-06	4.2e-05
GO:0045089	P	positive regulation of innate immune response	7	59	6.2e-06	5.4e-05
GO:0009404	P	toxin metabolic process	7	60	6.8e-06	5.8e-05
GO:0071229	P	cellular response to acid chemical	18	485	7.7e-06	6.4e-05
GO:0002684	P	positive regulation of immune system process	7	62	8.3e-06	6.6e-05
GO:0050778	P	positive regulation of immune response	7	62	8.3e-06	6.6e-05
GO:0009753	P	response to jasmonic acid	12	225	9e-06	7e-05
GO:0019748	P	secondary metabolic process	18	492	9.3e-06	7e-05
GO:0042435	P	indole-containing compound biosynthetic process	6	43	1.2e-05	8.8e-05
GO:0031347	P	regulation of defense response	12	233	1.3e-05	8.8e-05
GO:0080134	P	regulation of response to stress	14	316	1.2e-05	8.8e-05
GO:0009813	P	flavonoid biosynthetic process	8	93	1.2e-05	8.8e-05
GO:0044763	P	single-organism cellular process	103	6591	1.3e-05	9.1e-05
GO:0048584	P	positive regulation of response to stimulus	11	196	1.4e-05	9.1e-05
GO:0032103	P	positive regulation of response to external stimulus	5	25	1.4e-05	9.4e-05
GO:0009751	P	response to salicylic acid	11	209	2.4e-05	0.00015
GO:0007568	P	aging	10	174	2.8e-05	0.00017
GO:0007154	P	cell communication	45	2223	3e-05	0.00018
GO:0009611	P	response to wounding	11	217	3.3e-05	0.0002
GO:0044550	P	secondary metabolite biosynthetic process	13	311	4.5e-05	0.00027
GO:0010150	P	leaf senescence	8	114	4.7e-05	0.00027
GO:0010260	P	organ senescence	8	114	4.7e-05	0.00027
GO:0009416	P	response to light stimulus	21	744	7.1e-05	0.0004
GO:1901701	P	cellular response to oxygen-containing compound	19	635	7.5e-05	0.00042
GO:0006970	P	response to osmotic stress	19	636	7.6e-05	0.00042
GO:0010038	P	response to metal ion	16	481	8.6e-05	0.00046
GO:0008152	P	metabolic process	161	12035	9.9e-05	0.00052
GO:0009314	P	response to radiation	21	772	0.00012	0.00061
GO:0002252	P	immune effector process	6	67	0.00012	0.00063
GO:0009723	P	response to ethylene	12	307	0.00016	0.0008
GO:0014070	P	response to organic cyclic compound	14	405	0.00016	0.0008
GO:0048583	P	regulation of response to stimulus	17	565	0.00017	0.00082
GO:0009620	P	response to fungus	17	573	0.0002	0.00095
GO:0009651	P	response to salt stress	17	574	0.0002	0.00095
GO:0032101	P	regulation of response to external stimulus	6	74	0.0002	0.00095
GO:0009642	P	response to light intensity	8	144	0.00022	0.001
GO:0042430	P	indole-containing compound metabolic process	6	77	0.00025	0.0011
GO:0007165	P	signal transduction	38	1965	0.00032	0.0014
GO:0008219	P	cell death	9	194	0.00032	0.0014
GO:0009867	P	jasmonic acid mediated signaling pathway	6	84	0.00039	0.0017
GO:0044700	P	single organism signaling	38	1995	0.00043	0.0019
GO:0023052	P	signaling	38	1997	0.00044	0.0019
GO:0071395	P	cellular response to jasmonic acid stimulus	6	87	0.00046	0.0019
GO:0010243	P	response to organonitrogen compound	8	166	0.00054	0.0023
GO:0048518	P	positive regulation of biological process	21	881	0.00064	0.0026
GO:0010200	P	response to chitin	7	134	0.00076	0.0031
GO:0048513	P	animal organ development	13	422	0.00078	0.0031
GO:0000160	P	phosphorelay signal transduction system	9	225	0.0009	0.0035
GO:0009991	P	response to extracellular stimulus	9	225	0.0009	0.0035
GO:0044711	P	single-organism biosynthetic process	33	1735	0.0011	0.0041
GO:0009873	P	ethylene-activated signaling pathway	8	185	0.0011	0.0041
GO:0002831	P	regulation of response to biotic stimulus	5	69	0.0011	0.0042
GO:0042743	P	hydrogen peroxide metabolic process	6	104	0.0011	0.0042
GO:0009266	P	response to temperature stimulus	15	559	0.0012	0.0046
GO:0012501	P	programmed cell death	7	147	0.0013	0.0047
GO:0046686	P	response to cadmium ion	11	343	0.0014	0.0052
GO:0043900	P	regulation of multi-organism process	6	111	0.0015	0.0055
GO:0009644	P	response to high light intensity	5	76	0.0017	0.0059
GO:0009411	P	response to UV	6	115	0.0018	0.0064
GO:0048366	P	leaf development	11	356	0.0019	0.0066
GO:0071369	P	cellular response to ethylene stimulus	8	206	0.002	0.007
GO:0030003	P	cellular cation homeostasis	6	122	0.0024	0.0082
GO:0000302	P	response to reactive oxygen species	7	166	0.0025	0.0083
GO:0009626	P	plant-type hypersensitive response	5	84	0.0025	0.0084
GO:0034050	P	host programmed cell death induced by symbiont	5	85	0.0027	0.0088
GO:0016491	F	oxidoreductase activity	46	1547	5.3e-10	4.7e-08
GO:0016705	F	oxidoreductase activity, acting on paired donors, with incorporation or reduction of molecular oxygen	22	407	1.3e-09	5.9e-08
GO:0003824	F	catalytic activity	142	9101	5.6e-08	1.7e-06
GO:0020037	F	heme binding	17	360	6.3e-07	1.4e-05
GO:0046906	F	tetrapyrrole binding	17	402	2.7e-06	4.7e-05
GO:0004497	F	monooxygenase activity	14	305	8.5e-06	0.00013
GO:0005506	F	iron ion binding	14	317	1.3e-05	0.00014
GO:0046872	F	metal ion binding	66	3673	1.5e-05	0.00014
GO:0043167	F	ion binding	68	3821	1.4e-05	0.00014
GO:0043169	F	cation binding	66	3678	1.5e-05	0.00014
GO:0005509	F	calcium ion binding	12	266	4.4e-05	0.00035
GO:0019825	F	oxygen binding	10	234	0.00029	0.0021
GO:0016020	C	membrane	131	8532	8.2e-07	5.2e-05
GO:0071944	C	cell periphery	77	4309	2.7e-06	8.7e-05
GO:0005886	C	plasma membrane	67	3735	1.3e-05	0.00028
GO:0044425	C	membrane part	89	5962	0.00036	0.0046
GO:0031224	C	intrinsic component of membrane	84	5540	0.00034	0.0046
GO:0030312	C	external encapsulating structure	18	706	0.00074	0.0059
GO:0005618	C	cell wall	18	706	0.00074	0.0059
GO:0016021	C	integral component of membrane	80	5324	0.00067	0.0059

## Sheet: 12 d wet + 8 d dry down
GO term	Ontology	Description	Number in input list	Number in BG/Ref	p-value	FDR
No significant term

## Sheet: 12 d wet + 8 d dry up
GO term	Ontology	Description	Number in input list	Number in BG/Ref	p-value	FDR
GO:0009698	P	phenylpropanoid metabolic process	16	164	6.9e-14	1.5e-11
GO:0009699	P	phenylpropanoid biosynthetic process	12	121	8.4e-11	9.5e-09
GO:0010345	P	suberin biosynthetic process	6	14	2.6e-09	2e-07
GO:0044699	P	single-organism process	97	9448	1.5e-07	8.2e-06
GO:0009719	P	response to endogenous stimulus	31	1732	4.7e-07	1.1e-05
GO:0009808	P	lignin metabolic process	8	95	4.1e-07	1.1e-05
GO:0009834	P	plant-type secondary cell wall biogenesis	7	65	4.8e-07	1.1e-05
GO:0009725	P	response to hormone	30	1631	4.3e-07	1.1e-05
GO:0033993	P	response to lipid	20	772	2.9e-07	1.1e-05
GO:0019748	P	secondary metabolic process	16	492	2.7e-07	1.1e-05
GO:0001101	P	response to acid chemical	24	1181	1.3e-06	2.7e-05
GO:0044550	P	secondary metabolite biosynthetic process	12	311	1.6e-06	3.1e-05
GO:0009737	P	response to abscisic acid	16	578	2.1e-06	3.6e-05
GO:0097305	P	response to alcohol	16	583	2.3e-06	3.8e-05
GO:0010033	P	response to organic substance	32	2023	4.1e-06	6.1e-05
GO:0071554	P	cell wall organization or biogenesis	17	704	5.9e-06	8.3e-05
GO:0044710	P	single-organism metabolic process	49	3970	8.7e-06	0.00011
GO:1901700	P	response to oxygen-containing compound	26	1557	1.5e-05	0.00019
GO:0009832	P	plant-type cell wall biogenesis	8	160	1.6e-05	0.00019
GO:0019438	P	aromatic compound biosynthetic process	40	3058	2e-05	0.00022
GO:1901362	P	organic cyclic compound biosynthetic process	41	3174	2.1e-05	0.00022
GO:0042546	P	cell wall biogenesis	9	230	3e-05	0.00031
GO:0042221	P	response to chemical	37	2853	5.3e-05	0.00052
GO:0071669	P	plant-type cell wall organization or biogenesis	9	256	6.7e-05	0.00063
GO:0009056	P	catabolic process	23	1430	8.4e-05	0.00076
GO:0044087	P	regulation of cellular component biogenesis	6	106	9.8e-05	0.00085
GO:0055114	P	oxidation-reduction process	24	1566	0.00012	0.001
GO:0009414	P	response to water deprivation	10	347	0.00013	0.0011
GO:0009809	P	lignin biosynthetic process	5	70	0.00014	0.0011
GO:0009415	P	response to water	10	355	0.00016	0.0012
GO:0050896	P	response to stimulus	63	6250	0.00018	0.0013
GO:0009628	P	response to abiotic stimulus	27	2022	0.0004	0.0028
GO:0006357	P	regulation of transcription from RNA polymerase II promoter	9	333	0.00045	0.0031
GO:0044712	P	single-organism catabolic process	12	585	0.00061	0.004
GO:0006629	P	lipid metabolic process	16	994	0.001	0.0067
GO:0006366	P	transcription from RNA polymerase II promoter	9	380	0.0011	0.007
GO:0031328	P	positive regulation of cellular biosynthetic process	9	396	0.0015	0.009
GO:0001135	F	transcription factor activity, RNA polymerase II transcription factor recruiting	9	139	6.1e-07	2.5e-05
GO:0001134	F	transcription factor activity, transcription factor recruiting	9	140	6.5e-07	2.5e-05
GO:0001076	F	transcription factor activity, RNA polymerase II transcription factor binding	9	168	2.7e-06	6.9e-05
GO:0000989	F	transcription factor activity, transcription factor binding	10	252	9.7e-06	0.00018
GO:0000988	F	transcription factor activity, protein binding	10	259	1.2e-05	0.00019
GO:0005507	F	copper ion binding	9	238	3.9e-05	0.0005
GO:0000981	F	RNA polymerase II transcription factor activity, sequence-specific DNA binding	9	252	6e-05	0.00057
GO:0003824	F	catalytic activity	86	9101	5.4e-05	0.00057
GO:0043565	F	sequence-specific DNA binding	16	825	0.00014	0.0012
GO:0044212	F	transcription regulatory region DNA binding	11	452	0.00026	0.0016
GO:0001067	F	regulatory region nucleic acid binding	11	455	0.00027	0.0016
GO:0000975	F	regulatory region DNA binding	11	455	0.00027	0.0016
GO:0016491	F	oxidoreductase activity	23	1547	0.00026	0.0016
GO:0016820	F	hydrolase activity, acting on acid anhydrides, catalyzing transmembrane movement of substances	7	205	0.00052	0.0025
GO:0042626	F	ATPase activity, coupled to transmembrane movement of substances	7	202	0.00048	0.0025
GO:0043492	F	ATPase activity, coupled to movement of substances	7	203	0.00049	0.0025
GO:0016788	F	hydrolase activity, acting on ester bonds	18	1131	0.00058	0.0026
GO:0001071	F	nucleic acid binding transcription factor activity	23	1730	0.0012	0.0047
GO:0003700	F	transcription factor activity, sequence-specific DNA binding	23	1729	0.0012	0.0047
GO:0052689	F	carboxylic ester hydrolase activity	8	314	0.0013	0.0051
GO:0015399	F	primary active transmembrane transporter activity	7	252	0.0017	0.0057
GO:0015405	F	P-P-bond-hydrolysis-driven transmembrane transporter activity	7	251	0.0016	0.0057
GO:0016747	F	transferase activity, transferring acyl groups other than amino-acyl groups	8	348	0.0025	0.0083
GO:0016787	F	hydrolase activity	35	3279	0.0029	0.0092
GO:0020037	F	heme binding	8	360	0.0031	0.0093
GO:0005576	C	extracellular region	40	2954	9.1e-06	0.00041
GO:0048046	C	apoplast	13	486	2.8e-05	0.00062
GO:0071944	C	cell periphery	49	4309	7.4e-05	0.0011
GO:0030312	C	external encapsulating structure	14	706	0.0003	0.0027
GO:0005618	C	cell wall	14	706	0.0003	0.0027
GO:0031225	C	anchored component of membrane	8	280	0.00065	0.0049

## Sheet: Settings
Season:	2018; 2019
Software:	AgriGO (v2.0)
Log2 fold change (‘Moisture’ vs. ‘Control’):	≥ 2; ≤ -2
Settings	TAIR genome locus (TAIR10_2017)
Statistical test method	Hypergeometric
Multi_test adjustment method	Hochberg (FDR)
Significance Level	0.01
Minimum number of mapping entries	5
Gene ontology type	Complete GO
Ontology:
P	Biological Process
F	Molecular Function
C	Cellular Component
