# Supplementary material for: Time course of changes in the transcriptome during russet induction in apple fruit
Source: BMC Plant Biol. 2023 Sep 30;23:457. doi: 10.1186/s12870-023-04483-6 (PMC10542230; doi:10.1186/s12870-023-04483-6)
Supplement: Supplementary file 6 — Supplementary Material 6 [file 12870_2023_4483_MOESM6_ESM.xlsx]

## Sheet: Description
Data S2 Results GO terms season 2018.

## Sheet: Settings
Season:	2018
Software:	AgriGO (v2.0)
Log2 fold change (‘Moisture’ vs. ‘Control’):	≥ 2; ≤ -2
Settings	TAIR genome locus (TAIR10_2017)
Statistical test method	Hypergeometric
Multi_test adjustment method	Hochberg (FDR)
Significance Level	0.01
Minimum number of mapping entries	5
Gene ontology type	Complete GO
Ontology:
P	Biological Process
F	Molecular Function
C	Cellular Component

## Sheet: 2 d wet + 0 d dry up
GO term	Ontology	Description	Number in input list	Number in BG/Ref	p-value	FDR
GO:0009607	P	response to biotic stimulus	10	1253	5.5e-07	7.4e-06
GO:0050896	P	response to stimulus	20	6250	4.8e-07	7.4e-06
GO:0043207	P	response to external biotic stimulus	9	1212	4.2e-06	2.3e-05
GO:0051707	P	response to other organism	9	1210	4.1e-06	2.3e-05
GO:0055114	P	oxidation-reduction process	10	1566	4.1e-06	2.3e-05
GO:0006952	P	defense response	9	1566	3.2e-05	0.00013
GO:0009605	P	response to external stimulus	9	1582	3.5e-05	0.00013
GO:0006950	P	response to stress	13	3506	3.7e-05	0.00013
GO:0051704	P	multi-organism process	9	1631	4.4e-05	0.00013
GO:0044710	P	single-organism metabolic process	13	3970	0.00014	0.00037
GO:0009628	P	response to abiotic stimulus	9	2022	0.00023	0.00056
GO:0009620	P	response to fungus	5	573	0.00038	0.00085
GO:0098542	P	defense response to other organism	5	936	0.0033	0.0068
GO:0016491	F	oxidoreductase activity	10	1547	3.7e-06	2.9e-05

## Sheet: 2 d wet + 0 d dry down
GO term	Ontology	Description	Number in input list	Number in BG/Ref	p-value	FDR
No significant term

## Sheet: 6 d wet + 0 d dry up
GO term	Ontology	Description	Number in input list	Number in BG/Ref	p-value	FDR
GO:0050896	P	response to stimulus	117	6250	1.3e-16	3.9e-14
GO:0055114	P	oxidation-reduction process	51	1566	3.6e-15	5.2e-13
GO:0006950	P	response to stress	78	3506	3.8e-14	3.7e-12
GO:0042221	P	response to chemical	66	2853	1.3e-12	9.2e-11
GO:0044710	P	single-organism metabolic process	79	3970	7.7e-12	4.5e-10
GO:0009628	P	response to abiotic stimulus	49	2022	4.3e-10	2e-08
GO:0002376	P	immune system process	20	369	4.9e-10	2e-08
GO:0010033	P	response to organic substance	48	2023	1.3e-09	4.8e-08
GO:0045087	P	innate immune response	18	323	2.5e-09	8e-08
GO:0006955	P	immune response	18	333	3.9e-09	1.1e-07
GO:0006952	P	defense response	40	1566	5.4e-09	1.4e-07
GO:0009814	P	defense response, incompatible interaction	13	170	1.3e-08	3.2e-07
GO:1901700	P	response to oxygen-containing compound	39	1557	1.4e-08	3.2e-07
GO:0009607	P	response to biotic stimulus	34	1253	2.1e-08	4.4e-07
GO:0051707	P	response to other organism	33	1210	3.1e-08	5.9e-07
GO:0043207	P	response to external biotic stimulus	33	1212	3.2e-08	5.9e-07
GO:0009617	P	response to bacterium	19	441	4.6e-08	7.9e-07
GO:0009605	P	response to external stimulus	38	1582	6.6e-08	1.1e-06
GO:0009611	P	response to wounding	13	217	1.9e-07	2.8e-06
GO:0001101	P	response to acid chemical	31	1181	1.9e-07	2.8e-06
GO:0009719	P	response to endogenous stimulus	39	1732	2.2e-07	3.1e-06
GO:0019748	P	secondary metabolic process	19	492	2.4e-07	3.1e-06
GO:0009813	P	flavonoid biosynthetic process	9	93	3.8e-07	4.8e-06
GO:0080167	P	response to karrikin	10	128	5.4e-07	6.5e-06
GO:0044699	P	single-organism process	124	9448	7.6e-07	8.8e-06
GO:0051704	P	multi-organism process	36	1631	1.1e-06	1.2e-05
GO:0009725	P	response to hormone	36	1631	1.1e-06	1.2e-05
GO:0009812	P	flavonoid metabolic process	9	109	1.3e-06	1.4e-05
GO:0009808	P	lignin metabolic process	8	95	4.4e-06	4.5e-05
GO:0098542	P	defense response to other organism	24	936	7.4e-06	7.1e-05
GO:0009651	P	response to salt stress	17	574	3e-05	0.00027
GO:0009404	P	toxin metabolic process	6	60	2.9e-05	0.00027
GO:0006970	P	response to osmotic stress	18	636	3.1e-05	0.00027
GO:0042742	P	defense response to bacterium	13	354	3.2e-05	0.00028
GO:0007568	P	aging	9	174	4.5e-05	0.00038
GO:0010035	P	response to inorganic substance	22	926	5.4e-05	0.00044
GO:0009753	P	response to jasmonic acid	10	225	5.9e-05	0.00046
GO:0009636	P	response to toxic substance	7	102	6.1e-05	0.00047
GO:0009809	P	lignin biosynthetic process	6	70	6.5e-05	0.00049
GO:0032101	P	regulation of response to external stimulus	6	74	8.7e-05	0.00063
GO:0090487	P	secondary metabolite catabolic process	5	46	9.6e-05	0.00066
GO:0009407	P	toxin catabolic process	5	46	9.6e-05	0.00066
GO:0006979	P	response to oxidative stress	14	453	9.8e-05	0.00066
GO:0002682	P	regulation of immune system process	7	111	0.0001	0.00066
GO:0010150	P	leaf senescence	7	114	0.00012	0.00074
GO:0010260	P	organ senescence	7	114	0.00012	0.00074
GO:0044711	P	single-organism biosynthetic process	32	1735	0.00014	0.00086
GO:0009751	P	response to salicylic acid	9	209	0.00017	0.00098
GO:0044550	P	secondary metabolite biosynthetic process	11	311	0.00018	0.00098
GO:0010038	P	response to metal ion	14	481	0.00018	0.00098
GO:0009698	P	phenylpropanoid metabolic process	8	164	0.00018	0.00098
GO:0034050	P	host programmed cell death induced by symbiont	6	85	0.00018	0.00098
GO:0009626	P	plant-type hypersensitive response	6	84	0.00017	0.00098
GO:0071229	P	cellular response to acid chemical	14	485	0.00019	0.001
GO:0009416	P	response to light stimulus	18	744	0.00021	0.0011
GO:0008152	P	metabolic process	138	12035	0.00024	0.0012
GO:0070887	P	cellular response to chemical stimulus	24	1176	0.00024	0.0012
GO:0009314	P	response to radiation	18	772	0.00033	0.0016
GO:0046686	P	response to cadmium ion	11	343	0.0004	0.002
GO:0009627	P	systemic acquired resistance	5	67	0.00049	0.0024
GO:0044248	P	cellular catabolic process	21	1024	0.00056	0.0027
GO:0048513	P	animal organ development	12	422	0.00063	0.0029
GO:0009411	P	response to UV	6	115	0.00082	0.0037
GO:0080134	P	regulation of response to stress	10	316	0.00081	0.0037
GO:0009620	P	response to fungus	14	573	0.00097	0.0043
GO:0009409	P	response to cold	11	384	0.00099	0.0044
GO:0010243	P	response to organonitrogen compound	7	166	0.001	0.0044
GO:0009699	P	phenylpropanoid biosynthetic process	6	121	0.0011	0.0045
GO:0044763	P	single-organism cellular process	82	6591	0.0011	0.0047
GO:0044712	P	single-organism catabolic process	14	585	0.0012	0.0049
GO:0031349	P	positive regulation of defense response	5	84	0.0013	0.0052
GO:0009867	P	jasmonic acid mediated signaling pathway	5	84	0.0013	0.0052
GO:0051716	P	cellular response to stimulus	42	2856	0.0014	0.0056
GO:0071395	P	cellular response to jasmonic acid stimulus	5	87	0.0015	0.0059
GO:0010200	P	response to chitin	6	134	0.0017	0.0067
GO:0045088	P	regulation of innate immune response	5	96	0.0022	0.0086
GO:0048583	P	regulation of response to stimulus	13	565	0.0024	0.0089
GO:0009723	P	response to ethylene	9	307	0.0024	0.0089
GO:0008219	P	cell death	7	194	0.0024	0.0089
GO:1901701	P	cellular response to oxygen-containing compound	14	635	0.0024	0.0089
GO:0048584	P	positive regulation of response to stimulus	7	196	0.0025	0.0091
GO:0033554	P	cellular response to stress	17	858	0.0026	0.0093
GO:0015979	P	photosynthesis	8	253	0.0027	0.0093
GO:0012501	P	programmed cell death	6	147	0.0027	0.0094
GO:0019725	P	cellular homeostasis	9	314	0.0028	0.0094
GO:0050776	P	regulation of immune response	5	101	0.0028	0.0094
GO:0016491	F	oxidoreductase activity	54	1547	2.7e-17	2.3e-15
GO:0016705	F	oxidoreductase activity, acting on paired donors, with incorporation or reduction of molecular oxygen	18	407	7.3e-08	1.2e-06
GO:0046906	F	tetrapyrrole binding	18	402	6.1e-08	1.2e-06
GO:0043167	F	ion binding	68	3821	3.5e-08	1.2e-06
GO:0043169	F	cation binding	66	3678	4.5e-08	1.2e-06
GO:0046872	F	metal ion binding	65	3673	9.8e-08	1.4e-06
GO:0003824	F	catalytic activity	121	9101	5.8e-07	7e-06
GO:0004364	F	glutathione transferase activity	7	55	1.4e-06	1.5e-05
GO:0020037	F	heme binding	14	360	8.7e-06	8.1e-05
GO:0051213	F	dioxygenase activity	8	135	4.9e-05	0.00041
GO:0016616	F	oxidoreductase activity, acting on the CH-OH group of donors, NAD or NADP as acceptor	8	143	7.2e-05	0.00055
GO:0016706	F	oxidoreductase activity, acting on paired donors, with incorporation or reduction of molecular oxygen, 2-oxoglutarate as one donor, and incorporation of one atom each of oxygen into both donors	6	77	0.00011	0.00075
GO:0005488	F	binding	139	12081	0.00018	0.0012
GO:0016614	F	oxidoreductase activity, acting on CH-OH group of donors	9	214	0.0002	0.0012
GO:0016765	F	transferase activity, transferring alkyl or aryl (other than methyl) groups	7	138	0.00036	0.002
GO:0046914	F	transition metal ion binding	32	1912	0.00073	0.0038
GO:0005506	F	iron ion binding	10	317	0.00083	0.0041
GO:0016209	F	antioxidant activity	7	181	0.0016	0.0077
GO:0005576	C	extracellular region	51	2954	6.7e-06	0.0005
GO:0009523	C	photosystem II	5	71	0.00063	0.0097
GO:0071944	C	cell periphery	60	4309	0.00045	0.0097
GO:0016020	C	membrane	104	8532	0.00032	0.0097
GO:0048046	C	apoplast	13	486	0.00066	0.0097

## Sheet: 6 d wet + 0 d dry down
GO term	Ontology	Description	Number in input list	Number in BG/Ref	p-value	FDR
GO:0022803	F	passive transmembrane transporter activity	5	171	0.0002	0.0029
GO:0022838	F	substrate-specific channel activity	5	152	0.00012	0.0029
GO:0015267	F	channel activity	5	171	0.0002	0.0029

## Sheet: 12 d wet + 0 d dry up
GO term	Ontology	Description	Number in input list	Number in BG/Ref	p-value	FDR
GO:0050896	P	response to stimulus	246	6250	2.2e-27	1.1e-24
GO:0042221	P	response to chemical	146	2853	8.1e-25	2e-22
GO:0006950	P	response to stress	164	3506	4.2e-24	6.9e-22
GO:0044710	P	single-organism metabolic process	174	3970	1e-22	1.2e-20
GO:0055114	P	oxidation-reduction process	97	1566	1.6e-21	1.6e-19
GO:0009628	P	response to abiotic stimulus	105	2022	5.3e-18	4.4e-16
GO:0044699	P	single-organism process	292	9448	4.6e-17	3.2e-15
GO:1901700	P	response to oxygen-containing compound	87	1557	1e-16	6.3e-15
GO:0006952	P	defense response	87	1566	1.4e-16	7.8e-15
GO:0010033	P	response to organic substance	99	2023	2.2e-15	1.1e-13
GO:0001101	P	response to acid chemical	71	1181	3.1e-15	1.4e-13
GO:0009605	P	response to external stimulus	84	1582	5.9e-15	2.4e-13
GO:0009719	P	response to endogenous stimulus	87	1732	3.7e-14	1.4e-12
GO:0009813	P	flavonoid biosynthetic process	20	93	1.1e-13	3.9e-12
GO:0009607	P	response to biotic stimulus	70	1253	1.5e-13	4.8e-12
GO:0009812	P	flavonoid metabolic process	21	109	1.8e-13	5.4e-12
GO:0051707	P	response to other organism	68	1210	2.6e-13	7.6e-12
GO:0043207	P	response to external biotic stimulus	68	1212	2.8e-13	7.7e-12
GO:0002376	P	immune system process	35	369	5e-13	1.3e-11
GO:0010035	P	response to inorganic substance	57	926	8.5e-13	2.1e-11
GO:0009725	P	response to hormone	80	1631	1.5e-12	3.4e-11
GO:0045087	P	innate immune response	32	323	1.8e-12	3.9e-11
GO:0006955	P	immune response	32	333	3.7e-12	7.9e-11
GO:0009611	P	response to wounding	26	217	4.7e-12	9.6e-11
GO:0006979	P	response to oxidative stress	37	453	6.6e-12	1.3e-10
GO:0019748	P	secondary metabolic process	38	492	1.6e-11	3e-10
GO:0009814	P	defense response, incompatible interaction	22	170	5.4e-11	9.9e-10
GO:0051704	P	multi-organism process	76	1631	5.8e-11	1e-09
GO:0008152	P	metabolic process	323	12035	1.5e-10	2.5e-09
GO:0009617	P	response to bacterium	34	441	2e-10	3.3e-09
GO:0044550	P	secondary metabolite biosynthetic process	27	311	1.4e-09	2.2e-08
GO:0006970	P	response to osmotic stress	40	636	1.4e-09	2.2e-08
GO:0070887	P	cellular response to chemical stimulus	58	1176	1.9e-09	2.9e-08
GO:0098542	P	defense response to other organism	50	936	2.3e-09	3.4e-08
GO:0009651	P	response to salt stress	36	574	1e-08	1.4e-07
GO:0042742	P	defense response to bacterium	27	354	1.8e-08	2.5e-07
GO:0009698	P	phenylpropanoid metabolic process	18	164	3.1e-08	4.2e-07
GO:0080167	P	response to karrikin	16	128	3.6e-08	4.6e-07
GO:0002682	P	regulation of immune system process	15	111	3.8e-08	4.6e-07
GO:0010243	P	response to organonitrogen compound	18	166	3.7e-08	4.6e-07
GO:0009414	P	response to water deprivation	26	347	4.7e-08	5.7e-07
GO:0009415	P	response to water	26	355	7.2e-08	8.4e-07
GO:0044711	P	single-organism biosynthetic process	70	1735	9.7e-08	1.1e-06
GO:0009699	P	phenylpropanoid biosynthetic process	15	121	1e-07	1.2e-06
GO:0051716	P	cellular response to stimulus	100	2856	1.2e-07	1.3e-06
GO:0080134	P	regulation of response to stress	24	316	1.2e-07	1.3e-06
GO:0009753	P	response to jasmonic acid	20	225	1.4e-07	1.4e-06
GO:0044763	P	single-organism cellular process	189	6591	2.5e-07	2.5e-06
GO:0009808	P	lignin metabolic process	13	95	2.7e-07	2.7e-06
GO:0009723	P	response to ethylene	23	307	2.8e-07	2.8e-06
GO:0045088	P	regulation of innate immune response	13	96	3e-07	2.9e-06
GO:0009627	P	systemic acquired resistance	11	67	4.4e-07	4.2e-06
GO:0050776	P	regulation of immune response	13	101	5e-07	4.7e-06
GO:0000160	P	phosphorelay signal transduction system	19	225	5.7e-07	5.3e-06
GO:0010038	P	response to metal ion	29	481	6e-07	5.4e-06
GO:0009873	P	ethylene-activated signaling pathway	17	185	7.7e-07	6.8e-06
GO:0031347	P	regulation of defense response	19	233	9.4e-07	8.1e-06
GO:0044248	P	cellular catabolic process	46	1024	1.2e-06	1e-05
GO:0008219	P	cell death	17	194	1.4e-06	1.2e-05
GO:1901698	P	response to nitrogen compound	20	264	1.4e-06	1.2e-05
GO:0010200	P	response to chitin	14	134	1.8e-06	1.5e-05
GO:0009411	P	response to UV	13	115	1.9e-06	1.5e-05
GO:0071229	P	cellular response to acid chemical	28	485	2.1e-06	1.6e-05
GO:0071369	P	cellular response to ethylene stimulus	17	206	3e-06	2.3e-05
GO:0048583	P	regulation of response to stimulus	30	565	4.5e-06	3.4e-05
GO:0046686	P	response to cadmium ion	22	343	5.5e-06	4.1e-05
GO:0009416	P	response to light stimulus	35	744	9.2e-06	6.8e-05
GO:0009404	P	toxin metabolic process	9	60	9.5e-06	6.9e-05
GO:0000302	P	response to reactive oxygen species	14	166	1.8e-05	0.00012
GO:0009737	P	response to abscisic acid	29	578	1.8e-05	0.00012
GO:0031349	P	positive regulation of defense response	10	84	1.9e-05	0.00013
GO:0009314	P	response to radiation	35	772	1.9e-05	0.00013
GO:0097305	P	response to alcohol	29	583	2.1e-05	0.00014
GO:0009266	P	response to temperature stimulus	28	559	2.5e-05	0.00017
GO:0007568	P	aging	14	174	2.9e-05	0.00019
GO:0009809	P	lignin biosynthetic process	9	70	2.9e-05	0.00019
GO:0032103	P	positive regulation of response to external stimulus	6	25	3e-05	0.0002
GO:0009991	P	response to extracellular stimulus	16	225	3.2e-05	0.00021
GO:0007154	P	cell communication	74	2223	3.5e-05	0.00022
GO:1901701	P	cellular response to oxygen-containing compound	30	635	3.7e-05	0.00023
GO:0009056	P	catabolic process	53	1430	3.7e-05	0.00023
GO:0032101	P	regulation of response to external stimulus	9	74	4.3e-05	0.00026
GO:0010260	P	organ senescence	11	114	4.5e-05	0.00027
GO:0010150	P	leaf senescence	11	114	4.5e-05	0.00027
GO:0009644	P	response to high light intensity	9	76	5.2e-05	0.0003
GO:0045089	P	positive regulation of innate immune response	8	59	5.7e-05	0.00033
GO:1901565	P	organonitrogen compound catabolic process	13	164	6.3e-05	0.00036
GO:0033554	P	cellular response to stress	36	858	6.8e-05	0.00038
GO:0002684	P	positive regulation of immune system process	8	62	7.9e-05	0.00043
GO:0009642	P	response to light intensity	12	144	7.7e-05	0.00043
GO:0050778	P	positive regulation of immune response	8	62	7.9e-05	0.00043
GO:0009409	P	response to cold	21	384	8.1e-05	0.00043
GO:0012501	P	programmed cell death	12	147	9.2e-05	0.00049
GO:0009620	P	response to fungus	27	573	9.4e-05	0.00049
GO:0048584	P	positive regulation of response to stimulus	14	196	9.5e-05	0.0005
GO:0042743	P	hydrogen peroxide metabolic process	10	104	0.0001	0.00053
GO:0009626	P	plant-type hypersensitive response	9	84	0.00011	0.00054
GO:0032870	P	cellular response to hormone stimulus	36	879	0.00011	0.00055
GO:0034050	P	host programmed cell death induced by symbiont	9	85	0.00011	0.00057
GO:0071310	P	cellular response to organic substance	40	1023	0.00012	0.00058
GO:0044712	P	single-organism catabolic process	27	585	0.00013	0.00063
GO:0002252	P	immune effector process	8	67	0.00013	0.00063
GO:0071495	P	cellular response to endogenous stimulus	36	890	0.00014	0.00066
GO:0009751	P	response to salicylic acid	14	209	0.00018	0.00085
GO:0010224	P	response to UV-B	8	72	0.0002	0.00095
GO:0048518	P	positive regulation of biological process	35	881	0.00023	0.0011
GO:0044281	P	small molecule metabolic process	54	1597	0.0003	0.0014
GO:0016054	P	organic acid catabolic process	10	121	0.00032	0.0015
GO:0042542	P	response to hydrogen peroxide	7	60	0.00038	0.0017
GO:0071456	P	cellular response to hypoxia	5	27	0.00041	0.0018
GO:0009962	P	regulation of flavonoid biosynthetic process	5	27	0.00041	0.0018
GO:0042435	P	indole-containing compound biosynthetic process	6	43	0.00042	0.0019
GO:0033993	P	response to lipid	31	772	0.00044	0.0019
GO:0031668	P	cellular response to extracellular stimulus	13	204	0.00047	0.002
GO:0006082	P	organic acid metabolic process	40	1099	0.00047	0.002
GO:0046395	P	carboxylic acid catabolic process	9	105	0.00049	0.0021
GO:0042744	P	hydrogen peroxide catabolic process	8	83	0.00049	0.0021
GO:0001666	P	response to hypoxia	7	64	0.00055	0.0022
GO:0009867	P	jasmonic acid mediated signaling pathway	8	84	0.00053	0.0022
GO:0071462	P	cellular response to water stimulus	5	29	0.00055	0.0022
GO:0036294	P	cellular response to decreased oxygen levels	5	29	0.00055	0.0022
GO:0019438	P	aromatic compound biosynthetic process	89	3058	0.00053	0.0022
GO:0071453	P	cellular response to oxygen levels	5	29	0.00055	0.0022
GO:0042631	P	cellular response to water deprivation	5	29	0.00055	0.0022
GO:0042440	P	pigment metabolic process	12	181	0.00055	0.0022
GO:0071496	P	cellular response to external stimulus	13	208	0.00056	0.0022
GO:0009755	P	hormone-mediated signaling pathway	32	821	0.00058	0.0023
GO:0032787	P	monocarboxylic acid metabolic process	22	481	0.00059	0.0023
GO:0009817	P	defense response to fungus, incompatible interaction	6	47	0.00065	0.0025
GO:0071395	P	cellular response to jasmonic acid stimulus	8	87	0.00065	0.0025
GO:0019752	P	carboxylic acid metabolic process	33	864	0.00067	0.0025
GO:0043436	P	oxoacid metabolic process	36	973	0.00068	0.0025
GO:0046283	P	anthocyanin-containing compound metabolic process	6	48	0.00072	0.0027
GO:1901362	P	organic cyclic compound biosynthetic process	91	3174	0.00073	0.0027
GO:0044282	P	small molecule catabolic process	11	162	0.00077	0.0028
GO:0035556	P	intracellular signal transduction	27	660	0.00078	0.0028
GO:0031667	P	response to nutrient levels	12	190	0.00083	0.003
GO:0036293	P	response to decreased oxygen levels	7	70	0.0009	0.0032
GO:0070482	P	response to oxygen levels	7	71	0.00097	0.0034
GO:0007165	P	signal transduction	61	1965	0.001	0.0035
GO:0014070	P	response to organic cyclic compound	19	405	0.001	0.0036
GO:0050832	P	defense response to fungus	22	504	0.0011	0.0037
GO:0072593	P	reactive oxygen species metabolic process	11	169	0.0011	0.0037
GO:0046148	P	pigment biosynthetic process	10	148	0.0014	0.0047
GO:0044700	P	single organism signaling	61	1995	0.0014	0.0048
GO:0023052	P	signaling	61	1997	0.0015	0.0049
GO:0042430	P	indole-containing compound metabolic process	7	77	0.0015	0.005
GO:0048513	P	animal organ development	19	422	0.0016	0.0054
GO:0002218	P	activation of innate immune response	5	39	0.0018	0.006
GO:0002253	P	activation of immune response	5	39	0.0018	0.006
GO:0016053	P	organic acid biosynthetic process	22	531	0.002	0.0065
GO:0009735	P	response to cytokinin	13	244	0.0022	0.0072
GO:0002229	P	defense response to oomycetes	5	42	0.0024	0.0079
GO:0009816	P	defense response to bacterium, incompatible interaction	5	43	0.0027	0.0086
GO:0009987	P	cellular process	295	12771	0.003	0.0096
GO:0016491	F	oxidoreductase activity	99	1547	6e-23	9.8e-21
GO:0003824	F	catalytic activity	283	9101	1.1e-16	9.1e-15
GO:0016705	F	oxidoreductase activity, acting on paired donors, with incorporation or reduction of molecular oxygen	33	407	1.1e-10	6e-09
GO:0043167	F	ion binding	133	3821	7.3e-10	2.9e-08
GO:0043169	F	cation binding	129	3678	9e-10	2.9e-08
GO:0046872	F	metal ion binding	128	3673	1.6e-09	4.3e-08
GO:0046906	F	tetrapyrrole binding	29	402	1.7e-08	4e-07
GO:0020037	F	heme binding	26	360	9.3e-08	1.9e-06
GO:0051213	F	dioxygenase activity	14	135	2e-06	3.6e-05
GO:0016706	F	oxidoreductase activity, acting on paired donors, with incorporation or reduction of molecular oxygen, 2-oxoglutarate as one donor, and incorporation of one atom each of oxygen into both donors	10	77	9.7e-06	0.00016
GO:0005488	F	binding	298	12081	1.5e-05	0.00023
GO:0035251	F	UDP-glucosyltransferase activity	12	137	4.9e-05	0.00067
GO:0043565	F	sequence-specific DNA binding	35	825	7e-05	0.00088
GO:0008194	F	UDP-glycosyltransferase activity	17	273	8.8e-05	0.001
GO:0001071	F	nucleic acid binding transcription factor activity	59	1730	0.00012	0.0013
GO:0003700	F	transcription factor activity, sequence-specific DNA binding	59	1729	0.00012	0.0013
GO:0005506	F	iron ion binding	18	317	0.00017	0.0015
GO:0046527	F	glucosyltransferase activity	12	158	0.00017	0.0015
GO:0080044	F	quercetin 7-O-glucosyltransferase activity	8	71	0.00019	0.0015
GO:0080043	F	quercetin 3-O-glucosyltransferase activity	8	71	0.00019	0.0015
GO:0016614	F	oxidoreductase activity, acting on CH-OH group of donors	14	214	0.00023	0.0017
GO:0004364	F	glutathione transferase activity	7	55	0.00024	0.0018
GO:0016616	F	oxidoreductase activity, acting on the CH-OH group of donors, NAD or NADP as acceptor	11	143	0.00029	0.0021
GO:0004497	F	monooxygenase activity	17	305	0.00031	0.0021
GO:0019825	F	oxygen binding	14	234	0.00053	0.0034
GO:0016209	F	antioxidant activity	12	181	0.00055	0.0035
GO:0048037	F	cofactor binding	21	451	0.00063	0.0038
GO:0016620	F	oxidoreductase activity, acting on the aldehyde or oxo group of donors, NAD or NADP as acceptor	6	49	0.0008	0.0046
GO:0050662	F	coenzyme binding	15	281	0.001	0.0058
GO:0016758	F	transferase activity, transferring hexosyl groups	18	382	0.0013	0.0072
GO:0016651	F	oxidoreductase activity, acting on NAD(P)H	9	127	0.0017	0.0091
GO:0071944	C	cell periphery	135	4309	2.8e-07	2.5e-05
GO:0005576	C	extracellular region	99	2954	1e-06	4.4e-05
GO:0048046	C	apoplast	27	486	6.2e-06	0.00014
GO:0016020	C	membrane	225	8532	5.9e-06	0.00014
GO:0030312	C	external encapsulating structure	33	706	1.9e-05	0.00024
GO:0005618	C	cell wall	33	706	1.9e-05	0.00024
GO:0005886	C	plasma membrane	113	3735	1.6e-05	0.00024

## Sheet: 12 d wet + 0 d dry down
GO term	Ontology	Description	Number in input list	Number in BG/Ref	p-value	FDR
GO:0000272	P	polysaccharide catabolic process	8	167	5e-06	0.00099
GO:0071555	P	cell wall organization	11	518	0.00014	0.0047
GO:0016052	P	carbohydrate catabolic process	8	257	9.7e-05	0.0047
GO:0007067	P	mitotic nuclear division	6	131	0.0001	0.0047
GO:0071554	P	cell wall organization or biogenesis	13	704	0.00014	0.0047
GO:1901700	P	response to oxygen-containing compound	21	1557	0.00011	0.0047
GO:0006811	P	ion transport	12	645	0.00023	0.0049
GO:0042545	P	cell wall modification	6	156	0.00025	0.0049
GO:0045229	P	external encapsulating structure organization	11	551	0.00024	0.0049
GO:0001101	P	response to acid chemical	17	1181	0.00025	0.0049
GO:0042221	P	response to chemical	30	2853	0.0003	0.0049
GO:0009056	P	catabolic process	19	1430	0.00029	0.0049
GO:0006869	P	lipid transport	6	174	0.00044	0.0065
GO:0009719	P	response to endogenous stimulus	21	1732	0.00046	0.0065
GO:0009725	P	response to hormone	20	1631	0.00055	0.0069
GO:0005975	P	carbohydrate metabolic process	16	1144	0.00052	0.0069
GO:0010033	P	response to organic substance	23	2023	0.00059	0.0069
GO:0030001	P	metal ion transport	7	263	0.00066	0.0069
GO:0005976	P	polysaccharide metabolic process	9	432	0.00066	0.0069
GO:0010876	P	lipid localization	6	199	0.00086	0.0086
GO:0044699	P	single-organism process	70	9448	0.00096	0.0091
GO:0009505	C	plant-type cell wall	12	323	2.9e-07	7.9e-06
GO:0030312	C	external encapsulating structure	17	706	3.8e-07	7.9e-06
GO:0005618	C	cell wall	17	706	3.8e-07	7.9e-06
GO:0071944	C	cell periphery	47	4309	1.1e-06	1.7e-05
GO:0005576	C	extracellular region	35	2954	6.8e-06	8.5e-05
GO:0044425	C	membrane part	54	5962	3.5e-05	0.00036
GO:0031224	C	intrinsic component of membrane	51	5540	4.2e-05	0.00037
GO:0016020	C	membrane	69	8532	6.6e-05	0.00051
GO:0005874	C	microtubule	7	193	0.00011	0.00074
GO:0099512	C	supramolecular fiber	7	209	0.00017	0.00097
GO:0099513	C	polymeric cytoskeletal fiber	7	209	0.00017	0.00097
GO:0016021	C	integral component of membrane	47	5324	0.00027	0.0014
GO:0005886	C	plasma membrane	36	3735	0.00036	0.0017
GO:0015630	C	microtubule cytoskeleton	7	252	0.00052	0.0023
GO:0031225	C	anchored component of membrane	7	280	0.00094	0.0039
GO:0030054	C	cell junction	13	901	0.0013	0.0042
GO:0005856	C	cytoskeleton	8	380	0.0012	0.0042
GO:0055044	C	symplast	13	899	0.0013	0.0042
GO:0009506	C	plasmodesma	13	899	0.0013	0.0042
GO:0005911	C	cell-cell junction	13	901	0.0013	0.0042
GO:0044430	C	cytoskeletal part	7	302	0.0014	0.0043
GO:0044459	C	plasma membrane part	8	428	0.0025	0.0071

## Sheet: 12 d wet + 8 d dry up
GO term	Ontology	Description	Number in input list	Number in BG/Ref	p-value	FDR
GO:0009698	P	phenylpropanoid metabolic process	28	164	2.2e-20	7.7e-18
GO:0009699	P	phenylpropanoid biosynthetic process	22	121	8.5e-17	1.5e-14
GO:0019748	P	secondary metabolic process	34	492	1.7e-13	2.1e-11
GO:0050896	P	response to stimulus	151	6250	2.4e-12	2.2e-10
GO:0044710	P	single-organism metabolic process	110	3970	3.5e-12	2.2e-10
GO:0044699	P	single-organism process	202	9448	3.7e-12	2.2e-10
GO:0044550	P	secondary metabolite biosynthetic process	25	311	1.5e-11	7.8e-10
GO:0009808	P	lignin metabolic process	15	95	4.3e-11	1.9e-09
GO:0055114	P	oxidation-reduction process	57	1566	1.6e-10	6.5e-09
GO:0009725	P	response to hormone	58	1631	2.6e-10	9.3e-09
GO:0009719	P	response to endogenous stimulus	60	1732	3.3e-10	1.1e-08
GO:0009628	P	response to abiotic stimulus	66	2022	4.1e-10	1.2e-08
GO:0006950	P	response to stress	94	3506	1.2e-09	3.4e-08
GO:0042221	P	response to chemical	81	2853	1.9e-09	4.9e-08
GO:0010033	P	response to organic substance	64	2023	2.6e-09	6.3e-08
GO:0001101	P	response to acid chemical	45	1181	4.5e-09	1e-07
GO:0009813	P	flavonoid biosynthetic process	12	93	2.9e-08	6.2e-07
GO:0009737	P	response to abscisic acid	28	578	4.4e-08	8.7e-07
GO:0033993	P	response to lipid	33	772	4.7e-08	8.8e-07
GO:0097305	P	response to alcohol	28	583	5.2e-08	9.3e-07
GO:0019438	P	aromatic compound biosynthetic process	80	3058	8.3e-08	1.4e-06
GO:0009812	P	flavonoid metabolic process	12	109	1.4e-07	2.3e-06
GO:1901362	P	organic cyclic compound biosynthetic process	81	3174	1.9e-07	2.8e-06
GO:0009809	P	lignin biosynthetic process	10	70	1.8e-07	2.8e-06
GO:0044711	P	single-organism biosynthetic process	53	1735	2.2e-07	3.1e-06
GO:0010345	P	suberin biosynthetic process	6	14	2.4e-07	3.3e-06
GO:0006970	P	response to osmotic stress	28	636	2.9e-07	3.6e-06
GO:1901700	P	response to oxygen-containing compound	49	1557	2.8e-07	3.6e-06
GO:0009607	P	response to biotic stimulus	41	1253	1.1e-06	1.4e-05
GO:0051707	P	response to other organism	40	1210	1.2e-06	1.4e-05
GO:0043207	P	response to external biotic stimulus	40	1212	1.2e-06	1.4e-05
GO:0009651	P	response to salt stress	25	574	1.5e-06	1.7e-05
GO:0071554	P	cell wall organization or biogenesis	28	704	1.9e-06	2.1e-05
GO:0009056	P	catabolic process	44	1430	2.1e-06	2.2e-05
GO:0009414	P	response to water deprivation	18	347	4.8e-06	4.9e-05
GO:0009415	P	response to water	18	355	6.4e-06	6.4e-05
GO:0009834	P	plant-type secondary cell wall biogenesis	8	65	8.4e-06	8.1e-05
GO:0042546	P	cell wall biogenesis	14	230	1e-05	9.5e-05
GO:0009605	P	response to external stimulus	45	1582	1.1e-05	0.0001
GO:0046274	P	lignin catabolic process	5	17	1.1e-05	0.0001
GO:0046271	P	phenylpropanoid catabolic process	5	17	1.1e-05	0.0001
GO:0044248	P	cellular catabolic process	33	1024	1.8e-05	0.00015
GO:0051704	P	multi-organism process	45	1631	2.4e-05	0.0002
GO:0008152	P	metabolic process	212	12035	2.8e-05	0.00023
GO:0071669	P	plant-type cell wall organization or biogenesis	14	256	3.1e-05	0.00025
GO:2000652	P	regulation of secondary cell wall biogenesis	5	22	3.3e-05	0.00026
GO:0002376	P	immune system process	17	369	3.7e-05	0.00028
GO:0010035	P	response to inorganic substance	30	926	3.9e-05	0.00029
GO:0044763	P	single-organism cellular process	128	6591	6.4e-05	0.00047
GO:0009817	P	defense response to fungus, incompatible interaction	6	47	9.6e-05	0.00068
GO:0070887	P	cellular response to chemical stimulus	34	1176	0.0001	0.00073
GO:0044036	P	cell wall macromolecule metabolic process	10	158	0.00014	0.00093
GO:0005975	P	carbohydrate metabolic process	33	1144	0.00014	0.00093
GO:0009832	P	plant-type cell wall biogenesis	10	160	0.00015	0.001
GO:0006952	P	defense response	41	1566	0.00017	0.0011
GO:2001141	P	regulation of RNA biosynthetic process	57	2445	0.00018	0.0011
GO:0006355	P	regulation of transcription, DNA-templated	57	2443	0.00018	0.0011
GO:1903506	P	regulation of nucleic acid-templated transcription	57	2445	0.00018	0.0011
GO:0042743	P	hydrogen peroxide metabolic process	8	104	0.00019	0.0011
GO:1903338	P	regulation of cell wall organization or biogenesis	5	34	0.0002	0.0012
GO:0009889	P	regulation of biosynthetic process	62	2752	0.00023	0.0014
GO:0009814	P	defense response, incompatible interaction	10	170	0.00024	0.0014
GO:0051252	P	regulation of RNA metabolic process	57	2474	0.00025	0.0014
GO:0042744	P	hydrogen peroxide catabolic process	7	83	0.00028	0.0015
GO:0045087	P	innate immune response	14	323	0.00032	0.0018
GO:0006979	P	response to oxidative stress	17	453	0.00039	0.0021
GO:0009611	P	response to wounding	11	217	0.0004	0.0021
GO:0019219	P	regulation of nucleobase-containing compound metabolic process	57	2529	0.00042	0.0022
GO:0010383	P	cell wall polysaccharide metabolic process	8	118	0.00041	0.0022
GO:0006955	P	immune response	14	333	0.00043	0.0022
GO:0006357	P	regulation of transcription from RNA polymerase II promoter	14	333	0.00043	0.0022
GO:0006366	P	transcription from RNA polymerase II promoter	15	380	0.00051	0.0025
GO:0018130	P	heterocycle biosynthetic process	64	2957	0.00053	0.0026
GO:0009409	P	response to cold	15	384	0.00057	0.0027
GO:0097659	P	nucleic acid-templated transcription	57	2561	0.00057	0.0027
GO:0006351	P	transcription, DNA-templated	57	2559	0.00056	0.0027
GO:0031326	P	regulation of cellular biosynthetic process	60	2734	0.00057	0.0027
GO:0032774	P	RNA biosynthetic process	57	2566	0.0006	0.0027
GO:1901575	P	organic substance catabolic process	33	1249	0.00063	0.0028
GO:0005976	P	polysaccharide metabolic process	16	432	0.00065	0.0029
GO:0080167	P	response to karrikin	8	128	0.00069	0.003
GO:0080090	P	regulation of primary metabolic process	62	2889	0.0008	0.0035
GO:0044712	P	single-organism catabolic process	19	585	0.00098	0.0042
GO:0051171	P	regulation of nitrogen compound metabolic process	59	2739	0.001	0.0042
GO:0031323	P	regulation of cellular metabolic process	63	2980	0.001	0.0044
GO:0032870	P	cellular response to hormone stimulus	25	879	0.0011	0.0045
GO:0044087	P	regulation of cellular component biogenesis	7	106	0.0011	0.0045
GO:0098542	P	defense response to other organism	26	936	0.0012	0.0048
GO:0019222	P	regulation of metabolic process	66	3181	0.0013	0.005
GO:0071495	P	cellular response to endogenous stimulus	25	890	0.0013	0.005
GO:0006725	P	cellular aromatic compound metabolic process	89	4588	0.0013	0.0051
GO:1901576	P	organic substance biosynthetic process	110	5913	0.0013	0.0051
GO:2000112	P	regulation of cellular macromolecule biosynthetic process	57	2657	0.0013	0.0051
GO:1901615	P	organic hydroxy compound metabolic process	10	215	0.0014	0.0052
GO:0010556	P	regulation of macromolecule biosynthetic process	57	2666	0.0014	0.0054
GO:0071555	P	cell wall organization	17	518	0.0016	0.006
GO:1901617	P	organic hydroxy compound biosynthetic process	8	150	0.0018	0.0066
GO:0009753	P	response to jasmonic acid	10	225	0.0019	0.0068
GO:0009723	P	response to ethylene	12	307	0.002	0.0071
GO:0009058	P	biosynthetic process	114	6255	0.0021	0.0075
GO:0009617	P	response to bacterium	15	441	0.0021	0.0075
GO:0042742	P	defense response to bacterium	13	354	0.0022	0.0077
GO:0044264	P	cellular polysaccharide metabolic process	11	273	0.0024	0.0082
GO:1901360	P	organic cyclic compound metabolic process	89	4700	0.0026	0.009
GO:0009733	P	response to auxin	14	407	0.0027	0.009
GO:0044262	P	cellular carbohydrate metabolic process	14	407	0.0027	0.009
GO:0045229	P	external encapsulating structure organization	17	551	0.003	0.0099
GO:0016491	F	oxidoreductase activity	57	1547	1.1e-10	1.3e-08
GO:0003824	F	catalytic activity	180	9101	1.1e-07	6.9e-06
GO:0001135	F	transcription factor activity, RNA polymerase II transcription factor recruiting	13	139	2.5e-07	8.3e-06
GO:0001134	F	transcription factor activity, transcription factor recruiting	13	140	2.7e-07	8.3e-06
GO:0001076	F	transcription factor activity, RNA polymerase II transcription factor binding	13	168	1.8e-06	4.1e-05
GO:0001071	F	nucleic acid binding transcription factor activity	50	1730	2.3e-06	4.1e-05
GO:0003700	F	transcription factor activity, sequence-specific DNA binding	50	1729	2.3e-06	4.1e-05
GO:0016682	F	oxidoreductase activity, acting on diphenols and related substances as donors, oxygen as acceptor	6	25	4e-06	6.1e-05
GO:0000989	F	transcription factor activity, transcription factor binding	15	252	6.3e-06	8.7e-05
GO:0052716	F	hydroquinone:oxygen oxidoreductase activity	5	16	8.9e-06	0.0001
GO:0000988	F	transcription factor activity, protein binding	15	259	8.6e-06	0.0001
GO:0043565	F	sequence-specific DNA binding	29	825	1.2e-05	0.00013
GO:0000981	F	RNA polymerase II transcription factor activity, sequence-specific DNA binding	14	252	2.7e-05	0.00025
GO:0016679	F	oxidoreductase activity, acting on diphenols and related substances as donors	6	37	2.9e-05	0.00025
GO:0046906	F	tetrapyrrole binding	18	402	3.1e-05	0.00026
GO:0001067	F	regulatory region nucleic acid binding	19	455	4.7e-05	0.00032
GO:0044212	F	transcription regulatory region DNA binding	19	452	4.3e-05	0.00032
GO:0000975	F	regulatory region DNA binding	19	455	4.7e-05	0.00032
GO:0043169	F	cation binding	80	3678	7.9e-05	0.00051
GO:0043167	F	ion binding	82	3821	9.8e-05	0.0006
GO:0004553	F	hydrolase activity, hydrolyzing O-glycosyl compounds	17	405	0.00011	0.00065
GO:0046872	F	metal ion binding	79	3673	0.00013	0.00071
GO:0004601	F	peroxidase activity	9	133	0.00018	0.00099
GO:0005507	F	copper ion binding	12	238	0.00023	0.0012
GO:0016684	F	oxidoreductase activity, acting on peroxide as acceptor	9	139	0.00025	0.0012
GO:0016798	F	hydrolase activity, acting on glycosyl bonds	17	438	0.00027	0.0013
GO:0020037	F	heme binding	15	360	0.0003	0.0014
GO:0016705	F	oxidoreductase activity, acting on paired donors, with incorporation or reduction of molecular oxygen	15	407	0.001	0.0044
GO:0016722	F	oxidoreductase activity, oxidizing metal ions	5	52	0.0012	0.0051
GO:0016209	F	antioxidant activity	9	181	0.0015	0.0062
GO:0016788	F	hydrolase activity, acting on ester bonds	29	1131	0.002	0.0081
GO:0052689	F	carboxylic ester hydrolase activity	12	314	0.0023	0.009
GO:0009055	F	electron carrier activity	9	196	0.0025	0.0094
GO:0005576	C	extracellular region	88	2954	2.8e-11	2.1e-09
GO:0048046	C	apoplast	28	486	1.3e-09	4.7e-08
GO:0030312	C	external encapsulating structure	30	706	2.2e-07	4.1e-06
GO:0005618	C	cell wall	30	706	2.2e-07	4.1e-06
GO:0071944	C	cell periphery	95	4309	7.9e-06	0.00012
GO:0031225	C	anchored component of membrane	14	280	7.8e-05	0.00098

## Sheet: 12 d wet + 8 d dry down
GO term	Ontology	Description	Number in input list	Number in BG/Ref	p-value	FDR
GO:0005975	P	carbohydrate metabolic process	8	1144	7.9e-05	0.0023
GO:0071554	P	cell wall organization or biogenesis	6	704	0.00025	0.0024
GO:0005976	P	polysaccharide metabolic process	5	432	0.00021	0.0024
GO:0071555	P	cell wall organization	5	518	0.00049	0.0035
GO:0045229	P	external encapsulating structure organization	5	551	0.00065	0.0037
GO:0016798	F	hydrolase activity, acting on glycosyl bonds	7	438	1.2e-06	9.4e-06
GO:0004553	F	hydrolase activity, hydrolyzing O-glycosyl compounds	7	405	7.5e-07	9.4e-06
GO:0019825	F	oxygen binding	5	234	1.2e-05	6.2e-05
GO:0020037	F	heme binding	5	360	9.3e-05	0.00035
GO:0046906	F	tetrapyrrole binding	5	402	0.00015	0.00046
GO:0016787	F	hydrolase activity	12	3279	0.00049	0.0012
GO:0003824	F	catalytic activity	20	9101	0.0031	0.0066
GO:0005618	C	cell wall	10	706	1.4e-08	1.4e-07
GO:0030312	C	external encapsulating structure	10	706	1.4e-08	1.4e-07
GO:0005576	C	extracellular region	17	2954	2.5e-08	1.8e-07
GO:0048046	C	apoplast	5	486	0.00037	0.0019
GO:0071944	C	cell periphery	13	4309	0.0017	0.0071
