# Supplementary material for: Time course of changes in the transcriptome during russet induction in apple fruit
Source: BMC Plant Biol. 2023 Sep 30;23:457. doi: 10.1186/s12870-023-04483-6 (PMC10542230; doi:10.1186/s12870-023-04483-6)
Supplement: Supplementary file 7 — Supplementary Material 7 [file 12870_2023_4483_MOESM7_ESM.xlsx]

## Sheet: Description
Additional file 17: Data S3 Results GO terms season 2019.

## Sheet: 12 d wet + 0 d dry up
GO term	Ontology	Description	Number in input list	Number in BG/Ref	p-value	FDR
GO:0050896	P	response to stimulus	335	6250	4.7e-32	2.8e-29
GO:0042221	P	response to chemical	189	2853	4.7e-26	1.4e-23
GO:0044699	P	single-organism process	422	9448	2.2e-25	4.4e-23
GO:0006950	P	response to stress	213	3506	5.7e-25	8.5e-23
GO:0044710	P	single-organism metabolic process	223	3970	4.9e-22	5.9e-20
GO:0006952	P	defense response	117	1566	1.4e-19	1.4e-17
GO:1901700	P	response to oxygen-containing compound	114	1557	1.8e-18	1.6e-16
GO:0001101	P	response to acid chemical	94	1181	2e-17	1.5e-15
GO:0055114	P	oxidation-reduction process	111	1566	4.9e-17	3.2e-15
GO:0010033	P	response to organic substance	128	2023	6.2e-16	3.7e-14
GO:0009605	P	response to external stimulus	106	1582	9.1e-15	5e-13
GO:0043207	P	response to external biotic stimulus	88	1212	3.4e-14	1.4e-12
GO:0009607	P	response to biotic stimulus	90	1253	3e-14	1.4e-12
GO:0051707	P	response to other organism	88	1210	3.1e-14	1.4e-12
GO:0009719	P	response to endogenous stimulus	111	1732	3.3e-14	1.4e-12
GO:0008152	P	metabolic process	459	12035	4e-14	1.5e-12
GO:0044763	P	single-organism cellular process	287	6591	1e-13	3.7e-12
GO:0002376	P	immune system process	43	369	2.2e-13	7.2e-12
GO:0009628	P	response to abiotic stimulus	120	2022	4e-13	1.3e-11
GO:0051704	P	multi-organism process	102	1631	1.6e-12	4.9e-11
GO:0051716	P	cellular response to stimulus	150	2856	2.8e-12	8.1e-11
GO:0009725	P	response to hormone	101	1631	3.7e-12	1e-10
GO:0070887	P	cellular response to chemical stimulus	81	1176	4.9e-12	1.3e-10
GO:0045087	P	innate immune response	37	323	1.6e-11	4.1e-10
GO:0010035	P	response to inorganic substance	68	926	2.1e-11	5.1e-10
GO:0006955	P	immune response	37	333	3.6e-11	8.4e-10
GO:0008219	P	cell death	27	194	2e-10	4.4e-09
GO:0007154	P	cell communication	119	2223	2.6e-10	5.6e-09
GO:0009814	P	defense response, incompatible interaction	25	170	3.3e-10	6.8e-09
GO:0019748	P	secondary metabolic process	44	492	3.4e-10	6.9e-09
GO:0098542	P	defense response to other organism	65	936	5.2e-10	1e-08
GO:0071229	P	cellular response to acid chemical	43	485	7e-10	1.3e-08
GO:0006979	P	response to oxidative stress	40	453	3.1e-09	5.6e-08
GO:0044711	P	single-organism biosynthetic process	96	1735	3.8e-09	6.4e-08
GO:0009812	P	flavonoid metabolic process	19	109	3.7e-09	6.4e-08
GO:0009617	P	response to bacterium	39	441	4.6e-09	7.7e-08
GO:0009611	P	response to wounding	26	217	7.3e-09	1.2e-07
GO:0009813	P	flavonoid biosynthetic process	17	93	1.3e-08	2.1e-07
GO:0044550	P	secondary metabolite biosynthetic process	31	311	1.5e-08	2.3e-07
GO:0009698	P	phenylpropanoid metabolic process	22	164	1.7e-08	2.5e-07
GO:1901701	P	cellular response to oxygen-containing compound	47	635	2.3e-08	3.4e-07
GO:0006970	P	response to osmotic stress	47	636	2.4e-08	3.5e-07
GO:0007165	P	signal transduction	101	1965	4.9e-08	6.9e-07
GO:0009987	P	cellular process	449	12771	6e-08	8.2e-07
GO:0080134	P	regulation of response to stress	30	316	6.8e-08	9e-07
GO:0042742	P	defense response to bacterium	32	354	7.1e-08	9.2e-07
GO:0009699	P	phenylpropanoid biosynthetic process	18	121	8.3e-08	1.1e-06
GO:0010243	P	response to organonitrogen compound	21	166	8.8e-08	1.1e-06
GO:0044700	P	single organism signaling	101	1995	9.9e-08	1.2e-06
GO:0023052	P	signaling	101	1997	1e-07	1.2e-06
GO:0007568	P	aging	21	174	1.8e-07	2.1e-06
GO:0009753	P	response to jasmonic acid	24	225	2e-07	2.3e-06
GO:0012501	P	programmed cell death	19	147	2.7e-07	3e-06
GO:0048583	P	regulation of response to stimulus	41	565	3e-07	3.3e-06
GO:0044248	P	cellular catabolic process	61	1024	3.2e-07	3.5e-06
GO:0009056	P	catabolic process	77	1430	4.1e-07	4.4e-06
GO:0009414	P	response to water deprivation	30	347	4.3e-07	4.6e-06
GO:0009651	P	response to salt stress	41	574	4.4e-07	4.6e-06
GO:0009737	P	response to abscisic acid	41	578	5.2e-07	5.3e-06
GO:0097305	P	response to alcohol	41	583	6.4e-07	6.4e-06
GO:0071310	P	cellular response to organic substance	60	1023	6.5e-07	6.4e-06
GO:0009415	P	response to water	30	355	6.7e-07	6.5e-06
GO:0010038	P	response to metal ion	36	481	8.1e-07	7.7e-06
GO:0006468	P	protein phosphorylation	56	936	8.6e-07	8.1e-06
GO:0048584	P	positive regulation of response to stimulus	21	196	1.1e-06	9.9e-06
GO:0031347	P	regulation of defense response	23	233	1.2e-06	1.1e-05
GO:0010200	P	response to chitin	17	134	1.4e-06	1.3e-05
GO:0009808	P	lignin metabolic process	14	95	2.5e-06	2.2e-05
GO:0002682	P	regulation of immune system process	15	111	2.9e-06	2.5e-05
GO:0009626	P	plant-type hypersensitive response	13	84	3.5e-06	3e-05
GO:0010260	P	organ senescence	15	114	3.9e-06	3.2e-05
GO:0034050	P	host programmed cell death induced by symbiont	13	85	3.9e-06	3.2e-05
GO:0010150	P	leaf senescence	15	114	3.9e-06	3.2e-05
GO:0065007	P	biological regulation	232	6062	4e-06	3.2e-05
GO:0071495	P	cellular response to endogenous stimulus	52	890	4e-06	3.2e-05
GO:0033993	P	response to lipid	47	772	4.3e-06	3.4e-05
GO:0032870	P	cellular response to hormone stimulus	51	879	6e-06	4.7e-05
GO:0044281	P	small molecule metabolic process	79	1597	6.2e-06	4.8e-05
GO:0042743	P	hydrogen peroxide metabolic process	14	104	6.4e-06	4.9e-05
GO:0050789	P	regulation of biological process	206	5306	7.2e-06	5.4e-05
GO:0046686	P	response to cadmium ion	27	343	8.1e-06	6e-05
GO:0050794	P	regulation of cellular process	191	4857	8.3e-06	6e-05
GO:0009751	P	response to salicylic acid	20	209	9.1e-06	6.6e-05
GO:0071704	P	organic substance metabolic process	372	10672	9.4e-06	6.7e-05
GO:0009723	P	response to ethylene	25	307	1e-05	7.2e-05
GO:0009627	P	systemic acquired resistance	11	67	1.2e-05	8.3e-05
GO:0045088	P	regulation of innate immune response	13	96	1.3e-05	8.9e-05
GO:0031349	P	positive regulation of defense response	12	84	1.7e-05	0.00012
GO:0009809	P	lignin biosynthetic process	11	70	1.7e-05	0.00012
GO:0009755	P	hormone-mediated signaling pathway	47	821	1.9e-05	0.00013
GO:0044712	P	single-organism catabolic process	37	585	2.1e-05	0.00014
GO:0050776	P	regulation of immune response	13	101	2.1e-05	0.00014
GO:1901698	P	response to nitrogen compound	22	264	2.5e-05	0.00016
GO:0009817	P	defense response to fungus, incompatible interaction	9	47	2.5e-05	0.00016
GO:0009620	P	response to fungus	36	573	3e-05	0.00019
GO:0048518	P	positive regulation of biological process	48	881	5e-05	0.00032
GO:0000041	P	transition metal ion transport	11	80	5.2e-05	0.00032
GO:0033554	P	cellular response to stress	47	858	5.3e-05	0.00033
GO:0006796	P	phosphate-containing compound metabolic process	80	1735	5.6e-05	0.00034
GO:1901565	P	organonitrogen compound catabolic process	16	164	5.7e-05	0.00034
GO:0002252	P	immune effector process	10	67	6.1e-05	0.00036
GO:0009873	P	ethylene-activated signaling pathway	17	185	6.7e-05	0.00039
GO:0000160	P	phosphorelay signal transduction system	19	225	7.3e-05	0.00043
GO:0006793	P	phosphorus metabolic process	80	1751	7.5e-05	0.00043
GO:0097306	P	cellular response to alcohol	21	267	8.1e-05	0.00046
GO:0071215	P	cellular response to abscisic acid stimulus	21	267	8.1e-05	0.00046
GO:0042445	P	hormone metabolic process	15	152	8.5e-05	0.00048
GO:0016310	P	phosphorylation	61	1254	0.00011	0.00063
GO:0014070	P	response to organic cyclic compound	27	405	0.00012	0.00065
GO:0032101	P	regulation of response to external stimulus	10	74	0.00013	0.0007
GO:0006464	P	cellular protein modification process	92	2126	0.00014	0.00074
GO:0009404	P	toxin metabolic process	9	60	0.00014	0.00074
GO:0036211	P	protein modification process	92	2126	0.00014	0.00074
GO:0032787	P	monocarboxylic acid metabolic process	30	481	0.00015	0.00081
GO:0009738	P	abscisic acid-activated signaling pathway	19	243	0.00019	0.00097
GO:0032103	P	positive regulation of response to external stimulus	6	25	0.0002	0.001
GO:0048878	P	chemical homeostasis	24	352	0.0002	0.001
GO:0010942	P	positive regulation of cell death	6	25	0.0002	0.001
GO:0000302	P	response to reactive oxygen species	15	166	0.00021	0.001
GO:0071369	P	cellular response to ethylene stimulus	17	206	0.00022	0.0011
GO:0019752	P	carboxylic acid metabolic process	45	864	0.00022	0.0011
GO:0042592	P	homeostatic process	32	542	0.00024	0.0012
GO:0072593	P	reactive oxygen species metabolic process	15	169	0.00025	0.0012
GO:0019725	P	cellular homeostasis	22	314	0.00026	0.0012
GO:0071456	P	cellular response to hypoxia	6	27	0.00029	0.0014
GO:0006631	P	fatty acid metabolic process	19	252	0.00028	0.0014
GO:0034754	P	cellular hormone metabolic process	7	39	0.00029	0.0014
GO:0042744	P	hydrogen peroxide catabolic process	10	83	0.0003	0.0014
GO:0006873	P	cellular ion homeostasis	13	138	0.00037	0.0017
GO:0006082	P	organic acid metabolic process	53	1099	0.00038	0.0018
GO:0016054	P	organic acid catabolic process	12	121	0.00041	0.0018
GO:1901362	P	organic cyclic compound biosynthetic process	125	3174	0.0004	0.0018
GO:0036294	P	cellular response to decreased oxygen levels	6	29	0.0004	0.0018
GO:0071453	P	cellular response to oxygen levels	6	29	0.0004	0.0018
GO:0010941	P	regulation of cell death	9	71	0.00043	0.0019
GO:0009863	P	salicylic acid mediated signaling pathway	8	56	0.00043	0.0019
GO:0030003	P	cellular cation homeostasis	12	122	0.00043	0.0019
GO:0043436	P	oxoacid metabolic process	48	973	0.00045	0.0019
GO:0046395	P	carboxylic acid catabolic process	11	105	0.00046	0.002
GO:0048513	P	animal organ development	26	422	0.00049	0.0021
GO:0055082	P	cellular chemical homeostasis	14	163	0.00054	0.0023
GO:0009642	P	response to light intensity	13	144	0.00054	0.0023
GO:0009991	P	response to extracellular stimulus	17	225	0.00057	0.0024
GO:0045089	P	positive regulation of innate immune response	8	59	0.00059	0.0025
GO:0080167	P	response to karrikin	12	128	0.00064	0.0027
GO:0044237	P	cellular metabolic process	333	9879	0.00065	0.0027
GO:0050832	P	defense response to fungus	29	504	0.00067	0.0028
GO:0006629	P	lipid metabolic process	48	994	0.0007	0.0028
GO:0010817	P	regulation of hormone levels	18	251	0.00071	0.0028
GO:0002684	P	positive regulation of immune system process	8	62	0.00079	0.0031
GO:0071446	P	cellular response to salicylic acid stimulus	8	62	0.00079	0.0031
GO:0050778	P	positive regulation of immune response	8	62	0.00079	0.0031
GO:0010647	P	positive regulation of cell communication	8	62	0.00079	0.0031
GO:0035556	P	intracellular signal transduction	35	660	0.0008	0.0031
GO:0007166	P	cell surface receptor signaling pathway	17	234	0.00086	0.0033
GO:0001666	P	response to hypoxia	8	64	0.00096	0.0037
GO:0009875	P	pollen-pistil interaction	7	50	0.0011	0.0042
GO:0030001	P	metal ion transport	18	263	0.0012	0.0044
GO:0006825	P	copper ion transport	5	24	0.0012	0.0045
GO:0006875	P	cellular metal ion homeostasis	10	101	0.0012	0.0046
GO:0009867	P	jasmonic acid mediated signaling pathway	9	84	0.0013	0.0048
GO:0044282	P	small molecule catabolic process	13	162	0.0015	0.0055
GO:0071396	P	cellular response to lipid	24	409	0.0015	0.0055
GO:0006812	P	cation transport	22	362	0.0015	0.0055
GO:0006635	P	fatty acid beta-oxidation	6	39	0.0016	0.0058
GO:0071395	P	cellular response to jasmonic acid stimulus	9	87	0.0016	0.0058
GO:0036293	P	response to decreased oxygen levels	8	70	0.0016	0.0058
GO:0009416	P	response to light stimulus	37	744	0.0017	0.0061
GO:0050801	P	ion homeostasis	16	229	0.0017	0.0062
GO:0070482	P	response to oxygen levels	8	71	0.0018	0.0062
GO:0055085	P	transmembrane transport	34	667	0.0018	0.0062
GO:0034440	P	lipid oxidation	7	55	0.0018	0.0062
GO:0009062	P	fatty acid catabolic process	6	40	0.0018	0.0062
GO:0071496	P	cellular response to external stimulus	15	208	0.0018	0.0062
GO:0006022	P	aminoglycan metabolic process	5	27	0.0019	0.0065
GO:0044242	P	cellular lipid catabolic process	8	73	0.0021	0.007
GO:0055065	P	metal ion homeostasis	12	149	0.0022	0.0073
GO:0010646	P	regulation of cell communication	16	234	0.0021	0.0073
GO:1901575	P	organic substance catabolic process	55	1249	0.0022	0.0073
GO:0046351	P	disaccharide biosynthetic process	6	42	0.0022	0.0075
GO:0071554	P	cell wall organization or biogenesis	35	704	0.0023	0.0075
GO:1901617	P	organic hydroxy compound biosynthetic process	12	150	0.0023	0.0075
GO:0044283	P	small molecule biosynthetic process	33	653	0.0023	0.0076
GO:0042435	P	indole-containing compound biosynthetic process	6	43	0.0025	0.0079
GO:0071462	P	cellular response to water stimulus	5	29	0.0025	0.0079
GO:0009816	P	defense response to bacterium, incompatible interaction	6	43	0.0025	0.0079
GO:0098771	P	inorganic ion homeostasis	15	215	0.0024	0.0079
GO:0009789	P	positive regulation of abscisic acid-activated signaling pathway	5	29	0.0025	0.0079
GO:0048544	P	recognition of pollen	6	43	0.0025	0.0079
GO:0042631	P	cellular response to water deprivation	5	29	0.0025	0.0079
GO:1901421	P	positive regulation of response to alcohol	5	29	0.0025	0.0079
GO:0048366	P	leaf development	21	356	0.0027	0.0083
GO:0019395	P	fatty acid oxidation	6	44	0.0028	0.0086
GO:0042430	P	indole-containing compound metabolic process	8	77	0.0028	0.0086
GO:0042542	P	response to hydrogen peroxide	7	60	0.0028	0.0086
GO:0009266	P	response to temperature stimulus	29	559	0.0029	0.009
GO:0009411	P	response to UV	10	115	0.003	0.009
GO:0008037	P	cell recognition	6	45	0.0031	0.0093
GO:0009314	P	response to radiation	37	772	0.0031	0.0093
GO:0019438	P	aromatic compound biosynthetic process	115	3058	0.0032	0.0095
GO:0003824	F	catalytic activity	414	9101	2.4e-26	4.9e-24
GO:0016491	F	oxidoreductase activity	110	1547	5.6e-17	5.6e-15
GO:0043167	F	ion binding	182	3821	2.5e-11	1.7e-09
GO:0043169	F	cation binding	174	3678	1.4e-10	6.8e-09
GO:0046872	F	metal ion binding	173	3673	2.2e-10	8.7e-09
GO:0016705	F	oxidoreductase activity, acting on paired donors, with incorporation or reduction of molecular oxygen	36	407	1.8e-08	6.1e-07
GO:0005488	F	binding	429	12081	5.3e-08	1.5e-06
GO:0016740	F	transferase activity	163	3791	3.3e-07	7e-06
GO:0020037	F	heme binding	31	360	3e-07	7e-06
GO:0046906	F	tetrapyrrole binding	33	402	3.5e-07	7e-06
GO:0030246	F	carbohydrate binding	26	303	2.8e-06	5.2e-05
GO:0032559	F	adenyl ribonucleotide binding	105	2364	1.6e-05	0.00024
GO:0005506	F	iron ion binding	25	317	1.7e-05	0.00024
GO:0030554	F	adenyl nucleotide binding	105	2366	1.7e-05	0.00024
GO:0016301	F	kinase activity	71	1436	1.9e-05	0.00025
GO:0004672	F	protein kinase activity	51	925	2.2e-05	0.00028
GO:0035251	F	UDP-glucosyltransferase activity	15	137	2.9e-05	0.00034
GO:0004674	F	protein serine/threonine kinase activity	44	767	3.4e-05	0.00037
GO:0008194	F	UDP-glycosyltransferase activity	22	273	3.9e-05	0.00042
GO:0043565	F	sequence-specific DNA binding	46	825	4.3e-05	0.00043
GO:0048037	F	cofactor binding	30	451	5.3e-05	0.00048
GO:0097367	F	carbohydrate derivative binding	114	2696	5.2e-05	0.00048
GO:0004497	F	monooxygenase activity	23	305	6.8e-05	0.0006
GO:0051213	F	dioxygenase activity	14	135	8.9e-05	0.00075
GO:0005524	F	ATP binding	97	2248	0.0001	0.0008
GO:0032553	F	ribonucleotide binding	111	2664	0.00012	0.00087
GO:0016758	F	transferase activity, transferring hexosyl groups	26	382	0.00012	0.00087
GO:0046527	F	glucosyltransferase activity	15	158	0.00013	0.00091
GO:0050660	F	flavin adenine dinucleotide binding	14	141	0.00014	0.00095
GO:0017076	F	purine nucleotide binding	109	2633	0.00017	0.0011
GO:0016209	F	antioxidant activity	16	181	0.00016	0.0011
GO:0032555	F	purine ribonucleotide binding	109	2631	0.00017	0.0011
GO:0016772	F	transferase activity, transferring phosphorus-containing groups	74	1657	0.00027	0.0016
GO:0004601	F	peroxidase activity	13	133	0.00027	0.0016
GO:0044389	F	ubiquitin-like protein ligase binding	9	68	0.00032	0.0018
GO:0031625	F	ubiquitin protein ligase binding	9	68	0.00032	0.0018
GO:0019825	F	oxygen binding	18	234	0.00033	0.0018
GO:0016614	F	oxidoreductase activity, acting on CH-OH group of donors	17	214	0.00033	0.0018
GO:0016684	F	oxidoreductase activity, acting on peroxide as acceptor	13	139	0.0004	0.0019
GO:0016773	F	phosphotransferase activity, alcohol group as acceptor	52	1072	0.00038	0.0019
GO:0032550	F	purine ribonucleoside binding	106	2612	0.00043	0.0019
GO:0001883	F	purine nucleoside binding	106	2612	0.00043	0.0019
GO:0080044	F	quercetin 7-O-glucosyltransferase activity	9	71	0.00043	0.0019
GO:0080043	F	quercetin 3-O-glucosyltransferase activity	9	71	0.00043	0.0019
GO:0001882	F	nucleoside binding	106	2618	0.00046	0.002
GO:0032549	F	ribonucleoside binding	106	2617	0.00045	0.002
GO:0005509	F	calcium ion binding	19	266	0.00053	0.0023
GO:0001071	F	nucleic acid binding transcription factor activity	75	1730	0.00056	0.0023
GO:0003700	F	transcription factor activity, sequence-specific DNA binding	75	1729	0.00055	0.0023
GO:0016757	F	transferase activity, transferring glycosyl groups	35	654	0.00069	0.0028
GO:0005516	F	calmodulin binding	18	252	0.00074	0.0029
GO:0035639	F	purine ribonucleoside triphosphate binding	101	2515	0.00082	0.0032
GO:0008324	F	cation transmembrane transporter activity	27	464	0.00087	0.0033
GO:0050662	F	coenzyme binding	19	281	0.00098	0.0037
GO:0000166	F	nucleotide binding	128	3370	0.0013	0.0046
GO:1901265	F	nucleoside phosphate binding	128	3370	0.0013	0.0046
GO:0015075	F	ion transmembrane transporter activity	33	629	0.0013	0.0047
GO:0016829	F	lyase activity	24	406	0.0013	0.0047
GO:0042626	F	ATPase activity, coupled to transmembrane movement of substances	15	202	0.0014	0.0047
GO:0043492	F	ATPase activity, coupled to movement of substances	15	203	0.0014	0.0048
GO:0016820	F	hydrolase activity, acting on acid anhydrides, catalyzing transmembrane movement of substances	15	205	0.0016	0.0052
GO:0036094	F	small molecule binding	129	3434	0.0018	0.0059
GO:0046915	F	transition metal ion transmembrane transporter activity	7	57	0.0022	0.0069
GO:0046873	F	metal ion transmembrane transporter activity	16	235	0.0022	0.007
GO:0042625	F	ATPase coupled ion transmembrane transporter activity	9	93	0.0024	0.0075
GO:0004553	F	hydrolase activity, hydrolyzing O-glycosyl compounds	23	405	0.0027	0.0082
GO:0016706	F	oxidoreductase activity, acting on paired donors, with incorporation or reduction of molecular oxygen, 2-oxoglutarate as one donor, and incorporation of one atom each of oxygen into both donors	8	77	0.0028	0.0084
GO:0052689	F	carboxylic ester hydrolase activity	19	314	0.0032	0.0095
GO:0016798	F	hydrolase activity, acting on glycosyl bonds	24	438	0.0034	0.0099
GO:0071944	C	cell periphery	232	4309	9.5e-21	9.1e-19
GO:0005886	C	plasma membrane	196	3735	4e-16	1.9e-14
GO:0016020	C	membrane	347	8532	4.9e-13	1.6e-11
GO:0031224	C	intrinsic component of membrane	224	5540	1.1e-07	2.7e-06
GO:0030312	C	external encapsulating structure	47	706	4.3e-07	5.1e-06
GO:0005618	C	cell wall	47	706	4.3e-07	5.1e-06
GO:0016021	C	integral component of membrane	214	5324	3.9e-07	5.1e-06
GO:0048046	C	apoplast	37	486	3.9e-07	5.1e-06
GO:0044425	C	membrane part	234	5962	5.4e-07	5.7e-06
GO:0005576	C	extracellular region	129	2954	3.5e-06	3.3e-05
GO:0030054	C	cell junction	49	901	4.4e-05	0.0003
GO:0005911	C	cell-cell junction	49	901	4.4e-05	0.0003
GO:0009506	C	plasmodesma	49	899	4.2e-05	0.0003
GO:0055044	C	symplast	49	899	4.2e-05	0.0003
GO:0009505	C	plant-type cell wall	24	323	6e-05	0.00038
GO:0005773	C	vacuole	61	1359	0.00082	0.0049
GO:0005623	C	cell	693	22664	0.0018	0.0099

## Sheet: 12 d wet + 0 d dry down
GO term	Ontology	Description	Number in input list	Number in BG/Ref	p-value	FDR
GO:0044699	P	single-organism process	322	9448	9.8e-15	4.7e-12
GO:0044763	P	single-organism cellular process	237	6591	3e-12	7.1e-10
GO:0051301	P	cell division	32	358	8.3e-10	1.3e-07
GO:0006629	P	lipid metabolic process	57	994	3.1e-09	3.7e-07
GO:0010583	P	response to cyclopentenone	10	34	5.1e-08	4.9e-06
GO:0007049	P	cell cycle	37	558	7.1e-08	5.7e-06
GO:0010033	P	response to organic substance	87	2023	1.2e-07	8.1e-06
GO:0071555	P	cell wall organization	34	518	3e-07	1.8e-05
GO:0045229	P	external encapsulating structure organization	35	551	4.1e-07	2.2e-05
GO:0006631	P	fatty acid metabolic process	22	252	5.2e-07	2.3e-05
GO:0072330	P	monocarboxylic acid biosynthetic process	22	251	4.9e-07	2.3e-05
GO:0006633	P	fatty acid biosynthetic process	17	158	7.5e-07	3e-05
GO:0009725	P	response to hormone	71	1631	1.3e-06	4.7e-05
GO:0016053	P	organic acid biosynthetic process	33	531	1.4e-06	4.8e-05
GO:0044255	P	cellular lipid metabolic process	37	649	2.2e-06	6.4e-05
GO:0051726	P	regulation of cell cycle	18	191	2.1e-06	6.4e-05
GO:0071554	P	cell wall organization or biogenesis	39	704	2.3e-06	6.4e-05
GO:0042221	P	response to chemical	106	2853	3.9e-06	9.8e-05
GO:0032787	P	monocarboxylic acid metabolic process	30	481	3.9e-06	9.8e-05
GO:0009698	P	phenylpropanoid metabolic process	16	164	5.1e-06	0.00011
GO:0009719	P	response to endogenous stimulus	72	1732	5.1e-06	0.00011
GO:0016043	P	cellular component organization	94	2456	4.8e-06	0.00011
GO:0044711	P	single-organism biosynthetic process	72	1735	5.4e-06	0.00011
GO:0044283	P	small molecule biosynthetic process	36	653	6.2e-06	0.00012
GO:0050896	P	response to stimulus	198	6250	6.2e-06	0.00012
GO:0008610	P	lipid biosynthetic process	31	522	6.9e-06	0.00013
GO:0009653	P	anatomical structure morphogenesis	45	919	8.3e-06	0.00014
GO:0007017	P	microtubule-based process	14	132	8.2e-06	0.00014
GO:0016042	P	lipid catabolic process	18	224	1.6e-05	0.00026
GO:0044710	P	single-organism metabolic process	134	3970	2e-05	0.00031
GO:1903047	P	mitotic cell cycle process	18	228	2e-05	0.00031
GO:0046394	P	carboxylic acid biosynthetic process	26	438	3.8e-05	0.00056
GO:0000278	P	mitotic cell cycle	18	245	4.8e-05	0.0007
GO:0032502	P	developmental process	111	3233	6.2e-05	0.00087
GO:0009699	P	phenylpropanoid biosynthetic process	12	121	6.5e-05	0.00088
GO:0006082	P	organic acid metabolic process	48	1099	6.7e-05	0.00088
GO:0040007	P	growth	34	678	6.8e-05	0.00088
GO:0014070	P	response to organic cyclic compound	24	405	7.6e-05	0.00095
GO:0005976	P	polysaccharide metabolic process	25	432	7.7e-05	0.00095
GO:0007166	P	cell surface receptor signaling pathway	17	234	8.8e-05	0.001
GO:0006468	P	protein phosphorylation	42	936	0.00011	0.0013
GO:0048869	P	cellular developmental process	44	1001	0.00012	0.0013
GO:0048856	P	anatomical structure development	107	3146	0.00012	0.0014
GO:0010411	P	xyloglucan metabolic process	8	57	0.00013	0.0014
GO:1902589	P	single-organism organelle organization	20	316	0.00013	0.0014
GO:1901700	P	response to oxygen-containing compound	61	1557	0.00014	0.0014
GO:0007010	P	cytoskeleton organization	14	177	0.00016	0.0016
GO:0005975	P	carbohydrate metabolic process	48	1144	0.00016	0.0016
GO:0019752	P	carboxylic acid metabolic process	39	864	0.00017	0.0017
GO:0031399	P	regulation of protein modification process	11	115	0.00017	0.0017
GO:0051338	P	regulation of transferase activity	9	78	0.00019	0.0018
GO:0042335	P	cuticle development	6	31	0.00019	0.0018
GO:0009628	P	response to abiotic stimulus	74	2022	0.0002	0.0018
GO:0044767	P	single-organism developmental process	105	3131	0.00024	0.0021
GO:0043436	P	oxoacid metabolic process	42	973	0.00024	0.0021
GO:0044712	P	single-organism catabolic process	29	585	0.00027	0.0023
GO:0048646	P	anatomical structure formation involved in morphogenesis	14	188	0.00028	0.0024
GO:0001101	P	response to acid chemical	48	1181	0.00033	0.0027
GO:1901575	P	organic substance catabolic process	50	1249	0.00035	0.0028
GO:0016049	P	cell growth	23	428	0.0004	0.0032
GO:0000902	P	cell morphogenesis	22	402	0.00042	0.0033
GO:0048589	P	developmental growth	24	458	0.00043	0.0033
GO:0007167	P	enzyme linked receptor protein signaling pathway	11	130	0.00046	0.0034
GO:0007169	P	transmembrane receptor protein tyrosine kinase signaling pathway	11	130	0.00046	0.0034
GO:0009056	P	catabolic process	55	1430	0.00045	0.0034
GO:0007067	P	mitotic nuclear division	11	131	0.00049	0.0036
GO:0032989	P	cellular component morphogenesis	23	436	0.00051	0.0037
GO:0071840	P	cellular component organization or biogenesis	94	2812	0.00058	0.004
GO:0010166	P	wax metabolic process	5	25	0.00058	0.004
GO:0016310	P	phosphorylation	49	1254	0.00066	0.0045
GO:0044281	P	small molecule metabolic process	59	1597	0.00073	0.005
GO:0010410	P	hemicellulose metabolic process	9	96	0.00076	0.0051
GO:0010383	P	cell wall polysaccharide metabolic process	10	118	0.00082	0.0054
GO:0022402	P	cell cycle process	20	370	0.00087	0.0056
GO:0009755	P	hormone-mediated signaling pathway	35	821	0.00095	0.0061
GO:0001932	P	regulation of protein phosphorylation	7	61	0.00099	0.0063
GO:0019748	P	secondary metabolic process	24	492	0.0011	0.0068
GO:0009733	P	response to auxin	21	407	0.0011	0.007
GO:0000226	P	microtubule cytoskeleton organization	8	83	0.0013	0.0076
GO:0009825	P	multidimensional cell growth	6	48	0.0015	0.0091
GO:0042325	P	regulation of phosphorylation	7	67	0.0016	0.0097
GO:0003824	F	catalytic activity	303	9101	3.2e-12	5.7e-10
GO:0016798	F	hydrolase activity, acting on glycosyl bonds	31	438	2.2e-07	1.9e-05
GO:0004553	F	hydrolase activity, hydrolyzing O-glycosyl compounds	29	405	4.3e-07	2.5e-05
GO:0008092	F	cytoskeletal protein binding	22	270	1.5e-06	6.7e-05
GO:0016740	F	transferase activity	134	3791	2.1e-06	7.3e-05
GO:0005515	F	protein binding	128	3669	7e-06	0.00021
GO:0003777	F	microtubule motor activity	10	66	1e-05	0.00022
GO:0005507	F	copper ion binding	19	238	1e-05	0.00022
GO:0003774	F	motor activity	11	86	1.6e-05	0.00025
GO:0004674	F	protein serine/threonine kinase activity	39	767	1.5e-05	0.00025
GO:0052689	F	carboxylic ester hydrolase activity	22	314	1.4e-05	0.00025
GO:0016762	F	xyloglucan:xyloglucosyl transferase activity	7	33	3.3e-05	0.00047
GO:0008017	F	microtubule binding	13	132	3.5e-05	0.00047
GO:0015631	F	tubulin binding	13	145	8.5e-05	0.0011
GO:0016787	F	hydrolase activity	110	3279	0.00016	0.0016
GO:0016747	F	transferase activity, transferring acyl groups other than amino-acyl groups	21	348	0.00017	0.0016
GO:0004672	F	protein kinase activity	41	925	0.00017	0.0016
GO:0005524	F	ATP binding	81	2248	0.00016	0.0016
GO:0004693	F	cyclin-dependent protein serine/threonine kinase activity	7	46	0.00021	0.0019
GO:0097472	F	cyclin-dependent protein kinase activity	7	46	0.00021	0.0019
GO:0032559	F	adenyl ribonucleotide binding	83	2364	0.0003	0.0025
GO:0030554	F	adenyl nucleotide binding	83	2366	0.00031	0.0025
GO:0016614	F	oxidoreductase activity, acting on CH-OH group of donors	15	214	0.00032	0.0025
GO:0016757	F	transferase activity, transferring glycosyl groups	31	654	0.00035	0.0026
GO:0016773	F	phosphotransferase activity, alcohol group as acceptor	44	1072	0.00048	0.0034
GO:0016746	F	transferase activity, transferring acyl groups	22	408	0.00051	0.0034
GO:0035639	F	purine ribonucleoside triphosphate binding	86	2515	0.00052	0.0034
GO:0017076	F	purine nucleotide binding	88	2633	0.00088	0.0049
GO:0032555	F	purine ribonucleotide binding	88	2631	0.00087	0.0049
GO:0032553	F	ribonucleotide binding	89	2664	0.00084	0.0049
GO:0016301	F	kinase activity	54	1436	0.00084	0.0049
GO:0097367	F	carbohydrate derivative binding	90	2696	0.0008	0.0049
GO:0016616	F	oxidoreductase activity, acting on the CH-OH group of donors, NAD or NADP as acceptor	11	143	0.00097	0.0052
GO:0032550	F	purine ribonucleoside binding	87	2612	0.001	0.0053
GO:0001883	F	purine nucleoside binding	87	2612	0.001	0.0053
GO:0001882	F	nucleoside binding	87	2618	0.0011	0.0053
GO:0032549	F	ribonucleoside binding	87	2617	0.0011	0.0053
GO:0016491	F	oxidoreductase activity	56	1547	0.0016	0.0072
GO:0071944	C	cell periphery	197	4309	5.2e-20	6e-18
GO:0005886	C	plasma membrane	158	3735	5.8e-13	3.3e-11
GO:0030312	C	external encapsulating structure	52	706	4.1e-12	9.4e-11
GO:0005618	C	cell wall	52	706	4.1e-12	9.4e-11
GO:0031225	C	anchored component of membrane	32	280	2.5e-12	9.4e-11
GO:0099512	C	supramolecular fiber	27	209	1.1e-11	1.7e-10
GO:0099513	C	polymeric cytoskeletal fiber	27	209	1.1e-11	1.7e-10
GO:0046658	C	anchored component of plasma membrane	20	109	2e-11	2.9e-10
GO:0005856	C	cytoskeleton	35	380	6.2e-11	8e-10
GO:0031226	C	intrinsic component of plasma membrane	30	292	1.3e-10	1.5e-09
GO:0005576	C	extracellular region	126	2954	1.5e-10	1.6e-09
GO:0005874	C	microtubule	24	193	3e-10	2.6e-09
GO:0044430	C	cytoskeletal part	30	302	2.8e-10	2.6e-09
GO:0044459	C	plasma membrane part	35	428	1.2e-09	9.8e-09
GO:0015630	C	microtubule cytoskeleton	25	252	8.9e-09	6.8e-08
GO:0016020	C	membrane	267	8532	1.1e-07	7.6e-07
GO:0009505	C	plant-type cell wall	23	323	7.2e-06	4.6e-05
GO:0031224	C	intrinsic component of membrane	179	5540	6.8e-06	4.6e-05
GO:0030054	C	cell junction	44	901	1.1e-05	5.8e-05
GO:0005911	C	cell-cell junction	44	901	1.1e-05	5.8e-05
GO:0009506	C	plasmodesma	44	899	1.1e-05	5.8e-05
GO:0055044	C	symplast	44	899	1.1e-05	5.8e-05
GO:0044425	C	membrane part	187	5962	2.3e-05	0.00012
GO:0048046	C	apoplast	28	486	3.2e-05	0.00015
GO:0000779	C	condensed chromosome, centromeric region	5	18	0.00016	0.00072
GO:0044427	C	chromosomal part	17	259	0.00027	0.0012
GO:0044464	C	cell part	572	22662	0.00046	0.0019
GO:0005623	C	cell	572	22664	0.00047	0.0019
GO:0005875	C	microtubule associated complex	7	62	0.0011	0.0043
GO:0000775	C	chromosome, centromeric region	6	45	0.0011	0.0043
GO:0005819	C	spindle	8	84	0.0013	0.005
GO:0098687	C	chromosomal region	8	85	0.0014	0.0052
GO:0009524	C	phragmoplast	8	91	0.0022	0.0075
GO:0005694	C	chromosome	17	323	0.0027	0.0091

## Sheet: 12 d wet + 1 d dry up
GO term	Ontology	Description	Number in input list	Number in BG/Ref	p-value	FDR
GO:0050896	P	response to stimulus	318	6250	1.3e-34	7.2e-32
GO:0006950	P	response to stress	207	3506	2.8e-28	8e-26
GO:0044699	P	single-organism process	393	9448	2.4e-26	4.6e-24
GO:0042221	P	response to chemical	176	2853	1.2e-25	1.6e-23
GO:0044710	P	single-organism metabolic process	208	3970	4e-22	4.6e-20
GO:1901700	P	response to oxygen-containing compound	112	1557	1e-20	9.5e-19
GO:0009628	P	response to abiotic stimulus	129	2022	1.1e-19	9e-18
GO:0001101	P	response to acid chemical	92	1181	3.8e-19	2.7e-17
GO:0010033	P	response to organic substance	127	2023	7.8e-19	4.9e-17
GO:0006952	P	defense response	108	1566	9.9e-19	5.6e-17
GO:0009719	P	response to endogenous stimulus	113	1732	6.7e-18	3.4e-16
GO:0055114	P	oxidation-reduction process	104	1566	5.5e-17	2.6e-15
GO:0009605	P	response to external stimulus	103	1582	2.7e-16	1.2e-14
GO:0009725	P	response to hormone	104	1631	7.1e-16	2.9e-14
GO:0009607	P	response to biotic stimulus	87	1253	2.4e-15	9e-14
GO:0043207	P	response to external biotic stimulus	85	1212	3e-15	9.6e-14
GO:0051707	P	response to other organism	85	1210	2.8e-15	9.6e-14
GO:0009813	P	flavonoid biosynthetic process	24	93	3e-15	9.6e-14
GO:0009812	P	flavonoid metabolic process	25	109	8e-15	2.4e-13
GO:0009611	P	response to wounding	33	217	1.6e-14	4.6e-13
GO:0008152	P	metabolic process	422	12035	4e-14	1.1e-12
GO:0051704	P	multi-organism process	99	1631	7e-14	1.8e-12
GO:0019748	P	secondary metabolic process	48	492	1.1e-13	2.8e-12
GO:0044763	P	single-organism cellular process	262	6591	6.6e-13	1.5e-11
GO:0002376	P	immune system process	40	369	6.5e-13	1.5e-11
GO:0009814	P	defense response, incompatible interaction	27	170	1.6e-12	3.5e-11
GO:0048583	P	regulation of response to stimulus	49	565	3.4e-12	7.2e-11
GO:0045087	P	innate immune response	36	323	4.6e-12	9.2e-11
GO:0006955	P	immune response	36	333	1e-11	2e-10
GO:0009698	P	phenylpropanoid metabolic process	25	164	2.4e-11	4.5e-10
GO:0080134	P	regulation of response to stress	34	316	4.3e-11	7.8e-10
GO:0010035	P	response to inorganic substance	63	926	4.9e-11	8.7e-10
GO:0007154	P	cell communication	112	2223	1.1e-10	1.9e-09
GO:0044550	P	secondary metabolite biosynthetic process	33	311	1.2e-10	1.9e-09
GO:0070887	P	cellular response to chemical stimulus	71	1176	4.1e-10	6.6e-09
GO:0051716	P	cellular response to stimulus	132	2856	4.3e-10	6.7e-09
GO:0098542	P	defense response to other organism	61	936	4.9e-10	7.6e-09
GO:0071229	P	cellular response to acid chemical	40	485	1.3e-09	2e-08
GO:0006970	P	response to osmotic stress	47	636	1.4e-09	2e-08
GO:0009737	P	response to abscisic acid	44	578	2e-09	2.8e-08
GO:0097305	P	response to alcohol	44	583	2.5e-09	3.5e-08
GO:0009699	P	phenylpropanoid biosynthetic process	19	121	3.8e-09	5.1e-08
GO:0031347	P	regulation of defense response	26	233	4.2e-09	5.5e-08
GO:0009414	P	response to water deprivation	32	347	5.3e-09	6.8e-08
GO:0006979	P	response to oxidative stress	37	453	7.1e-09	8.9e-08
GO:0009415	P	response to water	32	355	8.7e-09	1.1e-07
GO:0033993	P	response to lipid	51	772	9.1e-09	1.1e-07
GO:0009753	P	response to jasmonic acid	25	225	9e-09	1.1e-07
GO:0009617	P	response to bacterium	35	441	3.5e-08	4e-07
GO:0009651	P	response to salt stress	41	574	3.7e-08	4.2e-07
GO:0044711	P	single-organism biosynthetic process	86	1735	4.2e-08	4.6e-07
GO:0007165	P	signal transduction	94	1965	4.6e-08	5e-07
GO:0044248	P	cellular catabolic process	59	1024	6.3e-08	6.7e-07
GO:1901701	P	cellular response to oxygen-containing compound	43	635	7.1e-08	7.5e-07
GO:0010243	P	response to organonitrogen compound	20	166	8.2e-08	8.3e-07
GO:0009056	P	catabolic process	74	1430	8.2e-08	8.3e-07
GO:0044700	P	single organism signaling	94	1995	8.9e-08	8.9e-07
GO:0023052	P	signaling	94	1997	9.3e-08	9.1e-07
GO:0009627	P	systemic acquired resistance	13	67	1.3e-07	1.2e-06
GO:0002682	P	regulation of immune system process	16	111	1.8e-07	1.7e-06
GO:0080167	P	response to karrikin	17	128	2.2e-07	2e-06
GO:0010646	P	regulation of cell communication	23	234	2.7e-07	2.4e-06
GO:0042742	P	defense response to bacterium	29	354	2.8e-07	2.5e-06
GO:0009416	P	response to light stimulus	46	744	3e-07	2.6e-06
GO:0071310	P	cellular response to organic substance	57	1023	3e-07	2.6e-06
GO:0009987	P	cellular process	407	12771	3.4e-07	2.9e-06
GO:0032870	P	cellular response to hormone stimulus	51	879	4.2e-07	3.5e-06
GO:0071495	P	cellular response to endogenous stimulus	51	890	5.9e-07	4.9e-06
GO:0007568	P	aging	19	174	6.8e-07	5.6e-06
GO:0050789	P	regulation of biological process	195	5306	8e-07	6.3e-06
GO:0008219	P	cell death	20	194	8e-07	6.3e-06
GO:0009314	P	response to radiation	46	772	7.8e-07	6.3e-06
GO:0009808	P	lignin metabolic process	14	95	8.4e-07	6.5e-06
GO:0048584	P	positive regulation of response to stimulus	20	196	9.3e-07	7.1e-06
GO:0045088	P	regulation of innate immune response	14	96	9.4e-07	7.1e-06
GO:0065007	P	biological regulation	217	6062	9.6e-07	7.1e-06
GO:0009266	P	response to temperature stimulus	37	559	9.7e-07	7.2e-06
GO:0010260	P	organ senescence	15	114	1.3e-06	8.9e-06
GO:0031349	P	positive regulation of defense response	13	84	1.3e-06	8.9e-06
GO:0010150	P	leaf senescence	15	114	1.3e-06	8.9e-06
GO:0009411	P	response to UV	15	115	1.4e-06	9.7e-06
GO:0050794	P	regulation of cellular process	180	4857	1.5e-06	1e-05
GO:0050776	P	regulation of immune response	14	101	1.6e-06	1.1e-05
GO:0009620	P	response to fungus	37	573	1.7e-06	1.1e-05
GO:0009755	P	hormone-mediated signaling pathway	47	821	1.7e-06	1.1e-05
GO:0009817	P	defense response to fungus, incompatible interaction	10	47	1.8e-06	1.2e-05
GO:0010200	P	response to chitin	16	134	1.8e-06	1.2e-05
GO:0032101	P	regulation of response to external stimulus	12	74	2.1e-06	1.3e-05
GO:0009966	P	regulation of signal transduction	21	227	2.1e-06	1.4e-05
GO:0009751	P	response to salicylic acid	20	209	2.3e-06	1.4e-05
GO:0023051	P	regulation of signaling	21	231	2.7e-06	1.7e-05
GO:0009642	P	response to light intensity	16	144	4.2e-06	2.6e-05
GO:0009408	P	response to heat	19	199	4.2e-06	2.6e-05
GO:0000160	P	phosphorelay signal transduction system	20	225	6.4e-06	3.8e-05
GO:0044712	P	single-organism catabolic process	36	585	6.4e-06	3.8e-05
GO:0048513	P	animal organ development	29	422	7.4e-06	4.3e-05
GO:0071704	P	organic substance metabolic process	341	10672	9e-06	5.2e-05
GO:0009404	P	toxin metabolic process	10	60	1.2e-05	6.9e-05
GO:0032103	P	positive regulation of response to external stimulus	7	25	1.4e-05	8e-05
GO:0009723	P	response to ethylene	23	307	1.8e-05	0.0001
GO:1901698	P	response to nitrogen compound	21	264	1.8e-05	0.0001
GO:1901565	P	organonitrogen compound catabolic process	16	164	1.9e-05	0.0001
GO:0009968	P	negative regulation of signal transduction	11	79	2e-05	0.00011
GO:0012501	P	programmed cell death	15	147	2.1e-05	0.00011
GO:0009873	P	ethylene-activated signaling pathway	17	185	2.1e-05	0.00011
GO:0000302	P	response to reactive oxygen species	16	166	2.1e-05	0.00011
GO:1901617	P	organic hydroxy compound biosynthetic process	15	150	2.6e-05	0.00014
GO:0023057	P	negative regulation of signaling	11	82	2.8e-05	0.00014
GO:0010648	P	negative regulation of cell communication	11	82	2.8e-05	0.00014
GO:0009809	P	lignin biosynthetic process	10	70	3.9e-05	0.0002
GO:0048518	P	positive regulation of biological process	45	881	4.1e-05	0.00021
GO:1902532	P	negative regulation of intracellular signal transduction	6	20	4.2e-05	0.00021
GO:1901575	P	organic substance catabolic process	58	1249	4.5e-05	0.00023
GO:0010224	P	response to UV-B	10	72	4.9e-05	0.00024
GO:1901362	P	organic cyclic compound biosynthetic process	120	3174	5.7e-05	0.00028
GO:0045089	P	positive regulation of innate immune response	9	59	6e-05	0.00029
GO:0014070	P	response to organic cyclic compound	26	405	6.3e-05	0.0003
GO:0050832	P	defense response to fungus	30	504	6.6e-05	0.00031
GO:0009991	P	response to extracellular stimulus	18	225	6.6e-05	0.00031
GO:0042542	P	response to hydrogen peroxide	9	60	6.8e-05	0.00032
GO:0010120	P	camalexin biosynthetic process	5	13	7.3e-05	0.00033
GO:0009644	P	response to high light intensity	10	76	7.4e-05	0.00033
GO:0052317	P	camalexin metabolic process	5	13	7.3e-05	0.00033
GO:0046189	P	phenol-containing compound biosynthetic process	5	13	7.3e-05	0.00033
GO:0071369	P	cellular response to ethylene stimulus	17	206	7.4e-05	0.00033
GO:0018958	P	phenol-containing compound metabolic process	5	13	7.3e-05	0.00033
GO:0002684	P	positive regulation of immune system process	9	62	8.5e-05	0.00038
GO:0050778	P	positive regulation of immune response	9	62	8.5e-05	0.00038
GO:0048585	P	negative regulation of response to stimulus	15	169	9.1e-05	0.0004
GO:0009700	P	indole phytoalexin biosynthetic process	5	14	9.6e-05	0.00041
GO:0052314	P	phytoalexin metabolic process	5	14	9.6e-05	0.00041
GO:0052315	P	phytoalexin biosynthetic process	5	14	9.6e-05	0.00041
GO:0009403	P	toxin biosynthetic process	5	14	9.6e-05	0.00041
GO:0046217	P	indole phytoalexin metabolic process	5	14	9.6e-05	0.00041
GO:1901136	P	carbohydrate derivative catabolic process	9	64	0.00011	0.00044
GO:0032502	P	developmental process	120	3233	0.00012	0.0005
GO:0045229	P	external encapsulating structure organization	31	551	0.00013	0.00054
GO:0002252	P	immune effector process	9	67	0.00015	0.0006
GO:0006468	P	protein phosphorylation	45	936	0.00015	0.00063
GO:0009867	P	jasmonic acid mediated signaling pathway	10	84	0.00016	0.00063
GO:0032501	P	multicellular organismal process	113	3032	0.00017	0.00067
GO:0044767	P	single-organism developmental process	116	3131	0.00017	0.00068
GO:0097306	P	cellular response to alcohol	19	267	0.00018	0.00069
GO:0071215	P	cellular response to abscisic acid stimulus	19	267	0.00018	0.00069
GO:0002831	P	regulation of response to biotic stimulus	9	69	0.00018	0.00069
GO:0042743	P	hydrogen peroxide metabolic process	11	104	0.00019	0.00075
GO:0048856	P	anatomical structure development	116	3146	0.0002	0.00078
GO:0071395	P	cellular response to jasmonic acid stimulus	10	87	0.0002	0.00078
GO:1900426	P	positive regulation of defense response to bacterium	5	17	0.0002	0.00078
GO:0046686	P	response to cadmium ion	22	343	0.00023	0.00086
GO:0019438	P	aromatic compound biosynthetic process	113	3058	0.00023	0.00086
GO:0071555	P	cell wall organization	29	518	0.00023	0.00086
GO:0099402	P	plant organ development	45	961	0.00027	0.00099
GO:0042435	P	indole-containing compound biosynthetic process	7	43	0.00028	0.001
GO:1901615	P	organic hydroxy compound metabolic process	16	215	0.00035	0.0013
GO:0010038	P	response to metal ion	27	481	0.00036	0.0013
GO:0055085	P	transmembrane transport	34	667	0.00036	0.0013
GO:0042445	P	hormone metabolic process	13	152	0.00037	0.0013
GO:0048366	P	leaf development	22	356	0.00037	0.0013
GO:0042430	P	indole-containing compound metabolic process	9	77	0.00037	0.0013
GO:1901419	P	regulation of response to alcohol	9	78	0.00041	0.0014
GO:0009787	P	regulation of abscisic acid-activated signaling pathway	9	78	0.00041	0.0014
GO:0009738	P	abscisic acid-activated signaling pathway	17	243	0.00046	0.0016
GO:0071214	P	cellular response to abiotic stimulus	15	202	0.00054	0.0019
GO:0002833	P	positive regulation of response to biotic stimulus	5	22	0.00056	0.0019
GO:0044707	P	single-multicellular organism process	105	2875	0.00059	0.002
GO:0031668	P	cellular response to extracellular stimulus	15	204	0.0006	0.002
GO:0016132	P	brassinosteroid biosynthetic process	6	35	0.0006	0.002
GO:0010817	P	regulation of hormone levels	17	251	0.00064	0.0021
GO:0071496	P	cellular response to external stimulus	15	208	0.00072	0.0024
GO:1903507	P	negative regulation of nucleic acid-templated transcription	16	231	0.00073	0.0024
GO:1902679	P	negative regulation of RNA biosynthetic process	16	231	0.00073	0.0024
GO:0051253	P	negative regulation of RNA metabolic process	16	232	0.00076	0.0025
GO:0044237	P	cellular metabolic process	304	9879	0.00078	0.0025
GO:0048827	P	phyllome development	27	508	0.00079	0.0025
GO:0043902	P	positive regulation of multi-organism process	5	24	0.0008	0.0026
GO:0031667	P	response to nutrient levels	14	190	0.00088	0.0028
GO:0071554	P	cell wall organization or biogenesis	34	704	0.00089	0.0028
GO:0006855	P	drug transmembrane transport	8	70	0.0009	0.0028
GO:0072593	P	reactive oxygen species metabolic process	13	169	0.00092	0.0029
GO:0010942	P	positive regulation of cell death	5	25	0.00093	0.0029
GO:0016129	P	phytosteroid biosynthetic process	6	39	0.00099	0.003
GO:0002218	P	activation of innate immune response	6	39	0.00099	0.003
GO:0002253	P	activation of immune response	6	39	0.00099	0.003
GO:0033554	P	cellular response to stress	39	858	0.0011	0.0035
GO:0009863	P	salicylic acid mediated signaling pathway	7	56	0.0012	0.0035
GO:0043900	P	regulation of multi-organism process	10	111	0.0012	0.0036
GO:0006022	P	aminoglycan metabolic process	5	27	0.0013	0.0037
GO:0007275	P	multicellular organism development	101	2811	0.0013	0.0037
GO:0009962	P	regulation of flavonoid biosynthetic process	5	27	0.0013	0.0037
GO:0042446	P	hormone biosynthetic process	10	112	0.0013	0.0037
GO:0016131	P	brassinosteroid metabolic process	6	41	0.0013	0.0037
GO:0015893	P	drug transport	8	74	0.0012	0.0037
GO:0042493	P	response to drug	8	75	0.0013	0.0039
GO:0044281	P	small molecule metabolic process	63	1597	0.0014	0.0041
GO:0045934	P	negative regulation of nucleobase-containing compound metabolic process	16	249	0.0015	0.0044
GO:0009816	P	defense response to bacterium, incompatible interaction	6	43	0.0016	0.0045
GO:0032787	P	monocarboxylic acid metabolic process	25	481	0.0016	0.0046
GO:0006629	P	lipid metabolic process	43	994	0.0016	0.0046
GO:0071462	P	cellular response to water stimulus	5	29	0.0017	0.0046
GO:0042440	P	pigment metabolic process	13	181	0.0016	0.0046
GO:0009682	P	induced systemic resistance	5	29	0.0017	0.0046
GO:0042631	P	cellular response to water deprivation	5	29	0.0017	0.0046
GO:1900424	P	regulation of defense response to bacterium	5	29	0.0017	0.0046
GO:0006355	P	regulation of transcription, DNA-templated	89	2443	0.0017	0.0046
GO:2001141	P	regulation of RNA biosynthetic process	89	2445	0.0017	0.0047
GO:1903506	P	regulation of nucleic acid-templated transcription	89	2445	0.0017	0.0047
GO:1902531	P	regulation of intracellular signal transduction	6	44	0.0017	0.0047
GO:0048523	P	negative regulation of cellular process	29	594	0.0018	0.0048
GO:0010268	P	brassinosteroid homeostasis	5	30	0.0019	0.0052
GO:0016128	P	phytosteroid metabolic process	6	45	0.0019	0.0052
GO:0071446	P	cellular response to salicylic acid stimulus	7	62	0.002	0.0053
GO:0010647	P	positive regulation of cell communication	7	62	0.002	0.0053
GO:0071396	P	cellular response to lipid	22	409	0.002	0.0053
GO:0009409	P	response to cold	21	384	0.0021	0.0055
GO:0016054	P	organic acid catabolic process	10	121	0.0021	0.0056
GO:0007166	P	cell surface receptor signaling pathway	15	234	0.0022	0.0056
GO:0001666	P	response to hypoxia	7	64	0.0023	0.0061
GO:0051252	P	regulation of RNA metabolic process	89	2474	0.0024	0.0062
GO:0046283	P	anthocyanin-containing compound metabolic process	6	48	0.0026	0.0066
GO:0009626	P	plant-type hypersensitive response	8	84	0.0026	0.0066
GO:0045892	P	negative regulation of transcription, DNA-templated	14	215	0.0026	0.0067
GO:0048731	P	system development	72	1929	0.0026	0.0067
GO:0005975	P	carbohydrate metabolic process	47	1144	0.0027	0.0068
GO:0009889	P	regulation of biosynthetic process	97	2752	0.0028	0.0069
GO:0034050	P	host programmed cell death induced by symbiont	8	85	0.0028	0.007
GO:0046148	P	pigment biosynthetic process	11	148	0.0029	0.0071
GO:0018130	P	heterocycle biosynthetic process	103	2957	0.0029	0.0072
GO:0009875	P	pollen-pistil interaction	6	50	0.0031	0.0077
GO:0009646	P	response to absence of light	5	35	0.0035	0.0085
GO:0006082	P	organic acid metabolic process	45	1099	0.0035	0.0085
GO:0036293	P	response to decreased oxygen levels	7	70	0.0037	0.009
GO:0048878	P	chemical homeostasis	19	352	0.0038	0.0092
GO:0009733	P	response to auxin	21	407	0.004	0.0095
GO:0070482	P	response to oxygen levels	7	71	0.004	0.0095
GO:0010941	P	regulation of cell death	7	71	0.004	0.0095
GO:0051273	P	beta-glucan metabolic process	8	91	0.0041	0.0098
GO:0003824	F	catalytic activity	374	9101	2.1e-23	3.9e-21
GO:0016491	F	oxidoreductase activity	106	1547	3.3e-18	3.1e-16
GO:0016705	F	oxidoreductase activity, acting on paired donors, with incorporation or reduction of molecular oxygen	36	407	1.6e-09	1e-07
GO:0043169	F	cation binding	155	3678	5.1e-09	2.4e-07
GO:0046872	F	metal ion binding	154	3673	8e-09	2.5e-07
GO:0043167	F	ion binding	159	3821	7e-09	2.5e-07
GO:0051213	F	dioxygenase activity	18	135	9.3e-08	2.5e-06
GO:0005488	F	binding	388	12081	4.2e-07	9.8e-06
GO:0016706	F	oxidoreductase activity, acting on paired donors, with incorporation or reduction of molecular oxygen, 2-oxoglutarate as one donor, and incorporation of one atom each of oxygen into both donors	12	77	3e-06	6.3e-05
GO:0020037	F	heme binding	27	360	3.4e-06	6.4e-05
GO:0043565	F	sequence-specific DNA binding	46	825	4.2e-06	7.2e-05
GO:0005506	F	iron ion binding	24	317	1e-05	0.00013
GO:0008194	F	UDP-glycosyltransferase activity	22	273	9.6e-06	0.00013
GO:0046906	F	tetrapyrrole binding	28	402	8.4e-06	0.00013
GO:0035251	F	UDP-glucosyltransferase activity	15	137	9.7e-06	0.00013
GO:0001071	F	nucleic acid binding transcription factor activity	76	1730	1.8e-05	0.0002
GO:0003700	F	transcription factor activity, sequence-specific DNA binding	76	1729	1.8e-05	0.0002
GO:0004497	F	monooxygenase activity	22	305	4.7e-05	0.00046
GO:0046527	F	glucosyltransferase activity	15	158	4.5e-05	0.00046
GO:0016787	F	hydrolase activity	123	3279	6.3e-05	0.00058
GO:0016758	F	transferase activity, transferring hexosyl groups	25	382	6.5e-05	0.00058
GO:0015238	F	drug transmembrane transporter activity	9	73	0.00026	0.0022
GO:0030246	F	carbohydrate binding	20	303	0.00031	0.0023
GO:0004674	F	protein serine/threonine kinase activity	38	767	0.00029	0.0023
GO:0019825	F	oxygen binding	17	234	0.0003	0.0023
GO:0016614	F	oxidoreductase activity, acting on CH-OH group of donors	16	214	0.00034	0.0024
GO:0090484	F	drug transporter activity	9	77	0.00037	0.0026
GO:0004672	F	protein kinase activity	43	925	0.00042	0.0028
GO:0052689	F	carboxylic ester hydrolase activity	20	314	0.00047	0.003
GO:0050660	F	flavin adenine dinucleotide binding	12	141	0.00063	0.004
GO:0032559	F	adenyl ribonucleotide binding	88	2364	0.00097	0.0049
GO:0022804	F	active transmembrane transporter activity	30	595	0.00093	0.0049
GO:0016740	F	transferase activity	131	3791	0.001	0.0049
GO:0016757	F	transferase activity, transferring glycosyl groups	32	654	0.001	0.0049
GO:0016798	F	hydrolase activity, acting on glycosyl bonds	24	438	0.001	0.0049
GO:0004553	F	hydrolase activity, hydrolyzing O-glycosyl compounds	23	405	0.00082	0.0049
GO:0080044	F	quercetin 7-O-glucosyltransferase activity	8	71	0.00097	0.0049
GO:0030554	F	adenyl nucleotide binding	88	2366	0.001	0.0049
GO:0080043	F	quercetin 3-O-glucosyltransferase activity	8	71	0.00097	0.0049
GO:0005509	F	calcium ion binding	17	266	0.0012	0.0055
GO:0004601	F	peroxidase activity	11	133	0.0013	0.006
GO:0042626	F	ATPase activity, coupled to transmembrane movement of substances	14	202	0.0015	0.0068
GO:0043492	F	ATPase activity, coupled to movement of substances	14	203	0.0016	0.007
GO:0022857	F	transmembrane transporter activity	48	1146	0.0017	0.0072
GO:0016820	F	hydrolase activity, acting on acid anhydrides, catalyzing transmembrane movement of substances	14	205	0.0017	0.0072
GO:0016684	F	oxidoreductase activity, acting on peroxide as acceptor	11	139	0.0018	0.0074
GO:0022891	F	substrate-specific transmembrane transporter activity	40	916	0.002	0.0079
GO:0050662	F	coenzyme binding	17	281	0.002	0.0079
GO:0005524	F	ATP binding	82	2248	0.0025	0.0095
GO:0071944	C	cell periphery	212	4309	1.9e-19	1.9e-17
GO:0005886	C	plasma membrane	178	3735	8.5e-15	4.2e-13
GO:0016020	C	membrane	302	8532	3.2e-09	1.1e-07
GO:0030312	C	external encapsulating structure	48	706	1.1e-08	2.2e-07
GO:0005618	C	cell wall	48	706	1.1e-08	2.2e-07
GO:0030054	C	cell junction	52	901	3.7e-07	3.7e-06
GO:0005911	C	cell-cell junction	52	901	3.7e-07	3.7e-06
GO:0009506	C	plasmodesma	52	899	3.5e-07	3.7e-06
GO:0005576	C	extracellular region	124	2954	3.1e-07	3.7e-06
GO:0055044	C	symplast	52	899	3.5e-07	3.7e-06
GO:0048046	C	apoplast	34	486	8.5e-07	7.6e-06
GO:0031224	C	intrinsic component of membrane	199	5540	2.7e-06	2.2e-05
GO:0044425	C	membrane part	209	5962	6.9e-06	5.3e-05
GO:0009505	C	plant-type cell wall	24	323	1.4e-05	9.7e-05
GO:0016021	C	integral component of membrane	187	5324	2.4e-05	0.00016
GO:0031226	C	intrinsic component of plasma membrane	22	292	2.5e-05	0.00016
GO:0005887	C	integral component of plasma membrane	16	184	6.7e-05	0.00039
GO:0044459	C	plasma membrane part	26	428	0.00015	0.0008
GO:0000325	C	plant-type vacuole	13	152	0.00037	0.0019
GO:0044464	C	cell part	632	22662	0.0015	0.007
GO:0005623	C	cell	632	22664	0.0015	0.007

## Sheet: 12 d wet +1 d dry down
GO term	Ontology	Description	Number in input list	Number in BG/Ref	p-value	FDR
GO:0051301	P	cell division	28	358	5.6e-11	1.8e-08
GO:0044699	P	single-organism process	211	9448	1.3e-07	1.6e-05
GO:0007049	P	cell cycle	29	558	1.5e-07	1.6e-05
GO:0051726	P	regulation of cell cycle	16	191	3.3e-07	2.6e-05
GO:0006629	P	lipid metabolic process	40	994	4.6e-07	3e-05
GO:0010033	P	response to organic substance	64	2023	7.5e-07	4e-05
GO:0044763	P	single-organism cellular process	153	6591	2.8e-06	0.00013
GO:0010583	P	response to cyclopentenone	7	34	4e-06	0.00016
GO:0009725	P	response to hormone	52	1631	7.4e-06	0.00027
GO:0006631	P	fatty acid metabolic process	16	252	9.5e-06	0.00031
GO:0009719	P	response to endogenous stimulus	53	1732	1.8e-05	0.00053
GO:0006633	P	fatty acid biosynthetic process	12	158	2.4e-05	0.00065
GO:0048646	P	anatomical structure formation involved in morphogenesis	13	188	2.8e-05	0.0007
GO:0050896	P	response to stimulus	141	6250	3.7e-05	0.00086
GO:1903047	P	mitotic cell cycle process	14	228	4.8e-05	0.001
GO:0009629	P	response to gravity	8	78	8.1e-05	0.0016
GO:0007167	P	enzyme linked receptor protein signaling pathway	10	130	0.0001	0.0017
GO:0007169	P	transmembrane receptor protein tyrosine kinase signaling pathway	10	130	0.0001	0.0017
GO:0042221	P	response to chemical	74	2853	8.8e-05	0.0017
GO:0000278	P	mitotic cell cycle	14	245	9.9e-05	0.0017
GO:0010166	P	wax metabolic process	5	25	0.00011	0.0017
GO:0016042	P	lipid catabolic process	13	224	0.00015	0.0022
GO:0009653	P	anatomical structure morphogenesis	31	919	0.00022	0.003
GO:0009630	P	gravitropism	7	68	0.00022	0.003
GO:0000038	P	very long-chain fatty acid metabolic process	5	31	0.00028	0.0034
GO:0042335	P	cuticle development	5	31	0.00028	0.0034
GO:0072330	P	monocarboxylic acid biosynthetic process	13	251	0.00043	0.0051
GO:0009628	P	response to abiotic stimulus	54	2022	0.00045	0.0052
GO:0007067	P	mitotic nuclear division	9	131	0.00049	0.0055
GO:0023052	P	signaling	53	1997	0.00058	0.0058
GO:0071555	P	cell wall organization	20	518	0.00059	0.0058
GO:0044700	P	single organism signaling	53	1995	0.00057	0.0058
GO:0009606	P	tropism	7	81	0.00059	0.0058
GO:0022402	P	cell cycle process	16	370	0.00066	0.0059
GO:0009733	P	response to auxin	17	407	0.00065	0.0059
GO:0008610	P	lipid biosynthetic process	20	522	0.00065	0.0059
GO:0007165	P	signal transduction	52	1965	0.0007	0.0061
GO:0007166	P	cell surface receptor signaling pathway	12	234	0.00076	0.0065
GO:0009755	P	hormone-mediated signaling pathway	27	821	0.00079	0.0066
GO:0010564	P	regulation of cell cycle process	7	86	0.00082	0.0066
GO:0006869	P	lipid transport	10	174	0.00091	0.0072
GO:0007346	P	regulation of mitotic cell cycle	6	65	0.0011	0.0081
GO:0045229	P	external encapsulating structure organization	20	551	0.0012	0.0091
GO:0016798	F	hydrolase activity, acting on glycosyl bonds	22	438	7.9e-06	0.00091
GO:0004553	F	hydrolase activity, hydrolyzing O-glycosyl compounds	20	405	2.6e-05	0.0015
GO:0003824	F	catalytic activity	190	9101	8.6e-05	0.0033
GO:0005515	F	protein binding	89	3669	0.00016	0.0046
GO:0016747	F	transferase activity, transferring acyl groups other than amino-acyl groups	16	348	0.00035	0.008
GO:0071944	C	cell periphery	133	4309	4.6e-13	2.2e-11
GO:0005576	C	extracellular region	103	2954	4.8e-13	2.2e-11
GO:0030312	C	external encapsulating structure	36	706	7.2e-09	1.3e-07
GO:0005618	C	cell wall	36	706	7.2e-09	1.3e-07
GO:0031225	C	anchored component of membrane	22	280	6.1e-09	1.3e-07
GO:0005886	C	plasma membrane	107	3735	1.2e-08	1.7e-07
GO:0016020	C	membrane	193	8532	3e-07	3.9e-06
GO:0046658	C	anchored component of plasma membrane	12	109	7e-07	8e-06
GO:0044459	C	plasma membrane part	22	428	5.6e-06	5.7e-05
GO:0005856	C	cytoskeleton	20	380	1.1e-05	9.8e-05
GO:0031226	C	intrinsic component of plasma membrane	17	292	1.5e-05	0.00012
GO:0099512	C	supramolecular fiber	14	209	1.9e-05	0.00014
GO:0099513	C	polymeric cytoskeletal fiber	14	209	1.9e-05	0.00014
GO:0044430	C	cytoskeletal part	17	302	2.2e-05	0.00014
GO:0005874	C	microtubule	13	193	3.6e-05	0.00022
GO:0009505	C	plant-type cell wall	17	323	4.9e-05	0.00028
GO:0015630	C	microtubule cytoskeleton	14	252	0.00013	0.0007
GO:0048046	C	apoplast	20	486	0.00027	0.0014
GO:0031224	C	intrinsic component of membrane	123	5540	0.00029	0.0014
GO:0044425	C	membrane part	130	5962	0.00038	0.0017

## Sheet: 12 d wet +3 d dry up
GO term	Ontology	Description	Number in input list	Number in BG/Ref	p-value	FDR
GO:0050896	P	response to stimulus	303	6250	6.3e-32	3.3e-29
GO:0044699	P	single-organism process	385	9448	1.9e-27	3.4e-25
GO:0042221	P	response to chemical	176	2853	1.6e-27	3.4e-25
GO:1901700	P	response to oxygen-containing compound	113	1557	2.1e-22	2.7e-20
GO:0044710	P	single-organism metabolic process	203	3970	3e-22	3.2e-20
GO:0010033	P	response to organic substance	131	2023	7.4e-22	6.4e-20
GO:0009719	P	response to endogenous stimulus	119	1732	9.1e-22	6.8e-20
GO:0001101	P	response to acid chemical	95	1181	1.1e-21	6.9e-20
GO:0006950	P	response to stress	182	3506	2.2e-20	1.3e-18
GO:0009725	P	response to hormone	109	1631	4.3e-19	2.2e-17
GO:0009611	P	response to wounding	37	217	5e-18	2.4e-16
GO:0055114	P	oxidation-reduction process	102	1566	3.6e-17	1.6e-15
GO:0009698	P	phenylpropanoid metabolic process	31	164	2.1e-16	8.3e-15
GO:0008152	P	metabolic process	418	12035	2.3e-16	8.4e-15
GO:0006952	P	defense response	97	1566	4.7e-15	1.6e-13
GO:0009628	P	response to abiotic stimulus	114	2022	7e-15	2.3e-13
GO:0019748	P	secondary metabolic process	49	492	8.3e-15	2.5e-13
GO:0009607	P	response to biotic stimulus	82	1253	5e-14	1.4e-12
GO:0051704	P	multi-organism process	96	1631	1.2e-13	3.3e-12
GO:0051707	P	response to other organism	79	1210	1.7e-13	4.4e-12
GO:0043207	P	response to external biotic stimulus	79	1212	1.9e-13	4.6e-12
GO:0009699	P	phenylpropanoid biosynthetic process	24	121	2.1e-13	4.9e-12
GO:0044763	P	single-organism cellular process	254	6591	8.5e-13	1.9e-11
GO:0009605	P	response to external stimulus	91	1582	1.9e-12	4.2e-11
GO:0044550	P	secondary metabolite biosynthetic process	34	311	1.1e-11	2.4e-10
GO:0002376	P	immune system process	37	369	1.4e-11	2.9e-10
GO:0044711	P	single-organism biosynthetic process	94	1735	1.9e-11	3.6e-10
GO:0045087	P	innate immune response	34	323	2.9e-11	5.4e-10
GO:0009813	P	flavonoid biosynthetic process	19	93	4.3e-11	7.7e-10
GO:0006955	P	immune response	34	333	6.2e-11	1.1e-09
GO:0009812	P	flavonoid metabolic process	20	109	7.2e-11	1.2e-09
GO:0070887	P	cellular response to chemical stimulus	71	1176	9e-11	1.5e-09
GO:0009814	P	defense response, incompatible interaction	24	170	1.2e-10	1.9e-09
GO:0010035	P	response to inorganic substance	60	926	2.2e-10	3.4e-09
GO:0009753	P	response to jasmonic acid	27	225	2.4e-10	3.5e-09
GO:0033993	P	response to lipid	52	772	1.1e-09	1.6e-08
GO:0009737	P	response to abscisic acid	43	578	2.1e-09	2.9e-08
GO:0009723	P	response to ethylene	30	307	2.1e-09	2.9e-08
GO:0097305	P	response to alcohol	43	583	2.6e-09	3.5e-08
GO:0032870	P	cellular response to hormone stimulus	55	879	4.2e-09	5.4e-08
GO:0071495	P	cellular response to endogenous stimulus	55	890	6.2e-09	7.9e-08
GO:0009414	P	response to water deprivation	31	347	8.2e-09	1e-07
GO:0010243	P	response to organonitrogen compound	21	166	1e-08	1.2e-07
GO:0009415	P	response to water	31	355	1.3e-08	1.6e-07
GO:0009808	P	lignin metabolic process	16	95	1.7e-08	1.9e-07
GO:0009755	P	hormone-mediated signaling pathway	51	821	1.9e-08	2.2e-07
GO:0071310	P	cellular response to organic substance	58	1023	4.2e-08	4.7e-07
GO:0048583	P	regulation of response to stimulus	39	565	7.6e-08	8.2e-07
GO:0071704	P	organic substance metabolic process	342	10672	1.2e-07	1.3e-06
GO:0071229	P	cellular response to acid chemical	35	485	1.3e-07	1.4e-06
GO:0019438	P	aromatic compound biosynthetic process	125	3058	1.6e-07	1.6e-06
GO:0098542	P	defense response to other organism	53	936	1.7e-07	1.7e-06
GO:0009056	P	catabolic process	71	1430	1.8e-07	1.8e-06
GO:0009873	P	ethylene-activated signaling pathway	20	185	2.4e-07	2.3e-06
GO:0000160	P	phosphorelay signal transduction system	22	225	2.9e-07	2.8e-06
GO:1901362	P	organic cyclic compound biosynthetic process	127	3174	3.8e-07	3.5e-06
GO:0007154	P	cell communication	95	2223	1e-06	9.4e-06
GO:0071369	P	cellular response to ethylene stimulus	20	206	1.1e-06	1e-05
GO:0010200	P	response to chitin	16	134	1.1e-06	1e-05
GO:0006970	P	response to osmotic stress	39	636	1.3e-06	1.1e-05
GO:0031347	P	regulation of defense response	21	233	1.8e-06	1.5e-05
GO:0080134	P	regulation of response to stress	25	316	1.8e-06	1.5e-05
GO:0044712	P	single-organism catabolic process	36	585	3e-06	2.5e-05
GO:0080167	P	response to karrikin	15	128	3e-06	2.5e-05
GO:0009617	P	response to bacterium	30	441	3.2e-06	2.5e-05
GO:1901698	P	response to nitrogen compound	22	264	3.4e-06	2.7e-05
GO:0006629	P	lipid metabolic process	51	994	4.4e-06	3.4e-05
GO:0009751	P	response to salicylic acid	19	209	5e-06	3.8e-05
GO:0009809	P	lignin biosynthetic process	11	70	5.2e-06	3.9e-05
GO:0009987	P	cellular process	386	12771	6.1e-06	4.5e-05
GO:0009694	P	jasmonic acid metabolic process	8	33	6.6e-06	4.8e-05
GO:1901701	P	cellular response to oxygen-containing compound	37	635	7e-06	5e-05
GO:0009817	P	defense response to fungus, incompatible interaction	9	47	9.3e-06	6.6e-05
GO:0044767	P	single-organism developmental process	119	3131	1e-05	7.3e-05
GO:0032502	P	developmental process	122	3233	1.1e-05	7.5e-05
GO:0048856	P	anatomical structure development	119	3146	1.3e-05	8.7e-05
GO:0051716	P	cellular response to stimulus	110	2856	1.4e-05	9e-05
GO:0002682	P	regulation of immune system process	13	111	1.4e-05	9e-05
GO:0014070	P	response to organic cyclic compound	27	405	1.4e-05	9e-05
GO:0045088	P	regulation of innate immune response	12	96	1.6e-05	0.00011
GO:0009627	P	systemic acquired resistance	10	67	2.1e-05	0.00013
GO:0007165	P	signal transduction	81	1965	2.4e-05	0.00015
GO:0050776	P	regulation of immune response	12	101	2.6e-05	0.00016
GO:0071554	P	cell wall organization or biogenesis	38	704	2.6e-05	0.00016
GO:0009651	P	response to salt stress	33	574	2.8e-05	0.00017
GO:0006855	P	drug transmembrane transport	10	70	2.9e-05	0.00018
GO:0046351	P	disaccharide biosynthetic process	8	42	3e-05	0.00018
GO:0042742	P	defense response to bacterium	24	354	3.2e-05	0.00019
GO:1901575	P	organic substance catabolic process	57	1249	3.2e-05	0.00019
GO:0006979	P	response to oxidative stress	28	453	3.4e-05	0.0002
GO:0044700	P	single organism signaling	81	1995	4e-05	0.00023
GO:0016042	P	lipid catabolic process	18	224	4e-05	0.00023
GO:0032501	P	multicellular organismal process	113	3032	4e-05	0.00023
GO:0023052	P	signaling	81	1997	4.1e-05	0.00023
GO:0005975	P	carbohydrate metabolic process	53	1144	4.2e-05	0.00023
GO:0015893	P	drug transport	10	74	4.5e-05	0.00024
GO:0050789	P	regulation of biological process	179	5306	4.6e-05	0.00025
GO:0009966	P	regulation of signal transduction	18	227	4.7e-05	0.00025
GO:0042493	P	response to drug	10	75	5e-05	0.00026
GO:0071555	P	cell wall organization	30	518	5.6e-05	0.00029
GO:1903507	P	negative regulation of nucleic acid-templated transcription	18	231	5.9e-05	0.0003
GO:1902679	P	negative regulation of RNA biosynthetic process	18	231	5.9e-05	0.0003
GO:0023051	P	regulation of signaling	18	231	5.9e-05	0.0003
GO:0051253	P	negative regulation of RNA metabolic process	18	232	6.2e-05	0.00031
GO:0006355	P	regulation of transcription, DNA-templated	94	2443	6.5e-05	0.00032
GO:2001141	P	regulation of RNA biosynthetic process	94	2445	6.7e-05	0.00033
GO:1903506	P	regulation of nucleic acid-templated transcription	94	2445	6.7e-05	0.00033
GO:0010646	P	regulation of cell communication	18	234	6.8e-05	0.00033
GO:0045229	P	external encapsulating structure organization	31	551	7.1e-05	0.00034
GO:0009968	P	negative regulation of signal transduction	10	79	7.4e-05	0.00035
GO:1901136	P	carbohydrate derivative catabolic process	9	64	8.2e-05	0.00038
GO:0010345	P	suberin biosynthetic process	5	14	8.2e-05	0.00038
GO:0018130	P	heterocycle biosynthetic process	109	2957	8.6e-05	0.0004
GO:0023057	P	negative regulation of signaling	10	82	9.9e-05	0.00045
GO:0010648	P	negative regulation of cell communication	10	82	9.9e-05	0.00045
GO:0005984	P	disaccharide metabolic process	9	66	0.0001	0.00045
GO:0051252	P	regulation of RNA metabolic process	94	2474	0.0001	0.00045
GO:0065007	P	biological regulation	198	6062	0.0001	0.00045
GO:0009867	P	jasmonic acid mediated signaling pathway	10	84	0.00012	0.00052
GO:0045934	P	negative regulation of nucleobase-containing compound metabolic process	18	249	0.00014	0.00061
GO:0009695	P	jasmonic acid biosynthetic process	6	27	0.00015	0.00062
GO:0010227	P	floral organ abscission	6	27	0.00015	0.00062
GO:0050794	P	regulation of cellular process	163	4857	0.00015	0.00062
GO:0071395	P	cellular response to jasmonic acid stimulus	10	87	0.00015	0.00064
GO:0072330	P	monocarboxylic acid biosynthetic process	18	251	0.00016	0.00065
GO:0044707	P	single-multicellular organism process	105	2875	0.00017	0.00068
GO:0046274	P	lignin catabolic process	5	17	0.00017	0.0007
GO:0046271	P	phenylpropanoid catabolic process	5	17	0.00017	0.0007
GO:0007275	P	multicellular organism development	103	2811	0.00017	0.0007
GO:0055085	P	transmembrane transport	34	667	0.00019	0.00078
GO:0032787	P	monocarboxylic acid metabolic process	27	481	0.00021	0.00083
GO:0019219	P	regulation of nucleobase-containing compound metabolic process	94	2529	0.00021	0.00084
GO:0044262	P	cellular carbohydrate metabolic process	24	407	0.00024	0.00092
GO:0008219	P	cell death	15	194	0.00026	0.00099
GO:0044248	P	cellular catabolic process	46	1024	0.00026	0.00099
GO:0009624	P	response to nematode	9	76	0.00027	0.001
GO:0044283	P	small molecule biosynthetic process	33	653	0.00028	0.0011
GO:0009838	P	abscission	6	31	0.00028	0.0011
GO:0009889	P	regulation of biosynthetic process	100	2752	0.00029	0.0011
GO:0006351	P	transcription, DNA-templated	94	2559	0.00031	0.0012
GO:0097659	P	nucleic acid-templated transcription	94	2561	0.00032	0.0012
GO:0006833	P	water transport	5	20	0.00033	0.0012
GO:0009416	P	response to light stimulus	36	744	0.00033	0.0012
GO:0042044	P	fluid transport	5	20	0.00033	0.0012
GO:0032774	P	RNA biosynthetic process	94	2566	0.00034	0.0012
GO:0044237	P	cellular metabolic process	297	9879	0.00037	0.0013
GO:0009058	P	biosynthetic process	199	6255	0.0004	0.0014
GO:0016053	P	organic acid biosynthetic process	28	531	0.00042	0.0015
GO:0099402	P	plant organ development	43	961	0.00044	0.0015
GO:0009312	P	oligosaccharide biosynthetic process	8	65	0.00046	0.0016
GO:0005976	P	polysaccharide metabolic process	24	432	0.00053	0.0018
GO:0009733	P	response to auxin	23	407	0.00055	0.0019
GO:0002252	P	immune effector process	8	67	0.00055	0.0019
GO:0009828	P	plant-type cell wall loosening	6	36	0.00057	0.0019
GO:0042743	P	hydrogen peroxide metabolic process	10	104	0.00057	0.0019
GO:0000302	P	response to reactive oxygen species	13	166	0.00058	0.0019
GO:0034654	P	nucleobase-containing compound biosynthetic process	99	2781	0.00061	0.002
GO:0009314	P	response to radiation	36	772	0.00063	0.002
GO:0009620	P	response to fungus	29	573	0.00062	0.002
GO:0046394	P	carboxylic acid biosynthetic process	24	438	0.00064	0.0021
GO:0048585	P	negative regulation of response to stimulus	13	169	0.00067	0.0022
GO:0031408	P	oxylipin biosynthetic process	5	24	0.00068	0.0022
GO:1901615	P	organic hydroxy compound metabolic process	15	215	0.0007	0.0022
GO:0009311	P	oligosaccharide metabolic process	10	108	0.00075	0.0024
GO:0031326	P	regulation of cellular biosynthetic process	97	2734	0.00077	0.0024
GO:1901617	P	organic hydroxy compound biosynthetic process	12	150	0.00078	0.0024
GO:0031407	P	oxylipin metabolic process	5	25	0.0008	0.0025
GO:0009788	P	negative regulation of abscisic acid-activated signaling pathway	6	39	0.00083	0.0025
GO:1901420	P	negative regulation of response to alcohol	6	39	0.00083	0.0025
GO:0007568	P	aging	13	174	0.00087	0.0026
GO:0048513	P	animal organ development	23	422	0.00088	0.0027
GO:0044238	P	primary metabolic process	294	9890	0.00088	0.0027
GO:2000112	P	regulation of cellular macromolecule biosynthetic process	94	2657	0.001	0.0031
GO:0016049	P	cell growth	23	428	0.001	0.0031
GO:0048523	P	negative regulation of cellular process	29	594	0.0011	0.0031
GO:0042545	P	cell wall modification	12	156	0.0011	0.0032
GO:0009991	P	response to extracellular stimulus	15	225	0.0011	0.0032
GO:0009962	P	regulation of flavonoid biosynthetic process	5	27	0.0011	0.0032
GO:0010556	P	regulation of macromolecule biosynthetic process	94	2666	0.0011	0.0033
GO:1901576	P	organic substance biosynthetic process	186	5913	0.0012	0.0033
GO:0044036	P	cell wall macromolecule metabolic process	12	158	0.0012	0.0034
GO:0016311	P	dephosphorylation	12	158	0.0012	0.0034
GO:0051171	P	regulation of nitrogen compound metabolic process	96	2739	0.0012	0.0034
GO:0010410	P	hemicellulose metabolic process	9	96	0.0013	0.0035
GO:0045089	P	positive regulation of innate immune response	7	59	0.0013	0.0035
GO:0009816	P	defense response to bacterium, incompatible interaction	6	43	0.0013	0.0037
GO:0042546	P	cell wall biogenesis	15	230	0.0013	0.0037
GO:1901419	P	regulation of response to alcohol	8	78	0.0014	0.0037
GO:0042542	P	response to hydrogen peroxide	7	60	0.0014	0.0037
GO:0009787	P	regulation of abscisic acid-activated signaling pathway	8	78	0.0014	0.0037
GO:0080090	P	regulation of primary metabolic process	100	2889	0.0014	0.0037
GO:0010383	P	cell wall polysaccharide metabolic process	10	118	0.0014	0.0038
GO:0071669	P	plant-type cell wall organization or biogenesis	16	256	0.0014	0.0038
GO:0002684	P	positive regulation of immune system process	7	62	0.0016	0.0043
GO:0050778	P	positive regulation of immune response	7	62	0.0016	0.0043
GO:0019222	P	regulation of metabolic process	108	3181	0.0016	0.0043
GO:0048731	P	system development	71	1929	0.0017	0.0044
GO:0031323	P	regulation of cellular metabolic process	102	2980	0.0017	0.0046
GO:0009642	P	response to light intensity	11	144	0.0018	0.0047
GO:0000272	P	polysaccharide catabolic process	12	167	0.0018	0.0048
GO:0045892	P	negative regulation of transcription, DNA-templated	14	215	0.0019	0.0049
GO:0044255	P	cellular lipid metabolic process	30	649	0.0019	0.005
GO:0046686	P	response to cadmium ion	19	343	0.002	0.0051
GO:0010038	P	response to metal ion	24	481	0.0021	0.0054
GO:0009825	P	multidimensional cell growth	6	48	0.0022	0.0055
GO:0009738	P	abscisic acid-activated signaling pathway	15	243	0.0022	0.0055
GO:0046283	P	anthocyanin-containing compound metabolic process	6	48	0.0022	0.0055
GO:0034637	P	cellular carbohydrate biosynthetic process	14	219	0.0022	0.0056
GO:0044281	P	small molecule metabolic process	60	1597	0.0024	0.006
GO:0009875	P	pollen-pistil interaction	6	50	0.0026	0.0065
GO:0010468	P	regulation of gene expression	96	2814	0.0026	0.0065
GO:0021700	P	developmental maturation	13	199	0.0027	0.0065
GO:0009664	P	plant-type cell wall organization	10	131	0.0029	0.007
GO:0048519	P	negative regulation of biological process	36	848	0.0029	0.007
GO:0048518	P	positive regulation of biological process	37	881	0.003	0.0073
GO:0006082	P	organic acid metabolic process	44	1099	0.003	0.0073
GO:0030258	P	lipid modification	8	91	0.0033	0.008
GO:0034220	P	ion transmembrane transport	15	255	0.0034	0.008
GO:0009827	P	plant-type cell wall modification	6	53	0.0034	0.0081
GO:0010162	P	seed dormancy process	5	37	0.0037	0.0088
GO:0022611	P	dormancy process	5	37	0.0037	0.0088
GO:0019752	P	carboxylic acid metabolic process	36	864	0.0039	0.009
GO:0009411	P	response to UV	9	115	0.0039	0.0091
GO:0048527	P	lateral root development	9	115	0.0039	0.0091
GO:0006725	P	cellular aromatic compound metabolic process	145	4588	0.0039	0.0091
GO:0010558	P	negative regulation of macromolecule biosynthetic process	18	339	0.0039	0.0091
GO:0016051	P	carbohydrate biosynthetic process	18	342	0.0043	0.0098
GO:0003824	F	catalytic activity	358	9101	9.9e-22	1.8e-19
GO:0016491	F	oxidoreductase activity	98	1547	8.8e-16	7.9e-14
GO:0016705	F	oxidoreductase activity, acting on paired donors, with incorporation or reduction of molecular oxygen	35	407	2.2e-09	1.3e-07
GO:0001071	F	nucleic acid binding transcription factor activity	82	1730	1.2e-07	4.4e-06
GO:0003700	F	transcription factor activity, sequence-specific DNA binding	82	1729	1.2e-07	4.4e-06
GO:0051213	F	dioxygenase activity	17	135	2.7e-07	8.1e-06
GO:0016787	F	hydrolase activity	130	3279	4.3e-07	1.1e-05
GO:0043565	F	sequence-specific DNA binding	47	825	7.4e-07	1.7e-05
GO:0043167	F	ion binding	143	3821	2.4e-06	3.9e-05
GO:0005488	F	binding	371	12081	2.3e-06	3.9e-05
GO:0043169	F	cation binding	139	3678	2.1e-06	3.9e-05
GO:0046872	F	metal ion binding	138	3673	3.1e-06	4.6e-05
GO:0005506	F	iron ion binding	24	317	5.8e-06	6.5e-05
GO:0008194	F	UDP-glycosyltransferase activity	22	273	5.6e-06	6.5e-05
GO:0016758	F	transferase activity, transferring hexosyl groups	27	382	5.1e-06	6.5e-05
GO:0020037	F	heme binding	26	360	5.3e-06	6.5e-05
GO:0046906	F	tetrapyrrole binding	27	402	1.2e-05	0.00011
GO:0042626	F	ATPase activity, coupled to transmembrane movement of substances	18	202	1.1e-05	0.00011
GO:0043492	F	ATPase activity, coupled to movement of substances	18	203	1.2e-05	0.00011
GO:0016820	F	hydrolase activity, acting on acid anhydrides, catalyzing transmembrane movement of substances	18	205	1.4e-05	0.00012
GO:0052689	F	carboxylic ester hydrolase activity	22	314	4.2e-05	0.00036
GO:0022804	F	active transmembrane transporter activity	33	595	5.4e-05	0.00044
GO:0016788	F	hydrolase activity, acting on ester bonds	52	1131	5.9e-05	0.00046
GO:0016706	F	oxidoreductase activity, acting on paired donors, with incorporation or reduction of molecular oxygen, 2-oxoglutarate as one donor, and incorporation of one atom each of oxygen into both donors	10	77	6.1e-05	0.00046
GO:0016757	F	transferase activity, transferring glycosyl groups	35	654	6.4e-05	0.00046
GO:0019825	F	oxygen binding	18	234	6.8e-05	0.00047
GO:0016791	F	phosphatase activity	22	327	7.4e-05	0.00049
GO:0016620	F	oxidoreductase activity, acting on the aldehyde or oxo group of donors, NAD or NADP as acceptor	8	49	8e-05	0.00051
GO:0016682	F	oxidoreductase activity, acting on diphenols and related substances as donors, oxygen as acceptor	6	25	0.0001	0.00061
GO:0035251	F	UDP-glucosyltransferase activity	13	137	0.0001	0.00061
GO:0001135	F	transcription factor activity, RNA polymerase II transcription factor recruiting	13	139	0.00012	0.00068
GO:0001134	F	transcription factor activity, transcription factor recruiting	13	140	0.00012	0.0007
GO:0052716	F	hydroquinone:oxygen oxidoreductase activity	5	16	0.00014	0.00073
GO:0042578	F	phosphoric ester hydrolase activity	24	391	0.00013	0.00073
GO:0015399	F	primary active transmembrane transporter activity	18	252	0.00016	0.00079
GO:0015405	F	P-P-bond-hydrolysis-driven transmembrane transporter activity	18	251	0.00016	0.00079
GO:0000989	F	transcription factor activity, transcription factor binding	18	252	0.00016	0.00079
GO:0004497	F	monooxygenase activity	20	305	0.00021	0.001
GO:0000988	F	transcription factor activity, protein binding	18	259	0.00022	0.001
GO:0004553	F	hydrolase activity, hydrolyzing O-glycosyl compounds	24	405	0.00022	0.001
GO:0016798	F	hydrolase activity, acting on glycosyl bonds	25	438	0.00028	0.0012
GO:0046527	F	glucosyltransferase activity	13	158	0.00037	0.0016
GO:0022857	F	transmembrane transporter activity	49	1146	0.00048	0.002
GO:0001076	F	transcription factor activity, RNA polymerase II transcription factor binding	13	168	0.00064	0.0025
GO:0016679	F	oxidoreductase activity, acting on diphenols and related substances as donors	6	37	0.00065	0.0025
GO:0016722	F	oxidoreductase activity, oxidizing metal ions	7	52	0.00064	0.0025
GO:0080044	F	quercetin 7-O-glucosyltransferase activity	8	71	0.00078	0.0029
GO:0080043	F	quercetin 3-O-glucosyltransferase activity	8	71	0.00078	0.0029
GO:0016701	F	oxidoreductase activity, acting on single donors with incorporation of molecular oxygen	6	39	0.00083	0.003
GO:0044212	F	transcription regulatory region DNA binding	24	452	0.00096	0.0035
GO:0016903	F	oxidoreductase activity, acting on the aldehyde or oxo group of donors	8	74	0.001	0.0035
GO:0001067	F	regulatory region nucleic acid binding	24	455	0.001	0.0036
GO:0000975	F	regulatory region DNA binding	24	455	0.001	0.0036
GO:0050660	F	flavin adenine dinucleotide binding	11	141	0.0015	0.0051
GO:0005507	F	copper ion binding	15	238	0.0018	0.0059
GO:0016829	F	lyase activity	21	406	0.0026	0.0084
GO:0016298	F	lipase activity	11	152	0.0027	0.0084
GO:0005516	F	calmodulin binding	15	252	0.003	0.0093
GO:0000981	F	RNA polymerase II transcription factor activity, sequence-specific DNA binding	15	252	0.003	0.0093
GO:0004601	F	peroxidase activity	10	133	0.0032	0.0095
GO:0071944	C	cell periphery	206	4309	2.7e-19	2.5e-17
GO:0030312	C	external encapsulating structure	53	706	1.9e-11	3.5e-10
GO:0005618	C	cell wall	53	706	1.9e-11	3.5e-10
GO:0005576	C	extracellular region	137	2954	1.2e-11	3.5e-10
GO:0005886	C	plasma membrane	163	3735	8.9e-12	3.5e-10
GO:0030054	C	cell junction	54	901	2.3e-08	3e-07
GO:0005911	C	cell-cell junction	54	901	2.3e-08	3e-07
GO:0009506	C	plasmodesma	53	899	5.1e-08	4.7e-07
GO:0048046	C	apoplast	36	486	4.8e-08	4.7e-07
GO:0055044	C	symplast	53	899	5.1e-08	4.7e-07
GO:0009505	C	plant-type cell wall	26	323	8.3e-07	6.9e-06
GO:0016020	C	membrane	277	8532	2.2e-06	1.7e-05
GO:0031226	C	intrinsic component of plasma membrane	21	292	4.4e-05	0.00031
GO:0031224	C	intrinsic component of membrane	185	5540	5.7e-05	0.00038
GO:0005887	C	integral component of plasma membrane	15	184	0.00015	0.00092
GO:0044425	C	membrane part	190	5962	0.00053	0.003
GO:0016021	C	integral component of membrane	171	5324	0.00078	0.0042
GO:0044459	C	plasma membrane part	23	428	0.001	0.0054
GO:0044421	C	extracellular region part	11	142	0.0016	0.0078
GO:0005615	C	extracellular space	9	103	0.002	0.0091

## Sheet: 12 d wet +3 d dry down
GO term	Ontology	Description	Number in input list	Number in BG/Ref	p-value	FDR
GO:0010033	P	response to organic substance	46	2023	3.7e-08	8e-06
GO:0009725	P	response to hormone	39	1631	1.3e-07	1.5e-05
GO:0009719	P	response to endogenous stimulus	40	1732	2.2e-07	1.6e-05
GO:0042221	P	response to chemical	53	2853	1.6e-06	8.8e-05
GO:0001101	P	response to acid chemical	28	1181	1.1e-05	0.00046
GO:0010476	P	gibberellin mediated signaling pathway	7	83	2.2e-05	0.0007
GO:0009740	P	gibberellic acid mediated signaling pathway	7	82	2.1e-05	0.0007
GO:0071370	P	cellular response to gibberellin stimulus	7	85	2.6e-05	0.0007
GO:0050896	P	response to stimulus	88	6250	3.3e-05	0.00081
GO:0009751	P	response to salicylic acid	10	209	4.5e-05	0.00097
GO:1901700	P	response to oxygen-containing compound	31	1557	9.3e-05	0.0018
GO:0044699	P	single-organism process	119	9448	0.00011	0.0019
GO:0009628	P	response to abiotic stimulus	37	2022	0.0001	0.0019
GO:0006629	P	lipid metabolic process	22	994	0.00025	0.0039
GO:0080167	P	response to karrikin	7	128	0.00029	0.0042
GO:0009755	P	hormone-mediated signaling pathway	19	821	0.00039	0.005
GO:0016042	P	lipid catabolic process	9	224	0.00037	0.005
GO:0014070	P	response to organic cyclic compound	12	405	0.00062	0.0073
GO:0009733	P	response to auxin	12	407	0.00064	0.0073
GO:0009739	P	response to gibberellin	7	152	0.00078	0.0084
GO:0006631	P	fatty acid metabolic process	9	252	0.00084	0.0084
GO:0071310	P	cellular response to organic substance	21	1023	0.0009	0.0084
GO:0032870	P	cellular response to hormone stimulus	19	879	0.00087	0.0084
GO:0071495	P	cellular response to endogenous stimulus	19	890	0.001	0.0091
GO:0005576	C	extracellular region	58	2954	7.3e-08	4.2e-06
GO:0030312	C	external encapsulating structure	17	706	0.00051	0.0097
GO:0005618	C	cell wall	17	706	0.00051	0.0097

## Sheet: 12 d wet + 8 d dry up
GO term	Ontology	Description	Number in input list	Number in BG/Ref	p-value	FDR
GO:0044699	P	single-organism process	384	9448	4.3e-24	2.2e-21
GO:0009698	P	phenylpropanoid metabolic process	37	164	3.5e-21	9.1e-19
GO:0044710	P	single-organism metabolic process	199	3970	2.6e-19	4.1e-17
GO:0019748	P	secondary metabolic process	57	492	3.2e-19	4.1e-17
GO:0009699	P	phenylpropanoid biosynthetic process	29	121	1.7e-17	1.8e-15
GO:0050896	P	response to stimulus	262	6250	5.3e-16	4.5e-14
GO:0044550	P	secondary metabolite biosynthetic process	40	311	3.4e-15	2.2e-13
GO:0008152	P	metabolic process	424	12035	3.2e-15	2.2e-13
GO:0055114	P	oxidation-reduction process	95	1566	1.7e-13	9.5e-12
GO:0071554	P	cell wall organization or biogenesis	55	704	5.5e-12	2.8e-10
GO:0044763	P	single-organism cellular process	256	6591	8.1e-12	3.8e-10
GO:0009808	P	lignin metabolic process	20	95	1.3e-11	5.8e-10
GO:0009719	P	response to endogenous stimulus	96	1732	1.6e-11	6.4e-10
GO:0044711	P	single-organism biosynthetic process	96	1735	1.8e-11	6.6e-10
GO:0009725	P	response to hormone	90	1631	9.5e-11	3.2e-09
GO:0010033	P	response to organic substance	104	2023	1.3e-10	4e-09
GO:0042221	P	response to chemical	133	2853	1.3e-10	4e-09
GO:0009611	P	response to wounding	27	217	2.1e-10	6e-09
GO:1901700	P	response to oxygen-containing compound	83	1557	2.6e-09	6.9e-08
GO:0042546	P	cell wall biogenesis	26	230	2.9e-09	7.3e-08
GO:0005975	P	carbohydrate metabolic process	67	1144	3.2e-09	7.8e-08
GO:0019438	P	aromatic compound biosynthetic process	134	3058	5.1e-09	1.2e-07
GO:1901362	P	organic cyclic compound biosynthetic process	137	3174	8.2e-09	1.8e-07
GO:0001101	P	response to acid chemical	67	1181	1.1e-08	2.2e-07
GO:0006950	P	response to stress	147	3506	1.3e-08	2.6e-07
GO:0009628	P	response to abiotic stimulus	97	2022	1.7e-08	3.4e-07
GO:0071669	P	plant-type cell wall organization or biogenesis	25	256	8e-08	1.5e-06
GO:0071704	P	organic substance metabolic process	351	10672	1.2e-07	2.1e-06
GO:0009056	P	catabolic process	73	1430	1.3e-07	2.3e-06
GO:0071555	P	cell wall organization	37	518	1.5e-07	2.5e-06
GO:0009809	P	lignin biosynthetic process	13	70	1.9e-07	3.1e-06
GO:0080167	P	response to karrikin	17	128	2e-07	3.2e-06
GO:0045229	P	external encapsulating structure organization	38	551	2.3e-07	3.6e-06
GO:0033993	P	response to lipid	47	772	2.8e-07	4.2e-06
GO:0010345	P	suberin biosynthetic process	7	14	5.9e-07	8.5e-06
GO:0009834	P	plant-type secondary cell wall biogenesis	12	65	5.8e-07	8.5e-06
GO:0009813	P	flavonoid biosynthetic process	14	93	6.2e-07	8.6e-06
GO:0044036	P	cell wall macromolecule metabolic process	18	158	7e-07	9e-06
GO:1903507	P	negative regulation of nucleic acid-templated transcription	22	231	7.1e-07	9e-06
GO:1902679	P	negative regulation of RNA biosynthetic process	22	231	7.1e-07	9e-06
GO:0051253	P	negative regulation of RNA metabolic process	22	232	7.5e-07	9.4e-06
GO:0009832	P	plant-type cell wall biogenesis	18	160	8.2e-07	1e-05
GO:0005976	P	polysaccharide metabolic process	31	432	1.4e-06	1.6e-05
GO:0010383	P	cell wall polysaccharide metabolic process	15	118	1.7e-06	2e-05
GO:0009737	P	response to abscisic acid	37	578	1.7e-06	2e-05
GO:0097305	P	response to alcohol	37	583	2.1e-06	2.3e-05
GO:0006629	P	lipid metabolic process	53	994	2.2e-06	2.4e-05
GO:0045934	P	negative regulation of nucleobase-containing compound metabolic process	22	249	2.2e-06	2.4e-05
GO:0006970	P	response to osmotic stress	39	636	2.5e-06	2.6e-05
GO:0009812	P	flavonoid metabolic process	14	109	3.4e-06	3.5e-05
GO:0010410	P	hemicellulose metabolic process	13	96	4.5e-06	4.4e-05
GO:0045491	P	xylan metabolic process	9	41	4.4e-06	4.4e-05
GO:0072330	P	monocarboxylic acid biosynthetic process	21	251	8.2e-06	7.9e-05
GO:0044248	P	cellular catabolic process	52	1024	1e-05	9.7e-05
GO:0032787	P	monocarboxylic acid metabolic process	31	481	1.1e-05	9.8e-05
GO:1901575	P	organic substance catabolic process	60	1249	1.1e-05	9.8e-05
GO:0051704	P	multi-organism process	73	1631	1.2e-05	0.00011
GO:0009987	P	cellular process	394	12771	1.3e-05	0.00012
GO:0048523	P	negative regulation of cellular process	35	594	1.8e-05	0.00015
GO:2001141	P	regulation of RNA biosynthetic process	99	2445	1.8e-05	0.00015
GO:0006355	P	regulation of transcription, DNA-templated	99	2443	1.8e-05	0.00015
GO:1903506	P	regulation of nucleic acid-templated transcription	99	2445	1.8e-05	0.00015
GO:0046274	P	lignin catabolic process	6	17	1.9e-05	0.00015
GO:0046271	P	phenylpropanoid catabolic process	6	17	1.9e-05	0.00015
GO:0009651	P	response to salt stress	34	574	2.1e-05	0.00017
GO:0051252	P	regulation of RNA metabolic process	99	2474	2.8e-05	0.00022
GO:0045892	P	negative regulation of transcription, DNA-templated	18	215	3.5e-05	0.00027
GO:0006351	P	transcription, DNA-templated	101	2559	3.9e-05	0.0003
GO:0097659	P	nucleic acid-templated transcription	101	2561	4.1e-05	0.0003
GO:0032774	P	RNA biosynthetic process	101	2566	4.4e-05	0.00032
GO:0044255	P	cellular lipid metabolic process	36	649	4.5e-05	0.00032
GO:0045492	P	xylan biosynthetic process	7	32	5.3e-05	0.00037
GO:0044262	P	cellular carbohydrate metabolic process	26	407	6.1e-05	0.00042
GO:0009753	P	response to jasmonic acid	18	225	6.1e-05	0.00042
GO:0019219	P	regulation of nucleobase-containing compound metabolic process	99	2529	6.4e-05	0.00044
GO:0048856	P	anatomical structure development	118	3146	6.9e-05	0.00047
GO:0018130	P	heterocycle biosynthetic process	112	2957	7.5e-05	0.0005
GO:0009605	P	response to external stimulus	68	1582	7.9e-05	0.00052
GO:0006631	P	fatty acid metabolic process	19	252	8e-05	0.00052
GO:0032501	P	multicellular organismal process	114	3032	8.5e-05	0.00055
GO:0044767	P	single-organism developmental process	117	3131	8.7e-05	0.00055
GO:0044237	P	cellular metabolic process	310	9879	8.9e-05	0.00056
GO:0032502	P	developmental process	120	3233	9.1e-05	0.00056
GO:0009889	P	regulation of biosynthetic process	105	2752	9.9e-05	0.0006
GO:0070592	P	cell wall polysaccharide biosynthetic process	8	50	0.00011	0.00065
GO:0050794	P	regulation of cellular process	168	4857	0.00011	0.00065
GO:0050789	P	regulation of biological process	181	5306	0.00011	0.00066
GO:0009058	P	biosynthetic process	208	6255	0.00012	0.00072
GO:0042545	P	cell wall modification	14	156	0.00013	0.00075
GO:0044038	P	cell wall macromolecule biosynthetic process	8	52	0.00014	0.00078
GO:0044707	P	single-multicellular organism process	108	2875	0.00014	0.00078
GO:0070589	P	cellular component macromolecule biosynthetic process	8	52	0.00014	0.00078
GO:0065007	P	biological regulation	202	6062	0.00014	0.00079
GO:0010558	P	negative regulation of macromolecule biosynthetic process	22	339	0.00018	0.00097
GO:0046394	P	carboxylic acid biosynthetic process	26	438	0.00019	0.001
GO:0044264	P	cellular polysaccharide metabolic process	19	273	0.00021	0.0011
GO:0009607	P	response to biotic stimulus	55	1253	0.00024	0.0012
GO:0009414	P	response to water deprivation	22	347	0.00024	0.0013
GO:0000272	P	polysaccharide catabolic process	14	167	0.00025	0.0013
GO:0045488	P	pectin metabolic process	13	147	0.00025	0.0013
GO:0010393	P	galacturonan metabolic process	13	148	0.00027	0.0014
GO:0031326	P	regulation of cellular biosynthetic process	102	2734	0.00028	0.0014
GO:0007166	P	cell surface receptor signaling pathway	17	234	0.00028	0.0014
GO:0007167	P	enzyme linked receptor protein signaling pathway	12	130	0.0003	0.0015
GO:0007169	P	transmembrane receptor protein tyrosine kinase signaling pathway	12	130	0.0003	0.0015
GO:0016053	P	organic acid biosynthetic process	29	531	0.00031	0.0015
GO:0009415	P	response to water	22	355	0.00033	0.0015
GO:0007275	P	multicellular organism development	104	2811	0.00032	0.0015
GO:0044712	P	single-organism catabolic process	31	585	0.00031	0.0015
GO:0051707	P	response to other organism	53	1210	0.00032	0.0015
GO:0031327	P	negative regulation of cellular biosynthetic process	22	355	0.00033	0.0015
GO:0043207	P	response to external biotic stimulus	53	1212	0.00033	0.0015
GO:0034654	P	nucleobase-containing compound biosynthetic process	103	2781	0.00033	0.0015
GO:0051172	P	negative regulation of nitrogen compound metabolic process	22	356	0.00034	0.0015
GO:2000112	P	regulation of cellular macromolecule biosynthetic process	99	2657	0.00036	0.0016
GO:0080090	P	regulation of primary metabolic process	106	2889	0.00037	0.0016
GO:0010035	P	response to inorganic substance	43	926	0.00038	0.0016
GO:0009890	P	negative regulation of biosynthetic process	22	360	0.00039	0.0017
GO:0045490	P	pectin catabolic process	10	96	0.0004	0.0017
GO:0010556	P	regulation of macromolecule biosynthetic process	99	2666	0.0004	0.0017
GO:0051171	P	regulation of nitrogen compound metabolic process	101	2739	0.00044	0.0019
GO:0048519	P	negative regulation of biological process	40	848	0.00045	0.0019
GO:1901576	P	organic substance biosynthetic process	194	5913	0.00046	0.0019
GO:0032870	P	cellular response to hormone stimulus	41	879	0.00047	0.0019
GO:0009825	P	multidimensional cell growth	7	48	0.00049	0.002
GO:2000652	P	regulation of secondary cell wall biogenesis	5	22	0.00055	0.0022
GO:0071495	P	cellular response to endogenous stimulus	41	890	0.00059	0.0024
GO:0031323	P	regulation of cellular metabolic process	107	2980	0.00073	0.0029
GO:0010243	P	response to organonitrogen compound	13	166	0.00075	0.003
GO:0006952	P	defense response	63	1566	0.00077	0.003
GO:0010646	P	regulation of cell communication	16	234	0.00078	0.003
GO:0009755	P	hormone-mediated signaling pathway	38	821	0.00086	0.0033
GO:0044238	P	primary metabolic process	302	9890	0.00087	0.0033
GO:0044283	P	small molecule biosynthetic process	32	653	0.00089	0.0034
GO:0031324	P	negative regulation of cellular metabolic process	23	412	0.00094	0.0036
GO:0043436	P	oxoacid metabolic process	43	973	0.00097	0.0037
GO:0007154	P	cell communication	83	2223	0.001	0.0039
GO:0019222	P	regulation of metabolic process	112	3181	0.0011	0.0039
GO:0010468	P	regulation of gene expression	101	2814	0.001	0.0039
GO:0006082	P	organic acid metabolic process	47	1099	0.0011	0.0041
GO:0019752	P	carboxylic acid metabolic process	39	864	0.0011	0.0042
GO:0010200	P	response to chitin	11	134	0.0013	0.0047
GO:0070887	P	cellular response to chemical stimulus	49	1176	0.0015	0.0053
GO:0006633	P	fatty acid biosynthetic process	12	158	0.0015	0.0053
GO:0016311	P	dephosphorylation	12	158	0.0015	0.0053
GO:0009966	P	regulation of signal transduction	15	227	0.0015	0.0054
GO:0051716	P	cellular response to stimulus	101	2856	0.0017	0.0058
GO:0006366	P	transcription from RNA polymerase II promoter	21	380	0.0017	0.0059
GO:0023051	P	regulation of signaling	15	231	0.0018	0.0062
GO:0009723	P	response to ethylene	18	307	0.002	0.0067
GO:0006357	P	regulation of transcription from RNA polymerase II promoter	19	333	0.002	0.0068
GO:0006725	P	cellular aromatic compound metabolic process	151	4588	0.0021	0.0071
GO:0042335	P	cuticle development	5	31	0.0021	0.0071
GO:1901360	P	organic cyclic compound metabolic process	154	4700	0.0022	0.0074
GO:0009817	P	defense response to fungus, incompatible interaction	6	47	0.0023	0.0075
GO:0042744	P	hydrogen peroxide catabolic process	8	83	0.0023	0.0077
GO:0071310	P	cellular response to organic substance	43	1023	0.0024	0.0079
GO:1901615	P	organic hydroxy compound metabolic process	14	215	0.0025	0.008
GO:0042743	P	hydrogen peroxide metabolic process	9	104	0.0025	0.0081
GO:0060255	P	regulation of macromolecule metabolic process	104	2998	0.0025	0.0081
GO:0009694	P	jasmonic acid metabolic process	5	33	0.0027	0.0086
GO:0010119	P	regulation of stomatal movement	7	67	0.0029	0.009
GO:0034637	P	cellular carbohydrate biosynthetic process	14	219	0.0029	0.0091
GO:0010605	P	negative regulation of macromolecule metabolic process	24	480	0.0029	0.0092
GO:1903338	P	regulation of cell wall organization or biogenesis	5	34	0.003	0.0094
GO:0003824	F	catalytic activity	366	9101	1.4e-21	2.8e-19
GO:0016491	F	oxidoreductase activity	92	1547	1.2e-12	1.2e-10
GO:0043167	F	ion binding	157	3821	1.3e-08	8.2e-07
GO:0043169	F	cation binding	151	3678	2.8e-08	1.3e-06
GO:0046872	F	metal ion binding	150	3673	4.4e-08	1.7e-06
GO:0046906	F	tetrapyrrole binding	31	402	3.3e-07	1e-05
GO:0005488	F	binding	383	12081	1.1e-06	2.6e-05
GO:0004553	F	hydrolase activity, hydrolyzing O-glycosyl compounds	30	405	1.1e-06	2.6e-05
GO:0043565	F	sequence-specific DNA binding	47	825	1.6e-06	3.4e-05
GO:0016798	F	hydrolase activity, acting on glycosyl bonds	31	438	1.8e-06	3.4e-05
GO:0008194	F	UDP-glycosyltransferase activity	23	273	2.8e-06	4.8e-05
GO:0020037	F	heme binding	27	360	3e-06	4.8e-05
GO:0001071	F	nucleic acid binding transcription factor activity	77	1730	8.3e-06	0.00011
GO:0000989	F	transcription factor activity, transcription factor binding	21	252	8.6e-06	0.00011
GO:0003700	F	transcription factor activity, sequence-specific DNA binding	77	1729	8.1e-06	0.00011
GO:0001135	F	transcription factor activity, RNA polymerase II transcription factor recruiting	15	139	1.1e-05	0.00013
GO:0001134	F	transcription factor activity, transcription factor recruiting	15	140	1.1e-05	0.00013
GO:0000988	F	transcription factor activity, protein binding	21	259	1.3e-05	0.00013
GO:0016682	F	oxidoreductase activity, acting on diphenols and related substances as donors, oxygen as acceptor	7	25	1.3e-05	0.00013
GO:0052716	F	hydroquinone:oxygen oxidoreductase activity	6	16	1.4e-05	0.00014
GO:0016757	F	transferase activity, transferring glycosyl groups	37	654	2.4e-05	0.00019
GO:0016705	F	oxidoreductase activity, acting on paired donors, with incorporation or reduction of molecular oxygen	27	407	2.4e-05	0.00019
GO:0016758	F	transferase activity, transferring hexosyl groups	26	382	2.3e-05	0.00019
GO:0016829	F	lyase activity	27	406	2.3e-05	0.00019
GO:0016740	F	transferase activity	140	3791	2.6e-05	0.0002
GO:0005507	F	copper ion binding	19	238	3.9e-05	0.00029
GO:0016787	F	hydrolase activity	122	3279	7.1e-05	0.00049
GO:0005506	F	iron ion binding	22	317	7.2e-05	0.00049
GO:0001076	F	transcription factor activity, RNA polymerase II transcription factor binding	15	168	8e-05	0.00052
GO:0016679	F	oxidoreductase activity, acting on diphenols and related substances as donors	7	37	0.00012	0.00074
GO:0035251	F	UDP-glucosyltransferase activity	13	137	0.00013	0.00082
GO:0016722	F	oxidoreductase activity, oxidizing metal ions	8	52	0.00014	0.00083
GO:0003993	F	acid phosphatase activity	8	54	0.00018	0.00098
GO:0042626	F	ATPase activity, coupled to transmembrane movement of substances	16	202	0.00017	0.00098
GO:0043492	F	ATPase activity, coupled to movement of substances	16	203	0.00018	0.00098
GO:0022804	F	active transmembrane transporter activity	32	595	0.0002	0.001
GO:0042578	F	phosphoric ester hydrolase activity	24	391	0.0002	0.001
GO:0016820	F	hydrolase activity, acting on acid anhydrides, catalyzing transmembrane movement of substances	16	205	0.0002	0.001
GO:0016791	F	phosphatase activity	21	327	0.00028	0.0014
GO:0044212	F	transcription regulatory region DNA binding	26	452	0.00029	0.0014
GO:0004497	F	monooxygenase activity	20	305	0.0003	0.0014
GO:0001067	F	regulatory region nucleic acid binding	26	455	0.00032	0.0014
GO:0000975	F	regulatory region DNA binding	26	455	0.00032	0.0014
GO:0052689	F	carboxylic ester hydrolase activity	20	314	0.00043	0.0019
GO:0046527	F	glucosyltransferase activity	13	158	0.00048	0.002
GO:0000981	F	RNA polymerase II transcription factor activity, sequence-specific DNA binding	17	252	0.00062	0.0026
GO:0016788	F	hydrolase activity, acting on ester bonds	49	1131	0.00067	0.0027
GO:0019825	F	oxygen binding	16	234	0.00078	0.0031
GO:0022857	F	transmembrane transporter activity	49	1146	0.00088	0.0034
GO:0016614	F	oxidoreductase activity, acting on CH-OH group of donors	15	214	0.00089	0.0034
GO:0008374	F	O-acyltransferase activity	10	108	0.00093	0.0034
GO:0003677	F	DNA binding	89	2417	0.001	0.0037
GO:0016835	F	carbon-oxygen lyase activity	12	155	0.0013	0.0046
GO:0051213	F	dioxygenase activity	11	135	0.0014	0.0049
GO:0015405	F	P-P-bond-hydrolysis-driven transmembrane transporter activity	16	251	0.0015	0.0053
GO:0015399	F	primary active transmembrane transporter activity	16	252	0.0016	0.0054
GO:0030246	F	carbohydrate binding	18	303	0.0017	0.0056
GO:0004674	F	protein serine/threonine kinase activity	35	767	0.0017	0.0056
GO:0016620	F	oxidoreductase activity, acting on the aldehyde or oxo group of donors, NAD or NADP as acceptor	6	49	0.0028	0.0089
GO:0016747	F	transferase activity, transferring acyl groups other than amino-acyl groups	19	348	0.0032	0.01
GO:0071944	C	cell periphery	215	4309	8e-21	7.9e-19
GO:0030312	C	external encapsulating structure	60	706	2e-14	6.5e-13
GO:0005618	C	cell wall	60	706	2e-14	6.5e-13
GO:0005886	C	plasma membrane	168	3735	3.9e-12	9.6e-11
GO:0005576	C	extracellular region	140	2954	1.3e-11	2.5e-10
GO:0031224	C	intrinsic component of membrane	220	5540	8e-11	1.3e-09
GO:0016020	C	membrane	307	8532	1.4e-10	1.9e-09
GO:0048046	C	apoplast	41	486	3.7e-10	4.5e-09
GO:0009505	C	plant-type cell wall	32	323	9.1e-10	1e-08
GO:0044425	C	membrane part	225	5962	4.2e-09	4.1e-08
GO:0016021	C	integral component of membrane	201	5324	4.2e-08	3.8e-07
GO:0030054	C	cell junction	53	901	1.3e-07	1e-06
GO:0005911	C	cell-cell junction	53	901	1.3e-07	1e-06
GO:0009506	C	plasmodesma	52	899	2.9e-07	1.9e-06
GO:0055044	C	symplast	52	899	2.9e-07	1.9e-06
GO:0031225	C	anchored component of membrane	22	280	1.3e-05	7.8e-05
GO:0005794	C	Golgi apparatus	53	1182	0.00019	0.0011

## Sheet: 12 d wet + 8 d dry down
GO term	Ontology	Description	Number in input list	Number in BG/Ref	p-value	FDR
GO:0010033	P	response to organic substance	41	2023	8.7e-10	1.6e-07
GO:0042221	P	response to chemical	47	2853	2.7e-08	2.6e-06
GO:0009719	P	response to endogenous stimulus	32	1732	6.3e-07	3.9e-05
GO:0009725	P	response to hormone	30	1631	1.6e-06	7.6e-05
GO:0050896	P	response to stimulus	73	6250	2.1e-06	7.7e-05
GO:0071310	P	cellular response to organic substance	22	1023	4.3e-06	0.00013
GO:0014070	P	response to organic cyclic compound	13	405	8.3e-06	0.00022
GO:0070887	P	cellular response to chemical stimulus	23	1176	1.2e-05	0.00026
GO:0001101	P	response to acid chemical	23	1181	1.2e-05	0.00026
GO:1901700	P	response to oxygen-containing compound	27	1557	1.6e-05	0.0003
GO:0009733	P	response to auxin	12	407	4.2e-05	0.00071
GO:0009751	P	response to salicylic acid	8	209	0.00015	0.0023
GO:0009755	P	hormone-mediated signaling pathway	16	821	0.00027	0.0039
GO:0032870	P	cellular response to hormone stimulus	16	879	0.00057	0.0076
GO:0071495	P	cellular response to endogenous stimulus	16	890	0.00065	0.0081

## Sheet: Settings
Season:	2019
Software:	AgriGO (v2.0)
Log2 fold change (‘Moisture’ vs. ‘Control’):	≥ 2; ≤ -2
Settings	TAIR genome locus (TAIR10_2017)
Statistical test method	Hypergeometric
Multi_test adjustment method	Hochberg (FDR)
Significance Level	0.01
Minimum number of mapping entries	5
Gene ontology type	Complete GO
Ontology:
P	Biological Process
F	Molecular Function
C	Cellular Component
