# Supplementary material for: Time course of changes in the transcriptome during russet induction in apple fruit
Source: BMC Plant Biol. 2023 Sep 30;23:457. doi: 10.1186/s12870-023-04483-6 (PMC10542230; doi:10.1186/s12870-023-04483-6)
Supplement: Supplementary file 11 — Supplementary Material 11 [file 12870_2023_4483_MOESM11_ESM.xlsx]

## Sheet: Description
Data S1 List of DEGs at corresponding timepoints in 2018 and 2019.

## Sheet: 12 d wet + 0 d dry down
			12 d wet + 0 d dry (2018)										12 d wet + 0 d dry (2019)
Gene ID	AGI Locus Code	Description	baseMean	log2FoldChange	lfcSE	stat	pvalue	padj (FDR)	Mean TPM (control)	SE (control)	Mean TPM (moisture)	SE (moisture)	baseMean	log2FoldChange	lfcSE	stat	pvalue	padj (FDR)	Mean TPM (control)	SE (control)	Mean TPM (moisture)	SE (moisture)
HF21816	AT5G25610.1	BURP domain-containing protein	78.4	-3.5	0.56	-6.23	4.7e-10	4.7e-09	8.72	1.16	0.49	0.23	44.7	-5.5	0.77	-7.21	5.5e-13	3.5e-12	6.04	1.07	0.14	0.12
HF34181	AT4G01470.1	tonoplast intrinsic protein 1;3	2070.47	-3.1	0.3	-10.18	2.4e-24	1e-22	79.53	10.48	6.79	1.55	3744.12	-4.7	0.74	-6.35	2.2e-10	1.1e-09	159.05	7.47	4.67	2.12
HF43881	AT2G31940.1	unknown protein; INVOLVED IN: biological_process unknown; LOCATED IN: endomembrane system; EXPRESSED IN: 16 plant structures; EXPRESSED DURING: 6 growth stages; BEST Arabidopsis thaliana protein match is: unknown protein (TAIR:AT5G19875.1); Has 227 Blast hits to 227 proteins in 13 species: Archae - 0; Bacteria - 0; Metazoa - 0; Fungi - 0; Plants - 227; Viruses - 0; Other Eukaryotes - 0 (source: N…	138.38	-2.4	0.46	-5.15	2.7e-07	1.7e-06	17.07	0.14	2.23	0.84	126.69	-4.5	0.4	-11.31	1.2e-29	2.3e-28	18.38	0.98	0.59	0.24
HF08104	AT4G14960.2	Tubulin/FtsZ family protein	29052.3	-2.4	0.33	-7.35	2e-13	3.1e-12	936.34	74.7	121.97	39.86	27751.5	-4.4	0.23	-18.88	1.8e-79	2.7e-77	1027.3	91.97	36.83	9.76
HF02812	AT5G27690.1	Heavy metal transport/detoxification superfamily protein	120.3	-3.7	0.44	-8.39	4.7e-17	1e-15	5.59	1.13	0.29	0.07	155.72	-4.1	0.34	-11.98	4.4e-33	1e-31	7.44	0.95	0.34	0.06
HF04274	AT5G55180.1	O-Glycosyl hydrolases family 17 protein	1343.51	-3.4	0.29	-11.81	3.6e-32	2.7e-30	47.04	3.41	2.95	0.81	1240.42	-4.1	0.46	-8.81	1.2e-18	1.2e-17	46.11	1.58	2.13	0.81
HF07696	AT3G25700.1	Eukaryotic aspartyl protease family protein	190.77	-2.6	0.29	-9.02	1.8e-19	5.1e-18	6.15	0.6	0.74	0.12	425.24	-4.1	0.27	-15.35	3.7e-53	2e-51	15.99	2.38	0.72	0.12
HF30570	AT3G24450.1	Heavy metal transport/detoxification superfamily protein	235.42	-2.4	0.47	-5.07	4e-07	2.5e-06	17.63	0.68	2.64	1.33	371.7	-4.1	0.28	-14.58	3.5e-48	1.6e-46	33.21	0.98	1.17	0.24
HF43631	AT5G56120.1	unknown protein; BEST Arabidopsis thaliana protein match is: unknown protein (TAIR:AT3G12870.1); Has 77 Blast hits to 75 proteins in 12 species: Archae - 0; Bacteria - 0; Metazoa - 0; Fungi - 0; Plants - 77; Viruses - 0; Other Eukaryotes - 0 (source: NCBI BLink).	402.63	-2.9	0.3	-9.76	1.7e-22	6e-21	22.3	3.58	2.22	0.43	389.33	-4.1	0.7	-5.9	3.6e-09	1.7e-08	23.01	2.13	1.04	0.49
HF25217	AT5G13840.2	FIZZY-related 3	238.66	-2.4	0.51	-4.67	3e-06	1.6e-05	6.49	0.89	0.86	0.46	274.21	-4	0.27	-14.94	1.8e-50	9e-49	8.54	0.68	0.43	0.12
HF42703	AT1G67750.1	Pectate lyase family protein	8959.4	-2.9	0.71	-4.13	3.6e-05	0.00016	343.5	13.72	32.99	14.69	8823.92	-4	0.5	-7.91	2.6e-15	2e-14	369.5	15.84	18.02	6.8
HF12093	NA	NA	3851.68	-4.2	0.82	-5.1	3.3e-07	2.1e-06	94.94	27.46	3.71	1.86	18900.2	-3.9	0.81	-4.88	1.1e-06	3.8e-06	465.17	20.97	24.4	14.43
HF25816	AT5G23960.2	terpene synthase 21	367.23	-2.3	0.41	-5.49	4e-08	3e-07	8.75	2.44	1.29	0.31	752.6	-3.9	0.65	-6.08	1.2e-09	5.8e-09	20.82	3.93	1.02	0.47
HF41667	AT1G32930.1	Galactosyltransferase family protein	280.49	-2.3	0.44	-5.18	2.3e-07	1.5e-06	9.31	0.82	1.39	0.56	291.33	-3.8	0.36	-10.54	5.5e-26	8.3e-25	11.27	0.27	0.58	0.28
HF20504	AT1G54850.1	HSP20-like chaperones superfamily protein	151.65	-2.3	0.34	-6.85	7.6e-12	9.6e-11	8.96	0.07	1.3	0.23	100.94	-3.7	0.37	-9.95	2.5e-23	3.3e-22	6.68	0.21	0.32	0.1
HF23303	AT4G33270.1	Transducin family protein / WD-40 repeat family protein	379.35	-2.4	0.34	-7.08	1.4e-12	2e-11	8.03	0.93	1.01	0.38	340.75	-3.7	0.3	-12.38	3.4e-35	8.6e-34	8.03	0.68	0.48	0.17
HF37168	AT2G35470.1	unknown protein; Has 25 Blast hits to 25 proteins in 8 species: Archae - 0; Bacteria - 0; Metazoa - 0; Fungi - 0; Plants - 25; Viruses - 0; Other Eukaryotes - 0 (source: NCBI BLink).	626.28	-2	0.22	-9.12	7.7e-20	2.2e-18	43.51	2.82	7.79	1.26	528.43	-3.7	0.59	-6.22	5.1e-10	2.5e-09	43.45	1.64	2.64	1
HF17062	AT5G20900.1	jasmonate-zim-domain protein 12	200.84	-2	0.6	-3.37	0.00076	0.0025	9.45	1	1.63	0.91	452.14	-3.6	0.83	-4.3	1.7e-05	5.2e-05	24.46	1.13	1.68	0.79
HF18683	AT2G46225.3	ABI-1-like 1	195.31	-3.2	0.3	-10.67	1.4e-26	7.2e-25	10.91	1.06	0.87	0.17	147.68	-3.6	0.42	-8.56	1.1e-17	1e-16	9.01	0.56	0.56	0.23
HF22756	AT2G30550.2	alpha/beta-Hydrolases superfamily protein	910.42	-2.3	0.25	-9.15	5.8e-20	1.7e-18	26.24	1.65	3.82	0.85	1424.87	-3.6	0.17	-20.53	1.1e-93	2.7e-91	46.49	0.89	2.97	0.57
HF25729	AT5G62170.1	unknown protein; BEST Arabidopsis thaliana protein match is: unknown protein (TAIR:AT5G51850.1); Has 381 Blast hits to 359 proteins in 81 species: Archae - 0; Bacteria - 16; Metazoa - 101; Fungi - 21; Plants - 99; Viruses - 3; Other Eukaryotes - 141 (source: NCBI BLink).	556.39	-2.8	0.33	-8.5	1.9e-17	4.5e-16	11.53	0.44	1.21	0.35	366.93	-3.6	0.69	-5.17	2.3e-07	8.8e-07	8.25	0.41	0.55	0.32
HF30899	AT3G51480.1	glutamate receptor 3.6	128.84	-2.9	0.48	-6	2e-09	1.8e-08	6.07	1.97	0.57	0.08	168.81	-3.6	0.28	-12.81	1.4e-37	4.1e-36	8.47	0.63	0.52	0.1
HF13528	AT4G36360.2	beta-galactosidase 3	5489.45	-2.1	0.33	-6.46	1e-10	1.1e-09	85.88	2.23	14.41	4.39	7067.48	-3.5	0.42	-8.38	5.2e-17	4.6e-16	128.27	5.53	8.66	2.84
HF20344	AT2G42200.1	squamosa promoter binding protein-like 9	196.38	-3	0.36	-8.37	5.9e-17	1.3e-15	7.6	0.46	0.69	0.19	421.11	-3.5	0.22	-16.16	9.9e-59	6.8e-57	17.67	1.11	1.19	0.22
HF21309	AT4G31840.1	early nodulin-like protein 15	1347.76	-2	0.27	-7.33	2.3e-13	3.5e-12	97.55	6.57	17.56	4.03	1028.53	-3.5	0.2	-17.2	2.7e-66	2.5e-64	87.9	7.85	6.03	1.11
HF03453	AT5G55180.1	O-Glycosyl hydrolases family 17 protein	599.51	-2.9	0.19	-15.49	4.1e-54	1e-51	19.84	1.43	1.98	0.21	196.06	-3.4	0.41	-8.24	1.7e-16	1.4e-15	6.92	0.77	0.52	0.25
HF05331	AT3G57880.1	Calcium-dependent lipid-binding (CaLB domain) plant phosphoribosyltransferase family protein	623.4	-2.3	0.33	-6.84	8e-12	1e-10	15.75	1.22	2.4	0.57	754.44	-3.4	0.26	-12.76	2.7e-37	7.6e-36	21.92	1.91	1.56	0.36
HF11739	AT2G34680.1	Outer arm dynein light chain 1 protein	1114.45	-2.5	0.36	-7.14	9.4e-13	1.3e-11	9.8	1.25	1.17	0.39	1329.27	-3.4	0.21	-16.48	5.2e-61	3.9e-59	12.78	0.29	0.93	0.21
HF22758	AT3G54650.1	RNI-like superfamily protein	285.36	-2.3	0.4	-5.93	3.1e-09	2.8e-08	6.3	0.81	0.8	0.27	327.37	-3.4	0.27	-12.39	3.1e-35	7.9e-34	7.89	0.48	0.58	0.17
HF01319	AT1G63100.1	GRAS family transcription factor	393.54	-2.1	0.35	-6.06	1.4e-09	1.3e-08	7.73	0.83	1.28	0.42	371.09	-3.3	0.36	-9.06	1.3e-19	1.4e-18	8.46	0.64	0.66	0.29
HF19499	AT4G13540.1	unknown protein; INVOLVED IN: N-terminal protein myristoylation; BEST Arabidopsis thaliana protein match is: unknown protein (TAIR:AT3G23930.1); Has 4658 Blast hits to 3455 proteins in 431 species: Archae - 39; Bacteria - 387; Metazoa - 1842; Fungi - 436; Plants - 133; Viruses - 38; Other Eukaryotes - 1783 (source: NCBI BLink).	287.22	-3.6	0.49	-7.25	4.1e-13	6.1e-12	15.45	1.65	0.9	0.39	238.84	-3.3	0.36	-9.04	1.5e-19	1.6e-18	12.77	0.65	1	0.36
HF21786	AT4G32770.1	tocopherol cyclase. chloroplast / vitamin E deficient 1 (VTE1) / sucrose export defective 1 (SXD1)	7646.5	-2.7	0.27	-10.03	1.1e-23	4.5e-22	194.38	8.53	22.76	5.68	6767.36	-3.3	0.21	-15.94	3.3e-57	2.1e-55	189.46	5.65	14.69	3.28
HF34110	AT2G42800.1	receptor like protein 29	160.61	-2.5	0.25	-9.65	4.8e-22	1.7e-20	5.26	0.21	0.71	0.11	166.77	-3.3	0.38	-8.62	6.4e-18	6.1e-17	6.02	0.31	0.45	0.2
HF36320	AT2G01820.1	Leucine-rich repeat protein kinase family protein	685.73	-2.3	0.25	-9.27	1.8e-20	5.7e-19	10.25	0.61	1.5	0.31	983.91	-3.3	0.22	-14.88	4.7e-50	2.2e-48	16.66	1.21	1.31	0.3
HF39674	AT1G55260.1	Bifunctional inhibitor/lipid-transfer protein/seed storage 2S albumin superfamily protein	607.87	-2.4	0.44	-5.56	2.7e-08	2.1e-07	43.57	3.51	5.89	2.25	757.73	-3.3	0.26	-12.94	2.5e-38	7.5e-37	59.98	4.23	4.85	1.21
HF06721	AT5G48930.1	hydroxycinnamoyl-CoA shikimate/quinate hydroxycinnamoyl transferase	150.41	-2.6	0.32	-8.07	7e-16	1.4e-14	12.97	1.27	1.45	0.4	204.1	-3.2	0.27	-11.87	1.8e-32	4e-31	18.8	1.07	1.48	0.37
HF06786	AT5G07030.1	Eukaryotic aspartyl protease family protein	1773.8	-2.9	0.62	-4.68	2.9e-06	1.6e-05	60.35	3.13	5.49	2.11	2363.13	-3.2	0.26	-12.26	1.5e-34	3.7e-33	84.32	3.48	7	2.2
HF08329	AT1G63100.1	GRAS family transcription factor	296.22	-2.3	0.32	-7.2	6.1e-13	8.8e-12	5.97	0.57	0.96	0.22	258.81	-3.2	0.39	-8.12	4.6e-16	3.8e-15	5.97	0.28	0.51	0.24
HF23658	AT5G51750.1	subtilase 1.3	289.95	-2	0.46	-4.33	1.5e-05	7e-05	19.9	1.93	3.41	1.42	167.53	-3.2	0.45	-7.14	9.1e-13	5.8e-12	13.3	0.8	1.3	0.49
HF29902	AT2G20180.3	phytochrome interacting factor 3-like 5	180.57	-2.5	0.4	-6.21	5.2e-10	5.1e-09	5.07	0.11	0.62	0.21	205.99	-3.2	0.27	-12.14	6.8e-34	1.6e-32	6.27	0.28	0.55	0.13
HF44286	AT4G39010.1	glycosyl hydrolase 9B18	223.91	-2.3	0.31	-7.57	3.9e-14	6.5e-13	6.22	0.26	0.83	0.19	214.75	-3.2	0.25	-13.02	9.1e-39	2.8e-37	6.6	0.57	0.58	0.08
HF00633	AT3G20260.1	Protein of unknown function (DUF1666)	183.78	-2.1	0.38	-5.57	2.5e-08	1.9e-07	5.31	0.33	0.85	0.27	334.82	-3.1	0.2	-15.7	1.6e-55	9.5e-54	11.05	0.72	1.04	0.04
HF02541	NA	NA	1367.62	-2.2	0.26	-8.34	7.4e-17	1.6e-15	62.17	3.39	9.92	2.16	1004.15	-3.1	0.25	-12.24	1.8e-34	4.5e-33	51.15	3.37	4.92	1.32
HF24211	AT5G53130.1	cyclic nucleotide gated channel 1	629.12	-2.6	0.28	-9.22	3e-20	9e-19	7.85	0.68	0.92	0.19	711.87	-3.1	0.3	-10.56	4.6e-26	7.1e-25	9.45	0.24	0.85	0.27
HF30539	AT3G16060.1	ATP binding microtubule motor family protein	180.36	-2.6	0.31	-8.28	1.2e-16	2.6e-15	8.31	1.26	1.06	0.22	123.58	-3.1	0.35	-8.87	7.2e-19	7.2e-18	6.33	0.32	0.53	0.18
HF41805	AT1G64380.1	Integrase-type DNA-binding superfamily protein	571.73	-2.7	0.32	-8.45	3e-17	6.9e-16	22.82	0.26	2.39	0.68	1035.48	-3.1	0.21	-14.41	4.2e-47	1.8e-45	43.75	3.29	3.87	0.88
HF05339	AT2G42200.1	squamosa promoter binding protein-like 9	215.63	-2.7	0.29	-9.35	9.1e-21	2.9e-19	7.96	0.91	0.89	0.15	572.85	-3	0.19	-15.62	5.5e-55	3.2e-53	22.8	2.09	2.17	0.18
HF09544	AT1G18250.1	Pathogenesis-related thaumatin superfamily protein	286.53	-3.4	0.48	-7.06	1.7e-12	2.3e-11	16.94	2.08	1.19	0.48	90.91	-3	1.03	-2.91	0.0036	0.0077	5.23	0.77	0.53	0.42
HF28981	AT1G71070.1	Core-2/I-branching beta-1.6-N-acetylglucosaminyltransferase family protein	287.91	-2.4	0.36	-6.61	3.9e-11	4.5e-10	9.18	1.27	1.25	0.37	211.01	-3	0.43	-6.9	5.1e-12	3.1e-11	7.15	0.99	0.67	0.26
HF15341	AT3G61440.1	cysteine synthase C1	538.15	-2	0.28	-7.04	1.9e-12	2.5e-11	17.7	2.42	3.07	0.57	531.88	-2.9	0.26	-11.4	4.3e-30	8.3e-29	20.13	3.03	1.93	0.4
HF15825	AT1G17840.1	white-brown complex homolog protein 11	563.33	-2.3	0.43	-5.26	1.4e-07	9.6e-07	9.2	0.66	1.34	0.47	426.31	-2.9	0.31	-9.31	1.2e-20	1.4e-19	7.47	0.96	0.86	0.26
HF16544	AT5G13750.1	zinc induced facilitator-like 1	370.56	-2.2	0.41	-5.34	9.2e-08	6.5e-07	10.01	0.52	1.45	0.59	231.8	-2.9	0.31	-9.57	1e-21	1.2e-20	6.86	0.4	0.7	0.21
HF18356	AT1G05690.1	BTB and TAZ domain protein 3	160.89	-3	0.27	-10.95	6.6e-28	3.6e-26	5.46	0.36	0.49	0.09	277.17	-2.9	0.28	-10.26	1.1e-24	1.6e-23	9.33	1.21	0.99	0.19
HF21370	AT2G26180.1	IQ-domain 6	283.98	-2	0.52	-3.92	8.8e-05	0.00036	8.22	0.79	1.49	0.67	173.78	-2.9	0.3	-9.39	6.3e-21	7.2e-20	5.77	0.36	0.59	0.13
HF33520	AT5G38690.1	Zinc-finger domain of monoamine-oxidase A repressor R1 protein	313.85	-2.2	0.43	-4.97	6.6e-07	4e-06	6.38	0.7	1.11	0.4	255.17	-2.9	0.27	-10.54	5.4e-26	8.2e-25	5.91	0.81	0.58	0.1
HF33760	AT3G21670.1	Major facilitator superfamily protein	4390.31	-2.2	0.31	-7.02	2.2e-12	3e-11	103.47	1.46	16.65	4.59	2761.94	-2.9	0.53	-5.39	6.9e-08	2.8e-07	72.01	7.6	7.61	2.62
HF37938	NA	NA	53.42	-2.3	0.45	-5.07	3.9e-07	2.4e-06	6.37	0.71	0.68	0.26	87.32	-2.9	0.52	-5.65	1.6e-08	7.1e-08	11.14	1.46	1.42	0.67
HF02136	AT2G06925.1	Phospholipase A2 family protein	141.43	-2.2	0.31	-7.02	2.2e-12	3e-11	7.57	0.44	1.29	0.23	224.32	-2.8	0.21	-13.42	4.7e-41	1.6e-39	13.46	0.32	1.62	0.22
HF06720	AT5G48930.1	hydroxycinnamoyl-CoA shikimate/quinate hydroxycinnamoyl transferase	166.97	-2.6	0.31	-8.18	2.7e-16	5.6e-15	12.97	1.89	1.76	0.07	265.77	-2.8	0.29	-9.69	3.3e-22	4e-21	21.9	1.13	2.37	0.72
HF13793	AT3G15940.2	UDP-Glycosyltransferase superfamily protein	48	-2.3	0.4	-5.69	1.3e-08	1e-07	6.62	0.76	0.86	0.25	64.29	-2.8	0.47	-5.95	2.7e-09	1.3e-08	10.24	2.27	1.2	0.02
HF14290	AT3G18290.1	zinc finger protein-related	1239.42	-2.1	0.32	-6.6	4.3e-11	4.8e-10	15.77	0.18	2.53	0.69	776.01	-2.8	0.26	-10.81	3e-27	5e-26	10.94	0.44	1.2	0.34
HF15918	AT1G54790.3	GDSL-like Lipase/Acylhydrolase superfamily protein	245.15	-2.2	0.32	-6.92	4.5e-12	5.8e-11	7.54	0.14	1.15	0.27	231.15	-2.8	0.26	-11.02	3.2e-28	5.6e-27	7.69	0.66	0.83	0.2
HF27682	AT4G36360.1	beta-galactosidase 3	6232.21	-2.6	0.32	-8.3	1e-16	2.2e-15	95.19	3.05	11.17	3.32	6177.45	-2.8	0.19	-14.48	1.7e-47	7.5e-46	99.62	0.84	11.12	2.48
HF36023	AT4G35000.1	ascorbate peroxidase 3	102.14	-2.3	0.34	-6.77	1.3e-11	1.6e-10	7.19	0.88	1.06	0.29	83.79	-2.8	0.51	-5.56	2.7e-08	1.2e-07	6.9	1.77	0.73	0.36
HF38259	NA	NA	25.87	-2.1	0.59	-3.47	0.00052	0.0018	13.93	1.48	1.85	0.59	19.83	-2.8	0.83	-3.41	0.00064	0.0016	16.56	1.96	1.38	0.42
HF43521	NA	NA	31.09	-2	0.81	-2.42	0.016	0.036	5.16	0.34	1.18	0.6	31.27	-2.8	0.56	-5.06	4.2e-07	1.6e-06	6.07	0.73	0.74	0.29
HF24958	AT3G54870.1	Armadillo/beta-catenin repeat family protein / kinesin motor family protein	810.89	-2.7	0.3	-9.21	3.3e-20	9.7e-19	11.13	1.26	1.17	0.3	1040.92	-2.7	0.27	-10	1.5e-23	2e-22	14.73	0.5	1.78	0.5
HF32197	AT3G02850.1	STELAR K+ outward rectifier	287.14	-2.6	0.26	-10.09	5.9e-24	2.4e-22	5.1	0.45	0.56	0.14	360.16	-2.7	0.18	-14.85	6.6e-50	3.1e-48	6.56	0.3	0.77	0.06
HF36349	AT3G52500.1	Eukaryotic aspartyl protease family protein	428.71	-2.4	0.28	-8.6	8.1e-18	1.9e-16	12.23	0.91	1.69	0.4	506.71	-2.7	0.18	-15.02	5.5e-51	2.8e-49	15.15	0.8	1.84	0.21
HF39214	AT1G22710.1	sucrose-proton symporter 2	503.75	-2.3	0.37	-6.22	5.1e-10	5e-09	13.25	0.7	1.83	0.63	1045.06	-2.7	0.27	-9.74	2e-22	2.5e-21	30.04	1.93	3.61	1.15
HF40972	AT4G39900.1	unknown protein; Has 30201 Blast hits to 17322 proteins in 780 species: Archae - 12; Bacteria - 1396; Metazoa - 17338; Fungi - 3422; Plants - 5037; Viruses - 0; Other Eukaryotes - 2996 (source: NCBI BLink).	334.84	-2.1	0.42	-5.02	5.1e-07	3.1e-06	16.2	1.35	2.66	0.95	344.64	-2.7	0.21	-12.87	6.2e-38	1.8e-36	18.68	1.02	2.22	0.42
HF42348	AT2G21610.1	pectinesterase 11	423.5	-2.3	0.44	-5.37	7.8e-08	5.5e-07	7.24	0.41	0.99	0.45	544.08	-2.7	0.19	-14.28	2.9e-46	1.2e-44	9.83	0.65	1.11	0.16
HF19863	AT5G17980.1	C2 calcium/lipid-binding plant phosphoribosyltransferase family protein	2088.71	-2.1	0.24	-8.78	1.7e-18	4.3e-17	28.27	0.98	4.87	1.13	2040.04	-2.6	0.21	-12.77	2.4e-37	6.8e-36	30.29	0.57	3.7	0.88
HF36024	AT4G35000.1	ascorbate peroxidase 3	152.13	-2.2	0.34	-6.61	3.8e-11	4.4e-10	5.81	0.78	0.99	0.21	130.1	-2.6	0.32	-8.17	3e-16	2.5e-15	5.92	0.88	0.68	0.13
HF42927	AT1G48330.1	unknown protein; BEST Arabidopsis thaliana protein match is: unknown protein (TAIR:AT3G17580.1); Has 40 Blast hits to 40 proteins in 11 species: Archae - 0; Bacteria - 0; Metazoa - 0; Fungi - 0; Plants - 40; Viruses - 0; Other Eukaryotes - 0 (source: NCBI BLink).	93.87	-2.2	0.35	-6.12	9.4e-10	9e-09	9.92	1.28	1.35	0.2	104.09	-2.6	0.31	-8.58	9.3e-18	8.6e-17	11.38	0.83	1.37	0.22
HF23917	AT5G05390.1	laccase 12	1095.22	-2.5	0.31	-8.21	2.2e-16	4.7e-15	27.54	3.78	3.53	0.91	501.95	-2.5	0.28	-8.8	1.3e-18	1.3e-17	13.1	0.7	1.86	0.63
HF28262	NA	NA	87.1	-3.1	0.36	-8.57	1e-17	2.5e-16	6.25	0.93	0.46	0.08	168.5	-2.5	0.37	-6.82	8.8e-12	5.2e-11	12.63	1.18	1.76	0.75
HF32537	AT1G80640.1	Protein kinase superfamily protein	239.77	-2.4	0.35	-7.04	2e-12	2.7e-11	7.13	0.32	0.86	0.19	212.7	-2.5	0.21	-11.7	1.3e-31	2.8e-30	6.58	0.2	0.9	0.07
HF33435	AT5G15780.1	Pollen Ole e 1 allergen and extensin family protein	251.24	-2	0.25	-8.2	2.5e-16	5.1e-15	24.77	3.51	4.26	0.53	1155.86	-2.5	0.28	-8.92	4.9e-19	4.9e-18	124.91	22.6	17.48	4.52
HF35207	AT3G25980.1	DNA-binding HORMA family protein	154.17	-2	0.49	-4.14	3.4e-05	0.00015	7.4	0.84	1.26	0.6	122.26	-2.5	0.28	-8.88	6.5e-19	6.5e-18	6.32	0.5	0.81	0.19
HF36701	AT1G03780.2	targeting protein for XKLP2	378.62	-2	0.32	-6.28	3.3e-10	3.3e-09	6.39	0.37	1.12	0.33	293.36	-2.5	0.41	-6.25	4.1e-10	2.1e-09	5.42	0.36	0.75	0.33
HF42804	AT5G43270.1	squamosa promoter binding protein-like 2	1700.86	-2	0.25	-8.06	7.8e-16	1.5e-14	44.91	2.11	8.36	1.66	2152.73	-2.5	0.1	-23.68	5.9e-124	3.9e-121	62.2	0.64	8.4	0.56
HF04821	AT3G53400.1	BEST Arabidopsis thaliana protein match is: conserved peptide upstream open reading frame 47 (TAIR:AT5G03190.1); Has 285 Blast hits to 285 proteins in 23 species: Archae - 0; Bacteria - 0; Metazoa - 1; Fungi - 0; Plants - 279; Viruses - 0; Other Eukaryotes - 5 (source: NCBI BLink).	1359.5	-2.5	0.19	-13.35	1.1e-40	1.5e-38	37.54	0.33	4.65	0.72	1710.76	-2.4	0.5	-4.7	2.6e-06	8.7e-06	47.47	8.79	6.95	1.88
HF07161	AT1G38131.1	O-fucosyltransferase family protein	563.84	-2.1	0.28	-7.35	1.9e-13	3e-12	12.37	1.52	2.19	0.54	425.4	-2.4	0.22	-11.07	1.7e-28	3e-27	10.18	0.8	1.53	0.27
HF12097	NA	NA	23608.7	-2.1	0.35	-6.09	1.1e-09	1e-08	569.89	71.24	92.85	28.08	37364.3	-2.4	0.12	-19.37	1.3e-83	2.2e-81	953.15	48.56	139.66	15
HF14521	AT5G46630.2	Clathrin adaptor complexes medium subunit family protein	296.41	-2	0.24	-8.21	2.1e-16	4.4e-15	8.04	0.96	1.47	0.16	457.44	-2.4	0.3	-7.9	2.8e-15	2.2e-14	13.32	1.59	1.8	0.6
HF17372	NA	NA	3124.14	-2	0.27	-7.41	1.2e-13	1.9e-12	157.97	8.77	28.64	7.52	6103.06	-2.4	0.2	-12.13	7.7e-34	1.9e-32	328.98	29.86	47.39	7.01
HF18245	AT1G29980.1	Protein of unknown function. DUF642	954.4	-2.4	0.37	-6.56	5.3e-11	6e-10	36.24	3.9	6.28	1.23	1264.6	-2.4	0.21	-11.08	1.5e-28	2.7e-27	48.91	1.99	10.01	1.58
HF29022	AT2G42800.1	receptor like protein 29	412.89	-2.8	0.34	-8.29	1.2e-16	2.5e-15	14.21	0.49	1.37	0.4	255.8	-2.4	0.36	-6.82	9.3e-12	5.4e-11	8.56	0.95	1.27	0.5
HF35105	AT1G70520.1	cysteine-rich RLK (RECEPTOR-like protein kinase) 2	234.45	-2.1	0.31	-6.85	7.6e-12	9.6e-11	6.36	0.46	1.06	0.24	212.35	-2.4	0.22	-10.72	8.5e-27	1.4e-25	6.04	0.4	0.89	0.2
HF42425	AT1G69530.2	expansin A1	5035.56	-2.4	0.75	-3.26	0.0011	0.0035	265.16	34.71	35.6	16.18	2609.23	-2.4	0.72	-3.26	0.0011	0.0026	141.2	14.33	21.21	9.45
HF16303	AT5G46700.1	Tetraspanin family protein	128.95	-2.9	0.32	-9.1	9e-20	2.6e-18	6.71	1.12	0.61	0.07	141.83	-2.3	0.45	-5.02	5.1e-07	1.9e-06	7.18	1.67	1.06	0.39
HF17241	AT1G72050.2	transcription factor IIIA	38.51	-2.3	0.58	-4.03	5.6e-05	0.00024	5.4	0.63	1.97	0.34	67.38	-2.3	0.35	-6.52	6.9e-11	3.8e-10	7.57	0.35	2.54	0.19
HF18297	AT1G30360.1	Early-responsive to dehydration stress protein (ERD4)	842.63	-2.5	0.18	-14.06	6.8e-45	1.1e-42	16.88	0.97	2.06	0.32	279.63	-2.3	0.39	-5.83	5.7e-09	2.6e-08	5.57	1.02	0.9	0.41
HF12773	NA	NA	348.96	-2.2	0.21	-10.53	6.2e-26	2.9e-24	9.26	1.08	1.43	0.04	362.21	-2.2	0.28	-7.81	5.8e-15	4.4e-14	9.87	1.12	1.6	0.43
HF17430	AT4G24480.1	Protein kinase superfamily protein	398.12	-3.7	0.23	-16.25	2.3e-59	7.5e-57	6.25	0.69	0.35	0.06	457.72	-2.2	0.22	-9.64	5.2e-22	6.4e-21	6.48	0.47	1.12	0.21
HF18724	AT3G24503.1	aldehyde dehydrogenase 2C4	1204.61	-2.1	0.3	-7.1	1.3e-12	1.8e-11	14.38	1.03	2.41	0.68	624.64	-2.2	0.28	-7.67	1.7e-14	1.2e-13	7.76	0.74	1.36	0.41
HF23176	AT4G20860.1	FAD-binding Berberine family protein	1260.48	-2	0.61	-3.32	0.00091	0.0029	9.36	1.91	1.65	0.56	699.45	-2.2	0.2	-10.92	9e-28	1.5e-26	5.39	0.16	0.94	0.2
HF30364	AT2G10940.2	Bifunctional inhibitor/lipid-transfer protein/seed storage 2S albumin superfamily protein	25338.6	-2.2	0.5	-4.33	1.5e-05	7e-05	1614.05	72.13	256.36	86.9	44228.2	-2.2	0.18	-12.1	1.1e-33	2.5e-32	2905.92	80.01	477.85	81.67
HF39915	AT5G56120.1	unknown protein; BEST Arabidopsis thaliana protein match is: unknown protein (TAIR:AT3G12870.1); Has 77 Blast hits to 75 proteins in 12 species: Archae - 0; Bacteria - 0; Metazoa - 0; Fungi - 0; Plants - 77; Viruses - 0; Other Eukaryotes - 0 (source: NCBI BLink).	177.18	-2.2	0.37	-5.95	2.6e-09	2.3e-08	6.04	0.55	0.99	0.28	148.5	-2.2	0.32	-6.85	7.6e-12	4.5e-11	5	0.54	0.84	0.24
HF25420	AT2G40230.1	HXXXD-type acyl-transferase family protein	543.86	-2.2	0.25	-8.59	8.9e-18	2.1e-16	15.74	0.65	2.53	0.55	1070.33	-2.1	0.15	-14.4	5.4e-47	2.3e-45	31.43	1.62	5.44	0.2
HF10887	AT2G32700.2	LEUNIG_homolog	230.47	-2.5	0.24	-10.75	5.7e-27	3e-25	5.8	0.42	0.73	0.12	243.48	-2	0.27	-7.25	4.3e-13	2.8e-12	6.04	0.46	1.06	0.32
HF11663	AT4G20430.1	Subtilase family protein	460.41	-2	0.28	-7.39	1.5e-13	2.3e-12	7.46	0.49	1.28	0.3	561.3	-2	0.21	-9.72	2.4e-22	3e-21	9.33	0.43	1.78	0.34
HF16007	AT3G04810.2	NIMA-related kinase 2	525.34	-2.2	0.33	-6.57	5e-11	5.6e-10	10.21	0.92	1.57	0.53	639.22	-2	0.16	-12.98	1.7e-38	5e-37	12.37	0.58	2.33	0.19
HF22233	AT4G38050.1	Xanthine/uracil permease family protein	465.78	-2	0.18	-10.87	1.6e-27	8.6e-26	7.83	0.38	1.38	0.17	509.52	-2	0.26	-7.7	1.4e-14	1e-13	8.84	0.42	1.68	0.45
HF39240	AT5G18170.1	glutamate dehydrogenase 1	58.32	-2	0.45	-4.38	1.2e-05	5.7e-05	6.18	1	1.06	0.28	101.57	-2	0.28	-7.01	2.4e-12	1.5e-11	11.19	0.35	2.11	0.42

## Sheet: 12 d wet + 0 d dry up
			12 d wet + 0 d dry (2018)										12 d wet + 0 d dry (2019)
Gene ID	AGI Locus Code	Description	baseMean	log2FoldChange	lfcSE	stat	pvalue	padj (FDR)	Mean TPM (control)	SE (control)	Mean TPM (moisture)	SE (moisture)	baseMean	log2FoldChange	lfcSE	stat	pvalue	padj (FDR)	Mean TPM (control)	SE (control)	Mean TPM (moisture)	SE (moisture)
HF10326	AT2G14610.1	pathogenesis-related gene 1	14.14	4.9	1.37	3.61	0.00031	0.0011	14.74	3.44	482.69	203.67	32.85	7.7	1.29	6	1.9e-09	9.3e-09	20.5	15.48	1004.5	77.17
HF32169	NA	NA	86.69	10.1	1.35	7.44	1e-13	1.6e-12	0	0	7.1	3.63	117.06	7.7	0.8	9.63	5.9e-22	7.1e-21	0.09	0.09	10.95	1.6
HF37667	AT5G23960.2	terpene synthase 21	327.29	4.8	0.85	5.61	2.1e-08	1.6e-07	0.58	0.15	8.53	4.29	296.77	7.5	0.57	13.17	1.2e-39	3.9e-38	0.11	0.05	8.75	2.66
HF41470	AT5G13930.1	Chalcone and stilbene synthase family protein	965.37	13.6	1.52	8.89	5.9e-19	1.6e-17	0	0	29.19	13.05	3428.41	7.5	1.65	4.55	5.5e-06	1.8e-05	0.81	0.75	114.58	37.01
HF34280	AT1G73050.1	Glucose-methanol-choline (GMC) oxidoreductase family protein	513.81	12.6	2.02	6.25	4.1e-10	4.1e-09	0	0	11.57	7.68	791.79	7.4	2.26	3.28	0.001	0.0024	0.16	0.16	19.51	6.23
HF14121	AT1G06620.1	2-oxoglutarate (2OG) and Fe(II)-dependent oxygenase superfamily protein	2984.93	14.2	1.39	10.2	2.1e-24	8.7e-23	0.01	0.01	100.72	32.66	5755.61	7.3	2.19	3.34	0.00083	0.002	1.71	1.69	212.87	47.99
HF15250	AT3G61220.1	NAD(P)-binding Rossmann-fold superfamily protein	574.54	9.2	1.23	7.45	9.7e-14	1.6e-12	0.04	0.03	21.86	10.23	2326.19	7.2	1.49	4.85	1.2e-06	4.4e-06	0.94	0.85	97.81	22.37
HF30844	AT1G19250.1	flavin-dependent monooxygenase 1	1391.18	8.5	0.4	21.29	1.5e-100	2.7e-97	0.13	0.05	31.18	5.12	11881.3	7.2	1.37	5.23	1.7e-07	6.5e-07	2.75	2.55	287.47	47.89
HF29918	AT2G29420.1	glutathione S-transferase tau 7	134.27	10.7	1.68	6.37	1.9e-10	2e-09	0	0	6.84	3.61	120.2	6.9	0.69	9.92	3.4e-23	4.4e-22	0.08	0.05	6.62	1.73
HF37058	NA	NA	71.37	7.3	1.01	7.28	3.4e-13	5.1e-12	0.04	0.02	5.18	1.84	115.96	6.9	1.55	4.44	9.2e-06	2.9e-05	0.12	0.12	9.1	2.04
HF12477	AT1G07900.1	LOB domain-containing protein 1	93.84	7.3	0.8	9.2	3.6e-20	1.1e-18	0.06	0.05	6.03	0.89	145.61	6.8	1.6	4.28	1.8e-05	5.6e-05	0.09	0.09	9.81	0.41
HF12608	AT5G13930.1	Chalcone and stilbene synthase family protein	2751.81	12.2	1.46	8.37	5.9e-17	1.3e-15	0.02	0.02	37.95	16.3	10420.4	6.8	1.8	3.77	0.00016	0.00043	1.87	1.82	152.26	38.88
HF27565	NA	NA	229.25	11.5	2.33	4.92	8.8e-07	5.2e-06	0	0	18.1	14.24	1044.63	6.7	1.72	3.86	0.00011	0.00031	1.04	0.99	89.43	2.78
HF31818	AT2G36690.1	2-oxoglutarate (2OG) and Fe(II)-dependent oxygenase superfamily protein	6851.42	13.2	0.97	13.57	6.1e-42	8.5e-40	0.04	0.02	229.75	93.89	29179.2	6.7	2.05	3.27	0.0011	0.0025	14.14	14.03	1070.31	183.37
HF42677	AT3G26320.1	cytochrome P450. family 71. subfamily B. polypeptide 36	317.08	8.3	0.71	11.65	2.3e-31	1.6e-29	0.07	0.01	11.42	4.01	1003.84	6.6	1.28	5.13	3e-07	1.1e-06	0.55	0.47	39.49	3.2
HF12411	AT4G33720.1	CAP (Cysteine-rich secretory proteins. Antigen 5. and Pathogenesis-related 1 protein) superfamily protein	51.68	6.5	0.92	6.99	2.8e-12	3.8e-11	20.52	4.3	739.42	327.28	115.31	6.5	0.56	11.63	3e-31	6.2e-30	30.49	23.59	1577.31	165.47
HF34038	AT2G43000.1	NAC domain containing protein 42	196.27	5.1	0.94	5.45	5e-08	3.7e-07	0.27	0.07	7.08	4.29	741.85	6.5	1.35	4.83	1.4e-06	4.8e-06	0.47	0.41	29.75	3.75
HF40490	AT3G45290.1	Seven transmembrane MLO family protein	254.75	6.9	0.45	15.07	2.4e-51	5.2e-49	0.08	0.01	5.6	0.81	616.44	6.5	2.34	2.76	0.0059	0.012	0.22	0.22	15.08	1.95
HF06030	AT5G36140.1	cytochrome P450. family 716. subfamily A. polypeptide 2	212.6	11.4	1.48	7.71	1.3e-14	2.3e-13	0.01	0.01	9.43	3.64	475.27	6.4	1.07	6.02	1.8e-09	8.5e-09	0.35	0.29	22.28	3.85
HF41077	AT5G64810.1	WRKY DNA-binding protein 51	197.72	11.3	1.27	8.84	9.3e-19	2.4e-17	0	0	10.77	4	521.73	6.3	1.81	3.5	0.00047	0.0012	0.51	0.49	31.17	2.18
HF01931	AT3G23250.1	myb domain protein 15	191.3	5.2	0.52	9.86	6.1e-23	2.3e-21	0.32	0.07	8.29	2.77	271.91	6.2	0.96	6.42	1.4e-10	7.2e-10	0.23	0.13	13	3.3
HF08081	AT2G14580.1	basic pathogenesis-related protein 1	5013.08	8.1	0.96	8.37	5.7e-17	1.2e-15	1.59	0.69	352.78	186.21	8821.22	6.2	2.3	2.72	0.0065	0.013	10.75	10.63	610.81	96.7
HF24273	AT4G30230.1	unknown protein; Has 42 Blast hits to 42 proteins in 5 species: Archae - 0; Bacteria - 0; Metazoa - 0; Fungi - 0; Plants - 42; Viruses - 0; Other Eukaryotes - 0 (source: NCBI BLink).	414.67	6	0.42	14.47	1.9e-47	3.3e-45	0.37	0.09	17.82	4.14	794.8	6.2	0.57	10.94	7.2e-28	1.2e-26	0.69	0.3	37.6	1
HF29969	AT1G35710.1	Protein kinase family protein with leucine-rich repeat domain	3033.39	5.7	0.74	7.66	1.9e-14	3.3e-13	0.94	0.5	32.06	5.98	7245.07	6.2	1.16	5.34	9.6e-08	3.8e-07	1.62	1.31	87.49	1.8
HF34744	AT2G13810.1	AGD2-like defense response protein 1	1214	4.5	0.38	11.73	9.2e-32	6.7e-30	1.96	0.49	30.95	7.55	2377.81	6.2	0.53	11.77	5.7e-32	1.2e-30	1.18	0.44	69.01	1.51
HF09857	AT1G78780.2	pathogenesis-related family protein	1098.56	6.1	0.9	6.74	1.6e-11	2e-10	0.93	0.44	44.62	23.19	2723.86	6.1	1.34	4.52	6.1e-06	2e-05	2.55	2.22	122.88	13.94
HF15216	AT2G45760.1	BON association protein 2	932.62	7.8	0.4	19.53	5.7e-85	6.5e-82	0.38	0.07	58.49	12.65	1790.53	6.1	1.03	5.87	4.3e-09	2e-08	2.34	1.68	120.19	8.25
HF17844	AT1G61680.1	terpene synthase 14	2979.66	6.1	0.89	6.89	5.5e-12	7e-11	2.68	1.58	129.39	52.16	4726.5	6.1	1.18	5.16	2.5e-07	9.4e-07	4.62	3.77	233.19	51.27
HF22917	NA	NA	384.62	7	0.9	7.74	1e-14	1.8e-13	0.51	0.3	40.1	9.87	458.61	6.1	1.18	5.16	2.4e-07	9.3e-07	1.04	0.84	52.35	5.7
HF32028	NA	NA	373.17	8.3	0.64	12.94	2.6e-38	2.9e-36	0.09	0.07	25.48	7.3	525.56	6.1	1.76	3.46	0.00053	0.0013	0.85	0.84	40.63	6.84
HF33418	AT3G29970.1	B12D protein	251.91	9.2	1.11	8.28	1.2e-16	2.6e-15	0.07	0.04	26.82	12.08	146.58	6.1	0.56	10.92	9.7e-28	1.7e-26	0.29	0.04	16.99	5.92
HF36983	AT1G65890.1	acyl activating enzyme 12	605.75	5.9	0.47	12.52	5.5e-36	5.4e-34	0.31	0.02	12.48	5.18	2183.54	6.1	0.73	8.4	4.5e-17	4e-16	0.96	0.44	49.86	14.85
HF38700	AT5G39670.1	Calcium-binding EF-hand family protein	365.27	3.4	0.23	14.89	4e-50	8e-48	2.48	0.39	17.89	1.4	1989.67	6.1	0.62	9.73	2.2e-22	2.8e-21	2.43	1.14	112.81	8.78
HF06029	AT5G36110.1	cytochrome P450. family 716. subfamily A. polypeptide 1	97.44	7.8	1.45	5.38	7.3e-08	5.3e-07	0.07	0.07	9.73	4.32	213.97	5.9	1.31	4.47	7.8e-06	2.5e-05	0.51	0.42	23.17	3.14
HF24277	ATMG00640.1	hydrogen ion transporting ATP synthases. rotational mechanism;zinc ion binding	661.61	5.1	0.35	14.57	4.4e-48	7.8e-46	0.78	0.14	19.43	4.53	1490.3	5.9	0.53	11.15	7e-29	1.3e-27	1.11	0.45	49.48	2.49
HF25993	AT5G53130.1	cyclic nucleotide gated channel 1	326.02	12	1.66	7.21	5.6e-13	8.2e-12	0	0	6.57	3.22	1127.46	5.9	0.97	6	1.9e-09	9.2e-09	0.55	0.38	23.7	6.04
HF40629	AT5G22860.1	Serine carboxypeptidase S28 family protein	1061.83	6.4	0.36	17.72	3.2e-70	1.8e-67	0.32	0.04	18.96	4.87	1701.93	5.9	0.51	11.77	5.6e-32	1.2e-30	0.7	0.25	32.71	5.93
HF11195	AT3G07040.1	NB-ARC domain-containing disease resistance protein	394.34	6.9	0.49	14.01	1.3e-44	2e-42	0.07	0.02	5.24	1.39	2330.58	5.8	1.22	4.73	2.2e-06	7.6e-06	0.8	0.7	34.41	4.32
HF22012	AT2G34930.1	disease resistance family protein / LRR family protein	115.08	4.7	0.62	7.56	3.9e-14	6.6e-13	0.31	0.13	5.67	1.84	182.88	5.8	1.57	3.67	0.00024	0.00063	0.27	0.25	10.28	0.5
HF33653	AT5G54490.1	pinoid-binding protein 1	117.03	4.8	0.48	9.94	2.8e-23	1.1e-21	0.3	0.07	7.79	1.39	383.21	5.8	0.96	6.07	1.3e-09	6.2e-09	0.66	0.3	29.53	7.23
HF06031	AT5G36130.1	Cytochrome P450 superfamily protein	361.48	9.3	0.86	10.79	3.8e-27	2e-25	0.07	0.02	34.75	11.89	725.29	5.7	1.32	4.34	1.5e-05	4.5e-05	2.02	1.48	80.02	20.66
HF06033	AT5G36110.1	cytochrome P450. family 716. subfamily A. polypeptide 1	599.02	9.1	1.18	7.67	1.7e-14	2.9e-13	0.07	0.06	29.49	9.79	1503.31	5.7	1.33	4.3	1.7e-05	5.1e-05	1.96	1.64	73.94	22.54
HF06725	AT5G16080.1	carboxyesterase 17	1938.21	3.4	0.25	13.79	2.9e-43	4.2e-41	8.82	1.55	65.15	8.35	8247.01	5.7	0.49	11.56	6.6e-31	1.4e-29	8.36	2.76	321.29	28.68
HF08573	AT5G41761.1	unknown protein; FUNCTIONS IN: molecular_function unknown; INVOLVED IN: biological_process unknown; LOCATED IN: cellular_component unknown; BEST Arabidopsis thaliana protein match is: unknown protein (TAIR:AT3G55570.1); Has 30201 Blast hits to 17322 proteins in 780 species: Archae - 12; Bacteria - 1396; Metazoa - 17338; Fungi - 3422; Plants - 5037; Viruses - 0; Other Eukaryotes - 2996 (source: NC…	93.6	4.8	1.27	3.77	0.00016	0.00061	0.54	0.29	10.11	4.31	59.45	5.7	0.76	7.51	5.9e-14	4.1e-13	0.19	0.13	6.38	2.61
HF09898	AT1G21460.1	Nodulin MtN3 family protein	484.05	3.5	0.43	8.17	3.1e-16	6.3e-15	2.17	0.73	20	6.12	2631.28	5.7	1.24	4.65	3.3e-06	1.1e-05	3.17	2.59	125.5	23.44
HF33188	NA	NA	111.09	4.5	0.59	7.59	3.2e-14	5.5e-13	0.49	0.17	6.86	2.9	173.22	5.7	0.51	11.17	5.4e-29	9.9e-28	0.3	0.15	12.23	3.07
HF34505	NA	NA	198.02	5.6	0.5	11.08	1.6e-28	9.2e-27	0.43	0.16	16.09	3.86	384.34	5.7	1.13	5.05	4.3e-07	1.6e-06	0.92	0.66	34.48	4.86
HF00618	AT4G20050.2	Pectin lyase-like superfamily protein	216.1	6.5	0.5	13.19	1e-39	1.3e-37	0.08	0.03	5.57	1.15	455.83	5.6	1.09	5.13	2.9e-07	1.1e-06	0.37	0.29	12.47	0.99
HF22458	AT1G49310.1	unknown protein; FUNCTIONS IN: molecular_function unknown; INVOLVED IN: biological_process unknown; LOCATED IN: endomembrane system; EXPRESSED IN: 9 plant structures; EXPRESSED DURING: LP.04 four leaves visible. petal differentiation and expansion stage; Has 11 Blast hits to 11 proteins in 6 species: Archae - 0; Bacteria - 0; Metazoa - 0; Fungi - 0; Plants - 11; Viruses - 0; Other Eukaryotes - 0 …	60.03	6.7	1.13	5.91	3.3e-09	3e-08	0.08	0.05	5.42	3.06	84.58	5.5	0.63	8.73	2.5e-18	2.4e-17	0.21	0.11	8.43	2.49
HF37014	AT5G16340.1	AMP-dependent synthetase and ligase family protein	895.69	7.9	0.82	9.62	6.6e-22	2.3e-20	0.12	0.04	18.5	8.19	3041.68	5.5	1.19	4.58	4.6e-06	1.5e-05	2.02	1.56	67.99	16.52
HF43584	AT5G24910.1	cytochrome P450. family 714. subfamily A. polypeptide 1	1534.79	2.8	0.3	9.32	1.1e-20	3.6e-19	6.17	1.27	31.06	5.8	3357.09	5.5	0.47	11.66	2e-31	4.3e-30	2.61	0.8	83.31	6.65
HF18577	AT1G14290.1	sphingoid base hydroxylase 2	844.63	4.9	0.72	6.79	1.2e-11	1.4e-10	1.88	0.69	39.7	15.7	908.38	5.4	0.56	9.71	2.6e-22	3.3e-21	1.45	0.66	45.77	3.74
HF21170	AT3G50770.1	calmodulin-like 41	946.46	3.4	0.18	19.09	3.2e-81	3e-78	7.08	0.65	53.27	3.55	3008.32	5.4	0.61	8.85	8.6e-19	8.5e-18	6.57	2.89	195.43	23.01
HF21280	AT5G10770.1	Eukaryotic aspartyl protease family protein	5907.05	2	0.25	8.11	5e-16	1e-14	38.06	8.38	109.83	7.37	30284.7	5.4	0.17	31.75	2.8e-221	2.7e-217	22.89	3.77	753.8	7.98
HF09457	NA	NA	3389.85	3.9	0.31	12.83	1.1e-37	1.2e-35	19.28	3.78	199.44	44.7	6229.27	5.3	0.52	10.2	2e-24	2.8e-23	14.52	4.62	420.52	56.24
HF13352	AT1G80840.1	WRKY DNA-binding protein 40	587.7	6.9	0.49	14.15	1.7e-45	2.8e-43	0.29	0.04	22.73	8.55	574.14	5.3	0.92	5.7	1.2e-08	5.3e-08	0.85	0.53	23.73	5.21
HF28789	AT5G07990.1	Cytochrome P450 superfamily protein	5286.89	3	0.23	12.68	7.8e-37	8e-35	19.71	4.12	109.24	5.4	10449.4	5.3	0.23	23.38	6.1e-121	3.5e-118	8.53	1.56	258.32	33.95
HF37845	AT2G38480.1	Uncharacterised protein family (UPF0497)	127.86	3.7	0.47	7.87	3.5e-15	6.5e-14	0.64	0.1	6.44	1.74	195.25	5.3	0.35	15.3	7.5e-53	4.1e-51	0.4	0.13	11.46	0.62
HF41927	AT5G23160.1	unknown protein; BEST Arabidopsis thaliana protein match is: unknown protein (TAIR:AT5G08240.1); Has 1807 Blast hits to 1807 proteins in 277 species: Archae - 0; Bacteria - 0; Metazoa - 736; Fungi - 347; Plants - 385; Viruses - 0; Other Eukaryotes - 339 (source: NCBI BLink).	443.7	4.4	0.45	9.75	1.8e-22	6.4e-21	0.79	0.33	12.11	2.33	1361.76	5.3	0.53	10.07	7.1e-24	9.6e-23	1.34	0.49	41.17	3.21
HF44401	AT1G35210.1	unknown protein; FUNCTIONS IN: molecular_function unknown; INVOLVED IN: biological_process unknown; LOCATED IN: chloroplast; EXPRESSED IN: 14 plant structures; EXPRESSED DURING: 9 growth stages; CONTAINS InterPro DOMAIN/s: Protein of unknown function DUF740 (InterPro:IPR008004); BEST Arabidopsis thaliana protein match is: unknown protein (TAIR:AT1G22470.1); Has 83 Blast hits to 83 proteins in 12 …	211.3	4.7	0.33	14.2	9e-46	1.5e-43	0.78	0.21	13.45	1.74	470.25	5.3	0.27	19.34	2.5e-83	4.2e-81	1.14	0.38	34.14	1.76
HF09188	AT3G48090.1	alpha/beta-Hydrolases superfamily protein	2356.59	4.3	0.3	14.06	7.1e-45	1.1e-42	2.8	0.71	38.28	4.83	5310.41	5.2	0.65	8.05	8.5e-16	6.9e-15	3.43	1.56	96.42	7.63
HF14480	AT3G60220.1	TOXICOS EN LEVADURA 4	216.98	4	0.44	9.14	6.3e-20	1.8e-18	0.29	0.04	5.06	1.5	913.07	5.2	0.57	9.13	6.7e-20	7.1e-19	0.74	0.36	24.26	3.11
HF21281	AT5G10770.1	Eukaryotic aspartyl protease family protein	1229.29	2.9	0.28	10.37	3.4e-25	1.5e-23	3.05	0.83	15.42	0.59	4505.96	5.2	0.46	11.51	1.2e-30	2.5e-29	2.39	0.67	68.71	10.78
HF27675	AT3G51000.1	alpha/beta-Hydrolases superfamily protein	415.59	6.2	0.42	14.92	2.3e-50	4.7e-48	0.18	0.07	9	1.84	1466.73	5.2	0.81	6.42	1.4e-10	7.4e-10	1.2	0.73	34.7	3.23
HF34283	AT1G73050.1	Glucose-methanol-choline (GMC) oxidoreductase family protein	1444.95	4.1	0.62	6.55	5.6e-11	6.3e-10	2.45	0.43	28.92	9.57	2369.31	5.2	0.47	11.07	1.9e-28	3.3e-27	1.88	0.67	53.01	4.15
HF43548	AT2G38540.1	lipid transfer protein 1	102.87	8.5	1.07	7.91	2.5e-15	4.7e-14	0.04	0.02	9.6	0.68	124.54	5.2	2.11	2.46	0.014	0.026	0.35	0.35	11.67	2.05
HF10336	AT1G50090.1	D-aminoacid aminotransferase-like PLP-dependent enzymes superfamily protein	3089.53	5.5	0.32	17.21	2.4e-66	1.1e-63	1.3	0.34	46.3	9.11	5241.46	5.1	0.68	7.46	8.7e-14	6e-13	3.12	1.51	83.95	9.87
HF11145	NA	NA	122.58	5.6	1.49	3.76	0.00017	0.00065	0.22	0.2	6.54	1.6	131.63	5.1	0.53	9.64	5.6e-22	6.7e-21	0.28	0.11	7.65	2.65
HF24599	AT1G73805.1	Calmodulin binding protein-like	1143.85	2.4	0.25	9.74	2e-22	7.2e-21	3.48	0.69	12.76	1.24	4371.95	5.1	0.43	11.93	8.3e-33	1.9e-31	2.48	0.69	61.17	5.02
HF26072	AT5G24530.1	2-oxoglutarate (2OG) and Fe(II)-dependent oxygenase superfamily protein	4167.79	4.8	0.59	8.04	8.9e-16	1.7e-14	6.68	2.18	124.59	33.27	8603.12	5.1	0.64	7.94	2e-15	1.6e-14	10.97	4.7	282.23	42.39
HF31500	AT3G49780.1	phytosulfokine 4 precursor	561.17	5.9	0.31	19.09	3.1e-81	3e-78	1.48	0.16	60.88	9.75	754.37	5.1	0.31	16.45	8.6e-61	6.4e-59	3.44	0.93	90.78	11.58
HF07403	AT3G48180.1	unknown protein; BEST Arabidopsis thaliana protein match is: unknown protein (TAIR:AT1G19020.1); Has 84 Blast hits to 84 proteins in 15 species: Archae - 0; Bacteria - 0; Metazoa - 0; Fungi - 0; Plants - 84; Viruses - 0; Other Eukaryotes - 0 (source: NCBI BLink).	79.34	3.6	0.54	6.63	3.3e-11	3.8e-10	1.02	0.39	8.14	2.05	230.72	5	1.07	4.67	3e-06	1e-05	1.17	0.75	28.2	2.88
HF10524	AT1G47670.1	Transmembrane amino acid transporter family protein	3144.44	5	0.3	16.33	6.1e-60	2.1e-57	3.07	0.53	68.15	15.96	6175.63	5	0.51	9.9	4.1e-23	5.3e-22	5.9	2.18	147.13	2.47
HF21166	AT4G36830.1	GNS1/SUR4 membrane protein family	144.05	4.4	0.46	9.63	5.7e-22	2e-20	0.33	0.11	5.25	1.4	458.09	5	0.28	18.29	1.1e-74	1.3e-72	0.78	0.21	18.97	0.49
HF23524	AT4G25640.1	detoxifying efflux carrier 35	437.13	3.9	0.74	5.21	1.9e-07	1.3e-06	0.62	0.2	6.15	2.17	1858.32	5	0.81	6.14	8.5e-10	4.2e-09	1.28	0.76	29.2	3.15
HF26861	AT2G46495.1	RING/U-box superfamily protein	318.24	2.9	0.29	9.86	6.1e-23	2.3e-21	2.16	0.62	10.69	0.52	782.63	5	0.55	9.18	4.3e-20	4.7e-19	1.41	0.57	32.29	1.71
HF27496	AT2G23610.1	methyl esterase 3	329.96	4.3	0.36	11.89	1.3e-32	1.1e-30	0.94	0.17	12.77	3.01	653.14	5	0.26	19.75	8.5e-87	1.6e-84	1.15	0.26	28.86	1.49
HF32629	AT1G52560.1	HSP20-like chaperones superfamily protein	239.81	4.9	0.44	11.25	2.3e-29	1.4e-27	0.49	0.17	11	2.33	155.05	5	0.88	5.72	1.1e-08	4.8e-08	0.34	0.26	7.8	0.99
HF36109	AT1G47670.1	Transmembrane amino acid transporter family protein	281	10.8	1.26	8.56	1.1e-17	2.7e-16	0	0	5.74	1.81	607.02	5	0.83	5.95	2.7e-09	1.3e-08	0.51	0.4	13.23	0.25
HF09483	AT1G68390.1	Core-2/I-branching beta-1.6-N-acetylglucosaminyltransferase family protein	2575.19	3.4	0.3	11.37	5.7e-30	3.6e-28	3.43	0.84	24.67	4.21	6680.45	4.9	0.58	8.5	1.9e-17	1.8e-16	3.38	1.38	73.33	1.99
HF27807	AT5G54160.1	O-methyltransferase 1	157.51	5	0.58	8.56	1.2e-17	2.8e-16	0.25	0.11	5.69	1.59	330.94	4.9	0.64	7.62	2.5e-14	1.8e-13	0.52	0.19	13.3	4.29
HF28112	AT3G14840.2	Leucine-rich repeat transmembrane protein kinase	1195.79	2.5	0.23	10.6	3.1e-26	1.5e-24	4.37	0.7	15.87	1.74	2049.37	4.9	0.48	10.21	1.7e-24	2.4e-23	1.7	0.55	34.4	3.64
HF31940	AT1G72890.1	Disease resistance protein (TIR-NBS class)	758.45	2.6	0.27	9.32	1.2e-20	3.6e-19	5.04	0.37	20.72	4.35	3139	4.9	0.2	24.9	6.9e-137	6.7e-134	4.91	0.6	105.63	9.89
HF02028	AT4G13440.1	Calcium-binding EF-hand family protein	1077.37	4.5	0.27	16.98	1.2e-64	4.7e-62	2.7	0.54	45.22	6.99	3432.52	4.8	0.87	5.5	3.8e-08	1.6e-07	7.63	4.9	158.21	14.87
HF11470	AT2G34930.1	disease resistance family protein / LRR family protein	849.66	3.6	0.25	14.29	2.4e-46	4.1e-44	0.73	0.12	6.01	0.75	1667.29	4.8	0.26	18.7	5.3e-78	7.3e-76	0.66	0.19	13.47	0.55
HF11555	AT4G15000.1	Ribosomal L27e protein family	5609.29	4.6	0.26	17.83	3.9e-71	2.3e-68	12.46	1.57	203.98	35.86	8602.1	4.8	0.52	9.27	1.8e-20	2e-19	17.05	6.1	344.23	9.2
HF12696	AT4G31980.1	unknown protein; CONTAINS InterPro DOMAIN/s: Protein of unknown function DUF247. plant (InterPro:IPR004158). Protein of unknown function DUF862. eukaryotic (InterPro:IPR008580); BEST Arabidopsis thaliana protein match is: Plant protein of unknown function (DUF247) (TAIR:AT5G11290.1); Has 1967 Blast hits to 1844 proteins in 183 species: Archae - 0; Bacteria - 6; Metazoa - 223; Fungi - 83; Plants -…	1996.89	3.2	0.35	9.22	3e-20	9e-19	7.6	2.11	48.48	9.38	1407.58	4.8	0.2	24.3	2e-130	1.6e-127	1.96	0.37	40.5	3.02
HF16877	NA	NA	1564.37	5	0.35	14.28	2.9e-46	4.9e-44	5.95	1.97	124.64	16.21	2543.23	4.8	0.6	8.11	5.2e-16	4.3e-15	10.17	4.11	213.86	14.38
HF28929	NA	NA	75.45	2	0.29	6.9	5.4e-12	6.9e-11	2.19	0.11	6.04	0.38	179.25	4.8	0.4	11.97	5e-33	1.2e-31	0.92	0.09	20.12	5.1
HF36847	AT1G66480.1	plastid movement impaired 2	127.13	4.3	0.47	9.23	2.6e-20	8e-19	0.41	0.1	5.67	1.55	346.36	4.8	0.85	5.61	2.1e-08	8.9e-08	0.81	0.53	17.56	2.59
HF40628	AT5G22860.1	Serine carboxypeptidase S28 family protein	188.64	5.5	0.51	10.92	9e-28	4.9e-26	0.13	0.05	5.01	1.32	341.6	4.8	0.69	6.98	3e-12	1.8e-11	0.42	0.18	9.69	2.04
HF00126	AT1G15460.1	HCO3- transporter family	681.93	5.6	0.81	6.9	5.1e-12	6.5e-11	0.37	0.18	11.98	3.5	1714.98	4.7	0.52	9.1	9.2e-20	9.8e-19	1.63	0.59	32.62	3.44
HF12559	AT5G54160.1	O-methyltransferase 1	441.9	8.5	0.9	9.48	2.5e-21	8.4e-20	0.05	0.03	14.05	4.21	277.54	4.7	0.43	11.07	1.8e-28	3.2e-27	0.47	0.02	9.33	3.29
HF19223	AT1G20560.1	acyl activating enzyme 1	1060.5	3	0.34	8.88	6.8e-19	1.8e-17	3.59	1.04	19.8	3.27	1538.68	4.7	0.21	21.8	2.3e-105	8.3e-103	1.78	0.38	34.86	0.8
HF25540	AT4G33550.2	Bifunctional inhibitor/lipid-transfer protein/seed storage 2S albumin superfamily protein	2710.77	3.1	0.29	10.57	4.2e-26	2e-24	42.8	10.65	248.44	36.27	2922.42	4.7	0.13	36.18	1.1e-286	3.1e-282	16.78	1.22	317.02	0.61
HF27503	AT2G23610.1	methyl esterase 3	1430.45	4.3	0.39	11.17	5.8e-29	3.4e-27	3.21	0.27	45.95	15.56	2342.35	4.7	0.27	17.74	2.1e-70	2.3e-68	4.17	0.77	83.32	16.05
HF29739	AT5G48540.1	receptor-like protein kinase-related family protein	1038.9	6.9	0.33	20.9	5.9e-97	9.3e-94	0.52	0.08	44.55	9.69	1116.44	4.7	0.23	20.63	1.6e-94	4.2e-92	2.55	0.39	49.96	6.19
HF34366	AT1G07440.1	NAD(P)-binding Rossmann-fold superfamily protein	463.33	5.8	0.42	13.91	5.8e-44	8.7e-42	0.25	0.03	11.34	3.15	1316.18	4.7	0.28	16.55	1.6e-61	1.3e-59	1.76	0.53	34.49	3.83
HF05971	AT4G10490.1	2-oxoglutarate (2OG) and Fe(II)-dependent oxygenase superfamily protein	6109.87	7.5	0.84	8.95	3.5e-19	9.4e-18	1.54	0.15	188.69	105.28	22293.2	4.6	0.63	7.37	1.8e-13	1.2e-12	40.83	10.66	738.41	240.91
HF10959	AT2G29420.1	glutathione S-transferase tau 7	258.91	4.3	0.44	9.7	3e-22	1.1e-20	0.95	0.25	13.22	3.19	301.05	4.6	0.27	17	8.5e-65	7.5e-63	0.89	0.04	17.36	1.91
HF20530	AT3G57240.1	beta-1.3-glucanase 3	23647.2	3.4	0.28	12.05	1.9e-33	1.6e-31	221.97	45.63	1624.91	275.28	25654.5	4.6	0.18	25.44	8.9e-143	1.1e-139	106.42	20.24	2191.96	37.89
HF20534	AT3G57240.1	beta-1.3-glucanase 3	30865.2	3.4	0.29	11.52	1e-30	6.9e-29	249.43	54.4	1817.5	307.37	34714.4	4.6	0.18	26	5.3e-149	8.1e-146	123.38	22.54	2440.23	59.98
HF01867	AT5G43580.1	Serine protease inhibitor. potato inhibitor I-type family protein	728.61	7.9	0.5	15.67	2.4e-55	6.8e-53	0.42	0.03	71.7	24.52	1341.23	4.5	0.49	9.19	4e-20	4.4e-19	8.5	2.42	140.61	33.14
HF20533	AT3G57240.1	beta-1.3-glucanase 3	7972.48	3.2	0.29	11.1	1.3e-28	7.3e-27	86.14	20.81	646.56	116.05	8237.23	4.5	0.18	24.35	6e-131	5.1e-128	38.9	9.93	946.64	14.83
HF21514	AT1G59590.1	ZCF37	148.21	3.7	0.51	7.28	3.3e-13	5e-12	0.71	0.22	5.92	2	248.1	4.5	0.28	16.37	3.2e-60	2.3e-58	0.75	0.14	11.39	0.78
HF35883	AT3G19660.1	unknown protein; Has 16 Blast hits to 16 proteins in 6 species: Archae - 0; Bacteria - 0; Metazoa - 0; Fungi - 0; Plants - 16; Viruses - 0; Other Eukaryotes - 0 (source: NCBI BLink).	238.58	3.2	0.35	9.22	3e-20	9e-19	3.64	0.19	22.1	5.1	557.51	4.5	0.33	13.82	1.9e-43	6.9e-42	3.73	1.25	62.33	8.35
HF41259	AT2G43840.2	UDP-glycosyltransferase 74 F1	1131.23	3.2	0.3	10.62	2.4e-26	1.2e-24	4.25	0.44	26.8	6.38	2406.06	4.5	0.24	19.08	3.4e-81	5.4e-79	3.9	0.9	65.75	2.94
HF05700	AT2G46600.1	Calcium-binding EF-hand family protein	94.43	3	0.43	6.94	3.9e-12	5.1e-11	1.18	0.08	7.12	1.71	259.2	4.4	0.39	11.15	7.6e-29	1.4e-27	1.53	0.62	23.49	2.74
HF15622	AT4G11150.1	vacuolar ATP synthase subunit E1	623.4	4	0.29	13.75	5.1e-43	7.4e-41	1.28	0.12	13.41	2.46	1216.94	4.4	0.61	7.16	7.8e-13	5e-12	1.84	0.8	28.25	3.7
HF18828	AT5G25930.1	Protein kinase family protein with leucine-rich repeat domain	5638.86	3.4	0.3	11.48	1.7e-30	1.1e-28	12.01	3.15	85.15	12.2	19270.9	4.4	0.15	28.17	1.5e-174	5.3e-171	22.49	2.84	328.72	18.14
HF42680	AT3G26320.1	cytochrome P450. family 71. subfamily B. polypeptide 36	356.28	3	0.44	6.72	1.8e-11	2.2e-10	1.89	0.81	11.45	1.82	379.47	4.4	0.26	16.75	6e-63	4.9e-61	0.89	0.14	14.21	1.55
HF06295	NA	NA	149.06	4.7	0.49	9.68	3.7e-22	1.3e-20	0.66	0.12	11.93	3.25	55.7	4.3	0.48	8.9	5.8e-19	5.8e-18	0.33	0.05	5.08	0.52
HF21400	AT5G26170.1	WRKY DNA-binding protein 50	169.96	4.9	0.49	10.12	4.3e-24	1.8e-22	0.48	0.3	9.83	1.63	471.32	4.3	0.8	5.36	8.5e-08	3.4e-07	2.07	1.28	28.35	1.66
HF22388	AT1G75390.1	basic leucine-zipper 44	167.56	3	0.59	5.07	3.9e-07	2.5e-06	1.44	0.01	8.54	4.89	428.27	4.3	0.6	7.16	8.1e-13	5.2e-12	1.82	0.69	23.96	4.34
HF25543	AT4G33550.2	Bifunctional inhibitor/lipid-transfer protein/seed storage 2S albumin superfamily protein	110.8	2.8	0.43	6.54	6.3e-11	7e-10	7.81	1.91	43.24	8.79	80.96	4.3	0.4	10.66	1.6e-26	2.5e-25	2.89	0.25	36.68	2.45
HF25948	AT1G35910.1	Haloacid dehalogenase-like hydrolase (HAD) superfamily protein	239.61	2	0.25	7.95	1.9e-15	3.6e-14	1.98	0.07	5.7	0.77	1005.83	4.3	0.31	13.95	3.1e-44	1.2e-42	2.13	0.7	31.04	4.21
HF26854	AT1G64850.1	Calcium-binding EF hand family protein	36239.3	5.7	0.24	23.49	5.2e-122	1.5e-118	22.36	0.89	853.1	172.33	29321.7	4.3	0.22	19.6	1.6e-85	3e-83	48.31	8.73	732.82	80.03
HF33172	AT5G14930.2	senescence-associated gene 101	10034.5	2.8	0.23	11.97	5.3e-33	4.3e-31	34.42	4.07	167.57	22.73	34490.4	4.3	0.19	22.46	9.7e-112	4.1e-109	49.19	7.94	709.07	56.34
HF38391	NA	NA	708.35	4.5	0.35	13.03	8.6e-39	9.9e-37	4.36	0.85	63.95	17.56	1379.42	4.3	0.22	19.37	1.3e-83	2.2e-81	9.1	1.67	136.02	9.23
HF38560	AT3G51550.1	Malectin/receptor-like protein kinase family protein	415.35	2.8	0.33	8.41	4.1e-17	9.2e-16	1.26	0.22	5.76	1.14	881.89	4.3	0.27	15.75	6.8e-56	4.2e-54	1.04	0.31	14.64	0.43
HF07215	AT3G19010.1	2-oxoglutarate (2OG) and Fe(II)-dependent oxygenase superfamily protein	14122.7	3	0.26	11.86	1.9e-32	1.4e-30	70.05	5.7	402.66	75.17	23468.3	4.2	0.18	23.96	7.1e-127	5.2e-124	57.1	7.72	784.82	35.2
HF09187	AT3G48090.1	alpha/beta-Hydrolases superfamily protein	17088.1	2.8	0.22	12.55	4.1e-36	4.1e-34	53.89	4.01	267.51	39.02	55099.5	4.2	0.16	27.33	1.6e-164	4e-161	72.3	7.92	1035.15	48.11
HF14489	AT5G35450.1	Disease resistance protein (CC-NBS-LRR class) family	184.72	2.2	0.32	6.85	7.4e-12	9.3e-11	1.59	0.24	5.06	1.02	598.11	4.2	0.21	20.21	8.6e-91	1.9e-88	1.53	0.08	22	2.33
HF14680	AT2G45130.1	SPX domain gene 3	511.75	5.8	0.31	19.11	2.1e-81	2.1e-78	0.5	0.14	20.15	1.49	1185.33	4.2	0.57	7.29	3.2e-13	2.1e-12	3.59	1.35	50.29	8.03
HF24831	AT3G29010.1	Biotin/lipoate A/B protein ligase family	1899.05	2.7	0.17	16.47	6e-61	2.1e-58	4.1	0.24	19.5	1.59	5147.15	4.2	0.22	18.73	2.7e-78	3.8e-76	4.64	0.68	62.98	6.84
HF25541	AT4G33550.2	Bifunctional inhibitor/lipid-transfer protein/seed storage 2S albumin superfamily protein	531.04	2.8	0.36	7.77	7.6e-15	1.4e-13	13.55	3.6	70.24	13.92	409.54	4.2	0.21	19.8	2.9e-87	5.5e-85	4.55	0.31	63.28	3.27
HF27430	AT4G36990.1	heat shock factor 4	4684.28	2.8	0.25	11.41	3.8e-30	2.4e-28	27.69	4.09	140.16	26.21	6786.07	4.2	0.25	16.97	1.4e-64	1.2e-62	18.16	4.4	238.39	16.78
HF33287	AT5G39670.1	Calcium-binding EF-hand family protein	975.64	3.2	0.24	13.23	5.8e-40	7.4e-38	5.39	0.82	35.83	4.22	3414.59	4.2	0.52	7.99	1.3e-15	1.1e-14	10.74	4.23	143.62	8.72
HF33482	AT5G38710.1	Methylenetetrahydrofolate reductase family protein	332.75	3.8	0.29	13.12	2.5e-39	3.1e-37	0.76	0.14	7.37	1.02	357.56	4.2	0.26	16.35	4.3e-60	3.2e-58	0.62	0.07	8.79	0.99
HF08116	AT3G57750.2	Protein kinase superfamily protein	783.88	2.8	0.3	9.45	3.3e-21	1.1e-19	4.39	1.04	21.65	1.39	1766.59	4.1	0.18	22.73	2.3e-114	1.1e-111	4.6	0.61	57.32	3.63
HF16018	AT3G22930.1	calmodulin-like 11	258.17	4.9	0.47	10.4	2.5e-25	1.1e-23	0.72	0.19	16.12	4.63	392.2	4.1	0.66	6.15	7.8e-10	3.9e-09	2.08	0.96	24.97	5.57
HF21378	AT5G11970.1	Protein of unknown function (DUF3511)	264.62	3.2	0.27	11.87	1.7e-32	1.4e-30	2.49	0.54	17.04	1.83	347.03	4.1	0.38	10.86	1.9e-27	3.1e-26	1.89	0.74	25.97	1.9
HF31896	AT1G78780.2	pathogenesis-related family protein	4588.34	8.1	0.74	10.85	2.1e-27	1.1e-25	1.29	0.47	241.53	96.4	4498.29	4.1	0.66	6.17	6.8e-10	3.4e-09	19.65	8.59	241.3	53.51
HF39076	AT5G13200.1	GRAM domain family protein	2237.04	2	0.28	7.28	3.3e-13	5e-12	21.9	3.78	62.81	9.69	8526.89	4.1	0.21	19.75	8.7e-87	1.6e-84	24.3	4.91	306.54	30.76
HF39276	AT2G03710.3	K-box region and MADS-box transcription factor family protein	28.66	3.6	0.65	5.5	3.8e-08	2.9e-07	1.38	0.36	5.78	1.08	20.95	4.1	0.78	5.26	1.5e-07	5.7e-07	0.72	0.19	5.35	0.6
HF04402	AT5G54840.1	Ras-related small GTP-binding family protein	195.83	2.6	0.33	7.84	4.7e-15	8.5e-14	1.56	0.15	6.71	1.34	352.43	4	0.34	11.78	4.8e-32	1e-30	1.19	0.42	14.14	1.31
HF08520	AT2G46150.1	Late embryogenesis abundant (LEA) hydroxyproline-rich glycoprotein family	2635.18	5.5	0.29	18.93	6.4e-80	5.9e-77	1.9	0.3	58.59	12	5887.35	4	0.24	16.58	9.5e-62	7.4e-60	11.8	2.92	137.35	8.75
HF10438	AT4G35070.2	SBP (S-ribonuclease binding protein) family protein	245.92	3.5	0.3	11.64	2.5e-31	1.8e-29	1.08	0.15	8.75	1.4	545.29	4	0.27	14.96	1.4e-50	6.9e-49	1.74	0.45	21.27	2.23
HF12111	AT5G08370.2	alpha-galactosidase 2	348.3	2.2	0.39	5.65	1.6e-08	1.3e-07	7.66	2.1	21.56	1.92	342.79	4	0.26	15.29	9.6e-53	5.2e-51	3.82	0.47	29.05	1.51
HF23847	AT3G56400.1	WRKY DNA-binding protein 70	3704.58	3	0.24	12.26	1.5e-34	1.4e-32	23.33	3.55	129.02	17.18	8452.46	4	0.23	17.49	1.6e-68	1.7e-66	28.02	6.7	344.04	13.69
HF24574	AT3G09270.1	glutathione S-transferase TAU 8	16867.1	5.3	0.29	18.7	5.1e-78	4.4e-75	15.45	1.96	451.63	104.77	21887.2	4	0.22	18.34	3.9e-75	4.9e-73	52.07	4.96	617.07	107.14
HF25501	AT3G56400.1	WRKY DNA-binding protein 70	3987.97	3.3	0.26	12.74	3.7e-37	3.8e-35	19.8	2.87	136.16	21.34	9433.18	4	0.22	17.96	3.7e-72	4.2e-70	30.43	6.67	361.96	22.52
HF42312	AT3G14650.1	cytochrome P450. family 72. subfamily A. polypeptide 11	198.99	9.4	1.12	8.42	3.7e-17	8.3e-16	0.02	0.02	6.08	2.05	381.83	4	0.38	10.71	9.6e-27	1.5e-25	0.99	0.36	11.9	3.14
HF07326	AT1G60420.1	DC1 domain-containing protein	26302.6	3	0.29	10.6	3.1e-26	1.5e-24	87.87	19.08	493.09	71.94	13232.5	3.9	0.2	19.04	7.8e-81	1.2e-78	26.97	4.42	286.57	20.62
HF07708	AT1G25560.1	AP2/B3 transcription factor family protein	3192.75	4.6	0.26	17.64	1.3e-69	7.1e-67	5.16	0.74	89.52	15.85	6076.44	3.9	0.2	20.18	1.6e-90	3.4e-88	16.03	3.13	181.74	3.53
HF09737	AT5G54160.1	O-methyltransferase 1	311.31	2.9	0.35	8.43	3.5e-17	7.8e-16	1.4	0.33	7.56	1.74	375.23	3.9	0.32	11.96	5.8e-33	1.3e-31	1.03	0.24	10.07	1.37
HF13255	AT5G26170.1	WRKY DNA-binding protein 50	370.67	2.6	0.3	8.71	3.2e-18	7.9e-17	4.55	0.84	19.97	2.74	1394.3	3.9	0.27	14.28	2.9e-46	1.2e-44	8.07	2.33	89.21	8.64
HF17046	AT2G40890.1	cytochrome P450. family 98. subfamily A. polypeptide 3	11129.3	2.4	0.21	11.43	3e-30	1.9e-28	39.69	3.88	152.42	20.25	17224	3.9	0.14	27.72	3.8e-169	1.1e-165	26.15	2.25	289.87	12.59
HF25034	NA	NA	331.69	5.1	0.38	13.43	3.9e-41	5.2e-39	0.68	0.08	17.13	3.71	500.49	3.9	0.21	18.55	8.8e-77	1.2e-74	2.52	0.38	29.02	2.35
HF27868	AT2G37710.1	receptor lectin kinase	717.29	5	0.4	12.47	1.1e-35	1.1e-33	0.56	0.2	12.71	2.56	2683.83	3.9	0.19	20.21	7.8e-91	1.8e-88	4.51	0.59	49.68	4.09
HF30071	NA	NA	65.29	5	0.77	6.46	1e-10	1.1e-09	0.25	0.14	5.49	2.02	64.98	3.9	0.52	7.4	1.4e-13	9.1e-13	0.52	0.13	5.08	1.69
HF30701	AT5G56840.1	myb-like transcription factor family protein	538.09	2.4	0.19	12.26	1.6e-34	1.4e-32	1.9	0.28	10.96	1.09	1147.08	3.9	0.23	17.11	1.3e-65	1.2e-63	1.47	0.47	28.69	0.62
HF32831	AT5G11590.1	Integrase-type DNA-binding superfamily protein	227.15	2.9	0.3	9.66	4.3e-22	1.5e-20	1.85	0.28	9.65	1.83	321.51	3.9	0.23	16.74	6.9e-63	5.5e-61	1.45	0.13	15.41	0.93
HF32832	AT5G50140.1	Ankyrin repeat family protein	3789.56	2	0.2	10.23	1.5e-24	6.3e-23	20.87	2.93	60.48	4.27	10448.5	3.9	0.2	19.71	1.7e-86	3.2e-84	18.95	3.18	211.98	16.31
HF36489	AT2G34930.1	disease resistance family protein / LRR family protein	1253.55	2.5	0.29	8.43	3.3e-17	7.5e-16	2.54	0.69	9.95	1.05	2913.87	3.9	0.2	18.88	1.7e-79	2.4e-77	2.56	0.46	28.18	2.81
HF37218	AT4G35470.1	plant intracellular ras group-related LRR 4	785.64	4	0.3	13.3	2.5e-40	3.2e-38	1.53	0.22	16.58	3.26	1542.78	3.9	0.15	26.25	7.8e-152	1.3e-148	3.17	0.21	35.77	1.82
HF37818	AT5G01600.1	ferretin 1	2973.08	6.7	0.69	9.73	2.3e-22	8.1e-21	0.72	0.38	53.79	7.66	2382.96	3.9	0.46	8.47	2.5e-17	2.2e-16	4.15	1.2	45.55	3.36
HF00759	AT3G08690.2	ubiquitin-conjugating enzyme 11	306.57	2	0.21	9.7	3e-22	1.1e-20	5.64	0.45	17.1	0.99	667.21	3.8	0.25	15.22	2.8e-52	1.5e-50	4.38	1.25	45.69	1.73
HF03807	AT4G21700.1	Protein of unknown function (DUF2921)	13373.7	2.6	0.23	11.52	9.9e-31	6.6e-29	34.54	6.14	150.17	16.54	27045.3	3.8	0.14	27.48	2.9e-166	7.6e-163	35.4	3.44	362.24	6.64
HF10032	AT2G33590.1	NAD(P)-binding Rossmann-fold superfamily protein	302.96	4	0.31	12.77	2.5e-37	2.7e-35	0.57	0.06	5.67	1.03	353.59	3.8	0.28	13.71	8.4e-43	3e-41	0.71	0.07	7.11	1.1
HF16896	AT4G34131.1	UDP-glucosyl transferase 73B3	190.47	5.6	0.57	9.78	1.4e-22	5e-21	0.15	0.04	5.02	1.94	399.58	3.8	0.3	12.96	2.1e-38	6.2e-37	1.01	0.11	10.75	2.1
HF18919	AT5G56980.1	unknown protein; FUNCTIONS IN: molecular_function unknown; INVOLVED IN: biological_process unknown; LOCATED IN: endomembrane system; EXPRESSED IN: 18 plant structures; EXPRESSED DURING: 12 growth stages; BEST Arabidopsis thaliana protein match is: unknown protein (TAIR:AT4G26130.1); Has 30201 Blast hits to 17322 proteins in 780 species: Archae - 12; Bacteria - 1396; Metazoa - 17338; Fungi - 3422;…	2667.25	2	0.35	5.71	1.1e-08	9.3e-08	28.51	2.22	78.97	24.86	4954.97	3.8	0.16	23.53	2e-122	1.2e-119	17.96	0.78	189.06	20.69
HF23091	NA	NA	440.14	3.5	0.38	9.24	2.4e-20	7.4e-19	3.1	0.81	24.53	5.45	1725.62	3.8	0.28	13.78	3.4e-43	1.3e-41	9.83	2.7	109.62	18.34
HF23474	AT5G24090.1	chitinase A	3995.69	2.2	0.2	11.27	2e-29	1.2e-27	118.83	13.63	423.68	42.54	8645.6	3.8	0.15	25.7	1.1e-145	1.6e-142	94.39	11.2	1084.19	26.01
HF29682	AT3G29970.1	B12D protein	328.77	9.2	1.42	6.45	1.1e-10	1.2e-09	0.09	0.05	33.56	15.87	121.15	3.8	0.48	7.88	3.4e-15	2.6e-14	1.36	0.37	12.38	4.08
HF36343	AT5G17540.1	HXXXD-type acyl-transferase family protein	7522.68	2.4	0.21	11.44	2.8e-30	1.8e-28	46.16	5.87	164.63	18.46	20318.7	3.8	0.18	20.58	4e-94	1e-91	53.13	8.68	542.21	25.08
HF44445	NA	NA	565.89	4.5	0.35	12.77	2.5e-37	2.6e-35	3.24	0.9	52.03	7.8	936.1	3.8	0.25	15.66	2.6e-55	1.6e-53	8.92	1.56	92.55	12.67
HF11939	AT5G53130.1	cyclic nucleotide gated channel 1	808.94	2.3	0.28	8.22	2e-16	4.2e-15	3.13	0.88	10.13	0.76	2050.39	3.7	0.24	15.64	4e-55	2.4e-53	3.2	0.7	33.41	3.71
HF13001	AT2G26560.1	phospholipase A 2A	718.46	5.3	0.74	7.19	6.3e-13	9.1e-12	0.27	0.01	12.06	5.34	2816.82	3.7	0.49	7.59	3.1e-14	2.2e-13	4.4	1.63	48.43	4.43
HF19320	AT4G36040.1	Chaperone DnaJ-domain superfamily protein	3297.09	3.1	0.51	6.03	1.6e-09	1.5e-08	35.27	4.26	208.72	64.02	5102.85	3.7	0.2	18.6	3e-77	4.1e-75	37.03	7.01	370.96	15.36
HF23143	AT5G36110.1	cytochrome P450. family 716. subfamily A. polypeptide 1	11632.4	4.9	0.3	16.28	1.3e-59	4.3e-57	6.93	1.12	142.08	32.5	38857.4	3.7	0.24	15.19	3.9e-52	2.1e-50	52.37	10.7	494.32	62.33
HF31672	AT2G05920.1	Subtilase family protein	3914.42	3.8	0.25	15.26	1.5e-52	3.5e-50	2.9	0.47	27.05	4.68	4777.61	3.7	0.16	23.11	3.6e-118	2e-115	3.78	0.37	36.18	3.43
HF26627	AT1G09070.1	soybean gene regulated by cold-2	2962.54	3.6	0.25	14.53	8.2e-48	1.5e-45	13.41	1.25	111.7	20.25	4390.99	3.6	0.17	21.16	2.2e-99	6.4e-97	20.24	2.57	185	9.18
HF30712	AT4G29680.1	Alkaline-phosphatase-like family protein	7369.92	2.4	0.2	12.14	6.6e-34	5.7e-32	36.52	0.37	140.19	20.71	14572.8	3.6	0.15	23.04	1.7e-117	8.8e-115	37.52	3.27	332.43	18.8
HF31304	AT1G07570.1	Protein kinase superfamily protein	5728.28	3	0.17	17.69	5.2e-70	2.9e-67	6.19	0.56	33.29	3.17	27935.7	3.6	0.18	20.34	6.1e-92	1.4e-89	21.4	3.43	187.71	6.24
HF34547	AT5G10830.1	S-adenosyl-L-methionine-dependent methyltransferases superfamily protein	5553.01	4.4	0.18	24.71	7.6e-135	4.8e-131	16.14	1.28	246.18	22.94	8302.96	3.6	0.19	19.13	1.4e-81	2.2e-79	43.48	4.55	386.02	41.23
HF38766	AT5G40010.1	AAA-ATPase 1	17803	2.8	0.25	11.27	1.9e-29	1.1e-27	66.42	7.73	335.5	57.4	37132.6	3.6	0.14	25.08	7.5e-139	8.7e-136	90.48	7.35	817.65	32.81
HF42253	AT1G68710.1	ATPase E1-E2 type family protein / haloacid dehalogenase-like hydrolase family protein	1270.74	2.4	0.21	11.27	1.8e-29	1.1e-27	2.88	0.29	10.89	1.41	4415.17	3.6	0.24	15.42	1.3e-53	7.2e-52	4.89	1.25	46.24	4.32
HF04807	AT3G45290.1	Seven transmembrane MLO family protein	464.23	3.2	0.39	8.18	2.8e-16	5.7e-15	1.28	0.46	8.31	1.52	1269.96	3.5	0.21	16.26	1.8e-59	1.3e-57	3.02	0.66	25.81	2.51
HF06513	AT2G46495.1	RING/U-box superfamily protein	36.72	3.2	0.62	5.06	4.1e-07	2.6e-06	1.66	0.24	11.98	1.22	97.18	3.5	0.43	8.07	7.3e-16	5.9e-15	3.35	1.07	33.57	1.81
HF11292	AT3G26040.1	HXXXD-type acyl-transferase family protein	771.46	2.4	0.26	9.41	4.9e-21	1.6e-19	4.05	0.13	15.24	2.81	2179.58	3.5	0.19	18.86	2.5e-79	3.6e-77	6.04	0.44	51.14	6.74
HF19024	AT3G45310.1	Cysteine proteinases superfamily protein	16952	3.1	0.23	13.04	6.9e-39	8e-37	76.81	6.56	450.05	84.54	22404	3.5	0.16	21.28	1.7e-100	5.3e-98	78.3	8.26	669.03	45.93
HF20871	AT2G46150.1	Late embryogenesis abundant (LEA) hydroxyproline-rich glycoprotein family	8098.38	4.5	0.29	15.63	4.6e-55	1.2e-52	8.78	1.23	143.55	29.67	17241.4	3.5	0.2	17.98	2.7e-72	3.1e-70	36.95	5.33	316.31	29.23
HF25044	AT1G07900.1	LOB domain-containing protein 1	646.62	3.6	0.34	10.64	1.9e-26	9.5e-25	3.47	0.8	28.99	6.18	407.52	3.5	0.21	16.65	3.2e-62	2.5e-60	2.26	0.21	20.07	2.25
HF27657	AT5G17760.1	P-loop containing nucleoside triphosphate hydrolases superfamily protein	1426.8	3.1	0.19	16.02	9e-58	2.8e-55	5.34	0.14	32.29	3.38	3467.2	3.5	0.18	19.66	5.2e-86	9.6e-84	10.39	1.67	88.36	0.48
HF28327	AT3G29350.1	histidine-containing phosphotransmitter 2	274.02	2.4	0.36	6.45	1.1e-10	1.2e-09	4.11	0.54	15.03	4.35	290.26	3.5	0.29	12.14	6.5e-34	1.6e-32	2.14	0.51	19.15	1.86
HF31838	AT1G21450.1	SCARECROW-like 1	3015.73	2.4	0.2	11.99	4.1e-33	3.4e-31	13.78	1.01	50.42	6.37	7942.79	3.5	0.16	22.65	1.5e-113	6.7e-111	18.14	2.27	161.18	4
HF32218	AT3G17980.1	Calcium-dependent lipid-binding (CaLB domain) family protein	1173.63	5.1	0.29	17.43	5e-68	2.5e-65	1.54	0.19	35.55	6.57	1538.92	3.5	0.26	13.46	2.9e-41	9.7e-40	5.47	1.68	47.65	2.82
HF38765	AT5G40010.1	AAA-ATPase 1	1333.59	2.9	0.22	12.93	3.1e-38	3.4e-36	4.03	0.41	20.22	2.71	2716.71	3.5	0.14	24.96	1.5e-137	1.5e-134	5.6	0.39	48.31	1.92
HF39739	AT5G19890.1	Peroxidase superfamily protein	12011.2	2.7	0.27	10.07	7.5e-24	3e-22	41.92	9.66	191.07	9.76	11354	3.5	0.15	23.59	4.4e-123	2.8e-120	24.97	1.26	208.07	20.71
HF01971	AT3G23440.1	embryo sac development arrest 6	471.4	2.4	0.27	9.04	1.6e-19	4.5e-18	6.82	0.7	25.63	4.13	722.38	3.4	0.19	18.45	5e-76	6.3e-74	5.25	0.73	46.69	1.53
HF06465	AT3G54040.1	PAR1 protein	9376.17	2.5	0.23	11.02	3e-28	1.7e-26	64.24	10.65	259.3	19.83	13050.9	3.4	0.11	30.47	6.3e-204	3e-200	54.51	2.82	424.22	18.29
HF06913	AT5G19440.1	NAD(P)-binding Rossmann-fold superfamily protein	5626.02	2.7	0.21	12.96	2.1e-38	2.3e-36	6.98	0.36	32.28	5.09	7001.84	3.4	0.21	16.54	2e-61	1.5e-59	5.74	0.41	45.79	7.6
HF08498	AT2G46150.1	Late embryogenesis abundant (LEA) hydroxyproline-rich glycoprotein family	667.68	2.7	0.37	7.19	6.5e-13	9.3e-12	6.63	1.98	30.56	4.52	2314.54	3.4	0.12	27.05	3.5e-161	7.9e-158	16.03	0.94	123.05	8.07
HF10837	AT4G31940.1	cytochrome P450. family 82. subfamily C. polypeptide 4	3581.73	2.5	0.16	15.1	1.6e-51	3.5e-49	8.35	0.38	32.41	3.15	4413.43	3.4	0.16	21.4	1.2e-101	4e-99	6.07	0.67	47.45	1.82
HF12943	AT5G11650.1	alpha/beta-Hydrolases superfamily protein	5478.03	2.5	0.19	13.51	1.4e-41	1.9e-39	36.18	3.14	149.53	16.24	5720.98	3.4	0.16	21.26	2.8e-100	8.5e-98	23.68	2.23	180.01	12.13
HF13313	AT2G29120.1	glutamate receptor 2.7	2534.53	2.7	0.28	9.69	3.3e-22	1.2e-20	1.94	0.51	9.1	0.42	3063.81	3.4	0.17	20.1	7.8e-90	1.6e-87	1.54	0.2	12.82	1.44
HF16813	AT5G19440.1	NAD(P)-binding Rossmann-fold superfamily protein	977.74	3.1	0.29	10.58	3.9e-26	1.9e-24	5.23	0.54	31.47	7.27	2056.13	3.4	0.23	14.8	1.4e-49	6.5e-48	9.32	1.25	74.17	12.1
HF19048	AT4G23990.1	cellulose synthase like G3	317.35	5.5	0.49	11.13	9.2e-29	5.4e-27	0.15	0.03	5.15	1.87	358.36	3.4	0.33	10.21	1.8e-24	2.5e-23	0.76	0.15	5.94	1.37
HF23472	AT5G24090.1	chitinase A	41129.7	2.1	0.21	10.26	1.1e-24	4.8e-23	619.05	74.7	2100.91	237.02	82078.1	3.4	0.14	24.64	4.4e-134	4e-131	531.34	57.03	5245.3	129.45
HF24626	AT1G13360.1	unknown protein; BEST Arabidopsis thaliana protein match is: unknown protein (TAIR:AT3G25870.1); Has 69 Blast hits to 69 proteins in 16 species: Archae - 0; Bacteria - 0; Metazoa - 6; Fungi - 0; Plants - 63; Viruses - 0; Other Eukaryotes - 0 (source: NCBI BLink).	2006.05	2.7	0.28	9.73	2.2e-22	7.9e-21	15.3	0.94	70.21	17.16	3264.95	3.4	0.18	18.7	4.5e-78	6.3e-76	16.46	2.08	129.92	7.51
HF33774	AT1G05010.1	ethylene-forming enzyme	28349.1	3.7	0.29	12.99	1.5e-38	1.6e-36	105.45	26.66	964.76	121.7	35977.6	3.4	0.19	18.03	1.1e-72	1.3e-70	166.1	25.62	1315.19	97.6
HF36341	NA	NA	12507.1	2.4	0.18	13.18	1.1e-39	1.4e-37	173.04	13.84	660.32	66.54	22709.7	3.4	0.17	20.39	2.2e-92	5e-90	180.52	4.62	1408.25	160.34
HF41233	AT3G48090.1	alpha/beta-Hydrolases superfamily protein	48004.1	2.1	0.17	12.48	9.4e-36	9e-34	114.42	8.72	352.93	27.33	125025	3.4	0.15	22.08	5.4e-108	2e-105	144.33	12.85	1138.63	66.54
HF01521	AT5G57620.1	myb domain protein 36	676.75	2.9	0.3	9.63	5.9e-22	2e-20	4.13	0.51	21.71	4.73	1124.87	3.3	0.21	15.76	6.3e-56	3.8e-54	5.39	0.89	40.07	3.21
HF03661	AT3G45860.1	cysteine-rich RLK (RECEPTOR-like protein kinase) 4	1773.14	2.4	0.13	17.98	2.9e-72	1.9e-69	16.74	0.83	61.85	0.51	4352.54	3.3	0.17	19.2	3.9e-82	6.4e-80	23.49	2.69	177.1	12.91
HF03689	AT4G27310.1	B-box type zinc finger family protein	600.33	3.4	0.25	13.58	5e-42	6.9e-40	4.37	0.22	31.2	4.87	1322.22	3.3	0.19	17.68	6.5e-70	7e-68	9.79	1.31	76.03	6.8
HF09489	AT1G18390.2	Protein kinase superfamily protein	1053.44	2.8	0.24	12.05	1.9e-33	1.6e-31	1.87	0.21	9.7	1.43	2366.46	3.3	0.2	16.7	1.4e-62	1.1e-60	3.25	0.53	24.4	1.72
HF12005	AT4G35160.1	O-methyltransferase family protein	1817.71	2.1	0.21	10.1	5.6e-24	2.3e-22	9.26	0.55	28.76	4.24	1875.39	3.3	0.21	15.79	3.8e-56	2.4e-54	4.89	0.61	36.51	3.32
HF15502	AT2G38290.1	ammonium transporter 2	685.64	2.5	0.2	12.5	8e-36	7.8e-34	3.29	0.4	12.88	1.33	2175.46	3.3	0.19	17.7	4.1e-70	4.4e-68	6.46	0.61	47.49	5.04
HF16905	AT3G20100.1	cytochrome P450. family 705. subfamily A. polypeptide 19	859.52	4.7	0.4	11.57	5.6e-31	3.8e-29	1.05	0.02	19.34	6.11	2542.58	3.3	0.22	14.6	2.7e-48	1.2e-46	8.21	1.17	58.91	8.87
HF18827	AT5G25930.1	Protein kinase family protein with leucine-rich repeat domain	2507.17	2.6	0.22	11.78	4.8e-32	3.6e-30	8.61	1.46	40.43	5.14	7675.95	3.3	0.17	19.71	1.8e-86	3.2e-84	17.16	2.1	147.19	10.27
HF32305	AT1G11410.1	S-locus lectin protein kinase family protein	595.33	2.2	0.22	10.13	3.9e-24	1.6e-22	3.89	0.38	12.87	1.68	1173.87	3.3	0.18	18.18	6.8e-74	8.1e-72	4.04	0.14	30.66	3.52
HF34947	NA	NA	82.69	4.3	0.46	9.49	2.3e-21	7.4e-20	0.34	0.12	5.23	0.83	128.13	3.3	0.37	8.87	7e-19	7e-18	1.05	0.14	8.33	1.65
HF35411	NA	NA	2514.74	2.9	0.27	10.64	1.9e-26	9.5e-25	9.64	2.22	50.71	6.29	3289.63	3.3	0.17	18.98	2.7e-80	4.2e-78	10.34	1.15	74.35	6.11
HF37192	AT2G35390.2	Phosphoribosyltransferase family protein	495.18	2.1	0.17	12.72	4.5e-37	4.7e-35	3.63	0.11	11.46	0.43	1373.85	3.3	0.22	15.03	5e-51	2.6e-49	5.22	0.97	38.91	4.2
HF37783	AT1G45616.1	receptor like protein 6	1317.84	2.1	0.21	9.83	8.2e-23	3e-21	1.95	0.18	5.56	0.55	2836.63	3.3	0.18	18.59	3.9e-77	5.2e-75	2.21	0.2	14.5	1.35
HF01917	AT3G23240.1	ethylene response factor 1	167.28	6	0.45	13.42	4.5e-41	6e-39	0.2	0.05	8.13	1.3	372.87	3.2	0.62	5.08	3.8e-07	1.4e-06	2.79	1.03	17.78	4.4
HF02614	NA	NA	944.09	5.2	0.28	18.2	5.1e-74	3.4e-71	3.63	0.47	103.14	17.82	189	3.2	1	3.25	0.0012	0.0027	2.91	2.16	19.68	1.89
HF03166	AT1G78830.1	Curculin-like (mannose-binding) lectin family protein	1895.49	3.1	0.22	14.36	8.7e-47	1.5e-44	7.37	1	45.55	3.34	11128.3	3.2	0.16	19.82	2.2e-87	4.3e-85	42.14	1.66	293.29	25.73
HF03956	AT5G12200.1	pyrimidine 2	3586.69	2.5	0.17	14.65	1.4e-48	2.6e-46	16.75	0.86	67.2	6.75	4397.2	3.2	0.15	21.64	7.5e-104	2.6e-101	13.39	1.52	96.33	2.61
HF06523	AT1G66240.1	homolog of anti-oxidant 1	10395.4	2.9	0.21	13.99	1.9e-44	2.9e-42	146.3	4.71	801.3	130.04	11103.5	3.2	0.15	22.08	4.4e-108	1.7e-105	130.96	8.61	970.87	70.99
HF07085	NA	NA	120.39	4.3	0.46	9.43	4.1e-21	1.3e-19	0.82	0.24	10.31	3	179.71	3.2	0.41	7.86	3.8e-15	2.9e-14	2.5	0.88	16.86	3
HF11287	AT2G34930.1	disease resistance family protein / LRR family protein	174.69	2.5	0.38	6.56	5.4e-11	6.1e-10	1.46	0.36	5.67	0.92	229	3.2	0.27	11.8	3.8e-32	8.4e-31	1.28	0.36	8.22	1.23
HF11432	NA	NA	253.28	3.6	0.33	10.88	1.4e-27	7.4e-26	2.77	0.35	24.91	4.63	341.74	3.2	0.22	14.24	5.4e-46	2.2e-44	5.34	0.6	38.68	2.84
HF11550	AT4G19890.1	Pentatricopeptide repeat (PPR-like) superfamily protein	832.45	2.6	0.23	11.24	2.5e-29	1.5e-27	1.82	0.14	7.86	1.22	2046.08	3.2	0.14	22.82	2.6e-115	1.3e-112	3.07	0.1	22.63	1.43
HF16060	NA	NA	747.01	3	0.22	13.53	1e-41	1.4e-39	9.94	0.51	55.24	7.42	1547.45	3.2	0.21	15.1	1.7e-51	8.9e-50	19.39	3.47	126.09	7.81
HF17405	AT5G60900.1	receptor-like protein kinase 1	579.33	2.3	0.26	8.65	5.1e-18	1.2e-16	2.94	0.68	10.66	0.34	632.86	3.2	0.18	17.82	4.5e-71	5e-69	2.12	0.22	14.06	0.78
HF20852	AT4G11280.1	1-aminocyclopropane-1-carboxylic acid (acc) synthase 6	251.92	4.6	0.34	13.73	6.5e-43	9.3e-41	0.32	0.07	5.74	0.92	637.82	3.2	0.34	9.53	1.7e-21	1.9e-20	2.26	0.71	14.79	2.87
HF22793	AT1G78380.1	glutathione S-transferase TAU 19	1040.12	3.4	0.27	12.89	5.1e-38	5.6e-36	2.18	0.27	16.23	3.05	572.36	3.2	0.3	10.92	9.3e-28	1.6e-26	1.36	0.27	9.71	2.09
HF23024	AT1G30900.1	VACUOLAR SORTING RECEPTOR 6	9545.19	2	0.17	11.68	1.7e-31	1.2e-29	23.23	2.41	68.67	6.01	17177.6	3.2	0.12	26.82	2e-158	3.6e-155	21.37	1.67	156.08	1.68
HF25905	AT5G52870.1	unknown protein; BEST Arabidopsis thaliana protein match is: unknown protein (TAIR:AT1G64080.1); Has 1807 Blast hits to 1807 proteins in 277 species: Archae - 0; Bacteria - 0; Metazoa - 736; Fungi - 347; Plants - 385; Viruses - 0; Other Eukaryotes - 339 (source: NCBI BLink).	1045.34	3.1	0.24	12.76	2.8e-37	2.9e-35	4.91	0.48	29.81	4.81	1586.07	3.2	0.22	14.42	4.1e-47	1.8e-45	7.43	1.72	49.69	2.04
HF29235	AT3G13130.1	unknown protein; FUNCTIONS IN: molecular_function unknown; INVOLVED IN: biological_process unknown; LOCATED IN: endomembrane system; EXPRESSED IN: male gametophyte; Has 140 Blast hits to 132 proteins in 41 species: Archae - 2; Bacteria - 4; Metazoa - 29; Fungi - 20; Plants - 51; Viruses - 0; Other Eukaryotes - 34 (source: NCBI BLink).	177.02	2.5	0.41	6.19	5.9e-10	5.8e-09	1.81	0.41	7.53	1.35	162.4	3.2	0.44	7.18	6.8e-13	4.3e-12	1.15	0.58	7.58	0.54
HF29979	AT1G18720.1	Protein of unknown function (DUF962)	226.35	2.8	0.24	11.64	2.7e-31	1.9e-29	2.54	0.12	12.02	0.98	356.85	3.2	0.27	11.88	1.4e-32	3.2e-31	3.18	0.19	21.57	3.54
HF32137	AT5G16600.1	myb domain protein 43	162.45	3.4	0.26	13.06	5.9e-39	7e-37	0.77	0.06	6.35	0.36	378.03	3.2	0.2	16.35	4.1e-60	3e-58	2.22	0.24	15.6	0.45
HF32303	AT1G66880.1	Protein kinase superfamily protein	273.18	2.1	0.29	7.45	9.5e-14	1.5e-12	2.22	0.21	7.9	1.39	362.95	3.2	0.21	15.17	5.6e-52	2.9e-50	1.94	0.22	16.97	1.14
HF39794	AT5G60900.1	receptor-like protein kinase 1	441.4	2.4	0.24	10.04	1e-23	4.1e-22	1.6	0.31	5.99	0.39	1416.42	3.2	0.2	16.33	6.3e-60	4.6e-58	3.24	0.59	22.58	1.61
HF42839	AT2G33500.1	B-box type zinc finger protein with CCT domain	8655.74	2.3	0.15	15.07	2.4e-51	5.2e-49	22.8	0.6	78.53	7.64	15267	3.2	0.18	17.77	1.3e-70	1.4e-68	23.9	1.5	162.98	21.47
HF43095	AT1G24020.2	MLP-like protein 423	5708.87	5.4	0.29	18.54	1e-76	7.7e-74	4.35	0.98	124.06	22.17	10101.7	3.2	0.17	19.26	1.1e-82	1.9e-80	31.78	1.72	220.46	25.58
HF02809	AT3G62770.1	Transducin/WD40 repeat-like superfamily protein	39243.6	3.5	0.29	11.92	9.2e-33	7.4e-31	35.22	3.06	266.46	66.75	80943.8	3.1	0.21	14.7	6.6e-49	3e-47	93.67	6.45	586.56	98.42
HF06508	AT2G46495.1	RING/U-box superfamily protein	1072.9	2.5	0.2	12.52	5.6e-36	5.5e-34	8.41	1.11	36.24	2.15	1918.5	3.1	0.15	20.71	2.6e-95	6.9e-93	11.19	1.38	77.44	2.58
HF07745	AT3G25882.1	NIM1-interacting 2	114.25	2.5	0.34	7.37	1.7e-13	2.6e-12	2.21	0.24	7.99	1.37	305.39	3.1	0.36	8.7	3.4e-18	3.2e-17	3.96	0.57	23.07	5.6
HF11415	AT1G79510.2	Uncharacterized conserved protein (DUF2358)	651.47	2.5	0.2	12.55	3.9e-36	3.9e-34	5.22	0.2	22.16	2.6	1192.75	3.1	0.12	24.69	1.5e-134	1.4e-131	7.09	0.31	45.85	2.02
HF11794	AT2G42800.1	receptor like protein 29	1776.85	3.4	0.23	14.88	4.6e-50	9.3e-48	2.58	0.1	20.28	3.72	2691.83	3.1	0.19	16.56	1.3e-61	1e-59	5.11	0.59	33.81	4.15
HF13057	AT1G47128.1	Granulin repeat cysteine protease family protein	13357.2	2.2	0.17	13.27	3.3e-40	4.3e-38	84.17	5.55	274.13	23.45	16355.1	3.1	0.12	25.08	8.6e-139	9.6e-136	61.43	2.51	399.75	16.77
HF16020	AT5G28830.1	calcium-binding EF hand family protein	713.36	2	0.25	7.93	2.2e-15	4.2e-14	6.84	0.27	19.9	3.68	1779.46	3.1	0.17	18.55	8.4e-77	1.1e-74	9.54	0.95	61.14	4.35
HF16549	AT2G34930.1	disease resistance family protein / LRR family protein	534.26	2.2	0.19	11.62	3.1e-31	2.2e-29	2.2	0.2	6.91	0.58	1191.7	3.1	0.15	20.33	7.6e-92	1.8e-89	2.79	0.31	18.41	0.75
HF17097	AT2G34930.1	disease resistance family protein / LRR family protein	1077.31	2.4	0.24	10.22	1.6e-24	7e-23	3.85	0.57	14.29	1.55	1632.32	3.1	0.19	16.14	1.3e-58	8.7e-57	3.83	0.78	24.98	0.92
HF20032	AT3G12580.1	heat shock protein 70	126.42	4.3	0.49	8.92	4.8e-19	1.3e-17	0.49	0.09	6.63	2.12	297.49	3.1	0.74	4.1	4.1e-05	0.00012	2.35	1.13	15.73	2.49
HF20866	AT2G46150.1	Late embryogenesis abundant (LEA) hydroxyproline-rich glycoprotein family	2908.45	3.7	0.22	16.8	2.5e-63	9.2e-61	16.36	2.5	148.78	10.91	5939.09	3.1	0.19	16.67	2.2e-62	1.7e-60	48.85	8.42	318.54	9.55
HF26746	AT2G46495.1	RING/U-box superfamily protein	325.36	3	0.28	10.93	8e-28	4.4e-26	2.35	0.31	12.88	1.96	546.78	3.1	0.21	15.13	1e-51	5.4e-50	3.7	0.52	23.75	1.11
HF26989	AT3G13710.1	prenylated RAB acceptor 1.F4	3168.04	2.7	0.22	12.29	1e-34	9.2e-33	33.91	4.62	153.5	15.96	6161.58	3.1	0.18	16.92	3.1e-64	2.6e-62	52.93	4.63	337.18	40.04
HF31658	AT2G02240.1	F-box family protein	2457.08	2.2	0.21	10.21	1.8e-24	7.4e-23	22.97	2.3	72.93	9.27	3801.96	3.1	0.15	20.2	9.4e-91	2.1e-88	21.44	2.14	135.54	3.56
HF32474	NA	NA	214.38	2.7	0.45	6.08	1.2e-09	1.1e-08	2.75	0.19	12.41	4.53	373.73	3.1	0.35	8.86	8.2e-19	8.2e-18	3.96	1.24	24.57	4.49
HF34551	AT5G10830.1	S-adenosyl-L-methionine-dependent methyltransferases superfamily protein	546.99	2.9	0.22	13.24	5e-40	6.5e-38	4.24	0.32	22.87	2.77	743.06	3.1	0.16	20.11	6.3e-90	1.3e-87	4.98	0.36	34.4	1.12
HF36767	AT3G51000.1	alpha/beta-Hydrolases superfamily protein	1160.21	2.6	0.25	10.78	4.4e-27	2.3e-25	8.39	1.17	37.57	5.65	1038.77	3.1	0.27	11.37	6.1e-30	1.2e-28	5.97	1.38	37.54	4.41
HF05859	AT2G27290.1	Protein of unknown function (DUF1279)	1932	2.6	0.14	19.31	4.5e-83	4.7e-80	20.84	1.25	91.02	2.95	1227.9	3	0.2	14.64	1.5e-48	6.8e-47	11.31	1.55	66.12	6.39
HF09517	AT3G09270.1	glutathione S-transferase TAU 8	599.92	6.2	0.72	8.61	7.4e-18	1.8e-16	0.31	0.1	20.77	6.1	787.28	3	0.23	13.21	7.9e-40	2.5e-38	4.35	0.36	26.4	3.81
HF15251	AT3G61220.1	NAD(P)-binding Rossmann-fold superfamily protein	5555.97	3.6	0.24	15.47	5.9e-54	1.5e-51	5.7	0.54	51.77	9.34	6593.4	3	0.15	19.56	3.7e-85	6.6e-83	10.67	0.18	64.16	5
HF25300	AT1G59590.1	ZCF37	138.25	2.1	0.34	6.23	4.6e-10	4.6e-09	1.68	0.12	5.01	0.94	197.36	3	0.27	11.18	5.2e-29	9.5e-28	1.52	0.2	8.25	0.64
HF25916	NA	NA	1544.55	2.9	0.18	16.58	9.6e-62	3.3e-59	14.34	1.6	75.84	3.33	2090.19	3	0.25	12.13	7.1e-34	1.7e-32	18.23	5.01	111.48	5.5
HF27107	AT3G60690.1	SAUR-like auxin-responsive protein family	1031.29	2	0.24	8.07	7e-16	1.4e-14	16.86	1.35	46.83	7.88	3523.89	3	0.18	16.5	3.8e-61	2.9e-59	33.24	4.18	195.94	12.82
HF41766	AT5G42050.1	DCD (Development and Cell Death) domain protein	16185.3	2.3	0.2	11.51	1.2e-30	8e-29	110.98	9.73	396.54	49.51	23823.3	3	0.13	23.46	1.2e-121	6.9e-119	113.49	9.19	678.33	19.65
HF41903	AT3G19990.1	unknown protein; INVOLVED IN: biological_process unknown; LOCATED IN: chloroplast stroma. chloroplast; EXPRESSED IN: 23 plant structures; EXPRESSED DURING: 13 growth stages; Has 118 Blast hits to 118 proteins in 41 species: Archae - 0; Bacteria - 42; Metazoa - 0; Fungi - 0; Plants - 56; Viruses - 0; Other Eukaryotes - 20 (source: NCBI BLink).	1926.37	2.8	0.32	8.87	7.5e-19	2e-17	8.82	0.82	42.8	10.87	4029.85	3	0.19	15.64	3.8e-55	2.2e-53	16.6	2	99.96	9.72
HF42417	AT1G69490.1	NAC-like. activated by AP3/PI	383.73	5.6	0.38	14.7	6e-49	1.1e-46	0.43	0.05	14.91	3.88	708.92	3	0.52	5.85	4.8e-09	2.2e-08	4.5	1.74	27.52	2.96
HF01897	AT1G06620.1	2-oxoglutarate (2OG) and Fe(II)-dependent oxygenase superfamily protein	101.38	2.2	0.48	4.61	4e-06	2.1e-05	2.2	0.54	7.67	2.23	69.03	2.9	0.39	7.48	7.4e-14	5.1e-13	0.92	0.22	5.96	0.59
HF03789	AT3G15370.1	expansin 12	925.74	2.9	0.22	13.49	1.8e-41	2.4e-39	3.37	0.22	17.18	1.92	1317.01	2.9	0.14	20.44	7.7e-93	1.8e-90	4.8	0.31	27.09	0.82
HF08209	AT1G49870.1	unknown protein; LOCATED IN: chloroplast; EXPRESSED IN: 10 plant structures; EXPRESSED DURING: F mature embryo stage. petal differentiation and expansion stage. E expanded cotyledon stage. D bilateral stage; Has 6518 Blast hits to 5022 proteins in 522 species: Archae - 49; Bacteria - 635; Metazoa - 3264; Fungi - 379; Plants - 242; Viruses - 9; Other Eukaryotes - 1940 (source: NCBI BLink).	22482.2	2.3	0.15	15.69	1.8e-55	4.9e-53	47.13	3.58	164.7	8.95	31791.3	2.9	0.13	21.73	1e-104	3.6e-102	47.14	1.65	269.89	14.15
HF12791	NA	NA	189.13	2.4	0.33	7.43	1.1e-13	1.7e-12	2.57	0.39	9.67	1.89	391.37	2.9	0.28	10.29	7.5e-25	1.1e-23	4.16	0.83	21.93	2.8
HF14607	AT4G13810.2	receptor like protein 47	961.87	2.6	0.37	7.01	2.4e-12	3.2e-11	6.19	1.9	24.98	2.57	981.26	2.9	0.19	15.08	2e-51	1.1e-49	5.53	0.56	29.93	4.79
HF27824	AT5G02020.1	Encodes a protein involved in salt tolerance. names SIS (Salt Induced Serine rich).	4783.24	2.2	0.29	7.44	1e-13	1.6e-12	75.67	4.77	241.66	58.68	4874.53	2.9	0.21	13.47	2.4e-41	8.2e-40	53.75	10.54	293.18	18.59
HF32505	AT3G25490.1	Protein kinase family protein	195.72	2.4	0.28	8.5	1.9e-17	4.3e-16	1.63	0.34	5.86	0.35	213.27	2.9	0.25	11.76	6.1e-32	1.3e-30	1.34	0.21	7.39	0.48
HF33270	AT3G28917.1	mini zinc finger 2	2710.49	4	0.23	17.39	1e-67	4.8e-65	18.96	0.51	200.97	32.69	2319.74	2.9	0.18	15.7	1.6e-55	9.5e-54	32.42	3.14	176.29	18.24
HF33989	AT1G22370.2	UDP-glucosyl transferase 85A5	132.85	3.1	0.44	7.05	1.8e-12	2.5e-11	1.16	0.36	7.01	1.15	391.96	2.9	0.22	12.96	2.2e-38	6.4e-37	3.95	0.31	22.02	2.29
HF38480	AT3G51550.1	Malectin/receptor-like protein kinase family protein	382.65	3	0.38	7.88	3.4e-15	6.3e-14	1.01	0.05	5.51	1.79	1097.78	2.9	0.22	13.22	7e-40	2.2e-38	3.05	0.52	17.11	1.46
HF39547	AT2G36690.1	2-oxoglutarate (2OG) and Fe(II)-dependent oxygenase superfamily protein	41473.4	2.3	0.2	11.39	4.8e-30	3e-28	272.52	21.48	951.93	137.34	69305.6	2.9	0.18	16.26	1.9e-59	1.3e-57	334.98	27.35	1832.58	216.02
HF40766	AT3G54070.1	Ankyrin repeat family protein	293.09	2.3	0.44	5.21	1.9e-07	1.3e-06	1.92	0.59	6.08	1.74	457.47	2.9	0.22	13.13	2.4e-39	7.4e-38	1.99	0.34	11.34	1.01
HF42674	AT3G55270.1	mitogen-activated protein kinase phosphatase 1	1203.6	2.5	0.22	11.43	2.9e-30	1.9e-28	3.58	0.47	14.78	1.75	2844.26	2.9	0.17	17.01	6.5e-65	5.7e-63	6.74	0.95	40.32	2.6
HF44350	AT4G08920.1	cryptochrome 1	1077.47	2.2	0.18	12.37	3.9e-35	3.6e-33	4.6	0.31	14.94	1.4	2228.47	2.9	0.12	23.78	5.2e-125	3.7e-122	6.12	0.17	36.48	1.95
HF44413	AT2G14095.1	unknown protein; FUNCTIONS IN: molecular_function unknown; INVOLVED IN: biological_process unknown; LOCATED IN: mitochondrion; EXPRESSED IN: 7 plant structures; EXPRESSED DURING: 4 anthesis. C globular stage. petal differentiation and expansion stage; Has 106 Blast hits to 103 proteins in 21 species: Archae - 0; Bacteria - 5; Metazoa - 0; Fungi - 4; Plants - 87; Viruses - 0; Other Eukaryotes - 10…	1149.52	2.7	0.24	10.97	5.5e-28	3e-26	9.99	1.45	44.85	5.38	2565.15	2.9	0.2	14.46	2.1e-47	9.1e-46	19.58	3.38	112.76	4.98
HF04832	AT5G03230.1	Protein of unknown function. DUF584	280.21	2.2	0.32	6.83	8.5e-12	1.1e-10	4.31	0.63	13.65	2.8	268.13	2.8	0.3	9.46	3e-21	3.5e-20	2.98	0.76	15.03	1.29
HF04957	AT3G53140.1	O-methyltransferase family protein	2159.12	2.4	0.23	10.6	3.1e-26	1.5e-24	15.09	0.66	57	10.16	4146.12	2.8	0.19	14.93	2.2e-50	1.1e-48	24.36	1.96	122.94	14.8
HF05471	AT3G10660.1	calmodulin-domain protein kinase cdpk isoform 2	841.9	2.8	0.26	10.9	1.1e-27	6.1e-26	2.54	0.22	12.95	2.36	1766.5	2.8	0.21	13.33	1.5e-40	4.9e-39	5.68	1.05	30.22	2.27
HF06914	AT5G19440.1	NAD(P)-binding Rossmann-fold superfamily protein	6141.64	3	0.17	17.07	2.5e-65	1.1e-62	16.27	1.92	90.83	6.95	6799.75	2.8	0.15	18.3	8.5e-75	1e-72	20.72	0.92	109.72	10.41
HF08512	AT2G46150.1	Late embryogenesis abundant (LEA) hydroxyproline-rich glycoprotein family	1591.97	3.1	0.33	9.21	3.4e-20	1e-18	12.64	3.6	76.27	10.62	2930.31	2.8	0.14	20.47	4.3e-93	1.1e-90	28.03	2.42	149.53	5.75
HF09915	AT4G19950.1	unknown protein; BEST Arabidopsis thaliana protein match is: unknown protein (TAIR:AT5G44860.1); Has 338 Blast hits to 330 proteins in 72 species: Archae - 2; Bacteria - 94; Metazoa - 7; Fungi - 0; Plants - 232; Viruses - 0; Other Eukaryotes - 3 (source: NCBI BLink).	425.63	3.2	0.26	12.49	8.5e-36	8.3e-34	3.26	0.64	23.26	0.98	241.67	2.8	0.24	11.85	2.2e-32	4.8e-31	2.4	0.51	14.26	0.61
HF14603	AT2G33060.1	receptor like protein 27	451.51	2.8	0.33	8.61	7e-18	1.7e-16	1.65	0.44	8.15	0.99	421.84	2.8	0.24	11.67	1.8e-31	3.8e-30	1.65	0.26	8.71	0.85
HF14610	AT1G45616.1	receptor like protein 6	1681.06	2.7	0.29	9.45	3.6e-21	1.2e-19	7.35	1.84	33.54	3.45	1709.92	2.8	0.21	13.29	2.5e-40	8.1e-39	7.04	0.99	37.95	5.57
HF14921	AT4G11610.1	C2 calcium/lipid-binding plant phosphoribosyltransferase family protein	1900.49	2.1	0.22	9.53	1.6e-21	5.2e-20	7.8	1.1	23.84	2.49	4621.1	2.8	0.16	17.34	2.2e-67	2.1e-65	13.21	1.56	68.35	5.14
HF15496	AT1G45616.1	receptor like protein 6	1220.18	2	0.15	13.1	3.3e-39	4e-37	3.5	0.19	10.22	0.96	1897.01	2.8	0.14	20.42	1.2e-92	2.8e-90	3.77	0.36	19.34	1.06
HF16116	AT5G57510.1	unknown protein; Has 27 Blast hits to 27 proteins in 9 species: Archae - 0; Bacteria - 0; Metazoa - 0; Fungi - 0; Plants - 27; Viruses - 0; Other Eukaryotes - 0 (source: NCBI BLink).	87.97	2.2	0.33	6.71	1.9e-11	2.3e-10	1.8	0.39	5.69	0.48	135.77	2.8	0.33	8.36	6.2e-17	5.5e-16	1.96	0.63	10.32	0.57
HF16700	AT1G76390.2	ARM repeat superfamily protein	1399.08	2.2	0.14	15.36	2.9e-53	7e-51	5.25	0.46	16.97	0.71	2046.5	2.8	0.13	21.09	1.1e-98	3.1e-96	5.58	0.49	29.34	1.97
HF17875	AT5G45540.1	Protein of unknown function (DUF594)	409.9	2.1	0.22	9.61	7.5e-22	2.6e-20	1.88	0.13	5.81	0.78	1015.24	2.8	0.23	12.55	3.8e-36	1e-34	3.15	0.59	16.82	1.63
HF21144	AT1G75130.1	cytochrome P450. family 721. subfamily A. polypeptide 1	3603.96	2.6	0.21	12.44	1.6e-35	1.5e-33	5.9	0.32	25.28	3.83	7502.53	2.8	0.12	23.1	4.5e-118	2.4e-115	11.21	0.75	59.57	2.02
HF24447	AT5G23370.1	GRAM domain-containing protein / ABA-responsive protein-related	2800	3.2	0.25	12.56	3.7e-36	3.7e-34	16.72	1.4	109.81	21.17	5643.32	2.8	0.2	13.82	1.9e-43	6.9e-42	44.37	6.63	229.95	20.5
HF29423	AT1G05260.1	Peroxidase superfamily protein	441.31	3	0.39	7.67	1.8e-14	3e-13	4.18	1.2	23.39	2.92	628.86	2.8	0.18	15.19	4e-52	2.1e-50	6.84	1	36.78	2.68
HF30521	AT1G52240.2	RHO guanyl-nucleotide exchange factor 11	292.59	3.8	0.37	10.38	3e-25	1.3e-23	2.7	0.11	26.05	7.41	199.8	2.8	0.3	9.23	2.8e-20	3.1e-19	3.71	0.65	18.11	2.57
HF34273	AT3G55440.1	triosephosphate isomerase	431.92	2.5	0.2	12	3.8e-33	3.1e-31	4.26	0.31	15.97	1.54	577.89	2.8	0.19	14.45	2.5e-47	1.1e-45	4.66	0.14	24.21	1.95
HF00542	AT5G40990.1	GDSL lipase 1	942.13	2.6	0.2	12.85	9e-38	9.7e-36	5.97	0.39	25.97	2.74	939.56	2.7	0.17	15.82	2.4e-56	1.5e-54	5.71	0.85	29.07	1.59
HF01151	AT4G16820.1	alpha/beta-Hydrolases superfamily protein	569.81	3.4	0.3	11.65	2.2e-31	1.6e-29	1.6	0.08	12.15	2.74	667.52	2.7	0.26	10.36	3.7e-25	5.5e-24	3.08	0.13	14.77	3.17
HF07108	NA	NA	296.07	4.1	0.3	13.51	1.4e-41	2e-39	2.46	0.27	29.5	3.51	479.57	2.7	0.18	14.34	1.3e-46	5.3e-45	10.29	0.45	48.61	3.96
HF07743	AT1G13360.1	unknown protein; BEST Arabidopsis thaliana protein match is: unknown protein (TAIR:AT3G25870.1); Has 69 Blast hits to 69 proteins in 16 species: Archae - 0; Bacteria - 0; Metazoa - 6; Fungi - 0; Plants - 63; Viruses - 0; Other Eukaryotes - 0 (source: NCBI BLink).	978.93	2.1	0.32	6.63	3.4e-11	3.9e-10	14.37	3.45	43.24	1.02	1700.46	2.7	0.22	12.58	2.6e-36	7.1e-35	17.61	1.15	88.17	14.74
HF08516	AT2G46150.1	Late embryogenesis abundant (LEA) hydroxyproline-rich glycoprotein family	313.88	3.7	0.35	10.48	1.1e-25	4.9e-24	0.97	0.29	9.52	1.19	912.48	2.7	0.21	12.44	1.5e-35	4e-34	6.23	1.31	28.63	0.69
HF14275	AT1G66240.1	homolog of anti-oxidant 1	16864	2.8	0.16	17.42	6.2e-68	3e-65	273.71	8.99	1303.94	129.71	11490.9	2.7	0.17	15.88	8.3e-57	5.3e-55	196.2	8.57	969.32	105.69
HF18148	AT1G29290.1	unknown protein; FUNCTIONS IN: molecular_function unknown; INVOLVED IN: biological_process unknown; LOCATED IN: endomembrane system; Has 18 Blast hits to 18 proteins in 5 species: Archae - 0; Bacteria - 0; Metazoa - 0; Fungi - 0; Plants - 18; Viruses - 0; Other Eukaryotes - 0 (source: NCBI BLink).	244.27	3.2	0.37	8.57	1e-17	2.5e-16	3.13	0.97	20.02	0.89	585.91	2.7	0.26	10.56	4.5e-26	7e-25	10.74	0.95	51.52	9.34
HF26938	AT2G38740.1	Haloacid dehalogenase-like hydrolase (HAD) superfamily protein	284.25	3.1	0.26	11.94	7.1e-33	5.8e-31	1.43	0.06	9.2	1.47	519.81	2.7	0.26	10.55	5.4e-26	8.2e-25	3.71	0.76	18.13	2.4
HF28192	AT4G14640.1	calmodulin 8	300.1	2.7	0.23	11.63	2.9e-31	2e-29	2	0.17	7.51	0.5	524.58	2.7	0.25	11.05	2.2e-28	3.9e-27	3.48	0.31	14.04	2.53
HF33834	AT5G55560.1	Protein kinase superfamily protein	762.99	2	0.21	9.73	2.3e-22	8.4e-21	8.28	0.22	23.92	2.72	1201.56	2.7	0.2	13.97	2.5e-44	9.8e-43	9.06	0.48	44.18	5.55
HF33872	AT3G13130.1	unknown protein; FUNCTIONS IN: molecular_function unknown; INVOLVED IN: biological_process unknown; LOCATED IN: endomembrane system; EXPRESSED IN: male gametophyte; Has 140 Blast hits to 132 proteins in 41 species: Archae - 2; Bacteria - 4; Metazoa - 29; Fungi - 20; Plants - 51; Viruses - 0; Other Eukaryotes - 34 (source: NCBI BLink).	2609.63	2.4	0.23	10.21	1.9e-24	7.9e-23	33.88	5.38	117.22	12.87	1922.97	2.7	0.15	18.6	3e-77	4.1e-75	19.78	1.93	101.22	6.13
HF36037	AT4G35070.1	SBP (S-ribonuclease binding protein) family protein	476.8	2.7	0.26	10.55	5.1e-26	2.4e-24	3.32	0.52	15.43	2.66	925.62	2.7	0.15	17.83	4.5e-71	5e-69	6.65	0.62	32.34	2.25
HF39174	AT5G64260.1	EXORDIUM like 2	30106.3	2.2	0.24	9.15	5.6e-20	1.7e-18	326.44	41.46	1071.99	189.82	53039.6	2.7	0.1	26.89	2.8e-159	5.3e-156	444.27	15.32	2181.69	56.38
HF39696	AT1G55230.1	Family of unknown function (DUF716)	180.87	3.3	0.36	9.3	1.4e-20	4.4e-19	0.88	0.12	6.03	1.18	205.49	2.7	0.3	9.17	4.7e-20	5.1e-19	1.46	0.27	7.04	0.59
HF43759	AT4G12070.1	unknown protein; INVOLVED IN: biological_process unknown; LOCATED IN: plasma membrane; EXPRESSED IN: 22 plant structures; EXPRESSED DURING: 13 growth stages; Has 30201 Blast hits to 17322 proteins in 780 species: Archae - 12; Bacteria - 1396; Metazoa - 17338; Fungi - 3422; Plants - 5037; Viruses - 0; Other Eukaryotes - 2996 (source: NCBI BLink).	1361.17	2.4	0.22	11.07	1.7e-28	9.6e-27	7.11	0.2	27.89	4.32	3166.88	2.7	0.14	18.92	8.2e-80	1.2e-77	14.69	1.6	72.35	1.03
HF01970	AT4G14305.1	Peroxisomal membrane 22 kDa (Mpv17/PMP22) family protein	1475.61	2.2	0.2	11.02	3.1e-28	1.8e-26	19.11	1.33	62.09	8.14	2028.46	2.6	0.19	13.97	2.5e-44	9.6e-43	21.8	1.82	96.74	10.49
HF04278	AT5G55130.1	co-factor for nitrate. reductase and xanthine dehydrogenase 5	1025.85	2	0.19	10.3	7.1e-25	3.1e-23	6.82	0.24	18.98	2	1430.34	2.6	0.17	15.69	1.9e-55	1.1e-53	6.6	0.73	30.71	1.97
HF06915	AT5G19440.1	NAD(P)-binding Rossmann-fold superfamily protein	1966.09	2	0.23	8.75	2.1e-18	5.3e-17	7.7	0.53	23.26	4.04	2990.53	2.6	0.24	10.47	1.2e-25	1.8e-24	9.11	0.55	41.55	9.35
HF07620	AT1G13530.1	Protein of unknown function (DUF1262)	1809.84	2.1	0.17	12.5	7.8e-36	7.6e-34	5.08	0.33	15.57	1.45	3091.36	2.6	0.11	22.7	4.2e-114	1.9e-111	6.95	0.48	30.15	1.29
HF08518	AT2G46150.1	Late embryogenesis abundant (LEA) hydroxyproline-rich glycoprotein family	8602.85	3.2	0.2	16.23	3.1e-59	1e-56	62.44	2.83	416.57	59.51	16875	2.6	0.17	15.01	6.5e-51	3.3e-49	191.93	25.95	842.43	28.28
HF09573	AT1G73500.1	MAP kinase kinase 9	277.53	3.5	0.38	9.34	9.9e-21	3.1e-19	1.12	0.23	9.01	2.02	855.23	2.6	0.16	16.25	2.3e-59	1.6e-57	6.2	0.61	28.18	1.51
HF12834	AT2G24580.1	FAD-dependent oxidoreductase family protein	1402.9	2.1	0.19	10.77	4.8e-27	2.5e-25	11.02	0.46	32.18	4.04	2293.89	2.6	0.16	16.47	6.5e-61	4.8e-59	13.09	0.75	60.93	4.77
HF15493	AT1G47890.1	receptor like protein 7	1117.58	2.1	0.18	11.93	8.4e-33	6.8e-31	3.63	0.38	11.47	0.43	2474.22	2.6	0.15	16.85	1.1e-63	9.4e-62	6.3	0.56	29.12	1.76
HF15498	AT1G45616.1	receptor like protein 6	705.03	2	0.21	9.93	3.2e-23	1.2e-21	2.7	0.27	7.87	0.87	1127.21	2.6	0.17	15.06	3.1e-51	1.6e-49	3.1	0.35	15.26	1.18
HF18061	AT5G47220.1	ethylene responsive element binding factor 2	1257.8	4	0.23	17.06	3.2e-65	1.3e-62	3.29	0.56	35.55	3.87	1967.99	2.6	0.14	18.58	4.8e-77	6.4e-75	11.88	1.11	56.48	0.94
HF18851	AT4G29190.1	Zinc finger C-x8-C-x5-C-x3-H type family protein	4209.46	2	0.18	10.98	4.8e-28	2.7e-26	35.15	2.49	99.53	10.84	5312.5	2.6	0.12	21.26	2.8e-100	8.5e-98	31.98	1.91	147.75	2.19
HF19337	AT2G31360.1	16:0delta9 desaturase 2	5529.91	2.2	0.22	10	1.6e-23	6.2e-22	53.87	4.66	169.24	22	14112.5	2.6	0.16	16.06	5.2e-58	3.5e-56	111.66	9.07	501.43	41.58
HF21712	AT2G26530.2	Protein of unknown function (DUF1645)	804.32	3.3	0.26	12.85	9e-38	9.7e-36	3.52	0.42	24.96	3.65	2120.28	2.6	0.17	15.35	3.7e-53	2e-51	15.14	1.14	67.43	6.2
HF22703	AT2G15220.1	Plant basic secretory protein (BSP) family protein	349.51	2.7	0.29	9.12	7.5e-20	2.2e-18	3.49	0.57	15.5	2.26	259.71	2.6	0.27	9.53	1.6e-21	1.9e-20	2.7	0.3	12.45	2.23
HF24625	NA	NA	2330.23	2	0.29	6.91	4.9e-12	6.4e-11	43.28	1.33	121.23	30.27	2597.51	2.6	0.2	13.35	1.1e-40	3.7e-39	34.96	3.19	158.34	17.65
HF29317	AT1G05000.1	Phosphotyrosine protein phosphatases superfamily protein	359.45	2.2	0.21	10.57	4.3e-26	2.1e-24	4.69	0.36	15.85	1.64	881.44	2.6	0.2	13.35	1.1e-40	3.7e-39	9.48	1.18	44.18	3.17
HF37863	AT5G01750.2	Protein of unknown function (DUF567)	642.41	3.1	0.34	9.06	1.3e-19	3.6e-18	4.61	0.77	28.82	7.03	1265.92	2.6	0.23	11.51	1.2e-30	2.5e-29	12.71	1.91	58.46	6.22
HF43097	AT1G24020.2	MLP-like protein 423	5875.71	6.1	0.24	26.06	1.1e-149	1.1e-145	1.87	0.23	84.69	13.18	13051.4	2.6	0.39	6.6	4e-11	2.2e-10	40.23	4.71	175.26	39.27
HF01773	AT5G43860.1	chlorophyllase 2	197.42	2.4	0.33	7.18	7.1e-13	1e-11	1.67	0.38	5.98	0.53	151.75	2.5	0.29	8.64	5.4e-18	5.1e-17	1.24	0.16	5.09	0.76
HF04750	AT5G02790.1	Glutathione S-transferase family protein	12278.1	3	0.25	11.75	6.9e-32	5.1e-30	50.58	3.48	280.29	58	11262.9	2.5	0.15	16.86	9.6e-64	8e-62	61.42	4.42	271.58	22.33
HF06752	AT3G56710.1	sigma factor binding protein 1	202.59	3.3	0.31	10.63	2.1e-26	1e-24	1.81	0.29	12.89	1.87	459.82	2.5	0.26	9.52	1.8e-21	2.1e-20	7.42	1.41	29.8	3.2
HF07996	AT5G08380.1	alpha-galactosidase 1	353.02	2	0.26	7.64	2.1e-14	3.7e-13	7.39	1.32	18.11	1.74	1026.49	2.5	0.25	9.89	4.7e-23	6e-22	18.9	2.38	56.1	9.5
HF10102	AT4G19370.1	Protein of unknown function (DUF1218)	304.15	2.1	0.25	8.08	6.7e-16	1.3e-14	4.22	0.58	12.55	1.76	283.48	2.5	0.19	12.91	4e-38	1.2e-36	3.15	0.22	13.93	0.07
HF10320	AT4G00330.1	calmodulin-binding receptor-like cytoplasmic kinase 2	548.83	2.2	0.21	10.41	2.4e-25	1.1e-23	3.19	0.45	10.12	0.63	1010.35	2.5	0.17	15.06	2.9e-51	1.5e-49	4.81	0.5	21.08	0.77
HF13738	AT3G15850.1	fatty acid desaturase 5	1568.1	2.1	0.2	10.68	1.3e-26	6.6e-25	19.85	0.98	60.28	7.49	3973.76	2.5	0.17	15.11	1.3e-51	7e-50	41.61	3.09	176.27	15.78
HF18049	AT1G28480.1	Thioredoxin superfamily protein	439.51	2.9	0.7	4.13	3.6e-05	0.00016	5.9	2.77	31.33	6.92	601.56	2.5	0.18	13.82	1.9e-43	7.1e-42	10.59	0.47	44.98	2.88
HF26939	AT2G38740.1	Haloacid dehalogenase-like hydrolase (HAD) superfamily protein	3413.44	3.3	0.18	18.67	8.2e-78	6.9e-75	25.48	2.11	175.87	16.84	5606.52	2.5	0.14	18.18	7.3e-74	8.7e-72	70.29	5.28	288.72	4.88
HF30232	AT2G24240.1	BTB/POZ domain with WD40/YVTN repeat-like protein	559.66	2.3	0.2	11.56	6.4e-31	4.3e-29	3.3	0.1	11.93	1.73	748.72	2.5	0.16	15.7	1.6e-55	9.8e-54	4.1	0.55	17.84	0.52
HF32449	AT5G45710.1	winged-helix DNA-binding transcription factor family protein	1206.72	2.3	0.17	13.89	7.5e-44	1.1e-41	6.93	0.39	24.75	2.18	2099.17	2.5	0.16	16.17	7.6e-59	5.3e-57	10.99	1.15	48.8	2.85
HF32497	AT1G80920.1	Chaperone DnaJ-domain superfamily protein	610.11	2	0.3	6.43	1.3e-10	1.3e-09	10.74	0.34	27.6	6.44	939.15	2.5	0.2	12.12	8.3e-34	2e-32	12.67	2.34	48.72	4.23
HF33110	AT5G14570.1	high affinity nitrate transporter 2.7	492.1	4.7	0.4	11.68	1.5e-31	1.1e-29	0.67	0.2	12.01	2.58	560.2	2.5	0.81	3.1	0.0019	0.0043	3.14	1.9	13.28	2.15
HF38705	AT3G01170.1	Ribosomal protein L34e superfamily protein	988.9	2	0.18	11.01	3.4e-28	1.9e-26	11.79	0.76	34.29	2.29	1832.31	2.5	0.17	14.64	1.6e-48	7.3e-47	16.97	1.24	73.38	5.9
HF39404	AT1G34060.1	Pyridoxal phosphate (PLP)-dependent transferases superfamily protein	1639.17	2.1	0.2	10.53	6e-26	2.9e-24	11.25	0.7	33.87	4.58	2877.44	2.5	0.15	16.88	6.1e-64	5.2e-62	15.45	0.91	68.81	5.11
HF02735	AT2G47510.2	fumarase 1	467.38	2.3	0.28	8.2	2.5e-16	5.1e-15	2.36	0.22	7.92	1.41	927	2.4	0.18	13.44	3.7e-41	1.2e-39	4.39	0.51	17.67	1.32
HF03167	AT1G78850.1	D-mannose binding lectin protein with Apple-like carbohydrate-binding domain	371.4	2.6	0.38	6.84	7.8e-12	9.8e-11	2.02	0.32	9.23	2.46	3959.21	2.4	0.19	12.52	6.1e-36	1.6e-34	25.97	2.23	103.63	11.05
HF03811	AT3G15353.1	metallothionein 3	46738.4	3.3	0.3	11.16	6.5e-29	3.9e-27	763.18	162.95	5344.27	1200.67	51087.1	2.4	0.17	13.69	1.2e-42	4.2e-41	1532.1	208.57	5986.87	353.49
HF10027	AT2G33590.1	NAD(P)-binding Rossmann-fold superfamily protein	11230	2	0.15	12.94	2.8e-38	3.1e-36	56.77	1.92	159.97	11.87	10561	2.4	0.12	19.51	8.9e-85	1.6e-82	44.03	2.27	173.28	5.51
HF10347	AT1G58440.1	FAD/NAD(P)-binding oxidoreductase family protein	290.43	3.8	0.44	8.63	6.4e-18	1.6e-16	0.63	0.06	6.09	1.87	812.8	2.4	0.58	4.21	2.6e-05	7.8e-05	4	0.8	16.2	5.31
HF11773	NA	NA	453.58	3.9	0.33	11.8	3.8e-32	2.8e-30	1.63	0.39	16.89	2.73	539.26	2.4	0.15	15.84	1.6e-56	1e-54	5.22	0.28	18.65	0.64
HF24570	AT1G15125.1	S-adenosyl-L-methionine-dependent methyltransferases superfamily protein	4713.1	2.3	0.19	12.17	4.4e-34	3.9e-32	34.74	3.53	121.01	13.62	6712.9	2.4	0.14	17.45	3.3e-68	3.5e-66	48.65	2.88	189.87	12.52
HF25394	AT2G40095.1	Alpha/beta hydrolase related protein	132.86	2.7	0.28	9.47	2.9e-21	9.5e-20	1.26	0.02	5.82	0.61	239.29	2.4	0.31	7.6	3e-14	2.1e-13	2.84	0.79	11.13	1.25
HF26536	AT1G24020.2	MLP-like protein 423	10567.2	4.3	0.28	15.6	7e-55	1.9e-52	24.14	2.02	335.83	73.37	27602.2	2.4	0.44	5.37	7.8e-08	3.1e-07	217.37	10.46	839.43	225.52
HF27198	AT2G45600.1	alpha/beta-Hydrolases superfamily protein	538.45	2.3	0.29	7.89	3e-15	5.5e-14	4.69	0.55	16.01	2.86	820.72	2.4	0.13	18.5	2.2e-76	2.8e-74	6.71	0.19	27.38	2.01
HF32470	AT3G07870.1	F-box and associated interaction domains-containing protein	971.64	3.2	0.22	14.4	5.4e-47	9.6e-45	4.75	0.47	29.98	3.44	1891.5	2.4	0.24	9.78	1.4e-22	1.8e-21	15.65	3.84	59.27	3.12
HF42195	AT1G13360.1	unknown protein; BEST Arabidopsis thaliana protein match is: unknown protein (TAIR:AT3G25870.1); Has 69 Blast hits to 69 proteins in 16 species: Archae - 0; Bacteria - 0; Metazoa - 6; Fungi - 0; Plants - 63; Viruses - 0; Other Eukaryotes - 0 (source: NCBI BLink).	8457.39	2.5	0.16	15.32	5.6e-53	1.3e-50	109.2	6.1	430.94	29.15	7116.75	2.4	0.17	14.12	3e-45	1.2e-43	100.78	6.17	385.93	35.94
HF42475	AT2G02760.1	ubiquiting-conjugating enzyme 2	7931.06	2.1	0.16	13.01	1.1e-38	1.3e-36	121.41	0.79	361.81	33.92	10307.7	2.4	0.14	17.13	9.5e-66	8.6e-64	138.23	6.17	532.66	33.26
HF44115	AT3G18830.1	polyol/monosaccharide transporter 5	49290.8	2	0.16	12.47	1.1e-35	1.1e-33	315.26	26.66	881.64	70.43	75236.3	2.4	0.1	22.91	3.8e-116	1.9e-113	393.15	6.95	1553.82	61.21
HF02537	AT1G63440.1	heavy metal atpase 5	3663.75	2	0.24	8.16	3.4e-16	6.8e-15	12.72	0.17	35.55	6.44	2965.63	2.3	0.11	20.62	1.8e-94	4.7e-92	8.62	0.37	33.07	2.92
HF11093	AT2G31200.1	actin depolymerizing factor 6	251.74	2.5	0.33	7.52	5.6e-14	9.3e-13	3.55	0.47	13.9	3.03	269.06	2.3	0.28	8.22	2e-16	1.7e-15	3.95	0.8	15.53	1.51
HF11203	AT1G18720.1	Protein of unknown function (DUF962)	4763.23	2.6	0.2	13.05	6.5e-39	7.7e-37	50.78	6.31	213.87	16.93	7672.05	2.3	0.18	12.74	3.8e-37	1.1e-35	102.45	12.37	357.04	27.96
HF15642	AT4G20780.1	calmodulin like 42	5795.01	2.5	0.22	11.7	1.3e-31	9.2e-30	65.02	8.65	265.74	24.28	8388.68	2.3	0.14	17.18	3.8e-66	3.5e-64	108.23	10.83	414.27	13.53
HF21551	AT1G27730.1	salt tolerance zinc finger	2860.32	3	0.32	9.16	5.3e-20	1.6e-18	19.77	5.83	110.92	8.85	5627.63	2.3	0.17	13.14	2.1e-39	6.5e-38	61.56	9.57	222.25	8.1
HF22085	NA	NA	429.41	4.2	0.27	15.26	1.4e-52	3.3e-50	0.92	0.17	11.8	0.91	846.99	2.3	0.24	9.62	6.8e-22	8.2e-21	5.71	0.81	23.07	3.77
HF23560	AT5G23760.1	Copper transport protein family	792.26	2.1	0.19	11.1	1.2e-28	7.1e-27	19.16	0.64	57.32	5.91	584.69	2.3	0.18	13	1.3e-38	3.8e-37	12.72	1.22	47.29	2.62
HF26542	AT1G24020.2	MLP-like protein 423	534719	2.4	0.17	14.23	6.4e-46	1.1e-43	7989.78	605.34	29452.5	2374.79	455388	2.3	0.12	19.57	2.7e-85	4.8e-83	7118.56	547.43	27518.3	438.01
HF26544	AT1G24020.2	MLP-like protein 423	2848.01	2.2	0.2	10.65	1.7e-26	8.4e-25	19.61	1.19	61.21	8.97	3825.77	2.3	0.15	15.98	1.7e-57	1.1e-55	24.57	2.23	91.06	3.48
HF26749	AT2G46495.1	RING/U-box superfamily protein	600.71	2.1	0.19	11.06	2e-28	1.2e-26	4	0.54	12.35	1.49	1418.62	2.3	0.16	13.85	1.2e-43	4.5e-42	10.14	1.28	34.01	0.75
HF28441	AT4G02380.1	senescence-associated gene 21	4751.29	2.4	0.24	10	1.5e-23	5.9e-22	80.97	4.1	294.9	46.26	8343.22	2.3	0.18	12.59	2.4e-36	6.6e-35	150.76	22.98	566.66	25.15
HF29244	AT1G45616.1	receptor like protein 6	514.1	2.1	0.23	8.97	2.9e-19	8.1e-18	1.74	0.28	5.02	0.44	516.12	2.3	0.2	11.64	2.5e-31	5.2e-30	1.62	0.24	5.89	0.14
HF35945	AT1G09970.1	Leucine-rich receptor-like protein kinase family protein	1803.04	2	0.15	13.47	2.4e-41	3.3e-39	6.43	0.36	17.97	1.11	4933.58	2.3	0.17	13.46	2.7e-41	9.3e-40	15.01	1.13	56.37	6.43
HF40168	AT3G47070.1	LOCATED IN: thylakoid. chloroplast thylakoid membrane. chloroplast. chloroplast envelope; EXPRESSED IN: 22 plant structures; EXPRESSED DURING: 13 growth stages; CONTAINS InterPro DOMAIN/s: Thylakoid soluble phosphoprotein TSP9 (InterPro:IPR021584); Has 37 Blast hits to 37 proteins in 10 species: Archae - 0; Bacteria - 0; Metazoa - 0; Fungi - 0; Plants - 37; Viruses - 0; Other Eukaryotes - 0 (sour…	1465.34	2.4	0.19	12.88	5.8e-38	6.3e-36	34.67	2.95	127.59	11.38	772.17	2.3	0.22	10.5	8.4e-26	1.3e-24	19.01	1.78	72.84	12.2
HF40292	AT1G73050.1	Glucose-methanol-choline (GMC) oxidoreductase family protein	471.39	4.9	0.41	11.92	9.4e-33	7.5e-31	0.42	0.16	8.78	1.82	1033.2	2.3	0.24	9.72	2.5e-22	3.1e-21	4.86	0.74	18.52	2.63
HF44423	AT1G72200.1	RING/U-box superfamily protein	703.82	2.1	0.22	9.5	2.1e-21	7.1e-20	5.27	0.36	16.54	2.65	1442.38	2.3	0.18	12.53	5.4e-36	1.4e-34	10.6	0.61	37.7	4.03
HF00921	AT1G60690.1	NAD(P)-linked oxidoreductase superfamily protein	3878.81	2.6	0.21	12.06	1.8e-33	1.5e-31	7.62	0.49	32.56	5.31	3684.65	2.2	0.16	14.04	9e-45	3.5e-43	9.24	0.95	32.53	1.13
HF14312	AT5G04750.1	F1F0-ATPase inhibitor protein. putative	5932.01	2	0.2	10.02	1.3e-23	5e-22	130.31	3.4	364.51	53.28	6101.42	2.2	0.17	12.53	5.2e-36	1.4e-34	125.61	8.74	420.97	42.61
HF21116	AT1G75280.1	NmrA-like negative transcriptional regulator family protein	633.01	2.8	0.33	8.5	1.9e-17	4.3e-16	2.51	0.38	12.34	3.58	476.42	2.2	0.17	12.52	6.1e-36	1.6e-34	2.8	0.13	9.51	1.28
HF27337	AT5G67400.1	root hair specific 19	5992.93	2.5	0.2	12.17	4.5e-34	3.9e-32	47.82	2.14	186.37	24.87	11535	2.2	0.13	17.08	2e-65	1.8e-63	112.36	7.81	379.7	20.3
HF28160	AT3G14690.1	cytochrome P450. family 72. subfamily A. polypeptide 15	4358.69	2.2	0.14	16.03	8e-58	2.5e-55	11.64	0.44	38.49	2.66	6010.09	2.2	0.1	20.96	1.7e-97	4.6e-95	16.71	0.94	57.74	2.6
HF30402	AT5G20230.1	blue-copper-binding protein	1027.9	2.9	0.3	9.69	3.3e-22	1.2e-20	7.35	1.38	41.2	7.14	2104.44	2.2	0.15	15.01	6e-51	3.1e-49	24.71	2.45	86.3	0.47
HF31001	AT4G35000.1	ascorbate peroxidase 3	4490.78	2	0.18	11.11	1.1e-28	6.4e-27	24.65	1.85	66.85	7.19	4719.82	2.2	0.15	14.92	2.5e-50	1.2e-48	22.72	2.27	79.79	2.97
HF31200	AT4G36750.1	Quinone reductase family protein	1823.73	2.3	0.27	8.34	7.2e-17	1.6e-15	17.26	0.48	57.44	12.41	2458.11	2.2	0.2	10.62	2.5e-26	3.9e-25	24.99	1.48	83.88	10.88
HF34623	AT4G16380.2	Heavy metal transport/detoxification superfamily protein	2236.47	2.1	0.27	7.67	1.7e-14	3e-13	25.14	0.98	72.74	15.47	4152.24	2.2	0.1	21.57	3.6e-103	1.2e-100	42.79	0.37	150.69	4.48
HF37857	AT5G01740.1	Nuclear transport factor 2 (NTF2) family protein	10931.7	4.1	0.24	17.02	5.7e-65	2.4e-62	64.87	8.1	764.86	131.95	4412.43	2.2	0.21	10.32	5.6e-25	8.1e-24	87.17	17.26	302.15	30.75
HF01780	AT3G22830.1	heat shock transcription factor A6B	17496	2	0.13	15.6	6.8e-55	1.8e-52	48.14	1.04	136.71	8.17	16827.5	2.1	0.14	15.7	1.5e-55	8.9e-54	43.79	2.13	145.55	7.84
HF03125	NA	NA	726.44	3.1	0.39	8.04	8.9e-16	1.7e-14	9	1.94	55.5	17.94	331.8	2.1	0.34	6.17	6.9e-10	3.4e-09	7.85	1.07	25.44	7.05
HF03666	AT5G05320.1	FAD/NAD(P)-binding oxidoreductase family protein	646.39	2.9	0.2	14.32	1.6e-46	2.8e-44	2.76	0.21	13.87	1.65	1184.71	2.1	0.23	9.19	4.1e-20	4.4e-19	7.92	0.15	25.34	4.65
HF04353	AT3G20510.1	Transmembrane proteins 14C	316.78	2	0.24	8.4	4.4e-17	9.8e-16	4.01	0.29	11.84	1.72	374.97	2.1	0.24	8.59	8.4e-18	7.9e-17	4.76	0.39	15.02	2.2
HF09820	AT3G18710.1	plant U-box 29	661.33	2.2	0.18	11.96	5.9e-33	4.8e-31	4.23	0.25	13.92	1.44	993.09	2.1	0.18	11.61	3.5e-31	7.2e-30	7.26	0.9	22.57	0.73
HF13529	AT3G51030.1	thioredoxin H-type 1	11344.5	2.3	0.2	11.99	3.8e-33	3.2e-31	110.02	0.81	400.26	56.89	7976.5	2.1	0.17	12.47	1.1e-35	2.8e-34	93.44	6.51	298.46	26.35
HF13569	AT1G75580.1	SAUR-like auxin-responsive protein family	875.71	2.2	0.18	12.03	2.6e-33	2.2e-31	18.95	1.57	58.52	6.1	718.14	2.1	0.21	10.03	1.1e-23	1.4e-22	16.66	0.66	52.01	6.43
HF25887	AT5G52740.1	Copper transport protein family	2193.33	2.1	0.24	8.8	1.4e-18	3.6e-17	39.61	5.94	123.78	14.11	3076.55	2.1	0.24	8.49	2.1e-17	1.9e-16	58.83	13.61	188.33	14.81
HF33208	AT5G40010.1	AAA-ATPase 1	6208.6	2.1	0.19	11.15	6.8e-29	4e-27	38.2	4.4	120.86	8.61	11139.4	2.1	0.19	11.3	1.3e-29	2.4e-28	72.91	9.49	232.59	18.94
HF40043	AT2G38470.1	WRKY DNA-binding protein 33	2382.15	2.2	0.21	10.53	6.5e-26	3.1e-24	12.61	1.66	41.06	2.99	4976.43	2.1	0.13	15.92	5e-57	3.2e-55	29.25	2.24	93.35	5.9
HF42104	AT3G03280.1	unknown protein; FUNCTIONS IN: molecular_function unknown; INVOLVED IN: N-terminal protein myristoylation; LOCATED IN: cellular_component unknown; BEST Arabidopsis thaliana protein match is: unknown protein (TAIR:AT5G17350.1); Has 137 Blast hits to 137 proteins in 11 species: Archae - 0; Bacteria - 0; Metazoa - 0; Fungi - 0; Plants - 137; Viruses - 0; Other Eukaryotes - 0 (source: NCBI BLink).	809.64	2.4	0.26	9.27	1.9e-20	5.9e-19	10.34	2.21	39.29	2	952.43	2.1	0.19	11.16	6.6e-29	1.2e-27	14.42	1.24	46.14	4.42
HF43099	NA	NA	395510	2.7	0.21	12.4	2.5e-35	2.3e-33	4484.46	335.04	19985.9	2689.74	505281	2.1	0.12	17.42	6.2e-68	6.3e-66	7963.4	296.61	26737.7	946.82
HF43111	AT3G16770.1	ethylene-responsive element binding protein	1806.5	2.2	0.24	9.02	2e-19	5.5e-18	24.48	1.87	77.32	13.62	1899.55	2.1	0.18	11.76	6.4e-32	1.4e-30	27.12	3.42	88.17	6.45
HF08005	AT4G17260.1	Lactate/malate dehydrogenase family protein	1533.18	3.5	0.24	14.76	2.6e-49	5e-47	5.67	0.58	47.33	6.74	1914.73	2	0.16	12.56	3.5e-36	9.4e-35	19.11	1.07	55.9	4.75
HF08743	AT5G20885.1	RING/U-box superfamily protein	2030.82	2	0.16	12.4	2.8e-35	2.6e-33	31.5	2.45	93.75	6.71	2874.13	2	0.18	10.85	1.9e-27	3.2e-26	47.16	4.79	142.28	12.2
HF10219	AT5G41761.1	unknown protein; FUNCTIONS IN: molecular_function unknown; INVOLVED IN: biological_process unknown; LOCATED IN: cellular_component unknown; BEST Arabidopsis thaliana protein match is: unknown protein (TAIR:AT3G55570.1); Has 30201 Blast hits to 17322 proteins in 780 species: Archae - 12; Bacteria - 1396; Metazoa - 17338; Fungi - 3422; Plants - 5037; Viruses - 0; Other Eukaryotes - 2996 (source: NC…	1287.17	3.5	0.21	17.01	7.4e-65	3e-62	15.84	0.59	123.42	14.29	626.1	2	0.28	7.16	8.2e-13	5.2e-12	19.78	4.03	56.44	7.71
HF13329	AT2G24820.1	translocon at the inner envelope membrane of chloroplasts 55-II	1356.05	2.4	0.2	11.89	1.3e-32	1e-30	6.62	0.7	25.76	2.54	1400.38	2	0.15	13.16	1.5e-39	4.7e-38	9.09	0.69	27.66	2.28
HF13598	AT1G75810.1	unknown protein; FUNCTIONS IN: molecular_function unknown; INVOLVED IN: biological_process unknown; LOCATED IN: endomembrane system; EXPRESSED IN: 24 plant structures; EXPRESSED DURING: 15 growth stages; Has 13 Blast hits to 13 proteins in 5 species: Archae - 0; Bacteria - 0; Metazoa - 0; Fungi - 0; Plants - 13; Viruses - 0; Other Eukaryotes - 0 (source: NCBI BLink).	124.27	2.6	0.27	9.52	1.8e-21	6e-20	2.79	0.4	11.22	0.35	104.85	2	0.38	5.33	9.6e-08	3.9e-07	2.85	0.67	9.35	1.47
HF16917	NA	NA	245.31	2.8	0.29	9.7	2.9e-22	1e-20	4.05	0.59	22.19	2.59	392.44	2	0.2	10.36	4e-25	5.8e-24	11.32	1.16	35.9	2.61
HF17406	AT5G60900.1	receptor-like protein kinase 1	1012.52	2	0.18	11.35	7.8e-30	4.9e-28	5.32	0.81	16.06	0.45	1017.93	2	0.14	14.07	5.7e-45	2.3e-43	6.08	0.5	18.74	1.3
HF19344	AT2G18050.1	histone H1-3	3787.01	2	0.26	7.9	2.8e-15	5.3e-14	65.13	2.29	186.1	35	1114.59	2	0.23	8.56	1.2e-17	1.1e-16	20.25	2.98	59.67	9.53
HF19438	AT2G07751.1	NADH:ubiquinone/plastoquinone oxidoreductase. chain 3 protein	1297.76	3.2	0.31	10.35	4.2e-25	1.9e-23	4.86	0.38	32.18	8.41	322.34	2	0.26	7.61	2.7e-14	2e-13	2.63	0.1	7.19	1.31
HF20131	NA	NA	210.84	2.1	0.25	8.57	1e-17	2.4e-16	2.23	0.23	7.41	0.81	211.73	2	0.26	7.55	4.5e-14	3.1e-13	2.59	0.24	7.39	0.92
HF24146	AT1G65520.1	delta(3). delta(2)-enoyl CoA isomerase 1	172.53	2.3	0.28	8.21	2.2e-16	4.5e-15	1.97	0.12	6.98	1.12	243.95	2	0.22	9.05	1.4e-19	1.5e-18	3.5	0.34	10.15	0.5
HF27773	AT2G37970.1	SOUL heme-binding family protein	3373.83	2.4	0.15	15.83	1.9e-56	5.5e-54	36.87	1.17	141.41	12.14	1934.71	2	0.14	14.89	3.7e-50	1.8e-48	27.13	0.68	83.78	3.76
HF28286	AT4G02860.1	Phenazine biosynthesis PhzC/PhzF protein	334.56	2.2	0.25	9.04	1.6e-19	4.4e-18	2.24	0.1	8.36	1.42	400.08	2	0.2	9.96	2.2e-23	2.9e-22	3.46	0.22	11.18	1.3
HF35717	ATCG00430.1	photosystem II reaction center protein G	280.38	2.3	0.25	9.04	1.6e-19	4.5e-18	4.35	0.48	14.22	1.55	228.1	2	0.24	8.4	4.5e-17	4e-16	3.97	0.67	13.28	0.25
HF42261	AT2G01150.1	RING-H2 finger protein 2B	2211.89	2.3	0.31	7.19	6.5e-13	9.4e-12	19.73	1.62	65.3	16.22	1255.09	2	0.19	10.4	2.5e-25	3.7e-24	13.55	1.59	38.96	5.18

## Sheet: 12 d wet + 8 d dry down
			12 d wet + 8 d dry (2018)										12 d wet + 8 d dry (2019)
Gene ID	AGI Locus Code	Description	baseMean	log2FoldChange	lfcSE	stat	pvalue	padj (FDR)	Mean TPM (control)	SE (control)	Mean TPM (moisture)	SE (moisture)	baseMean	log2FoldChange	lfcSE	stat	pvalue	padj (FDR)	Mean TPM (control)	SE (control)	Mean TPM (moisture)	SE (moisture)
HF00962	AT5G48485.1	Bifunctional inhibitor/lipid-transfer protein/seed storage 2S albumin superfamily protein	13521.6	-2	0.22	-9.35	8.52e-21	7.54e-19	483.507	29.4512	126.357	15.366	7073.12	-2.2	0.28	-7.8	6.43e-15	5.07e-14	302.75	41.2671	64.04	8.58616

## Sheet: 12 d wet + 8 d dry up
			12 d wet + 8 d dry (2018)										12 d wet + 8 d dry (2019)
Gene ID	AGI Locus Code	Description	baseMean	log2FoldChange	lfcSE	stat	pvalue	padj (FDR)	Mean TPM (control)	SE (control)	Mean TPM (moisture)	SE (moisture)	baseMean	log2FoldChange	lfcSE	stat	pvalue	padj (FDR)	Mean TPM (control)	SE (control)	Mean TPM (moisture)	SE (moisture)
HF19992	AT3G52790.1	peptidoglycan-binding LysM domain-containing protein	55.17	7.3	1.22	5.98	2.2e-09	6.9e-08	0.02	0.02	5.93	1.79	69.98	9.7	1.21	8.01	1.1e-15	9.5e-15	0	0	7.8	0.52
HF28208	AT5G09530.1	hydroxyproline-rich glycoprotein family protein	1841.22	9.2	0.53	17.5	1.4e-68	1.9e-65	0.1	0.03	62.79	16.47	8094.01	9.7	0.23	41.64	0	0	0.4	0.09	300.24	31.87
HF22199	NA	NA	270.98	6.9	1.84	3.73	0.00019	0.0025	0.24	0.24	21.95	2.96	1026.15	9.4	0.48	19.44	3.5e-84	2.8e-82	0.14	0.04	90.89	9.12
HF15094	NA	NA	723.36	8.3	0.55	15	6.9e-51	2.9e-48	0.37	0.18	96.45	21.62	2765.95	9.3	0.31	29.64	4.5e-193	1.4e-190	0.75	0.09	391.04	46.82
HF23919	AT2G40370.1	laccase 5	981.91	9.6	1.57	6.12	9.1e-10	3e-08	0.07	0.03	27.57	7.92	5381.18	9	0.24	37.62	0	0	0.32	0.05	160.86	20.76
HF40034	AT2G30210.1	laccase 3	4472.88	9	0.46	19.56	3.6e-85	2e-81	0.22	0.06	105.3	30.77	17740.5	9	0.3	29.97	2.6e-197	8.5e-195	0.89	0.16	456.84	49.78
HF29485	AT4G21440.1	MYB-like 102	170.05	8.9	1.17	7.68	1.6e-14	9e-13	0.02	0.02	6.99	2.36	664.49	8.7	0.48	18.32	5.8e-75	3.9e-73	0.08	0.03	28.18	1.85
HF33626	AT4G21440.1	MYB-like 102	273.21	8.2	1.46	5.58	2.5e-08	6.7e-07	0.04	0.04	11.49	3.54	788.06	8.7	0.45	19.48	1.5e-84	1.2e-82	0.07	0.02	33.4	3.19
HF22198	NA	NA	1253.43	8	0.46	17.4	8.6e-68	1.1e-64	0.4	0.07	91.82	21.78	3998.45	8.6	0.49	17.53	9.1e-69	5.3e-67	0.97	0.3	327.13	41.94
HF27393	AT5G67210.1	Protein of unknown function (DUF579)	864.54	7.5	0.56	13.48	2e-41	5.3e-39	0.22	0.15	34.41	7.63	2176.27	8.6	0.27	31.89	3.8e-223	1.4e-220	0.26	0.02	95.31	7.89
HF15093	NA	NA	2311.55	7.9	0.47	17.06	3e-65	3e-62	1.09	0.49	267.06	60.67	8280.45	8.5	0.2	43.15	0	0	2.7	0.38	1060.66	119.88
HF11697	AT4G20800.1	FAD-binding Berberine family protein	441.94	8.1	0.59	13.85	1.2e-43	3.8e-41	0.07	0.06	17.84	2.43	1181.11	8.4	0.35	24.17	4.2e-129	6.5e-127	0.13	0.03	49.36	6.32
HF13943	AT3G22600.1	Bifunctional inhibitor/lipid-transfer protein/seed storage 2S albumin superfamily protein	1670.61	8.7	0.59	14.73	3.9e-49	1.5e-46	0.29	0.18	133.32	34.08	4229.57	8.4	0.21	40.58	0	0	0.97	0.1	355.73	30.15
HF25225	AT3G11430.1	glycerol-3-phosphate acyltransferase 5	615.87	7.3	0.57	12.81	1.4e-37	3.2e-35	0.11	0.06	18.3	3.93	2304.13	8.4	0.57	14.75	3.1e-49	1.1e-47	0.22	0.09	75.02	8.84
HF25449	AT2G40370.1	laccase 5	3360.51	8.8	0.89	9.81	1.1e-22	1e-20	0.1	0.07	42.43	10.91	14085.1	8.4	0.18	45.95	0	0	0.55	0.09	193.17	20
HF40600	NA	NA	2478.42	7.5	0.85	8.82	1.2e-18	9e-17	1.15	0.7	193.82	45.51	7351.41	8.4	0.2	42.54	0	0	1.94	0.3	628.41	65.51
HF13713	AT5G19410.1	ABC-2 type transporter family protein	974.82	8.1	0.48	16.77	3.8e-63	3.3e-60	0.09	0.04	22.47	4.41	2720.01	8.3	0.23	36.16	2.2e-286	1.3e-283	0.23	0.06	68.55	5.32
HF24618	AT3G18400.1	NAC domain containing protein 58	400.81	8.4	0.65	12.87	6.3e-38	1.5e-35	0.05	0.04	15.55	2.63	1157.64	8.3	0.33	25.09	5.7e-139	1e-136	0.15	0	47.33	4.57
HF28230	AT3G22600.1	Bifunctional inhibitor/lipid-transfer protein/seed storage 2S albumin superfamily protein	1562.92	8.7	0.48	18.23	2.9e-74	5.8e-71	0.13	0.07	56.06	10.06	6272.84	8.3	0.2	40.66	0	0	0.84	0.09	246.02	29.95
HF32136	AT5G37690.1	SGNH hydrolase-type esterase superfamily protein	13496.9	8.2	0.45	18.02	1.3e-72	2e-69	1.9	0.87	534.33	124.2	39912	8.3	0.15	54.69	0	0	5.63	0.52	1729.7	155.66
HF28008	AT2G37360.1	ABC-2 type transporter family protein	1057.11	6.5	0.39	16.72	1e-62	8e-60	0.25	0.09	29.51	4.95	4388.92	8.2	0.19	43.5	0	0	0.46	0.02	128.65	10.03
HF34445	AT2G38080.1	Laccase/Diphenol oxidase family protein	286.92	7.5	0.64	11.76	6.5e-32	1.1e-29	0.03	0.01	7.29	1.55	1156.67	8.2	0.33	24.52	9.2e-133	1.5e-130	0.11	0.03	32.91	3.93
HF39556	NA	NA	4451.36	7.9	0.41	19.25	1.3e-82	5.2e-79	1.81	0.68	419.94	99.2	12677.5	8.2	0.38	21.4	1.4e-101	1.4e-99	4.51	0.85	1312.9	152.78
HF04731	AT2G37360.1	ABC-2 type transporter family protein	926.01	7	0.38	18.37	2.1e-75	5e-72	0.2	0.05	25.7	3.7	2895.64	8.1	0.38	21.37	2.7e-101	2.7e-99	0.29	0.07	86.16	7.58
HF09465	AT3G18400.1	NAC domain containing protein 58	368.62	8.5	0.68	12.38	3.5e-35	7.4e-33	0.05	0.03	13.78	2.29	1025.04	8.1	0.72	11.28	1.7e-29	3.2e-28	0.16	0.1	41.79	3.76
HF10270	AT1G64000.1	WRKY DNA-binding protein 56	167.11	7.6	0.75	10.06	8.4e-24	9e-22	0.04	0.03	7.74	1.04	376.35	8.1	0.51	15.9	6.6e-57	2.9e-55	0.08	0.04	18.49	1.53
HF24098	AT3G11430.1	glycerol-3-phosphate acyltransferase 5	709.77	7.4	0.57	12.93	3e-38	7e-36	0.12	0.08	22.11	4.65	2884.67	8.1	0.23	35.8	9.5e-281	5.5e-278	0.35	0.07	95.62	9.14
HF24833	AT3G47510.1	unknown protein; FUNCTIONS IN: molecular_function unknown; INVOLVED IN: biological_process unknown; LOCATED IN: endomembrane system; EXPRESSED IN: 19 plant structures; EXPRESSED DURING: 11 growth stages; Has 15 Blast hits to 15 proteins in 7 species: Archae - 0; Bacteria - 0; Metazoa - 0; Fungi - 0; Plants - 15; Viruses - 0; Other Eukaryotes - 0 (source: NCBI BLink).	905.62	8.3	0.6	13.85	1.2e-43	3.7e-41	0.07	0.05	17.96	4.81	2697.72	8.1	0.22	36.19	8e-287	4.8e-284	0.25	0.05	53.36	4.21
HF34455	AT5G58860.1	cytochrome P450. family 86. subfamily A. polypeptide 1	5937.09	7.6	0.34	22.14	1.2e-108	3.3e-104	0.85	0.23	171.27	32.11	17594.9	8.1	0.16	51.22	0	0	2.03	0.2	553.47	51.95
HF37041	AT2G03200.1	Eukaryotic aspartyl protease family protein	1143.8	8.2	0.57	14.52	9.7e-48	3.4e-45	0.11	0.06	34.79	7.39	4304.2	8.1	0.2	39.92	0	0	0.52	0.09	139.68	13.67
HF39708	AT1G52690.2	Late embryogenesis abundant protein (LEA) family protein	132.53	7.6	0.91	8.35	6.7e-17	4.5e-15	0.07	0.04	12.42	6	87.72	8.1	1.07	7.56	4e-14	3e-13	0.04	0.04	7.86	1.98
HF13944	AT3G22620.1	Bifunctional inhibitor/lipid-transfer protein/seed storage 2S albumin superfamily protein	1487.3	7.9	0.44	18.02	1.3e-72	2e-69	0.32	0.07	103.1	29.6	3938.9	8	0.39	20.48	3.2e-93	2.9e-91	1.08	0.27	284.77	24.51
HF21660	AT4G33330.2	plant glycogenin-like starch initiation protein 3	528.4	7.7	1.13	6.81	9.6e-12	4e-10	0.07	0.05	13.4	3.12	2202.62	8	0.24	32.72	9.4e-235	3.7e-232	0.25	0.05	58.84	6.36
HF26074	AT5G54160.1	O-methyltransferase 1	405.13	8	0.59	13.61	3.4e-42	9.4e-40	0.08	0.05	16.32	3.45	1643.35	8	0.46	17.3	4.4e-67	2.5e-65	0.34	0.1	68.48	7.43
HF33677	AT2G32300.1	uclacyanin 1	344.84	7.8	0.68	11.57	5.9e-31	9.6e-29	0.1	0.08	21.65	4.76	1262.92	8	0.29	27.8	4.3e-170	1.1e-167	0.31	0.08	82.52	6.35
HF08054	AT5G23190.1	cytochrome P450. family 86. subfamily B. polypeptide 1	619.13	6.7	0.38	17.58	3.6e-69	5.2e-66	0.16	0.05	15.7	2.49	2642.6	7.9	0.24	33.22	5.3e-242	2.4e-239	0.32	0.06	73.09	8.75
HF10395	AT2G21100.1	Disease resistance-responsive (dirigent-like protein) family protein	876.21	8.8	0.57	15.54	1.7e-54	9.8e-52	0.13	0.04	61.42	12.8	1713.18	7.9	0.43	18.23	2.9e-74	1.9e-72	0.65	0.19	129.7	10.94
HF21173	AT1G47510.1	inositol polyphosphate 5-phosphatase 11	134.01	8.6	1.13	7.62	2.5e-14	1.3e-12	0.01	0.01	6.1	2.06	444.55	7.9	0.45	17.5	1.4e-68	7.9e-67	0.09	0.04	19.95	2.37
HF25410	AT3G55990.1	Plant protein of unknown function (DUF828)	392.11	7.7	0.55	13.93	4.2e-44	1.3e-41	0.06	0.03	10.79	2.09	1744.31	7.9	0.25	31.98	2e-224	7.4e-222	0.22	0.08	51.51	3.86
HF28229	AT2G48140.1	Bifunctional inhibitor/lipid-transfer protein/seed storage 2S albumin superfamily protein	1312.49	7.8	0.94	8.3	1e-16	6.7e-15	0.43	0.3	89.79	16.79	3959.5	7.9	0.19	40.76	0	0	1.17	0.26	288.56	23.9
HF42276	AT1G68850.1	Peroxidase superfamily protein	1655.83	7.7	0.46	16.69	1.6e-62	1.3e-59	0.39	0.18	83.8	16.63	5042.58	7.9	0.2	40.58	0	0	1.19	0.19	276.09	29.69
HF23954	AT3G55990.1	Plant protein of unknown function (DUF828)	325.65	7.3	0.57	12.81	1.4e-37	3.2e-35	0.06	0.04	9.47	2.36	1001.54	7.8	0.3	25.8	8.6e-147	1.7e-144	0.14	0.02	30.65	2.68
HF27511	AT2G23540.1	GDSL-like Lipase/Acylhydrolase superfamily protein	1878.22	8	0.55	14.54	6.7e-48	2.5e-45	0.29	0.19	69.89	14.52	4932.63	7.8	0.2	39.68	0	0	0.87	0.14	195.1	19.62
HF30356	AT5G20270.1	heptahelical transmembrane protein1	315.55	6.4	0.56	11.36	6.6e-30	1e-27	0.15	0.07	11.8	3.43	839.03	7.8	0.34	23.17	9.6e-119	1.3e-116	0.15	0.02	32.88	3.83
HF36466	AT3G52820.1	purple acid phosphatase 22	1268.06	7.6	0.91	8.4	4.6e-17	3.1e-15	0.26	0.18	43.9	10.12	7137.81	7.8	0.31	24.88	1.3e-136	2.2e-134	1.2	0.21	255.73	35.38
HF14632	AT3G60270.1	Cupredoxin superfamily protein	1801.15	7.8	0.43	18.08	5e-73	9.2e-70	0.63	0.3	148.73	32.54	3339.34	7.7	0.18	41.75	0	0	1.49	0.16	290.33	20.58
HF14837	AT1G64000.1	WRKY DNA-binding protein 56	134.64	7.3	0.72	10.06	8.6e-24	9.2e-22	0.06	0.02	7.88	0.87	452.9	7.7	0.42	18.25	2.2e-74	1.5e-72	0.09	0.04	28.72	2.88
HF40167	AT5G58860.1	cytochrome P450. family 86. subfamily A. polypeptide 1	3592.01	7.6	0.91	8.41	4e-17	2.8e-15	0.57	0.37	103.81	20.05	10665.7	7.7	0.16	49.4	0	0	1.66	0.13	332.44	33.37
HF42085	AT4G09460.1	myb domain protein 6	123.99	7.2	0.84	8.53	1.5e-17	1.1e-15	0.06	0.06	7.85	2.35	252.35	7.7	0.55	13.93	4.1e-44	1.3e-42	0.06	0.03	16.91	1.84
HF09280	AT1G74460.1	GDSL-like Lipase/Acylhydrolase superfamily protein	2807.68	7.7	0.4	19.28	8.1e-83	3.7e-79	0.51	0.24	109.04	16.58	6769.46	7.6	0.35	21.75	7e-105	7.7e-103	1.49	0.29	282.47	22.66
HF18512	AT5G20270.1	heptahelical transmembrane protein1	647.53	8.4	0.62	13.65	2.2e-42	6.1e-40	0.05	0.03	15.1	4.59	1617.41	7.6	0.23	32.84	1.8e-236	7.3e-234	0.21	0.02	38.98	2.86
HF43360	AT3G22620.1	Bifunctional inhibitor/lipid-transfer protein/seed storage 2S albumin superfamily protein	1875.83	7.1	0.54	13.23	5.6e-40	1.4e-37	0.45	0.29	76.06	21.21	4973.21	7.6	0.31	24.78	1.6e-135	2.7e-133	0.83	0.21	220.65	16.67
HF08875	AT5G41040.1	HXXXD-type acyl-transferase family protein	2664.17	7.4	0.49	15.35	3.7e-53	1.8e-50	0.89	0.47	149.84	26.75	4015.82	7.5	0.19	40.17	0	0	1.29	0.28	240.74	19.39
HF08881	AT1G08510.1	fatty acyl-ACP thioesterases B	302.79	8.4	0.7	12.05	2e-33	3.8e-31	0.03	0.01	10.97	1.58	794.85	7.5	0.31	24.34	7.2e-131	1.2e-128	0.16	0.02	30.7	2.26
HF10332	AT2G19990.1	pathogenesis-related protein-1-like	101.2	4.5	0.46	9.81	1e-22	1e-20	0.36	0.09	7.43	0.82	141.13	7.5	0.69	10.86	1.8e-27	3e-26	0.06	0.02	11.98	1.69
HF36465	AT3G52780.1	Purple acid phosphatases superfamily protein	1677.4	7.7	0.41	18.7	5.4e-78	1.4e-74	0.28	0.13	59.5	10.99	5975.67	7.5	0.34	22.38	6.7e-111	8.1e-109	1.24	0.24	223.17	36.7
HF00752	AT3G24130.1	Pectin lyase-like superfamily protein	1479.8	8.3	0.57	14.59	3.4e-48	1.3e-45	0.21	0.14	61.31	12.99	3487.93	7.4	0.4	18.48	2.9e-76	1.9e-74	0.88	0.23	154.12	12.51
HF12873	AT2G24430.2	NAC domain containing protein 38	453.1	6.8	1.39	4.93	8.4e-07	1.7e-05	0.19	0.17	17.47	3.63	917.36	7.4	0.27	26.98	2.3e-160	5.2e-158	0.22	0.04	37.31	2.37
HF28517	AT1G02640.1	beta-xylosidase 2	918.99	7.3	0.58	12.43	1.7e-35	3.7e-33	0.12	0.08	18.68	6.36	3828.33	7.4	0.33	22.28	6.2e-110	7.3e-108	0.46	0.11	79.47	7.29
HF28557	AT1G59870.1	ABC-2 and Plant PDR ABC-type transporter family protein	3038.55	6.1	0.36	16.62	4.7e-62	3.6e-59	0.45	0.11	31.27	8.45	11535.4	7.4	0.14	53.63	0	0	0.79	0.05	124.88	10.56
HF36484	AT2G36380.1	pleiotropic drug resistance 6	412.42	6.2	0.63	9.78	1.4e-22	1.3e-20	0.1	0.03	5.41	2.29	1091.47	7.4	0.26	27.9	3e-171	7.8e-169	0.14	0.03	15.03	1.28
HF40961	AT1G34670.1	myb domain protein 93	270.65	9	0.9	9.97	2e-23	2.1e-21	0.03	0.01	11.93	2.2	570.96	7.4	0.34	21.84	8.8e-106	9.7e-104	0.17	0.05	26.59	1.61
HF44347	AT1G34670.1	myb domain protein 93	467.64	8.1	0.67	12.13	7.8e-34	1.5e-31	0.07	0.05	19.87	5.1	1098.29	7.4	0.27	27.35	1e-164	2.4e-162	0.31	0.08	48.39	5.04
HF24205	AT5G13580.1	ABC-2 type transporter family protein	3113.94	7.5	0.44	16.95	1.8e-64	1.6e-61	0.49	0.17	90.6	13.9	8743.45	7.3	0.17	43.87	0	0	1.78	0.15	273.79	23.59
HF26667	NA	NA	123.23	10.3	1.3	7.94	2e-15	1.2e-13	0	0	17.16	5	265.55	7.3	0.47	15.54	2e-54	8e-53	0.21	0.08	36.59	3.41
HF18184	AT1G29640.1	Protein of unknown function. DUF584	102.15	5.3	0.53	9.85	6.7e-23	6.7e-21	0.21	0.09	8.74	2.07	283.92	7.2	0.47	15.38	2.4e-53	9.4e-52	0.21	0.03	24.92	3.92
HF24488	AT1G17950.1	myb domain protein 52	186.65	7.2	0.65	11.16	6.7e-29	9.6e-27	0.03	0.01	8.51	1.91	420.78	7.2	0.38	18.96	3.5e-80	2.5e-78	0.17	0.09	19.49	1.6
HF25913	AT5G24080.1	Protein kinase superfamily protein	334.24	6.7	0.66	10.19	2.3e-24	2.6e-22	0.06	0.04	6.07	1.68	660.83	7.2	0.31	23.4	4.2e-121	5.9e-119	0.08	0.01	12.67	1.08
HF28874	AT1G78950.1	Terpenoid cyclases family protein	5441.22	7.4	0.97	7.64	2.2e-14	1.2e-12	0.6	0.44	98.56	27.54	15056.8	7.2	0.32	22.9	4.8e-116	6.2e-114	1.87	0.41	280.69	22.94
HF31273	AT2G23540.1	GDSL-like Lipase/Acylhydrolase superfamily protein	1087.18	7.7	0.45	17.26	9.8e-67	1.1e-63	0.24	0.09	47.77	9.69	2903.84	7.2	0.19	38.23	0	0	0.89	0.17	131.85	11.26
HF33024	AT5G14360.1	Ubiquitin-like superfamily protein	98.43	7.5	0.93	8.09	6.1e-16	3.8e-14	0.04	0.02	7.06	1.61	157.13	7.2	0.58	12.33	6.4e-35	1.5e-33	0.07	0.05	11.86	1.41
HF43195	AT4G15610.1	Uncharacterised protein family (UPF0497)	1548.19	6.5	0.42	15.28	1.1e-52	5e-50	1.17	0.55	99.71	21.71	4207.37	7.2	0.18	40.26	0	0	2.05	0.36	294.45	27.35
HF44411	AT1G72230.1	Cupredoxin superfamily protein	2828.4	7.4	0.43	17.03	5.3e-65	5.1e-62	1.24	0.36	217.56	57.17	5984.8	7.2	0.17	42.76	0	0	3.44	0.55	484.75	35.3
HF06968	AT3G07970.1	Pectin lyase-like superfamily protein	1297.97	7.6	0.56	13.61	3.5e-42	9.8e-40	0.24	0.16	42.49	8.37	2501.05	7.1	0.2	36.27	4.3e-288	2.7e-285	0.61	0.14	87.9	6.27
HF30503	AT2G26910.1	pleiotropic drug resistance 4	2701.23	6.1	0.45	13.54	9.3e-42	2.6e-39	0.45	0.23	31.94	9.73	15428.2	7.1	0.14	50.16	0	0	1.39	0.07	189.2	17.31
HF31153	AT2G18360.1	alpha/beta-Hydrolases superfamily protein	1904.06	7.4	0.51	14.43	3.2e-47	1.1e-44	0.55	0.32	86.77	14.27	3608.8	7.1	0.17	42.65	0	0	1.28	0.18	175.77	12.44
HF35356	AT1G34670.1	myb domain protein 93	265.61	7.7	0.62	12.53	5.1e-36	1.1e-33	0.05	0.02	12.09	2.56	575.76	7.1	0.32	22.19	4.5e-109	5.2e-107	0.2	0.07	26.9	2.2
HF06289	AT2G28550.1	related to AP2.7	241.27	4.4	0.49	9.13	7e-20	5.8e-18	0.33	0.13	7.07	1.93	695.62	7	0.28	25.08	7.9e-139	1.4e-136	0.18	0.01	21.65	1.35
HF08011	AT2G40260.1	Homeodomain-like superfamily protein	157.38	4.7	0.49	9.72	2.5e-22	2.4e-20	0.24	0.03	7.27	1.81	352.97	7	0.4	17.43	4.5e-68	2.6e-66	0.15	0.05	17.38	2.08
HF23799	AT5G07475.1	Cupredoxin superfamily protein	956.98	9.3	0.6	15.36	2.9e-53	1.5e-50	0.12	0.05	71.2	14.76	1315.3	7	0.6	11.81	3.4e-32	7e-31	0.85	0.39	104.14	9.24
HF32957	AT5G14130.1	Peroxidase superfamily protein	230.78	8.4	0.81	10.3	7.2e-25	8.5e-23	0.02	0.02	6.73	2.04	313.46	7	0.4	17.6	2.4e-69	1.4e-67	0.08	0.02	9.2	0.77
HF43304	AT1G47480.1	alpha/beta-Hydrolases superfamily protein	226.8	8.8	0.94	9.35	8.4e-21	7.5e-19	0.02	0	10.87	2.68	635.53	7	0.29	24.3	2.1e-130	3.3e-128	0.25	0.1	32.14	1.33
HF03449	AT4G26790.2	GDSL-like Lipase/Acylhydrolase superfamily protein	1716.99	7.5	0.41	18.3	7.9e-75	1.7e-71	0.44	0.19	74.76	14.54	3076.91	6.9	0.16	41.77	0	0	1.2	0.17	143.22	9.64
HF07064	AT2G18370.1	Bifunctional inhibitor/lipid-transfer protein/seed storage 2S albumin superfamily protein	7042.29	7.7	0.37	20.54	9.3e-94	8.6e-90	3.44	1.62	717.55	133.14	11323.3	6.9	0.17	40.27	0	0	10.78	1.52	1206.25	106.28
HF08876	AT5G41040.1	HXXXD-type acyl-transferase family protein	1182.35	7.9	0.37	21.58	2.6e-103	3.5e-99	0.49	0.25	117.05	12.58	2027.8	6.9	0.19	35.5	5.7e-276	3e-273	1.85	0.38	212.34	16.15
HF11445	AT3G12720.1	myb domain protein 67	272.46	7.6	1.65	4.59	4.4e-06	8e-05	0.07	0.07	13.35	6.01	306.19	6.9	0.39	17.61	2e-69	1.2e-67	0.14	0.05	14.85	0.81
HF28397	AT4G15800.1	ralf-like 33	64.89	7.5	1.14	6.59	4.3e-11	1.7e-09	0.04	0.04	7.81	1.71	172.73	6.9	0.52	13.43	4.2e-41	1.2e-39	0.17	0.08	21.86	1.43
HF33028	AT3G27400.1	Pectin lyase-like superfamily protein	4259.34	6.5	0.39	16.55	1.6e-61	1.1e-58	0.92	0.1	82.24	20.34	9586.22	6.9	0.15	45.06	0	0	1.77	0.23	208.96	18.73
HF33493	AT5G15900.1	TRICHOME BIREFRINGENCE-LIKE 19	776.36	6.8	0.41	16.43	1.2e-60	8.1e-58	0.23	0.07	25.15	4.31	1642.01	6.9	0.2	33.61	1.1e-247	5.3e-245	0.51	0.04	58.02	5.17
HF36945	AT5G37690.1	SGNH hydrolase-type esterase superfamily protein	573.88	6.2	0.5	12.37	3.6e-35	7.5e-33	0.26	0.13	22.38	4.77	1434.42	6.9	0.21	32.64	1e-233	4e-231	0.43	0.04	60.52	4.7
HF41529	AT1G08510.1	fatty acyl-ACP thioesterases B	226.06	8	0.75	10.65	1.8e-26	2.3e-24	0.02	0.01	8.34	2.17	437.51	6.9	0.33	20.93	2.6e-97	2.5e-95	0.14	0.01	16.95	1.29
HF44224	AT2G21540.2	SEC14-like 3	594.93	6.4	0.42	15.39	2e-53	1.1e-50	0.17	0.07	14.46	3.15	1689.36	6.9	0.58	11.81	3.3e-32	6.9e-31	0.39	0.18	43.53	3.55
HF06053	AT5G22810.1	GDSL-like Lipase/Acylhydrolase superfamily protein	1757.01	7.9	0.54	14.57	4.4e-48	1.6e-45	0.13	0.08	30.95	6.68	1811.66	6.8	0.45	15.29	9.4e-53	3.7e-51	0.33	0.1	33.46	2.25
HF13050	AT1G46480.1	WUSCHEL related homeobox 4	110.35	8.3	1.13	7.35	2e-13	9.9e-12	0.02	0.02	6.57	1.52	466.55	6.8	0.32	21.49	1.7e-102	1.8e-100	0.29	0.04	28.73	2.15
HF29479	AT4G03270.1	Cyclin D6;1	286.46	8.2	1.32	6.22	5.1e-10	1.7e-08	0.05	0.05	11.57	3.66	710.18	6.8	0.28	24.14	8.7e-129	1.4e-126	0.26	0.07	30.18	3.12
HF31060	AT4G36220.1	ferulic acid 5-hydroxylase 1	666.98	5.7	0.3	18.82	4.9e-79	1.4e-75	0.35	0.03	18.88	2.12	1210.93	6.8	0.43	15.81	2.8e-56	1.2e-54	0.36	0.11	37.19	2.13
HF09812	AT5G14740.2	carbonic anhydrase 2	299.61	6.7	0.64	10.45	1.5e-25	1.9e-23	0.15	0.1	16.24	5.38	672.58	6.7	0.31	22.09	4.4e-108	5e-106	0.35	0.02	37.43	6
HF25470	AT5G05340.1	Peroxidase superfamily protein	3541.1	6.5	0.43	15.38	2.1e-53	1.1e-50	0.68	0.23	65.62	14.75	9750.36	6.7	0.11	61.14	0	0	1.93	0.08	196.62	8.36
HF11348	AT1G16490.1	myb domain protein 58	375.7	8.3	0.71	11.61	3.5e-31	5.8e-29	0.05	0.03	14.6	3.93	593.36	6.6	0.26	25.53	9.8e-144	1.9e-141	0.23	0.02	23.97	0.81
HF22032	AT2G18660.1	plant natriuretic peptide A	80.2	6.9	0.89	7.73	1.1e-14	6.1e-13	0.08	0.08	7.87	1.57	140.99	6.6	0.52	12.77	2.5e-37	6.2e-36	0.17	0.09	14.72	0.74
HF28870	AT1G78950.1	Terpenoid cyclases family protein	1225.57	6.3	0.54	11.69	1.5e-31	2.5e-29	0.3	0.17	22.96	8.17	2710.03	6.6	0.17	39.96	0	0	0.51	0.05	52.64	3.76
HF39778	AT5G12900.1	unknown protein; FUNCTIONS IN: molecular_function unknown; INVOLVED IN: biological_process unknown; LOCATED IN: chloroplast; EXPRESSED IN: 21 plant structures; EXPRESSED DURING: 13 growth stages; BEST Arabidopsis thaliana protein match is: unknown protein (TAIR:AT1G12330.1); Has 1807 Blast hits to 1807 proteins in 277 species: Archae - 0; Bacteria - 0; Metazoa - 736; Fungi - 347; Plants - 385; Vi…	222.77	5.6	0.53	10.58	3.7e-26	4.6e-24	0.12	0.04	5.61	1.16	687.24	6.6	0.25	26.79	3.8e-158	8.5e-156	0.19	0.06	18.5	0.62
HF01424	AT4G22680.1	myb domain protein 85	192.18	7.6	0.74	10.2	1.9e-24	2.2e-22	0.06	0.06	9.24	2.34	219.82	6.5	0.43	15.31	6.1e-53	2.4e-51	0.12	0.05	10.77	1.14
HF08151	AT1G49960.1	Xanthine/uracil permease family protein	1107.29	5.5	0.33	16.74	7.1e-63	6e-60	0.62	0.18	29.75	6.96	3925.74	6.5	0.16	40.92	0	0	1.28	0.11	111.57	9.05
HF21831	AT2G24430.2	NAC domain containing protein 38	308.29	7	0.58	12.16	5.2e-34	1e-31	0.1	0.08	12.77	2.8	478.1	6.5	0.28	23.27	9.1e-120	1.3e-117	0.24	0.04	20.25	1
HF23900	AT5G05340.1	Peroxidase superfamily protein	33045.8	5.8	0.38	15.1	1.6e-51	7e-49	26.94	5.28	1522.07	360.88	68150.6	6.5	0.13	51.42	0	0	38.53	3.79	3435.64	186.14
HF29163	NA	NA	111.69	6.1	0.62	9.91	3.6e-23	3.7e-21	0.16	0.04	10.57	2.03	225.93	6.5	0.39	16.51	3.3e-61	1.6e-59	0.41	0.19	23.51	1.19
HF29374	AT1G05100.1	mitogen-activated protein kinase kinase kinase 18	226.42	4.6	0.47	9.87	5.4e-23	5.4e-21	0.4	0.11	9.17	1.96	293.24	6.5	0.36	17.8	6.7e-71	4.1e-69	0.16	0.03	12.89	1.32
HF17569	AT1G34670.1	myb domain protein 93	374.18	6.6	0.48	13.67	1.5e-42	4.2e-40	0.17	0.09	16.11	3.8	715.93	6.4	0.25	25.48	2.9e-143	5.6e-141	0.34	0.1	31.89	2.99
HF24546	AT1G18250.1	Pathogenesis-related thaumatin superfamily protein	488.19	7.1	0.52	13.75	5.1e-43	1.5e-40	0.23	0.03	26.94	6.48	2546.61	6.4	0.19	34.08	1.7e-254	8.2e-252	1.94	0.32	155.98	15.54
HF26901	AT1G29000.1	Heavy metal transport/detoxification superfamily protein	342.48	7.4	0.66	11.28	1.6e-29	2.4e-27	0.1	0.09	16.94	2.68	484.41	6.4	0.31	20.88	8.7e-97	8.1e-95	0.31	0.07	25.08	3.14
HF07407	AT1G70140.1	formin 8	613.85	6.2	0.64	9.72	2.6e-22	2.4e-20	0.17	0.11	11.41	2.59	2131.73	6.3	0.17	37.89	0	0	0.56	0.03	42.38	3.58
HF15156	AT2G22620.1	Rhamnogalacturonate lyase family protein	1309.53	5.8	0.42	13.71	9.2e-43	2.7e-40	0.48	0.23	27.27	6.77	5382.31	6.3	0.16	40.07	0	0	1.52	0.16	118.32	11.3
HF19702	AT5G66580.1	unknown protein; FUNCTIONS IN: molecular_function unknown; INVOLVED IN: N-terminal protein myristoylation; LOCATED IN: cellular_component unknown; BEST Arabidopsis thaliana protein match is: unknown protein (TAIR:AT3G50800.1); Has 1807 Blast hits to 1807 proteins in 277 species: Archae - 0; Bacteria - 0; Metazoa - 736; Fungi - 347; Plants - 385; Viruses - 0; Other Eukaryotes - 339 (source: NCBI B…	84.87	6.1	0.7	8.67	4.3e-18	3.1e-16	0.08	0.04	5.63	1.06	145.48	6.3	0.49	12.89	4.8e-38	1.2e-36	0.11	0.04	10.54	1.6
HF25475	AT3G10960.1	AZA-guanine resistant1	519.33	6.1	0.45	13.42	4.5e-41	1.2e-38	0.19	0.03	13.25	3.6	1854.49	6.3	0.2	32.02	5.5e-225	2.1e-222	0.68	0.06	51.16	6.14
HF33389	AT3G02100.1	UDP-Glycosyltransferase superfamily protein	219.52	7.5	0.66	11.29	1.5e-29	2.3e-27	0.03	0.02	6.21	0.95	432.85	6.3	0.3	20.86	1.3e-96	1.2e-94	0.15	0.04	13.32	1.26
HF28450	AT3G62860.1	alpha/beta-Hydrolases superfamily protein	284.66	4.1	0.43	9.51	1.9e-21	1.7e-19	0.54	0.08	11.2	4.02	872.51	6.2	0.22	28.04	5.1e-173	1.4e-170	0.52	0.06	35.54	3.44
HF28863	AT1G78950.1	Terpenoid cyclases family protein	909.34	7.3	1.38	5.28	1.3e-07	3.1e-06	0.14	0.13	19.39	6.71	2095.34	6.2	0.36	17.46	3e-68	1.7e-66	0.61	0.15	45.46	4.46
HF17521	AT1G72230.1	Cupredoxin superfamily protein	109.21	6.7	0.77	8.74	2.3e-18	1.7e-16	0.1	0.06	8.32	2.01	201.24	6.1	0.41	14.87	5.4e-50	2e-48	0.25	0.02	15.59	1.95
HF26521	AT5G49350.2	Glycine-rich protein family	693.57	7.7	0.4	19.1	2.6e-81	9.1e-78	0.27	0.07	56.9	5.54	924.57	6.1	0.49	12.4	2.5e-35	6e-34	1.12	0.48	81.23	4.46
HF28035	AT1G53270.1	ABC-2 type transporter family protein	239.39	5.8	0.54	10.79	4e-27	5.3e-25	0.08	0.03	6.03	1.25	570.81	6.1	0.26	23.77	7.4e-125	1.1e-122	0.19	0.04	15.63	1.56
HF24165	AT4G01470.1	tonoplast intrinsic protein 1;3	3869.6	5.3	0.44	12.04	2.2e-33	4.2e-31	4.99	0.54	204.99	68.54	4501.86	6	0.18	34.08	1.4e-254	6.9e-252	4.11	0.42	265.53	35.93
HF27624	AT2G18360.1	alpha/beta-Hydrolases superfamily protein	402.43	6	0.47	12.72	4.8e-37	1.1e-34	0.26	0.14	19.13	4.85	606.45	6	0.23	26.07	7.2e-150	1.5e-147	0.44	0.07	29.71	1.61
HF34770	AT3G16520.3	UDP-glucosyl transferase 88A1	4505.42	3.7	0.32	11.58	5.1e-31	8.4e-29	4.95	0.27	65.69	12.88	9987.58	6	0.13	44.32	0	0	2.75	0.18	168.51	15.64
HF24078	AT3G55560.1	AT-hook protein of GA feedback 2	357.11	4.1	0.35	11.62	3.2e-31	5.3e-29	0.88	0.16	14.52	2.87	731.44	5.9	0.21	28.69	4.7e-181	1.3e-178	0.56	0.05	32.95	1.95
HF36460	AT2G36295.1	unknown protein; Has 35333 Blast hits to 34131 proteins in 2444 species: Archae - 798; Bacteria - 22429; Metazoa - 974; Fungi - 991; Plants - 531; Viruses - 0; Other Eukaryotes - 9610 (source: NCBI BLink).	239.27	8.8	0.9	9.79	1.2e-22	1.2e-20	0.03	0.02	23.34	3.66	379.5	5.9	0.26	22.53	2.3e-112	2.8e-110	0.62	0.01	38	1.03
HF38030	AT1G02500.2	S-adenosylmethionine synthetase 1	357.27	6.4	0.46	13.79	2.8e-43	8.5e-41	0.12	0.04	12.74	2.63	371.23	5.9	0.26	22.51	3.1e-112	3.8e-110	0.2	0.03	14.2	0.2
HF40723	AT4G33790.1	Jojoba acyl CoA reductase-related male sterility protein	1130.46	4.5	0.29	15.48	4.5e-54	2.5e-51	1.1	0.27	26.31	4.52	2736.75	5.9	0.17	33.56	5.7e-247	2.6e-244	1.24	0.16	69.75	7.44
HF02576	AT5G06350.1	ARM repeat superfamily protein	12915.1	4.6	0.35	13.03	8.5e-39	2e-36	5.61	1.79	104.68	20.01	31925.5	5.8	0.14	40.71	0	0	6.81	0.35	290.73	33.65
HF32977	AT5G14180.1	Myzus persicae-induced lipase 1	553.67	4.8	0.32	15.15	7.9e-52	3.5e-49	0.51	0.14	12.42	2.15	1181.54	5.8	0.18	31.72	7.2e-221	2.6e-218	0.55	0.05	28.61	2.16
HF33775	AT1G05000.1	Phosphotyrosine protein phosphatases superfamily protein	88.07	7	0.82	8.49	2.1e-17	1.5e-15	0.03	0.02	5.46	1.01	498.56	5.8	0.52	11.26	2.2e-29	4e-28	0.58	0.24	32.94	5.74
HF40511	AT2G37170.1	plasma membrane intrinsic protein 2	788.33	5.8	0.49	11.77	5.3e-32	9.1e-30	0.64	0.19	37.66	9.34	1001.07	5.8	0.26	22.47	8.9e-112	1.1e-109	0.98	0.06	52.02	11.44
HF44165	AT1G19440.1	3-ketoacyl-CoA synthase 4	195.6	4.3	0.4	10.8	3.4e-27	4.5e-25	0.52	0.05	11.89	1.09	424.5	5.8	0.28	20.78	6.5e-96	6e-94	0.49	0.02	28.23	4.03
HF07439	AT1G27150.1	Tetratricopeptide repeat (TPR)-like superfamily protein	227.85	4.4	0.39	11.22	3.3e-29	4.8e-27	0.3	0.06	6.54	1.49	526.21	5.7	0.23	24.64	5.1e-134	8.7e-132	0.29	0.07	16.16	1.07
HF08009	AT3G42960.1	TAPETUM 1	162.67	5	0.5	9.93	3.1e-23	3.2e-21	0.12	0.03	8.43	1.53	330.99	5.7	0.29	19.81	2.3e-87	1.9e-85	0.24	0.05	18.44	1.82
HF13180	AT3G49690.1	myb domain protein 84	667.04	5.5	0.41	13.4	6.4e-41	1.6e-38	0.4	0.15	19.39	4.23	1253.72	5.7	0.16	35.39	2.1e-274	1.1e-271	0.65	0.08	39.39	2.07
HF15229	AT4G00750.1	S-adenosyl-L-methionine-dependent methyltransferases superfamily protein	236.84	5.9	0.52	11.37	5.6e-30	8.8e-28	0.1	0.02	5.64	1.37	855.71	5.7	0.2	28.03	7.9e-173	2.1e-170	0.37	0.03	21.67	2.07
HF06391	AT5G05340.1	Peroxidase superfamily protein	100.97	2.8	0.54	5.22	1.8e-07	4.2e-06	0.78	0.08	5.43	1.45	1368.54	5.6	0.69	8.11	5.1e-16	4.3e-15	1.99	0.93	90.08	18.78
HF04575	AT5G02090.1	unknown protein; Has 30 Blast hits to 30 proteins in 10 species: Archae - 0; Bacteria - 0; Metazoa - 0; Fungi - 0; Plants - 30; Viruses - 0; Other Eukaryotes - 0 (source: NCBI BLink).	98.07	6.3	0.68	9.26	2e-20	1.7e-18	0.13	0.09	11.49	1.07	79.53	5.5	0.51	10.78	4.3e-27	7.1e-26	0.26	0.1	10.14	1.03
HF25598	AT5G07475.1	Cupredoxin superfamily protein	1157.73	6.1	0.36	16.95	1.8e-64	1.6e-61	1.87	0.43	118.28	21.35	1691.79	5.5	0.18	30.37	1.6e-202	5.4e-200	3.89	0.65	184.85	15.8
HF06117	AT5G57620.1	myb domain protein 36	187.32	5.1	0.44	11.49	1.4e-30	2.2e-28	0.26	0.02	8.59	2.02	411.94	5.4	0.23	23.51	3.4e-122	4.9e-120	0.43	0.08	19.65	1.09
HF20005	AT2G36295.1	unknown protein; Has 35333 Blast hits to 34131 proteins in 2444 species: Archae - 798; Bacteria - 22429; Metazoa - 974; Fungi - 991; Plants - 531; Viruses - 0; Other Eukaryotes - 9610 (source: NCBI BLink).	69.18	5.2	0.76	6.88	6e-12	2.6e-10	0.18	0.06	7.19	2.22	72.05	5.4	0.51	10.46	1.3e-25	2e-24	0.14	0.11	7.96	0.23
HF43105	AT3G06778.1	Chaperone DnaJ-domain superfamily protein	144.32	4.6	0.6	7.63	2.4e-14	1.3e-12	0.29	0.12	7.77	2.23	276.7	5.4	0.31	17.54	7.1e-69	4.2e-67	0.34	0.11	15.2	1.56
HF18010	AT2G33790.1	arabinogalactan protein 30	1884.42	3.2	0.36	8.79	1.5e-18	1.1e-16	9.72	0.42	91.48	20.59	8571.15	5.3	0.16	33.64	5.2e-248	2.4e-245	13.26	0.99	499.56	60.35
HF20328	AT5G06790.1	unknown protein; FUNCTIONS IN: molecular_function unknown; INVOLVED IN: biological_process unknown; LOCATED IN: chloroplast; EXPRESSED IN: 9 plant structures; EXPRESSED DURING: LP.04 four leaves visible. LP.02 two leaves visible. petal differentiation and expansion stage. D bilateral stage; BEST Arabidopsis thaliana protein match is: unknown protein (TAIR:AT3G57950.1); Has 1807 Blast hits to 1807…	79.36	6.8	0.85	8.05	8.4e-16	5.2e-14	0.03	0.03	5.06	0.74	103.63	5.3	0.43	12.56	3.3e-36	8.1e-35	0.14	0.04	6.97	0.36
HF27851	AT5G02090.1	unknown protein; Has 30 Blast hits to 30 proteins in 10 species: Archae - 0; Bacteria - 0; Metazoa - 0; Fungi - 0; Plants - 30; Viruses - 0; Other Eukaryotes - 0 (source: NCBI BLink).	156.04	6.2	0.57	10.9	1.2e-27	1.6e-25	0.23	0.11	18.52	3.32	180.59	5.3	0.35	15.01	6.5e-51	2.4e-49	0.67	0.27	22.7	1.57
HF32236	AT1G74670.1	Gibberellin-regulated family protein	228.1	3.6	0.42	8.47	2.4e-17	1.7e-15	2.43	0.41	28.97	6.54	905.58	5.3	0.24	22.1	3.1e-108	3.5e-106	3.18	0.09	129.69	23.58
HF03751	AT4G33420.1	Peroxidase superfamily protein	165.5	6.4	0.6	10.68	1.3e-26	1.6e-24	0.1	0.06	7.47	1.43	154.65	5.2	0.34	15.43	1.1e-53	4.4e-52	0.24	0.03	7.49	0.35
HF02969	AT1G05420.1	ovate family protein 12	148.06	4	0.45	8.88	6.6e-19	5.2e-17	0.51	0.11	8.44	1.25	432.39	5.1	0.23	22.2	3.7e-109	4.3e-107	0.83	0.14	27.69	2.43
HF03700	AT5G54240.1	Protein of unknown function (DUF1223)	182.37	5.2	0.63	8.31	9.7e-17	6.5e-15	0.25	0.15	9.19	2.68	297.48	5.1	0.27	18.75	1.9e-78	1.4e-76	0.48	0.08	15.86	1.72
HF23917	AT5G05390.1	laccase 12	4695.56	2.1	0.36	5.91	3.5e-09	1.1e-07	22.26	2.48	101.4	25.86	11969.9	5.1	0.15	34.32	4e-258	2e-255	9.93	0.91	328.84	34.72
HF23995	AT2G38120.1	Transmembrane amino acid transporter family protein	1387.05	5.8	0.37	15.73	1e-55	5.9e-53	0.7	0.07	41.79	10.16	4264.85	5.1	0.12	43.07	0	0	4.02	0.13	135.43	9.68
HF26656	AT3G06390.1	Uncharacterised protein family (UPF0497)	139	2.9	0.42	7.05	1.7e-12	7.9e-11	0.98	0.37	9	1.82	335.47	5.1	0.25	20.17	1.8e-90	1.6e-88	0.68	0.2	25.04	2.18
HF38285	AT3G06350.1	dehydroquinate dehydratase. putative / shikimate dehydrogenase. putative	256.69	3.7	0.39	9.54	1.4e-21	1.3e-19	0.49	0.12	6.78	1.59	741.1	5.1	0.22	23.07	9.5e-118	1.3e-115	0.6	0.15	21.89	1.88
HF42492	AT3G01470.1	homeobox 1	549.28	4.2	0.34	12.3	9e-35	1.8e-32	1.12	0.24	22.47	5.02	1964.16	5.1	0.13	40.24	0	0	2.55	0.1	86.11	4.49
HF18958	AT5G57050.2	Protein phosphatase 2C family protein	719.26	3.5	0.39	9.18	4.3e-20	3.7e-18	1.81	0.1	23.13	8.33	1495.06	5	0.15	33.11	1.9e-240	8.1e-238	1.7	0.2	51.49	3.04
HF30632	AT3G16490.1	IQ-domain 26	300.41	3.8	0.32	11.89	1.3e-32	2.5e-30	0.7	0.1	10.14	2.32	612.8	5	0.22	23.26	1.2e-119	1.6e-117	0.73	0.12	22.4	2.44
HF39057	AT3G27000.1	actin related protein 2	3235.7	4.6	0.31	15.05	3.6e-51	1.5e-48	2.04	0.42	53.27	14.29	7328.87	4.9	0.14	35.65	2e-278	1.1e-275	4.48	0.19	126.27	13.03
HF19051	AT1G19180.1	jasmonate-zim-domain protein 1	1670.25	3.6	0.3	11.96	5.7e-33	1.1e-30	5.95	1.86	72.01	8.1	7238.06	4.8	0.32	15.07	2.4e-51	9e-50	12.24	2.63	349.19	32.91
HF22857	AT3G12830.1	SAUR-like auxin-responsive protein family	178.03	4.3	0.44	9.86	6.1e-23	6.1e-21	0.49	0.1	9.37	1.85	458.59	4.8	0.22	22.05	1e-107	1.2e-105	1.01	0.16	27.16	2.57
HF42243	AT3G25640.1	Protein of unknown function. DUF617	763.5	3.2	0.41	7.88	3.2e-15	1.9e-13	3.63	0.39	37.19	9.44	1380.07	4.8	0.14	34.64	6.9e-263	3.5e-260	2.83	0.24	78.18	3.45
HF09503	NA	NA	80.74	4.3	0.62	6.94	3.9e-12	1.7e-10	0.45	0.18	9.22	2.7	65.31	4.7	0.45	10.3	7.1e-25	1.1e-23	0.27	0.05	7.8	0.5
HF21000	NA	NA	225.04	5	0.45	11.13	8.6e-29	1.2e-26	0.36	0.08	12.44	2.57	239.81	4.7	0.29	16.13	1.7e-58	7.8e-57	0.54	0.11	14.69	2.42
HF38983	AT4G02340.1	alpha/beta-Hydrolases superfamily protein	155.42	3.2	0.44	7.24	4.4e-13	2.1e-11	0.79	0.13	6.49	1.54	313.42	4.7	0.3	15.52	2.7e-54	1.1e-52	0.62	0.08	14.29	2.78
HF21117	AT1G75280.1	NmrA-like negative transcriptional regulator family protein	164.54	5.3	0.52	10.2	2.1e-24	2.3e-22	0.29	0.14	9.92	1.94	200.75	4.6	0.3	15.28	9.9e-53	3.8e-51	0.85	0.08	13.45	1.54
HF23664	AT2G28100.1	alpha-L-fucosidase 1	744.09	2.5	0.35	7.07	1.5e-12	6.9e-11	1.71	0.13	10.31	1.67	1290.49	4.5	0.15	28.88	2e-183	6e-181	1.01	0.09	22.02	1.79
HF41561	AT5G50915.2	basic helix-loop-helix (bHLH) DNA-binding superfamily protein	144.36	5.2	0.53	9.82	9.2e-23	9.1e-21	0.15	0.09	5.75	1.65	225.77	4.5	0.25	18.03	1.2e-72	7.4e-71	0.41	0.03	9.43	0.59
HF14259	AT3G54260.1	TRICHOME BIREFRINGENCE-LIKE 36	224.16	3.4	0.36	9.33	1.1e-20	9.2e-19	0.71	0.02	8.14	1.71	335.05	4.4	0.2	21.7	2e-104	2.2e-102	0.66	0.03	13.73	0.46
HF16919	AT2G44500.1	O-fucosyltransferase family protein	172.95	4.5	0.45	9.92	3.6e-23	3.7e-21	0.21	0.05	5.27	1.75	790.32	4.4	0.17	25.21	3.3e-140	6.1e-138	1.25	0.09	23.31	2.15
HF18888	AT3G13690.1	Protein kinase protein with adenine nucleotide alpha hydrolases-like domain	452.97	3.5	0.58	6.05	1.4e-09	4.5e-08	0.53	0.28	6.73	2.53	1361.36	4.4	0.14	32.62	2.4e-233	9.4e-231	0.91	0.05	21.17	1.2
HF26931	AT1G02205.2	Fatty acid hydroxylase superfamily	608.91	4.1	1.01	4.07	4.7e-05	0.0007	0.75	0.4	13.68	4.42	745.35	4.4	0.26	17.23	1.7e-66	9.3e-65	0.86	0.13	18.81	4.11
HF42731	AT1G24430.1	HXXXD-type acyl-transferase family protein	2483.46	4.2	0.27	15.53	2.2e-54	1.2e-51	2.16	0.21	37.35	3.84	2822.35	4.4	0.13	33.01	5.4e-239	2.3e-236	2.56	0.08	45.11	3.5
HF03398	AT1G50590.1	RmlC-like cupins superfamily protein	259	2.9	0.44	6.6	4.1e-11	1.6e-09	1.48	0.52	11.68	2.64	485.5	4.3	0.17	25.78	1.6e-146	3.3e-144	1.29	0.05	24.67	0.76
HF17662	AT3G27200.1	Cupredoxin superfamily protein	133.36	4.8	0.75	6.42	1.4e-10	5e-09	0.36	0.23	9.88	2.39	654.85	4.3	0.18	23.5	3.9e-122	5.7e-120	2.73	0.25	50.83	4.31
HF40478	AT2G28470.1	beta-galactosidase 8	1083.33	2.7	0.22	12.21	2.9e-34	5.8e-32	2.5	0.42	17.21	3.04	2465.69	4.3	0.15	28.78	3.8e-182	1.1e-179	2.4	0.09	44.57	4.8
HF12146	AT4G21440.1	MYB-like 102	702.63	4	0.38	10.67	1.5e-26	1.9e-24	1.59	0.27	26.41	6.13	1211.25	4.2	0.12	35.59	2.2e-277	1.2e-274	2.82	0.07	48.12	2.12
HF23423	AT5G54160.1	O-methyltransferase 1	75.46	4.3	0.44	9.75	1.8e-22	1.7e-20	0.35	0.06	7.26	0.72	161.72	4.2	0.3	13.88	8.9e-44	2.7e-42	1.09	0.33	15.83	1.14
HF27925	NA	NA	121.77	3.5	0.54	6.48	9e-11	3.4e-09	0.67	0.19	7.58	2.1	204.77	4.2	0.26	16.29	1.1e-59	5.4e-58	0.86	0.21	13.95	0.76
HF28117	AT1G17860.1	Kunitz family trypsin and protease inhibitor protein	113.27	3.4	0.6	5.62	1.9e-08	5.3e-07	0.77	0.41	8.02	1.98	229.62	4.2	0.39	10.78	4.4e-27	7.3e-26	0.93	0.19	17.33	5.46
HF44629	AT1G44170.2	aldehyde dehydrogenase 3H1	1520.56	2.7	0.43	6.21	5.2e-10	1.8e-08	4.89	2.19	31.32	6.95	3660.57	4.2	0.12	35.57	3.6e-277	2e-274	4.59	0.1	87.32	7.11
HF10397	AT2G21100.1	Disease resistance-responsive (dirigent-like protein) family protein	1399.17	4	0.42	9.45	3.4e-21	3.1e-19	5.57	0.35	96.93	27.84	1959.72	4.1	0.13	30.75	1.1e-207	3.8e-205	8.87	0.82	150.43	8.65
HF32934	AT3G27000.1	actin related protein 2	4605.28	3.4	0.28	11.85	2.1e-32	3.7e-30	7	1.37	70.63	12.57	10258.8	4.1	0.13	30.41	4e-203	1.4e-200	10.83	0.38	173.89	19.24
HF44118	AT3G18830.1	polyol/monosaccharide transporter 5	2033.55	2.8	0.42	6.59	4.3e-11	1.7e-09	7.13	0.24	51.87	17.09	2155.89	4.1	0.15	26.93	1e-159	2.3e-157	3.99	0.14	64.61	6.78
HF03453	AT5G55180.1	O-Glycosyl hydrolases family 17 protein	2596.62	5	0.34	14.76	2.5e-49	9.9e-47	2.42	0.47	83.29	18.25	8856.57	4	0.16	24.44	5.9e-132	9.8e-130	18.64	2.14	292.97	30.35
HF03715	AT1G61260.1	Protein of unknown function (DUF761)	431.93	2.6	0.32	7.9	2.7e-15	1.6e-13	2.54	0.51	15.23	3.25	1083.93	4	0.17	23.02	2.8e-117	3.8e-115	2.8	0.1	44.68	5.71
HF04228	AT1G50590.1	RmlC-like cupins superfamily protein	184.08	5.3	0.64	8.23	1.9e-16	1.2e-14	0.24	0.13	9.15	2.48	429.76	4	0.17	23.47	8.4e-122	1.2e-119	1.36	0.11	21.68	0.9
HF06108	AT2G28120.1	Major facilitator superfamily protein	788.76	2	0.37	5.42	5.9e-08	1.5e-06	1.78	0.24	7.92	1.15	1305.61	4	0.13	29.96	3.3e-197	1.1e-194	1.12	0.03	16.76	1.24
HF12152	AT4G05150.1	Octicosapeptide/Phox/Bem1p family protein	360.25	4	0.46	8.79	1.6e-18	1.2e-16	0.58	0.14	10.66	2.32	604.94	4	0.2	20.18	1.3e-90	1.2e-88	1.16	0.17	19.24	1.71
HF14376	AT5G09760.1	Plant invertase/pectin methylesterase inhibitor superfamily	5504.54	3.3	0.32	10.06	8.4e-24	9e-22	10.13	0.57	104.03	24.13	18603.8	4	0.1	38.47	0	0	25.28	0.64	397.14	27.32
HF24071	AT3G11410.1	protein phosphatase 2CA	181.53	5.9	0.6	9.73	2.3e-22	2.2e-20	0.09	0.04	6.81	2.16	268.07	4	0.25	16.13	1.6e-58	7.4e-57	0.65	0.06	9.95	1.56
HF06728	AT5G07010.1	sulfotransferase 2A	371.78	3.3	0.53	6.29	3.2e-10	1.1e-08	1.45	0.46	14.14	3.74	135.88	3.9	0.3	12.76	2.8e-37	7e-36	0.38	0.06	5.97	0.54
HF15876	AT1G55020.1	lipoxygenase 1	552.32	3.7	0.33	11.31	1.2e-29	1.9e-27	0.73	0.16	10.31	2.01	1744.13	3.9	0.16	25.01	4.6e-138	8.1e-136	2.4	0.05	36.34	4.17
HF39957	AT5G24910.1	cytochrome P450. family 714. subfamily A. polypeptide 1	788.58	2.5	0.32	7.8	6e-15	3.5e-13	1.78	0.18	10.36	2.02	1470.99	3.9	0.18	21.41	1.1e-101	1.2e-99	1.55	0.15	23.41	2.96
HF09603	AT1G18330.1	Homeodomain-like superfamily protein	243.85	3.7	0.4	9.36	8.3e-21	7.4e-19	0.5	0.16	7.04	1.84	526.08	3.8	0.19	20.42	1.1e-92	1e-90	1.21	0.09	15.31	1.74
HF31918	AT1G76952.1	inflorescence deficient in abscission (idA)-like 5	155.6	2.4	0.47	5.13	3e-07	6.6e-06	2.04	0.4	13.18	2.64	271.13	3.8	0.28	13.43	3.8e-41	1.1e-39	2.02	0.59	26.24	2.64
HF04828	AT3G54820.1	plasma membrane intrinsic protein 2;5	836.77	2.3	0.49	4.73	2.2e-06	4.2e-05	5.91	0.6	32.17	11.87	1177.44	3.7	0.18	20.44	7.5e-93	6.7e-91	4.23	0.44	55.11	7.35
HF07233	AT3G57040.1	response regulator 9	106.04	4.1	0.59	6.93	4.1e-12	1.8e-10	0.24	0.08	5.01	1.58	208.98	3.7	0.23	16.15	1.1e-58	5e-57	0.69	0.06	10.01	0.76
HF09544	AT1G18250.1	Pathogenesis-related thaumatin superfamily protein	195.33	2	0.32	6.31	2.9e-10	1e-08	2.1	0.18	8.75	0.85	665.05	3.7	0.16	23.43	2e-121	2.8e-119	2.85	0.27	37.29	2.83
HF23728	AT5G62350.1	Plant invertase/pectin methylesterase inhibitor superfamily protein	2002.43	2.3	0.45	5	5.6e-07	1.2e-05	22.35	4.45	116.33	26.97	2370.74	3.7	0.13	27.54	6.3e-167	1.6e-164	13.73	1.19	168.13	10.74
HF16809	AT5G19440.1	NAD(P)-binding Rossmann-fold superfamily protein	449.6	3.1	0.44	7.06	1.7e-12	7.7e-11	1.97	0.27	18.62	6.58	1030.39	3.6	0.13	26.76	9.2e-158	2e-155	3.8	0.28	44.85	2.4
HF27668	AT3G50980.1	dehydrin xero 1	2845.16	3.3	0.36	9.14	6.4e-20	5.3e-18	5.4	0.74	55.8	11.68	9123.81	3.6	0.29	12.42	2e-35	4.7e-34	16.46	1.07	193.3	36.45
HF40677	AT2G27740.1	Family of unknown function (DUF662)	123.52	3.5	0.4	8.78	1.7e-18	1.3e-16	0.67	0.09	8.09	1.3	262.63	3.6	0.21	17.31	3.9e-67	2.2e-65	1.59	0.2	18.44	1.12
HF08880	AT4G24960.1	HVA22 homologue D	66.56	3.7	0.58	6.36	2e-10	7.1e-09	0.37	0.06	5.26	1.62	95.01	3.4	0.31	10.84	2.1e-27	3.6e-26	0.65	0.09	7.04	0.64
HF39554	AT5G22010.1	replication factor C1	2617.2	2.1	0.31	6.72	1.8e-11	7.2e-10	6.6	1.69	25	4.5	5909.6	3.4	0.12	28.49	1.4e-178	3.9e-176	7.44	0.16	67.09	6.05
HF44380	AT4G08950.1	Phosphate-responsive 1 family protein	599.47	2.5	0.29	8.58	9.2e-18	6.6e-16	3.96	0.61	23.33	4.77	5164.23	3.4	0.18	19.41	6e-84	4.6e-82	21.39	0.84	227.29	35.73
HF03744	AT4G27410.2	NAC (No Apical Meristem) domain transcriptional regulator superfamily protein	1239.54	2.7	0.24	11.56	6.9e-31	1.1e-28	6.1	0.09	43.05	5.27	2608.58	3.3	0.18	18.83	4.6e-79	3.3e-77	10.48	1.32	102.27	11.51
HF41299	AT1G23710.1	Protein of unknown function (DUF1645)	184.03	3.4	0.41	8.12	4.8e-16	3e-14	0.74	0.07	8.21	1.77	387.45	3.3	0.2	16.33	5.9e-60	2.9e-58	1.84	0.31	18.49	1.66
HF13508	NA	NA	215.62	2.5	0.33	7.72	1.1e-14	6.4e-13	1.4	0.19	8.16	0.59	490.77	3.2	0.21	15.09	1.9e-51	7e-50	2.47	0.3	22.17	3.09
HF13908	AT1G05370.1	Sec14p-like phosphatidylinositol transfer family protein	321.63	2	0.31	6.54	6.3e-11	2.4e-09	2.12	0.39	9.14	2.23	878.07	3.2	0.17	19.34	2.4e-83	1.8e-81	3.2	0.34	29.23	3.16
HF21861	AT2G24400.1	SAUR-like auxin-responsive protein family	248.71	2.3	0.32	7.32	2.5e-13	1.3e-11	3	0.65	16.18	2.39	423.11	3.2	0.2	16.09	2.9e-58	1.3e-56	3.73	0.64	31.41	0.7
HF28606	AT1G14520.2	myo-inositol oxygenase 1	360.76	3.3	0.33	9.99	1.6e-23	1.7e-21	1.4	0.04	14.78	2.85	1109.83	3.2	0.16	19.95	1.5e-88	1.2e-86	5.29	0.2	48.65	6.25
HF07456	AT1G69850.1	nitrate transporter 1:2	284.71	3.1	0.38	8.18	2.8e-16	1.8e-14	0.72	0.12	6.45	1.09	748.64	3.1	0.19	16.11	2.3e-58	1.1e-56	2.1	0.12	18.1	2.76
HF12927	AT5G11590.1	Integrase-type DNA-binding superfamily protein	611.59	2	0.36	5.47	4.5e-08	1.2e-06	6.3	0.51	25.67	3.28	455.97	3.1	0.14	22.07	5.6e-108	6.3e-106	2.84	0.13	24.07	0.66
HF24037	AT3G55700.1	UDP-Glycosyltransferase superfamily protein	669.42	2.1	0.32	6.43	1.3e-10	4.8e-09	6.37	0.39	26.17	3.26	2372.08	3.1	0.18	17.68	5.7e-70	3.4e-68	13.6	1.46	113.44	14.03
HF26067	AT5G53730.1	Late embryogenesis abundant (LEA) hydroxyproline-rich glycoprotein family	341.44	2.3	0.33	6.88	6.1e-12	2.6e-10	3.49	0.36	17.73	2.4	695.46	3.1	0.19	16.4	2e-60	9.6e-59	4.96	0.11	43.07	6.61
HF32455	AT3G21240.1	4-coumarate:CoA ligase 2	7863.74	2.8	0.26	10.48	1.1e-25	1.3e-23	27.17	2.9	193.1	44.74	18794.3	3.1	0.1	32.1	4.8e-226	1.8e-223	59.72	2.02	501.16	26.54
HF37682	AT2G40070.1	BEST Arabidopsis thaliana protein match is: proline-rich family protein (TAIR:AT3G09000.1); Has 35333 Blast hits to 34131 proteins in 2444 species: Archae - 798; Bacteria - 22429; Metazoa - 974; Fungi - 991; Plants - 531; Viruses - 0; Other Eukaryotes - 9610 (source: NCBI BLink).	375.17	2.3	0.3	7.68	1.5e-14	8.6e-13	1.61	0.26	8.48	2.23	1612.89	3.1	0.15	21.35	3.8e-101	3.8e-99	4.83	0.5	41.17	3.15
HF20146	AT2G35930.1	plant U-box 23	149.03	5.4	0.67	8	1.3e-15	7.7e-14	0.13	0.08	5.25	0.97	692.65	3	0.44	6.96	3.4e-12	2.2e-11	2.89	0.79	23.72	4.55
HF12010	AT4G28500.1	NAC domain containing protein 73	160.61	3.4	0.5	6.74	1.6e-11	6.7e-10	0.56	0.09	6.46	2.78	401.27	2.9	0.23	12.24	1.9e-34	4.3e-33	2.26	0.32	15.66	2.26
HF00613	AT1G78955.1	camelliol C synthase 1	2479.51	2.1	0.23	9.18	4.3e-20	3.6e-18	16.9	2.29	67.81	12.4	4282.82	2.8	0.11	26.32	1.2e-152	2.6e-150	25.2	0.84	142.37	10.04
HF13368	AT4G19810.1	Glycosyl hydrolase family protein with chitinase insertion domain	601.01	2.4	0.29	8.09	6.1e-16	3.8e-14	3.57	0.55	18.85	1.79	1875.35	2.8	0.36	7.7	1.3e-14	1e-13	9.91	2.19	66.4	6.99
HF24523	AT1G67920.1	unknown protein; BEST Arabidopsis thaliana protein match is: unknown protein (TAIR:AT1G24600.1); Has 22 Blast hits to 22 proteins in 5 species: Archae - 0; Bacteria - 0; Metazoa - 0; Fungi - 0; Plants - 22; Viruses - 0; Other Eukaryotes - 0 (source: NCBI BLink).	139.3	4.5	0.62	7.32	2.5e-13	1.3e-11	0.74	0.3	18.66	5.17	98.87	2.8	0.38	7.32	2.4e-13	1.7e-12	1.81	0.52	12.41	1.2
HF33679	AT4G15240.1	Protein of unknown function (DUF604)	935.48	2.3	0.32	7.11	1.2e-12	5.5e-11	1.46	0.41	8.03	1.7	2736.49	2.8	0.12	22.29	4.5e-110	5.3e-108	3.59	0.03	26.45	2.43
HF25492	AT5G05250.1	unknown protein; BEST Arabidopsis thaliana protein match is: unknown protein (TAIR:AT3G56360.1); Has 30201 Blast hits to 17322 proteins in 780 species: Archae - 12; Bacteria - 1396; Metazoa - 17338; Fungi - 3422; Plants - 5037; Viruses - 0; Other Eukaryotes - 2996 (source: NCBI BLink).	297.6	2.3	0.43	5.36	8.2e-08	2e-06	1.94	0.54	10.95	1.42	914.6	2.7	0.19	14.57	4.2e-48	1.4e-46	5.59	0.43	36.15	4.65
HF21565	AT3G19540.1	Protein of unknown function (DUF620)	1034.21	2	0.28	6.99	2.8e-12	1.3e-10	6	0.78	24.87	4.92	1447.28	2.6	0.1	25.08	8.3e-139	1.5e-136	6.76	0.19	40.71	2.18
HF20064	AT2G36145.1	unknown protein; FUNCTIONS IN: molecular_function unknown; INVOLVED IN: biological_process unknown; LOCATED IN: chloroplast thylakoid membrane. chloroplast stroma. chloroplast; EXPRESSED IN: 19 plant structures; EXPRESSED DURING: 13 growth stages; Has 49 Blast hits to 49 proteins in 17 species: Archae - 0; Bacteria - 0; Metazoa - 0; Fungi - 0; Plants - 49; Viruses - 0; Other Eukaryotes - 0 (sourc…	215.54	2.4	0.41	5.94	2.8e-09	8.6e-08	2.18	0.34	13	0.62	153.02	2.5	0.24	10.11	5e-24	7e-23	1.89	0.32	10.03	0.47
HF44381	NA	NA	533.31	2.2	0.32	6.83	8.2e-12	3.5e-10	4.03	1.28	19.33	3.22	2997.36	2.5	0.2	12.27	1.3e-34	2.9e-33	21.88	2.27	119.31	19.95
HF15767	NA	NA	250.18	2	0.49	4.11	4e-05	0.0006	3.28	0.71	13.59	3.98	357.79	2.4	0.17	14.22	6.9e-46	2.2e-44	4.32	0.47	22.86	1.51
HF16696	NA	NA	11570.7	2.8	0.38	7.3	2.9e-13	1.4e-11	95.42	18.78	671.68	151.97	10239.2	2.4	0.31	7.79	6.6e-15	5.2e-14	118.46	4.1	622.51	132.49
HF24999	AT3G54800.2	Pleckstrin homology (PH) and lipid-binding START domains-containing protein	1399.16	2.1	0.48	4.39	1.1e-05	0.00019	5.35	2.13	24.09	11.27	1686.56	2.4	0.13	18.05	8e-73	5.1e-71	5.85	0.25	29.57	2.58
HF03570	NA	NA	324.39	2.2	0.36	6.09	1.1e-09	3.6e-08	4.8	0.92	22.63	5.5	1922.02	2.3	0.17	13.79	2.9e-43	8.5e-42	29.53	2.12	144.2	18.66
HF08020	AT1G14570.1	UBX domain-containing protein	7595.92	2.1	0.35	5.82	5.7e-09	1.7e-07	23.49	0.58	71.5	13.55	11495.6	2.3	0.1	23.29	6.2e-120	8.6e-118	31.2	1.16	109.7	3.13
HF12290	AT1G62300.1	WRKY family transcription factor	1179.08	2.7	0.27	10.16	3.1e-24	3.4e-22	3.64	0.79	24.34	4.43	3816.23	2.2	0.16	13.74	6.2e-43	1.8e-41	17.14	1.41	79.85	10.68
HF27754	AT2G38050.1	3-oxo-5-alpha-steroid 4-dehydrogenase family protein	120.26	2	0.41	4.86	1.2e-06	2.3e-05	1.26	0.12	5.47	0.93	171.69	2.2	0.24	9.14	6.3e-20	7e-19	1.97	0.28	8.59	1.09
HF31923	NA	NA	6795.36	4	0.23	17.37	1.5e-67	1.8e-64	17.69	1.52	295.3	37.5	27530.4	2.2	0.17	13.21	8e-40	2.2e-38	244.65	34.48	1135.57	105.33
HF05869	AT3G11600.1	unknown protein; FUNCTIONS IN: molecular_function unknown; INVOLVED IN: response to karrikin; EXPRESSED IN: 21 plant structures; EXPRESSED DURING: 12 growth stages; BEST Arabidopsis thaliana protein match is: unknown protein (TAIR:AT5G06270.1); Has 171 Blast hits to 171 proteins in 15 species: Archae - 0; Bacteria - 0; Metazoa - 0; Fungi - 0; Plants - 171; Viruses - 0; Other Eukaryotes - 0 (sourc…	495.24	2.2	0.39	5.62	1.9e-08	5.4e-07	9.21	0.98	47.55	16.11	601.3	2.1	0.13	16.16	9.8e-59	4.5e-57	13.57	1.12	58.45	1.88
HF18432	AT2G46490.1	unknown protein; BEST Arabidopsis thaliana protein match is: unknown protein (TAIR:AT5G35110.1); Has 34 Blast hits to 34 proteins in 7 species: Archae - 0; Bacteria - 0; Metazoa - 1; Fungi - 0; Plants - 33; Viruses - 0; Other Eukaryotes - 0 (source: NCBI BLink).	343.67	2.4	0.39	6.3	3e-10	1.1e-08	4.37	1.52	23.28	5.38	374.3	2	0.14	13.52	1.3e-41	3.6e-40	6.93	0.38	24.65	0.91
HF34059	AT1G06475.1	unknown protein; Has 35333 Blast hits to 34131 proteins in 2444 species: Archae - 798; Bacteria - 22429; Metazoa - 974; Fungi - 991; Plants - 531; Viruses - 0; Other Eukaryotes - 9610 (source: NCBI BLink).	96.06	2.1	0.45	4.62	3.9e-06	7.1e-05	2.47	0.41	10.76	1.29	108.79	2	0.24	8.18	2.8e-16	2.4e-15	3.36	0.3	12.53	0.54

## Sheet: Settings
		Link	File	Reference
Reference genome:	Malus x domestica HFTH1 Whole Genome v1.0			Zhang L, Hu J, Han X, Li J, Gao Y, Richards CM, et al. A high-quality apple genome assembly reveals the association of a retrotransposon and red fruit colour. Nat. Commun. 2019;10:1494. doi:10.1038/s41467-019-09518-x.
Annotation file:	Arabidopsis thaliana (TAIR10)	https://www.rosaceae.org/species/malus_x_domestica_HFTH1/genome_v1.0	Malus x domestica HFTH1 v1.0 proteins with arabidopsis (TAIR10) homologs (EXCEL file)	Zhang L, Hu J, Han X, Li J, Gao Y, Richards CM, et al. A high-quality apple genome assembly reveals the association of a retrotransposon and red fruit colour. Nat. Commun. 2019;10:1494. doi:10.1038/s41467-019-09518-x.
RNA extraction method	InviTrap Spin Plant RNA Mini Kit (STRATEC Molecular GmbH, Berlin, Germany)
Season:	2018; 2019
Time points:	12 d wet + 0 d dry; 12 d wet + 8 d dry
Differential gene expression analysis:	DESeq2 (v1.32.0)
log2FC:	≥ 2, ≤ -2
FDR:	≤ 0.05
