# Supplementary material for: Time course of changes in the transcriptome during russet induction in apple fruit
Source: BMC Plant Biol. 2023 Sep 30;23:457. doi: 10.1186/s12870-023-04483-6 (PMC10542230; doi:10.1186/s12870-023-04483-6)
Supplement: Supplementary file 12 — Supplementary Material 12 [file 12870_2023_4483_MOESM12_ESM.xlsx]

## Sheet: Description
Data S6 List of DEGs during season 2018.

## Sheet: 0 d wet + 0 d dry
Gene ID	AGI Locus Code	Description	baseMean	log2FoldChange	lfcSE	stat	pvalue	padj (FDR)	Mean TPM (control)	SE (control)	Mean TPM (moisture)	SE (moisture)	Gene count - 0 d dry + 0 d dry - biological replicate 1	Gene count - 0 d dry + 0 d dry - biological replicate 2	Gene count - 0 d dry + 0 d dry - biological replicate 3	Gene count - 0 d wet + 0 d dry - biological replicate 1	Gene count - 0 d wet + 0 d dry - biological replicate 2	Gene count - 0 d wet + 0 d dry - biological replicate 3	TPM - 0 d dry + 0 d dry - biological replicate 1	TPM - 0 d dry + 0 d dry - biological replicate 2	TPM - 0 d dry + 0 d dry - biological replicate 3	TPM - 0 d wet + 0 d dry - biological replicate 1	TPM - 0 d wet + 0 d dry - biological replicate 2	TPM - 0 d wet + 0 d dry - biological replicate 3
HF27107	AT3G60690.1	SAUR-like auxin-responsive protein family	232.812	-1.26055	0.237719	-5.30269	1.14e-07	7.06e-05	10.756	1.45069	4.49247	0.709278	293	389	229	176	175	100	10.6076	13.3396	8.32085	5.55916	4.76898	3.14928
HF09457	NA	NA	747.328	-1.11414	0.21367	-5.21429	1.85e-07	0.000107607	38.8607	7.15956	16.8806	1.76075	919	1287	633	618	558	375	38.9452	51.219	26.418	19.0136	18.2406	13.3875
HF37249	AT1G32690.1	unknown protein; FUNCTIONS IN: molecular_function unknown; INVOLVED IN: biological_process unknown; LOCATED IN: plasma membrane; EXPRESSED IN: 21 plant structures; EXPRESSED DURING: 11 growth stages; BEST Arabidopsis thaliana protein match is: unknown protein (TAIR:AT2G35200.1); Has 45 Blast hits to 45 proteins in 8 species: Archae - 0; Bacteria - 0; Metazoa - 0; Fungi - 0; Plants - 45; Viruses -…	157.216	-1.09809	0.248813	-4.41333	1.02e-05	0.00214199	6.35322	0.145369	3.03682	0.692881	193	201	197	153	85	89	6.33319	6.11205	6.61443	4.37889	2.06682	2.66476
HF14793	AT2G45760.1	BON association protein 2	156.839	-1.03594	0.277873	-3.72811	0.000192918	0.0162713	7.53205	1.49399	3.35783	0.659029	118	221	247	91	105	140	4.76862	7.92962	9.89792	2.3925	3.06327	4.6177
HF18261	AT2G34585.1	unknown protein; FUNCTIONS IN: molecular_function unknown; INVOLVED IN: biological_process unknown; LOCATED IN: plasma membrane, vacuole; EXPRESSED IN: 24 plant structures; EXPRESSED DURING: 15 growth stages; Has 43 Blast hits to 43 proteins in 9 species: Archae - 0; Bacteria - 0; Metazoa - 0; Fungi - 0; Plants - 43; Viruses - 0; Other Eukaryotes - 0 (source: NCBI BLink).	174.65	-1.01561	0.20164	-5.03674	4.74e-07	0.000219667	16.5376	0.644112	8.30715	0.87551	215	244	187	124	153	103	16.6687	17.5819	15.3622	8.13215	9.90348	6.88581
HF10846	AT3G07230.1	wound-responsive protein-related	717.185	-1.00274	0.167155	-5.99884	1.99e-09	4.51e-06	65.6117	9.6606	28.0508	2.59099	900	1083	665	438	553	573	70.125	79.6247	47.0852	23.2561	28.7459	32.1505

## Sheet: 2 d wet + 0 d dry
Gene ID	AGI Locus Code	Description	baseMean	log2FoldChange	lfcSE	stat	pvalue	padj (FDR)	Mean TPM (control)	SE (control)	Mean TPM (moisture)	SE (moisture)	Gene count - 2 d dry + 0 d dry - biological replicate 1	Gene count - 2 d dry + 0 d dry - biological replicate 2	Gene count - 2 d dry + 0 d dry - biological replicate 3	Gene count - 2 d wet + 0 d dry - biological replicate 1	Gene count - 2 d wet + 0 d dry - biological replicate 2	Gene count - 2 d wet + 0 d dry - biological replicate 3	TPM - 2 d dry + 0 d dry - biological replicate 1	TPM - 2 d dry + 0 d dry - biological replicate 2	TPM - 2 d dry + 0 d dry - biological replicate 3	TPM - 2 d wet + 0 d dry - biological replicate 1	TPM - 2 d wet + 0 d dry - biological replicate 2	TPM - 2 d wet + 0 d dry - biological replicate 3
HF26931	AT1G02205.2	Fatty acid hydroxylase superfamily	348.9	-3.6	0.92	-3.95	7.85e-05	0.00392	7.86	2.55549	0.636667	0.33193	1048	464	415	106	42	10	12.96	5.6	5.02	1.25	0.55	0.11
HF39957	AT5G24910.1	cytochrome P450. family 714. subfamily A. polypeptide 1	791.8	-2.1	0.32	-6.47	9.65e-11	2.77e-08	10.25	2.50815	2.41333	0.587263	1849	1127	871	438	292	179	15.15	8.73	6.87	3.39	2.49	1.36
HF00484	NA	NA	66.35	-1.8	0.46	-4	6.3e-05	0.00329	5.25333	1.41162	1.31333	0.189766	116	48	145	20	37	30	5.9	2.55	7.31	0.95	1.59	1.4
HF33616	AT4G21450.1	PapD-like superfamily protein	205.84	-1.8	0.33	-5.34	9.41e-08	1.28e-05	8.14667	1.91144	2.47667	0.462397	458	261	232	132	77	75	11.93	6.73	5.78	3.4	2.06	1.97
HF11781	AT1G30260.1	BEST Arabidopsis thaliana protein match is: Galactosyltransferase family protein (TAIR:AT4G21060.1); Has 30 Blast hits to 30 proteins in 8 species: Archae - 0; Bacteria - 0; Metazoa - 0; Fungi - 0; Plants - 30; Viruses - 0; Other Eukaryotes - 0 (source: NCBI BLink).	568.2	-1.7	0.28	-6.19	5.85e-10	1.36e-07	29.5	7.2376	8.73667	1.01883	1250	755	605	227	261	308	43.62	25.2	19.68	6.84	9.04	10.33
HF17918	AT1G61255.1	BEST Arabidopsis thaliana protein match is: glycine-rich protein (TAIR:AT4G21620.2); Has 58 Blast hits to 58 proteins in 12 species: Archae - 0; Bacteria - 2; Metazoa - 0; Fungi - 0; Plants - 56; Viruses - 0; Other Eukaryotes - 0 (source: NCBI BLink).	195.95	-1.7	0.32	-5.35	8.69e-08	1.21e-05	11.9033	2.86761	3.63333	0.496566	243	459	209	87	122	72	9.63	17.6	8.48	3.42	4.58	2.9
HF29328	AT3G15850.1	fatty acid desaturase 5	1149.54	-1.6	0.24	-6.77	1.26e-11	4.8e-09	35.7067	7.10168	11.6967	1.04141	2273	1721	1198	642	623	463	48.65	34.3	24.17	12.44	13.01	9.64
HF19916	NA	NA	75.74	-1.5	0.41	-3.71	0.000208	0.00855	6.37	2.10801	2.01667	0.15899	179	81	75	34	43	41	10.56	4.68	3.87	1.75	2	2.3
HF20659	AT1G73590.1	Auxin efflux carrier family protein	286.95	-1.5	0.24	-6.03	1.61e-09	3.42e-07	5.23333	0.537225	1.91333	0.302067	424	506	343	203	150	110	5.35	6.1	4.25	2.4	1.98	1.36
HF34490	AT2G02450.1	NAC domain containing protein 35	249.17	-1.5	0.23	-6.5	8.03e-11	2.38e-08	5.67333	0.735059	1.97	0.21362	445	360	298	115	149	132	7.08	5.34	4.6	1.64	2.37	1.9
HF40779	AT5G22380.1	NAC domain containing protein 90	208.31	-1.5	0.36	-4.05	5.07e-05	0.00276	8.07	1.89466	2.73667	0.551674	422	185	304	104	74	154	11.41	4.85	7.95	2.7	1.8	3.71
HF30319	NA	NA	646.26	-1.4	0.27	-5.44	5.28e-08	7.85e-06	35.2367	7.01945	12.6833	1.87905	646	1354	877	255	412	377	23.92	48.09	33.7	9.19	15.63	13.23
HF08342	AT2G45760.1	BON association protein 2	117.69	-1.3	0.28	-4.7	2.66e-06	0.000246	5.07333	0.894247	2.07667	0.161898	212	141	150	79	65	60	6.86	4.11	4.25	2.4	1.9	1.93
HF13093	AT2G39540.1	Gibberellin-regulated family protein	200.15	-1.3	0.31	-4	6.31e-05	0.00329	17.95	2.43264	7.76333	1.76489	204	297	351	70	150	135	13.21	19.37	21.27	4.39	10.35	8.55
HF17851	AT1G61680.1	terpene synthase 14	677.79	-1.3	0.16	-8.11	4.99e-16	4.04e-13	5.54667	0.541367	2.32667	0.0578312	937	1132	834	431	369	391	5.31	6.58	4.75	2.44	2.25	2.29
HF18454	AT5G17540.1	HXXXD-type acyl-transferase family protein	1658.87	-1.3	0.29	-4.47	7.69e-06	0.000574	38.0367	7.09197	16.0367	3.0601	3101	2299	1657	1404	661	861	51.23	35.95	26.93	21.98	11.8	14.33
HF26242	AT5G13220.1	jasmonate-zim-domain protein 10	1427.76	-1.3	0.24	-5.64	1.69e-08	2.95e-06	61.2533	6.07387	24.6467	4.95579	2391	1981	1790	1127	573	733	73.12	57.57	53.07	34.37	18.12	21.45
HF15653	AT2G38640.1	Protein of unknown function (DUF567)	1049.34	-1.2	0.23	-5.14	2.75e-07	3.31e-05	45.0767	5.16675	19.6133	2.75465	1747	1337	1303	596	488	827	55.41	39.96	39.86	18.13	15.76	24.95
HF17880	AT4G05150.1	Octicosapeptide/Phox/Bem1p family protein	293.24	-1.2	0.35	-3.34	0.000848	0.0259	6.44	2.1811	2.89667	0.222586	669	278	265	220	178	146	10.8	4.14	4.38	3.19	3.04	2.46
HF42271	AT3G57030.1	Calcium-dependent phosphotriesterase superfamily protein	188	-1.2	0.22	-5.48	4.38e-08	6.74e-06	5.51667	0.434255	2.33333	0.168951	248	307	234	139	101	107	5.23	6.37	4.95	2.67	2.19	2.14
HF43003	AT1G56600.1	galactinol synthase 2	594.06	-1.2	0.21	-5.7	1.21e-08	2.22e-06	17.6267	1.44677	8.12333	1.29139	847	957	683	405	435	265	18.31	19.72	14.85	8.62	10.07	5.68
HF00473	AT3G13960.1	growth-regulating factor 5	283.58	-1.1	0.21	-5.47	4.51e-08	6.89e-06	6.77667	0.502306	3.14667	0.320538	392	345	432	211	152	174	6.77	5.91	7.65	3.71	2.6	3.13
HF25134	AT3G55240.1	Plant protein 1589 of unknown function	691.43	-1.1	0.27	-3.99	6.66e-05	0.00342	48.1433	2.14763	22.43	4.23091	942	873	1004	494	260	581	49.35	43.97	51.11	24.36	14.33	28.6
HF33666	AT4G03210.1	xyloglucan endotransglucosylase/hydrolase 9	33219.5	-1.1	0.25	-4.39	1.11e-05	0.000785	1141.16	58.1368	537.497	104.885	48685	44841	42552	26466	12500	24804	1255.85	1100.4	1067.24	656.17	328.36	627.96
HF34287	AT2G39700.1	expansin A4	1119.09	-1.1	0.23	-4.6	4.24e-06	0.000354	38.1133	6.14066	18.85	3.11564	1326	2066	1193	660	950	591	34.11	50.17	30.06	16.52	25.02	15.01
HF08717	AT5G41890.1	GDSL-like Lipase/Acylhydrolase superfamily protein	204.32	-1	0.29	-3.53	0.000409	0.0145	5.14	1.34179	2.49667	0.141931	201	428	208	151	129	125	3.92	7.82	3.68	2.78	2.37	2.34
HF16696	NA	NA	9031.92	-1	0.21	-5.02	5.1e-07	5.78e-05	417.207	63.3547	201.5	19.1703	9961	16355	10639	6794	4591	6339	345.81	543.56	362.25	225.72	163.65	215.13
HF19051	AT1G19180.1	jasmonate-zim-domain protein 1	1104.54	-1	0.13	-7.99	1.37e-15	1.01e-12	34.9333	1.07462	17.0733	0.688485	1394	1579	1513	728	679	766	32.99	36.7	35.11	16.36	16.41	18.45
HF23838	AT3G10870.1	methyl esterase 17	652.45	-1	0.17	-5.94	2.84e-09	5.78e-07	22.9833	0.941565	11.2033	0.771715	837	959	847	471	347	473	22.54	24.79	21.62	11.75	9.68	12.18
HF30940	AT3G12500.1	basic chitinase	2592.99	-1	0.14	-7.25	4.29e-13	2.01e-10	79.64	7.44034	39.4133	1.89812	3293	4223	3054	1875	1665	1566	76.49	93.81	68.62	42.31	40.09	35.84
HF33176	AT3G28210.1	zinc finger (AN1-like) family protein	465.71	-1	0.27	-3.69	0.000223	0.00906	23.4933	1.45838	11.9	2.95541	671	577	622	223	251	450	26.24	21.27	22.97	8.19	9.77	17.74
HF42095	AT2G01300.1	unknown protein; BEST Arabidopsis thaliana protein match is: unknown protein (TAIR:AT1G15010.1); Has 73 Blast hits to 73 proteins in 12 species: Archae - 0; Bacteria - 0; Metazoa - 0; Fungi - 0; Plants - 73; Viruses - 0; Other Eukaryotes - 0 (source: NCBI BLink).	125.18	-1	0.33	-3.13	0.00173	0.046	7.56333	1.28911	3.86333	0.576696	227	130	147	95	55	96	10.08	5.82	6.79	4.45	2.71	4.43
HF01240	AT4G17500.1	ethylene responsive element binding factor 1	451.04	1	0.21	5.08	3.78e-07	4.38e-05	8.25	0.802766	17.2967	1.99092	338	304	244	761	553	524	9.66	8.21	6.88	21.16	16.2	14.53
HF04750	AT5G02790.1	Glutathione S-transferase family protein	3352.65	1	0.15	6.66	2.74e-11	9.17e-09	35.75	0.723326	73.5367	8.57487	2124	2381	2206	3792	5314	4409	34.91	37.19	35.15	60.01	89.43	71.17
HF04759	AT2G37240.1	Thioredoxin superfamily protein	693.27	1	0.23	4.42	1.01e-05	0.000731	4.44	0.49339	8.91667	1.23535	363	447	572	696	1058	1038	3.71	4.23	5.38	6.5	10.57	9.68
HF08005	AT4G17260.1	Lactate/malate dehydrogenase family protein	758.57	1	0.18	5.46	4.8e-08	7.25e-06	10.58	0.494267	21.3933	2.2901	487	473	556	1248	850	961	10.53	9.75	11.46	25.85	18.25	20.08
HF08520	AT2G46150.1	Late embryogenesis abundant (LEA) hydroxyproline-rich glycoprotein family	327.44	1	0.18	5.59	2.26e-08	3.78e-06	3.08333	0.212315	6.39667	0.631832	186	244	223	405	513	407	2.68	3.4	3.17	5.74	7.66	5.79
HF10976	AT4G20270.1	Leucine-rich receptor-like protein kinase family protein	206.3	1	0.28	3.66	0.000257	0.0101	3.35667	0.52979	6.67333	1.02278	170	108	130	376	245	216	4.36	2.56	3.15	8.67	6.06	5.29
HF13373	AT5G25190.1	Integrase-type DNA-binding superfamily protein	368.56	1	0.2	5.2	1.97e-07	2.47e-05	7.77333	1.01332	16.3267	0.175721	240	308	183	492	508	495	7.75	9.54	6.03	16.22	16.67	16.09
HF14610	AT1G45616.1	receptor like protein 6	291.52	1	0.25	4.07	4.65e-05	0.00258	2.71333	0.340653	5.60667	0.916194	231	193	160	518	361	299	3.3	2.72	2.12	7.31	5.34	4.17
HF18078	AT1G28680.1	HXXXD-type acyl-transferase family protein	5187.48	1	0.14	7.14	9.23e-13	4.25e-10	56.82	2.29444	116.417	11.5641	3576	3287	3451	7498	7749	5769	60.94	53.01	56.51	121.29	133.56	94.4
HF19224	AT3G12500.1	basic chitinase	3639.05	1	0.17	6.12	9.41e-10	2.08e-07	14.5133	1.52064	30.7467	2.26046	2755	2180	2184	5786	4332	4697	17.55	12.85	13.14	35.25	28.15	28.84
HF21418	AT2G06520.1	photosystem II subunit X	1361.9	1	0.19	5.29	1.22e-07	1.64e-05	48.9733	5.28954	101.26	9.23854	883	741	1062	1573	1867	2062	49.18	39.71	58.03	82.93	108.41	112.44
HF24813	AT5G61350.1	Protein kinase superfamily protein	1799.93	1	0.19	5.38	7.52e-08	1.07e-05	5.66333	0.483609	11.9	1.71499	1357	1069	1139	2532	2926	1850	6.59	4.96	5.44	11.96	14.84	8.9
HF25033	NA	NA	783.05	1	0.17	6.27	3.69e-10	8.87e-08	16.3	1.51292	34.02	3.45362	480	614	449	964	1232	992	15.84	19.12	13.94	29.57	40.82	31.67
HF26854	AT1G64850.1	Calcium-binding EF hand family protein	1660.04	1	0.16	6.28	3.3e-10	8.1e-08	15.55	0.486038	32.1567	2.981	1015	1176	1136	1948	2140	2578	14.58	16.09	15.98	27.17	31.82	37.48
HF34547	AT5G10830.1	S-adenosyl-L-methionine-dependent methyltransferases superfamily protein	1252.72	1	0.16	6.47	9.49e-11	2.76e-08	23.0433	1.95104	48.52	3.7256	896	889	683	1929	1687	1483	25.45	24.5	19.18	54.25	49.78	41.53
HF37077	AT1G29930.1	chlorophyll A/B binding protein 1	11983.4	1	0.21	4.84	1.27e-06	0.000129	263.837	14.871	539.167	80.7856	7143	7874	8825	15546	11948	20660	242.11	257.11	292.29	505.89	418.88	692.73
HF37970	AT4G20780.1	calmodulin like 42	531.59	1	0.22	4.73	2.19e-06	0.000208	11.5167	1.59211	23.5833	1.48689	369	265	412	826	620	708	12.51	8.4	13.64	26.41	21.37	22.97
HF41594	AT5G51010.1	Rubredoxin-like superfamily protein	126.2	1	0.23	4.34	1.44e-05	0.000971	2.81667	0.153442	5.75	0.638357	84	93	76	184	186	140	2.96	2.98	2.51	6.15	6.6	4.5
HF41994	AT1G14700.1	purple acid phosphatase 3	1041.21	1	0.25	4.06	4.92e-05	0.0027	7.55333	1.38632	15.3467	2.73754	462	925	703	1169	1865	1183	5.11	9.91	7.64	12.49	20.82	12.73
HF42218	AT1G25560.1	AP2/B3 transcription factor family protein	1288.57	1	0.18	5.61	2.03e-08	3.43e-06	15.2567	1.40205	31.71	3.56697	962	841	750	2059	1829	1347	17.94	14.62	13.21	36.18	34.29	24.66
HF01786	AT3G22840.1	Chlorophyll A-B binding family protein	40578.8	1.1	0.21	5.54	2.98e-08	4.86e-06	935.59	121.617	2090.07	246.512	30853	20753	24389	70592	51764	46472	1163.72	748.45	894.6	2556.57	1994.99	1718.66
HF02451	AT4G25830.1	Uncharacterised protein family (UPF0497)	1054.65	1.1	0.22	4.93	8.24e-07	8.84e-05	23.3933	3.85242	51.08	2.11601	835	484	701	1599	1325	1402	29.62	16.35	24.21	55.28	48.53	49.43
HF05245	AT5G13630.1	magnesium-chelatase subunit chlH. chloroplast. putative / Mg-protoporphyrin IX chelatase. putative (CHLH)	15279.1	1.1	0.18	5.91	3.36e-09	6.8e-07	53.6233	2.30698	116.19	17.2576	10113	9153	10054	27058	20023	15957	56.71	49.11	55.05	146.54	115.25	86.78
HF06790	AT3G27890.1	NADPH:quinone oxidoreductase	297.06	1.1	0.26	4.04	5.38e-05	0.00289	7.02333	0.980346	14.8467	2.61879	144	244	195	285	512	414	5.27	8.66	7.14	10.26	19.33	14.95
HF08589	AT5G41810.2	unknown protein; BEST Arabidopsis thaliana protein match is: unknown protein (TAIR:AT1G64340.1); Has 514 Blast hits to 437 proteins in 98 species: Archae - 0; Bacteria - 21; Metazoa - 115; Fungi - 53; Plants - 52; Viruses - 5; Other Eukaryotes - 268 (source: NCBI BLink).	157.13	1.1	0.27	3.94	8.26e-05	0.00408	2.39	0.31	5.11	0.76	93	86	128	184	272	185	2.26	1.93	2.98	4.35	6.63	4.35
HF08641	AT1G64500.1	Glutaredoxin family protein	269.71	1.1	0.27	4.29	1.77e-05	0.00115	3.11	0.486758	6.96333	0.932494	222	136	144	478	358	290	4.07	2.49	2.77	8.59	6.94	5.36
HF10762	AT5G48490.1	Bifunctional inhibitor/lipid-transfer protein/seed storage 2S albumin superfamily protein	152.93	1.1	0.33	3.36	0.000784	0.0242	6.26333	0.611728	13.4133	2.89373	107	81	102	228	121	278	6.86	5.04	6.89	13.58	8.32	18.34
HF11555	AT4G15000.1	Ribosomal L27e protein family	968.36	1.1	0.18	5.86	4.74e-09	9.31e-07	15.2633	0.763202	31.98	3.28351	562	624	690	1107	1281	1561	14.14	14.93	16.72	26.09	32.41	37.44
HF11794	AT2G42800.1	receptor like protein 29	646.73	1.1	0.23	4.84	1.3e-06	0.000131	3.03	0.112694	7.07333	1.49279	384	429	410	603	1180	894	2.83	3.22	3.04	4.52	9.69	7.01
HF12192	AT5G54500.1	flavodoxin-like quinone reductase 1	567.87	1.1	0.2	5.8	6.48e-09	1.25e-06	11.9933	1.13593	27.2933	1.26138	416	316	329	808	670	876	14.23	10.53	11.22	27.46	25.03	29.39
HF13989	AT3G22890.1	ATP sulfurylase 1	601.24	1.1	0.26	4.32	1.53e-05	0.00102	4.81	0.69282	10.5233	1.85251	462	295	383	1130	757	604	6.01	3.61	4.81	13.98	9.95	7.64
HF15251	AT3G61220.1	NAD(P)-binding Rossmann-fold superfamily protein	1070.42	1.1	0.14	7.74	1.01e-14	6.77e-12	4.04	0.397157	8.97333	0.262064	575	804	666	1566	1460	1396	3.46	4.8	3.86	9.21	9.26	8.45
HF16877	NA	NA	176.56	1.1	0.31	3.45	0.000568	0.0188	5.97667	0.83579	13.61	2.95913	99	91	152	162	260	296	5.42	4.89	7.62	8.52	13.54	18.77
HF20850	AT1G63940.4	monodehydroascorbate reductase 6	2481.93	1.1	0.3	3.79	0.000149	0.00653	20.61	1.19528	46.4167	16.6484	1687	1504	1463	2258	5750	2354	23	19.37	19.46	29.35	79.71	30.19
HF21721	AT1G21270.1	wall-associated kinase 2	559.51	1.1	0.28	3.91	9.31e-05	0.00449	3.21333	0.404035	6.89333	1.53602	440	303	335	1071	762	474	4	2.66	2.98	9.45	7.09	4.14
HF23214	AT4G21120.1	amino acid transporter 1	350.52	1.1	0.21	5.15	2.58e-07	3.16e-05	2.64333	0.165865	5.76333	0.861517	219	258	210	604	455	375	2.43	2.97	2.53	7.3	5.67	4.32
HF25022	AT1G61560.1	Seven transmembrane MLO family protein	547.89	1.1	0.22	4.88	1.06e-06	0.00011	4.35333	0.483126	9.42333	1.4765	378	281	395	719	943	591	4.77	3.39	4.9	8.75	12.25	7.27
HF25114	AT3G55120.1	Chalcone-flavanone isomerase family protein	15106.9	1.1	0.21	5	5.85e-07	6.53e-05	314.59	29.1498	669.577	120.62	8173	9898	11544	15180	26393	19939	267.63	308.15	367.99	473.58	889.38	645.77
HF25833	AT5G52390.1	PAR1 protein	611.39	1.1	0.26	4.17	3.11e-05	0.00189	13.6033	1.18216	29.06	6.36717	321	463	413	540	1111	842	11.39	15.43	13.99	18.19	40.24	28.75
HF28160	AT3G14690.1	cytochrome P450. family 72. subfamily A. polypeptide 15	2021.45	1.1	0.12	9.44	3.63e-21	5.7e-18	8.67	0.18735	18.4567	0.679125	1209	1373	1316	2663	2822	2807	8.31	8.94	8.76	17.25	19.6	18.52
HF31419	AT4G37370.1	cytochrome P450. family 81. subfamily D. polypeptide 8	1167.12	1.1	0.15	6.87	6.55e-12	2.73e-09	11.1667	0.199527	23.52	1.69648	731	770	788	1833	1362	1555	10.81	11.19	11.5	26.68	20.87	23.01
HF32350	AT4G28290.1	unknown protein; FUNCTIONS IN: molecular_function unknown; INVOLVED IN: biological_process unknown; LOCATED IN: chloroplast; EXPRESSED IN: 23 plant structures; EXPRESSED DURING: 15 growth stages; Has 45 Blast hits to 45 proteins in 11 species: Archae - 0; Bacteria - 0; Metazoa - 0; Fungi - 0; Plants - 45; Viruses - 0; Other Eukaryotes - 0 (source: NCBI BLink).	539.74	1.1	0.21	5.37	7.73e-08	1.1e-05	17.21	2.28204	36.8833	4.18723	381	393	250	736	879	624	20.12	18.8	12.71	35.32	44.79	30.54
HF33774	AT1G05010.1	ethylene-forming enzyme	9895.66	1.1	0.21	5.11	3.16e-07	3.74e-05	146.607	19.4296	308.713	36.7526	7918	5499	5840	17069	11654	11697	184.95	121.97	132.9	381.93	277.74	266.47
HF35912	AT1G50020.1	unknown protein; FUNCTIONS IN: molecular_function unknown; INVOLVED IN: biological_process unknown; LOCATED IN: chloroplast thylakoid membrane. chloroplast; EXPRESSED IN: 24 plant structures; EXPRESSED DURING: 15 growth stages; Has 72 Blast hits to 72 proteins in 27 species: Archae - 0; Bacteria - 0; Metazoa - 0; Fungi - 0; Plants - 72; Viruses - 0; Other Eukaryotes - 0 (source: NCBI BLink).	616.23	1.1	0.15	7.33	2.26e-13	1.12e-10	11.7133	0.288694	26.1333	1.90074	400	383	402	773	912	844	12.21	11.21	11.72	22.69	29.25	26.46
HF36810	AT1G75800.1	Pathogenesis-related thaumatin superfamily protein	2086.01	1.1	0.25	4.32	1.55e-05	0.00103	42.2333	4.38325	91.2	19.0916	1464	1092	1441	3816	3067	1743	48.14	33.67	44.89	118.55	100.6	54.45
HF38391	NA	NA	156.71	1.1	0.28	4.14	3.49e-05	0.00208	5.73333	0.874954	13.1033	0.917902	93	72	128	244	183	223	5.69	4.24	7.27	13.83	11.28	14.2
HF40364	NA	NA	138.6	1.1	0.3	3.78	0.00016	0.00692	3.41	1.20615	9.47667	1.37024	60	126	78	171	243	162	1.63	5.71	2.89	7.85	12.2	8.38
HF41177	AT4G15093.1	catalytic LigB subunit of aromatic ring-opening dioxygenase family	691.66	1.1	0.17	6.16	7.41e-10	1.69e-07	11.78	0.51643	25.22	2.05991	425	497	422	1092	769	967	11.54	12.77	11.03	28.34	21.33	25.99
HF41685	AT1G64680.1	unknown protein; BEST Arabidopsis thaliana protein match is: unknown protein (TAIR:AT1G03055.1); Has 146 Blast hits to 146 proteins in 26 species: Archae - 0; Bacteria - 6; Metazoa - 0; Fungi - 0; Plants - 125; Viruses - 0; Other Eukaryotes - 15 (source: NCBI BLink).	667.8	1.1	0.2	5.51	3.66e-08	5.79e-06	6.53333	0.324157	14.73	2.1002	376	408	479	705	1107	949	5.95	6.58	7.07	10.93	18.18	15.08
HF41707	AT4G24110.1	unknown protein; Has 76 Blast hits to 76 proteins in 13 species: Archae - 0; Bacteria - 0; Metazoa - 1; Fungi - 0; Plants - 75; Viruses - 0; Other Eukaryotes - 0 (source: NCBI BLink).	290.64	1.1	0.31	3.5	0.000457	0.0158	4.55667	0.974583	10.0633	2.51505	162	269	130	298	586	317	4.05	6.44	3.18	7.14	15.07	7.98
HF42779	AT3G61040.2	cytochrome P450. family 76. subfamily C. polypeptide 7	4050.42	1.1	0.18	5.85	5.05e-09	9.85e-07	60.2567	7.88258	127.527	7.70344	1919	3157	2905	5092	5873	5514	44.68	70.15	65.94	115.06	141.6	125.92
HF01773	AT5G43860.1	chlorophyllase 2	160.91	1.2	0.23	5.46	4.63e-08	7.03e-06	2.19667	0.100388	5.31333	0.532458	104	88	97	201	264	216	2.33	2	2.26	4.62	6.36	4.96
HF02646	AT5G10990.1	SAUR-like auxin-responsive protein family	318.17	1.2	0.25	4.9	9.51e-07	0.0001	8.64667	0.932958	20.5133	2.38455	235	168	170	488	332	519	10.51	7.8	7.63	21.98	15.85	23.71
HF07218	AT1G42550.1	plastid movement impaired1	1689.43	1.2	0.22	5.6	2.17e-08	3.65e-06	8.96	1.32525	20.82	2.32289	1249	790	1017	2885	2345	1908	11.28	6.69	8.91	24.57	21.32	16.57
HF07438	AT1G10370.1	Glutathione S-transferase family protein	11439.7	1.2	0.24	4.81	1.49e-06	0.000148	212.39	30.06	489.843	91.0695	6156	5967	9038	10949	20208	16555	190.54	174.81	271.82	325.94	640.59	503
HF09915	AT4G19950.1	unknown protein; BEST Arabidopsis thaliana protein match is: unknown protein (TAIR:AT5G44860.1); Has 338 Blast hits to 330 proteins in 72 species: Archae - 2; Bacteria - 94; Metazoa - 7; Fungi - 0; Plants - 232; Viruses - 0; Other Eukaryotes - 3 (source: NCBI BLink).	180.75	1.2	0.2	5.97	2.31e-09	4.78e-07	4.07	0.186815	9.85667	0.576956	94	121	113	247	286	231	3.84	4.44	3.93	9.42	11	9.15
HF10258	AT2G46210.1	Fatty acid/sphingolipid desaturase	1007.27	1.2	0.27	4.3	1.71e-05	0.00111	9.96667	1.76958	22.9933	5.89201	485	842	545	976	2049	1202	7.78	13.47	8.65	15.22	34.55	19.21
HF12281	AT4G21990.1	APS reductase 3	2569.57	1.2	0.19	6.44	1.21e-10	3.37e-08	21.2567	1.322	49.27	8.15219	1504	1800	1406	3664	4517	2668	20.91	23.7	19.16	48.3	63.85	35.66
HF16632	AT5G16080.1	carboxyesterase 17	2211.45	1.2	0.18	6.4	1.55e-10	4.21e-08	30.8267	1.68632	69.6933	7.41793	1326	1293	1497	2618	2860	3698	29.97	28.43	34.08	58.32	67.13	83.63
HF18328	AT3G59900.1	auxin-regulated gene involved in organ size	989.29	1.2	0.24	5.08	3.74e-07	4.37e-05	22.5433	3.80952	54.6633	7.54233	766	473	520	1829	1141	1235	29.98	17.39	20.26	69.74	46.7	47.55
HF20489	AT2G41690.1	heat shock transcription factor B3	332.87	1.2	0.24	5.01	5.58e-07	6.27e-05	4.92	0.957096	11.6767	0.491302	258	209	138	435	460	504	6.52	5.03	3.21	10.85	11.63	12.55
HF20972	AT1G76080.1	chloroplastic drought-induced stress protein of 32 kD	1444.34	1.2	0.32	3.93	8.33e-05	0.00411	21.2233	3.50459	50.7367	12.4581	591	876	1117	1069	2400	2626	15.13	21.27	27.27	25.87	61.81	64.53
HF29627	AT5G38710.1	Methylenetetrahydrofolate reductase family protein	613.5	1.2	0.18	7.01	2.42e-12	1.06e-09	5.46667	0.193592	13.1767	1.89721	369	378	348	886	1048	681	5.81	5.45	5.14	13.08	16.51	9.94
HF31362	AT4G36990.1	heat shock factor 4	450.68	1.2	0.19	6.27	3.67e-10	8.87e-08	5.87667	0.639436	13.18	1.47025	311	265	247	759	559	578	7.09	5.62	4.92	16.11	11.93	11.5
HF31672	AT2G05920.1	Subtilase family protein	1087.29	1.2	0.14	8.39	4.9e-17	4.52e-14	3.07	0.205264	7.10333	0.521227	590	772	623	1610	1645	1334	2.79	3.47	2.95	7.24	7.93	6.14
HF32497	AT1G80920.1	Chaperone DnaJ-domain superfamily protein	437.13	1.2	0.18	6.62	3.51e-11	1.11e-08	9.60667	0.451122	23.33	2.21207	247	291	258	757	555	534	8.8	10.36	9.66	27.61	22.16	20.22
HF33724	AT3G04090.1	small and basic intrinsic protein 1A	580.15	1.2	0.17	7	2.52e-12	1.09e-09	10.9	1.0641	25.51	0.944475	284	424	376	825	828	768	8.82	12.33	11.55	25.35	27.22	23.96
HF37905	AT5G59320.1	lipid transfer protein 3	1526.91	1.2	0.2	6.35	2.15e-10	5.64e-08	50.3667	4.01221	120.92	15.0298	972	787	958	1689	2308	2465	55.46	42.45	53.19	90.89	134.78	137.09
HF39510	AT5G64260.1	EXORDIUM like 2	438.07	1.2	0.32	3.73	0.000195	0.00815	7.08	1.31226	15.8633	3.74638	205	233	368	489	437	892	5.47	6.09	9.68	12.55	11.7	23.34
HF44640	AT1G01720.1	NAC (No Apical Meristem) domain transcriptional regulator superfamily protein	1130.92	1.2	0.23	4.99	6.08e-07	6.74e-05	21.4767	1.0363	47.67	8.07716	669	670	771	2111	1073	1526	21.63	19.61	23.19	61.64	33.66	47.71
HF00400	AT3G13790.2	Glycosyl hydrolases family 32 protein	860.52	1.3	0.18	7.39	1.51e-13	7.76e-11	6.56667	0.847926	16.4433	0.686205	598	451	437	1347	1219	1137	8.26	5.8	5.64	17.42	16.79	15.12
HF03811	AT3G15353.1	metallothionein 3	3218.48	1.3	0.28	4.66	3.1e-06	0.000277	147.537	30.0183	362.333	59.76	2022	1169	2389	3293	5166	5279	164.79	89.11	188.71	243.26	430.81	412.93
HF04600	AT1G22030.1	CONTAINS InterPro DOMAIN/s: Protein BYPASS related (InterPro:IPR008511); BEST Arabidopsis thaliana protein match is: unknown protein (TAIR:AT1G77855.1); Has 99 Blast hits to 99 proteins in 17 species: Archae - 0; Bacteria - 0; Metazoa - 3; Fungi - 0; Plants - 96; Viruses - 0; Other Eukaryotes - 0 (source: NCBI BLink).	232.88	1.3	0.2	6.47	9.99e-11	2.84e-08	2.76667	0.186577	7.02667	0.637608	144	128	136	387	324	287	3.04	2.41	2.85	8.07	7.14	5.87
HF05696	AT4G00895.1	ATPase. F1 complex. OSCP/delta subunit protein	1511.88	1.3	0.15	8.87	7.19e-19	8.35e-16	30.97	2.37539	78.94	3.00149	901	758	945	2193	2259	2058	32.72	26.27	33.92	78.12	84.5	74.2
HF05859	AT2G27290.1	Protein of unknown function (DUF1279)	1368.56	1.3	0.22	5.88	4.07e-09	8.12e-07	27.1733	3.91834	68.1767	8.22604	668	684	1010	1536	2065	2266	23.27	23.24	35.01	51.81	74.91	77.81
HF09251	AT3G28857.1	basic helix-loop-helix (bHLH) DNA-binding family protein	76.12	1.3	0.32	3.96	7.53e-05	0.0038	2.59667	0.194108	7.13	1.58559	40	47	47	85	148	93	2.21	2.76	2.82	4.72	10.12	6.55
HF11207	AT1G78410.1	VQ motif-containing protein	154.48	1.3	0.25	5.27	1.39e-07	1.83e-05	4.85667	0.763814	12.2167	0.886385	94	65	105	224	241	202	5.22	3.39	5.96	12.07	13.82	10.76
HF22649	AT4G34135.2	UDP-glucosyltransferase 73B2	196.73	1.3	0.21	6.37	1.86e-10	4.93e-08	3.14667	0.11348	8.10333	0.696715	102	126	109	332	288	233	2.92	3.25	3.27	8.94	8.65	6.72
HF24574	AT3G09270.1	glutathione S-transferase TAU 8	1704.53	1.3	0.14	9.08	1.05e-19	1.4e-16	16.3233	1.08038	41.52	0.966454	1087	946	917	2609	2262	2451	18.48	15.13	15.36	43.37	40.11	41.08
HF29916	AT4G28740.1	FUNCTIONS IN: molecular_function unknown; INVOLVED IN: biological_process unknown; LOCATED IN: chloroplast; EXPRESSED IN: 21 plant structures; EXPRESSED DURING: 13 growth stages; CONTAINS InterPro DOMAIN/s: Protein of unknown function DUF3493 (InterPro:IPR021883); BEST Arabidopsis thaliana protein match is: tetratricopeptide repeat (TPR)-containing protein (TAIR:AT1G02910.1); Has 30201 Blast hits…	796.48	1.3	0.15	8.79	1.46e-18	1.63e-15	10.4333	0.744431	26.5333	1.25594	487	406	473	1144	1194	1097	11.44	8.98	10.88	25.42	29.04	25.14
HF33984	AT3G21760.1	UDP-Glycosyltransferase superfamily protein	1689.03	1.3	0.29	4.51	6.34e-06	0.000486	5	0.522909	12.8533	3.83386	1078	1042	777	3947	1676	1709	5.71	5.31	3.98	20.52	9.13	8.91
HF34538	AT1G57770.1	FAD/NAD(P)-binding oxidoreductase family protein	1018.83	1.3	0.17	7.65	2.01e-14	1.16e-11	7.58333	0.693429	19.0867	1.78824	519	553	693	1391	1686	1308	6.87	6.91	8.97	17.43	22.66	17.17
HF01535	AT5G03380.1	Heavy metal transport/detoxification superfamily protein	400.46	1.4	0.3	4.61	4.06e-06	0.000341	4.45	1.24042	11.1567	1.14272	330	206	127	625	644	485	6.82	3.9	2.63	11.58	12.89	9
HF02571	AT2G36690.1	2-oxoglutarate (2OG) and Fe(II)-dependent oxygenase superfamily protein	812.72	1.4	0.3	4.89	1e-06	0.000105	8.74667	2.28095	23.6467	3.8607	639	393	275	1584	1083	935	13.16	7.54	5.54	31.06	21.81	18.07
HF07168	AT5G08640.2	flavonol synthase 1	35000.9	1.4	0.22	6.21	5.34e-10	1.26e-07	341.333	52.5032	887.497	102.863	20445	14289	24091	42231	59534	50107	364.41	241.08	418.51	721.11	1075.47	865.91
HF13329	AT2G24820.1	translocon at the inner envelope membrane of chloroplasts 55-II	1489	1.4	0.19	6.96	3.31e-12	1.41e-09	11.5867	1.44827	30.2567	1.25499	977	642	892	2394	2073	1994	13.58	8.77	12.41	32.5	30.11	28.16
HF14668	AT4G00050.1	basic helix-loop-helix (bHLH) DNA-binding superfamily protein	886.56	1.4	0.18	8.04	8.75e-16	6.68e-13	7.26333	0.623547	19.9833	2.26173	528	415	498	1310	1508	1093	8.34	6.18	7.27	19.5	24.12	16.33
HF22262	AT4G37990.1	elicitor-activated gene 3-2	681.86	1.4	0.23	6.06	1.36e-09	2.93e-07	3.74333	0.454031	10.16	1.55465	444	366	313	1303	993	707	4.62	3.51	3.1	12.78	10.3	7.4
HF25905	AT5G52870.1	unknown protein; BEST Arabidopsis thaliana protein match is: unknown protein (TAIR:AT1G64080.1); Has 1807 Blast hits to 1807 proteins in 277 species: Archae - 0; Bacteria - 0; Metazoa - 736; Fungi - 347; Plants - 385; Viruses - 0; Other Eukaryotes - 339 (source: NCBI BLink).	414.79	1.4	0.17	8.36	6.03e-17	5.19e-14	4.35333	0.0841295	12.1667	1.1114	220	230	225	721	582	528	4.2	4.49	4.37	14.09	12.17	10.24
HF26457	AT5G49480.1	Ca2+-binding protein 1	150.06	1.4	0.34	4.07	4.63e-05	0.00258	3.38333	0.314766	8.64	2.14972	68	100	83	316	230	115	2.83	3.92	3.4	11.74	9.67	4.51
HF29078	AT2G42975.1	unknown protein; FUNCTIONS IN: molecular_function unknown; INVOLVED IN: biological_process unknown; LOCATED IN: chloroplast thylakoid membrane. chloroplast; Has 32 Blast hits to 32 proteins in 16 species: Archae - 0; Bacteria - 0; Metazoa - 2; Fungi - 2; Plants - 28; Viruses - 0; Other Eukaryotes - 0 (source: NCBI BLink).	102.6	1.4	0.29	4.77	1.8e-06	0.000174	2.29	0.15695	5.71333	0.797691	65	51	56	114	165	166	2.59	2.06	2.22	4.12	6.58	6.44
HF35783	AT2G15220.1	Plant basic secretory protein (BSP) family protein	337.55	1.4	0.21	6.53	6.76e-11	2.03e-08	5.76333	0.646177	14.5167	0.438343	234	189	144	512	498	459	7	5.47	4.82	14.96	14.95	13.64
HF38580	AT5G39090.1	HXXXD-type acyl-transferase family protein	924.21	1.4	0.22	6.2	5.8e-10	1.36e-07	8.71	0.770909	22.9767	4.56047	560	561	437	1060	1817	1149	9.64	9.31	7.18	17.49	32.03	19.41
HF40168	AT3G47070.1	LOCATED IN: thylakoid. chloroplast thylakoid membrane. chloroplast. chloroplast envelope; EXPRESSED IN: 22 plant structures; EXPRESSED DURING: 13 growth stages; CONTAINS InterPro DOMAIN/s: Thylakoid soluble phosphoprotein TSP9 (InterPro:IPR021584); Has 37 Blast hits to 37 proteins in 10 species: Archae - 0; Bacteria - 0; Metazoa - 0; Fungi - 0; Plants - 37; Viruses - 0; Other Eukaryotes - 0 (sour…	853.37	1.4	0.2	6.83	8.3e-12	3.41e-09	30.54	4.49714	81.18	5.10667	446	380	600	1145	1282	1284	29.26	23.47	38.89	71.57	88.98	82.99
HF00368	AT3G21250.2	multidrug resistance-associated protein 6	3020.03	1.5	0.24	6.38	1.79e-10	4.79e-08	8.1	0.590452	23.93	5.71453	1403	1468	1806	3316	6510	3744	7.47	7.55	9.28	17.24	35.3	19.25
HF02028	AT4G13440.1	Calcium-binding EF-hand family protein	278.41	1.5	0.35	4.4	1.08e-05	0.000769	3.65	0.435546	10.73	2.69419	175	127	130	453	207	576	4.51	3.1	3.34	12	5.56	14.63
HF03375	AT5G55570.1	unknown protein; LOCATED IN: chloroplast; Has 35333 Blast hits to 34131 proteins in 2444 species: Archae - 798; Bacteria - 22429; Metazoa - 974; Fungi - 991; Plants - 531; Viruses - 0; Other Eukaryotes - 9610 (source: NCBI BLink).	394.46	1.5	0.19	8.16	3.22e-16	2.69e-13	9.01667	0.456411	25.09	1.98561	202	186	226	511	625	625	9.05	8.21	9.79	21.14	26.71	27.42
HF08143	AT1G33540.1	serine carboxypeptidase-like 18	269.9	1.5	0.23	6.63	3.36e-11	1.09e-08	2.47333	0.0856997	6.68	0.923057	143	152	125	322	524	364	2.6	2.51	2.31	5.63	8.52	5.89
HF09226	AT5G62720.1	Integral membrane HPP family protein	349.2	1.5	0.27	5.49	4.01e-08	6.26e-06	4.77	0.467047	14.18	2.80549	230	162	161	630	602	329	5.69	4.45	4.17	17.48	16.46	8.6
HF21105	AT5G66460.1	Glycosyl hydrolase superfamily protein	756.51	1.5	0.25	5.88	4.02e-09	8.08e-07	7.04333	0.71966	20	4.63368	315	412	466	880	1626	878	5.73	7.19	8.21	15.05	29.26	15.69
HF29324	AT3G15850.1	fatty acid desaturase 5	183.79	1.5	0.22	6.62	3.52e-11	1.11e-08	2.22	0.130512	6.39667	0.59482	82	115	96	326	264	229	1.97	2.41	2.28	7.44	6.37	5.38
HF32622	AT5G20230.1	blue-copper-binding protein	541.27	1.5	0.29	4.95	7.27e-07	7.96e-05	15.11	3.18754	39.9267	7.23849	401	207	257	1085	587	724	21.39	11.02	12.92	53.96	29.83	35.99
HF33545	AT3G02550.1	LOB domain-containing protein 41	2795.55	1.5	0.24	6.07	1.29e-09	2.82e-07	34.85	4.87395	98.1267	19.5732	1730	1698	1059	3293	5629	3488	41.07	38.24	25.24	75.37	137.09	81.92
HF44603	AT1G67830.1	alpha-fucosidase 1	674.12	1.5	0.2	7.44	1.04e-13	5.57e-11	3.66333	0.352625	11.6167	2.021	367	394	293	787	1234	992	3.76	4.22	3.01	8.15	15.15	11.55
HF07708	AT1G25560.1	AP2/B3 transcription factor family protein	427.34	1.6	0.23	6.7	2.11e-11	7.5e-09	3.9	0.523673	11.98	1.73519	267	209	174	757	707	471	4.88	3.73	3.09	13.67	13.76	8.51
HF13468	AT4G31940.1	cytochrome P450. family 82. subfamily C. polypeptide 4	462.65	1.6	0.25	6.6	4e-11	1.23e-08	3.27	0.433167	10.0933	1.63846	279	206	196	952	589	573	4.12	2.99	2.7	13.35	8.78	8.15
HF22797	AT1G78380.1	glutathione S-transferase TAU 19	119.49	1.6	0.5	3.12	0.00181	0.0474	1.95	0.588586	5.15	1.87591	33	61	89	60	284	193	0.99	1.84	3.02	1.74	8.21	5.5
HF29617	AT3G19660.1	unknown protein; Has 16 Blast hits to 16 proteins in 6 species: Archae - 0; Bacteria - 0; Metazoa - 0; Fungi - 0; Plants - 16; Viruses - 0; Other Eukaryotes - 0 (source: NCBI BLink).	113.79	1.6	0.34	4.83	1.34e-06	0.000134	3.31667	0.865724	9.74	1.27855	81	39	45	216	173	133	5.04	2.31	2.6	10.85	11.18	7.19
HF10302	AT5G49690.1	UDP-Glycosyltransferase superfamily protein	1911.5	1.7	0.26	6.31	2.86e-10	7.15e-08	7.66667	1.48891	23.9733	3.95858	1255	707	781	3890	2795	2125	10.62	5.86	6.52	30.91	23.81	17.2
HF12570	AT1G01720.1	NAC (No Apical Meristem) domain transcriptional regulator superfamily protein	761.67	1.7	0.26	6.56	5.28e-11	1.6e-08	8.28	0.636946	27.56	6.22968	310	411	347	1756	808	977	7.33	9.49	8.02	39.92	20.02	22.74
HF25505	AT5G05220.1	unknown protein; Has 30201 Blast hits to 17322 proteins in 780 species: Archae - 12; Bacteria - 1396; Metazoa - 17338; Fungi - 3422; Plants - 5037; Viruses - 0; Other Eukaryotes - 2996 (source: NCBI BLink).	71.26	1.7	0.33	5.05	4.45e-07	5.06e-05	1.61333	0.161795	5.28	0.805254	38	38	27	85	137	105	1.7	1.84	1.3	3.99	6.76	5.09
HF28523	AT2G47460.1	myb domain protein 12	1293.28	1.7	0.25	6.8	1.06e-11	4.29e-09	9.22667	0.430362	30.8067	7.69219	612	573	651	1509	2958	1518	9.37	8.42	9.89	22.96	46.19	23.27
HF05939	AT3G52740.1	unknown protein; BEST Arabidopsis thaliana protein match is: unknown protein (TAIR:AT3G44450.1); Has 65 Blast hits to 65 proteins in 13 species: Archae - 0; Bacteria - 0; Metazoa - 0; Fungi - 0; Plants - 65; Viruses - 0; Other Eukaryotes - 0 (source: NCBI BLink).	1545.83	1.8	0.32	5.68	1.35e-08	2.44e-06	36.5467	8.25316	132.327	30.0784	736	388	919	1606	3314	2342	39.91	20.87	48.86	83.54	187.2	126.24
HF15946	AT3G06350.1	dehydroquinate dehydratase. putative / shikimate dehydrogenase. putative	1695.4	1.8	0.24	7.67	1.75e-14	1.04e-11	10.2333	1.04509	36.8867	8.07865	877	637	743	2180	3713	2094	12.03	8.41	10.26	29.12	53.04	28.5
HF22708	AT2G15020.1	unknown protein; BEST Arabidopsis thaliana protein match is: unknown protein (TAIR:AT5G64190.1); Has 72 Blast hits to 72 proteins in 10 species: Archae - 0; Bacteria - 0; Metazoa - 0; Fungi - 0; Plants - 72; Viruses - 0; Other Eukaryotes - 0 (source: NCBI BLink).	2515.07	1.8	0.28	6.43	1.26e-10	3.48e-08	16.01	3.72391	57.42	8.26953	1525	684	1113	5099	3737	3027	22.46	9.56	16.01	72.43	55.93	43.9
HF28481	AT2G47800.1	multidrug resistance-associated protein 4	1184.19	1.8	0.26	7.08	1.4e-12	6.23e-10	2.44333	0.345656	9.26667	2.11662	530	394	618	1579	2667	1372	2.52	1.81	3	7.6	13.47	6.73
HF33986	AT3G21780.1	UDP-glucosyl transferase 71B6	238.64	1.8	0.28	6.32	2.65e-10	6.75e-08	1.60667	0.272784	5.80667	0.891466	114	77	128	505	292	324	1.79	1.07	1.96	7.58	4.76	5.08
HF41012	AT4G39780.1	Integrase-type DNA-binding superfamily protein	796.69	1.8	0.2	9.06	1.31e-19	1.67e-16	8.07333	0.629877	27.63	2.75438	393	394	303	1564	1070	1090	8.59	8.81	6.82	33.1	25.46	24.33
HF00850	AT4G15550.1	indole-3-acetate beta-D-glucosyltransferase	1429.21	1.9	0.59	3.27	0.00108	0.0312	9.30667	0.690949	35.0333	14.7338	589	533	679	4266	1166	1432	9.16	8.19	10.57	64.44	18.69	21.97
HF17844	AT1G61680.1	terpene synthase 14	117.61	1.9	0.47	4.09	4.25e-05	0.00241	1.26333	0.540566	5.4	1.338	85	27	33	96	222	241	2.34	0.81	0.64	2.73	6.89	6.58
HF23143	AT5G36110.1	cytochrome P450. family 716. subfamily A. polypeptide 1	2056.95	1.9	0.27	7.1	1.22e-12	5.52e-10	6.78667	1.15137	25.71	5.25458	1144	769	685	4713	2652	2476	9.08	5.82	5.46	36.14	21.61	19.38
HF29493	NA	NA	386.18	1.9	0.37	5.15	2.62e-07	3.2e-05	2.15333	0.371498	8.04667	3.07525	165	212	121	327	1047	467	2.33	2.69	1.44	4.22	14.13	5.79
HF36879	AT1G66370.1	myb domain protein 113	538.07	1.9	0.25	7.65	2.05e-14	1.16e-11	6.5	1.17959	25.5867	4.60927	211	178	290	717	1131	722	6.29	4.57	8.64	20.4	34.78	21.58
HF37857	AT5G01740.1	Nuclear transport factor 2 (NTF2) family protein	744.72	1.9	0.2	9.57	1.1e-21	2.1e-18	14.7167	1.9026	55.4967	5.60323	382	288	270	1007	1351	1189	18.51	13.08	12.56	45.77	65.18	55.54
HF42611	AT1G10657.2	Plant protein 1589 of unknown function	377.57	1.9	0.26	7.27	3.64e-13	1.74e-10	5.93333	0.798339	24.8933	3.65616	133	136	204	444	597	753	5.13	5.14	7.53	17.9	26.54	30.24
HF20064	AT2G36145.1	unknown protein; FUNCTIONS IN: molecular_function unknown; INVOLVED IN: biological_process unknown; LOCATED IN: chloroplast thylakoid membrane. chloroplast stroma. chloroplast; EXPRESSED IN: 19 plant structures; EXPRESSED DURING: 13 growth stages; Has 49 Blast hits to 49 proteins in 17 species: Archae - 0; Bacteria - 0; Metazoa - 0; Fungi - 0; Plants - 49; Viruses - 0; Other Eukaryotes - 0 (sourc…	185.84	2	0.29	6.72	1.81e-11	6.63e-09	2.64	0.511175	10.6233	1.09773	82	48	98	353	299	242	3.09	1.62	3.21	12.22	11.13	8.52
HF32618	AT5G20230.1	blue-copper-binding protein	204.03	2	0.35	5.63	1.85e-08	3.16e-06	6.61667	1.45054	20.11	3.1557	113	45	91	412	230	336	9.3	4.32	6.23	25.8	14.9	19.63
HF26546	AT1G24020.2	MLP-like protein 423	418.41	2.1	0.59	3.61	0.000302	0.0114	3.21333	1.02496	13.1933	3.58386	252	106	109	1061	402	594	5.26	2.09	2.29	20.1	8.08	11.4
HF43097	AT1G24020.2	MLP-like protein 423	1596.42	2.1	0.56	3.82	0.000132	0.00587	5.63333	2.21551	24.4233	3.95459	1014	378	362	3557	2135	2186	10.06	3.59	3.25	32.32	20.86	20.09
HF43850	AT5G06720.1	peroxidase 2	532.38	2.1	0.27	7.76	8.77e-15	6.01e-12	4.77667	0.57736	19.6267	3.67592	240	211	167	1197	578	820	5.78	4.77	3.78	26.41	13.78	18.69
HF18577	AT1G14290.1	sphingoid base hydroxylase 2	170.02	2.2	0.28	7.72	1.21e-14	7.34e-12	1.81	0.0650641	8.37333	1.39447	64	61	63	190	331	314	1.94	1.74	1.75	5.63	10.18	9.31
HF20948	AT1G47670.1	Transmembrane amino acid transporter family protein	490.24	2.2	0.18	12.74	3.66e-37	4.89e-33	2.31	0.10583	11.0767	0.611292	163	161	189	764	776	898	2.27	2.15	2.51	10.13	10.88	12.22
HF29318	AT1G05010.1	ethylene-forming enzyme	454.38	2.2	0.63	3.4	0.000678	0.0217	3.73667	1.4692	16.9767	2.44722	272	61	160	992	611	642	6.4	1.33	3.48	21.87	14.62	14.44
HF22085	NA	NA	383.02	2.3	0.21	10.83	2.61e-27	9.96e-24	2.26	0.292632	11.4	0.555818	142	100	140	694	554	676	2.66	1.69	2.43	11.64	10.34	12.22
HF32291	AT1G20030.2	Pathogenesis-related thaumatin superfamily protein	5627.44	2.3	0.23	10.05	9.09e-24	2.02e-20	57.2867	5.15644	294.237	53.6192	1970	1573	2048	6289	11410	10557	62.13	46.98	62.75	190.1	368.48	324.13
HF37648	AT5G01210.1	HXXXD-type acyl-transferase family protein	552.12	2.3	0.31	7.35	1.99e-13	1e-10	2.79667	0.349158	14.3233	4.51954	186	155	225	634	1471	670	2.95	2.13	3.31	9.4	23.35	10.22
HF38353	AT1G60710.1	NAD(P)-linked oxidoreductase superfamily protein	757.36	2.3	0.21	11.25	2.28e-29	1.01e-25	4.11	0.585064	20.27	2.88698	219	328	217	1180	1583	1057	3.54	5.28	3.51	17.85	26.02	16.94
HF43095	AT1G24020.2	MLP-like protein 423	1280.04	2.3	0.3	7.73	1.08e-14	6.87e-12	6.14667	1.50202	30.0433	4.05905	619	264	396	2822	1673	1944	8.95	3.81	5.68	38.03	24.79	27.31
HF04371	AT4G27030.1	fatty acid desaturase A	874.7	2.4	0.53	4.54	5.61e-06	0.000439	6.89	1.82517	36.5667	8.64641	419	178	240	2159	1427	878	10.42	4.32	5.93	51.2	37.23	21.27
HF33620	AT4G10265.1	Wound-responsive family protein	95.51	2.5	0.46	5.39	6.87e-08	9.97e-06	1.19333	0.384028	7.11333	2.39525	46	23	18	107	271	113	1.96	0.85	0.77	4.41	11.89	5.04
HF01294	AT4G11650.1	osmotin 34	804.44	2.6	0.31	8.37	5.64e-17	5.03e-14	6.80333	1.13199	42.8167	9.45857	145	272	264	773	1627	1753	4.55	7.74	8.12	23.9	52.39	52.16
HF07885	AT1G23110.4	unknown protein; FUNCTIONS IN: molecular_function unknown; LOCATED IN: chloroplast; BEST Arabidopsis thaliana protein match is: unknown protein (TAIR:AT1G70900.1).	132.89	2.6	0.51	5.16	2.45e-07	3.04e-05	0.77	0.259294	5.65	2.5461	15	59	38	164	428	106	0.36	1.25	0.7	3.88	10.67	2.4
HF36916	AT5G37550.1	unknown protein; BEST Arabidopsis thaliana protein match is: unknown protein (TAIR:AT1G66190.1); Has 1807 Blast hits to 1807 proteins in 277 species: Archae - 0; Bacteria - 0; Metazoa - 736; Fungi - 347; Plants - 385; Viruses - 0; Other Eukaryotes - 339 (source: NCBI BLink).	282.53	2.6	0.33	7.73	1.07e-14	6.87e-12	2.59667	0.433449	15.3367	4.5141	90	61	91	307	758	400	3.14	1.74	2.91	9.5	24.22	12.29
HF08513	AT2G46150.1	Late embryogenesis abundant (LEA) hydroxyproline-rich glycoprotein family	171.86	2.7	0.26	10.4	2.43e-25	6.48e-22	1.58	0.257941	10.2867	1.27222	39	60	41	252	359	287	1.22	2.08	1.44	8.45	12.73	9.68
HF13231	NA	NA	128.52	2.7	0.33	7.98	1.41e-15	1.01e-12	1.25	0.104403	8.01667	1.51091	41	34	30	251	291	133	1.44	1.08	1.23	8.91	10.07	5.07
HF16033	AT3G04720.1	pathogenesis-related 4	582.78	2.7	0.25	10.55	5.33e-26	1.58e-22	7.37667	1.40515	47.8267	5.20884	202	116	154	1013	803	1212	10.01	5.21	6.91	47.1	39.19	57.19
HF27750	AT2G38060.1	phosphate transporter 4;2	417.18	2.8	0.77	3.67	0.000244	0.00973	1.37667	0.437201	10.22	4.57533	53	165	98	245	1343	622	0.71	2.2	1.22	3.27	18.85	8.54
HF01125	AT3G54420.1	homolog of carrot EP3-3 chitinase	450.11	2.9	0.23	12.38	3.36e-35	2.99e-31	3.66667	0.643074	27.37	3.19675	137	80	102	689	903	801	4.91	2.76	3.33	22	33.06	27.05
HF29739	AT5G48540.1	receptor-like protein kinase-related family protein	158.52	3.1	0.27	11.26	2.14e-29	1.01e-25	0.896667	0.118369	7.63667	0.790998	39	37	26	235	334	285	1.02	1.01	0.66	6.26	9	7.65
HF06590	AT5G16010.1	3-oxo-5-alpha-steroid 4-dehydrogenase family protein	267.11	3.2	0.34	9.49	2.27e-21	3.79e-18	1.32667	0.364478	12.4833	2.36335	67	28	63	499	633	328	1.74	0.6	1.64	12.18	16.72	8.55
HF01867	AT5G43580.1	Serine protease inhibitor. potato inhibitor I-type family protein	52.12	3.3	0.45	7.5	6.42e-14	3.5e-11	0.62	0.168622	5.95333	0.643799	14	9	5	121	83	83	0.93	0.58	0.35	7.17	5.71	4.98
HF31896	AT1G78780.2	pathogenesis-related family protein	293.11	3.3	0.35	9.26	1.98e-20	2.79e-17	1.8	0.396106	17.3367	3.57501	66	31	68	482	360	747	2.07	1.02	2.31	15.46	12.3	24.25
HF43262	AT3G23600.1	alpha/beta-Hydrolases superfamily protein	158.9	3.4	0.9	3.8	0.000144	0.00634	0.58	0.22942	6.29	2.69105	11	48	25	70	486	318	0.21	1	0.53	1.35	10.61	6.91
HF09067	AT4G24730.4	Calcineurin-like metallo-phosphoesterase superfamily protein	220.51	3.5	0.33	10.69	1.14e-26	3.79e-23	1.28	0.19218	14.5033	3.68893	47	31	29	322	600	306	1.66	1.14	1.04	10.93	21.88	10.7
HF15151	AT4G37980.1	elicitor-activated gene 3-1	483.17	3.5	0.37	9.55	1.28e-21	2.29e-18	1.47333	0.0523874	17.6267	6.53136	78	80	73	1597	669	444	1.57	1.46	1.39	30.44	13.42	9.02
HF17261	AT5G54160.1	O-methyltransferase 1	149.12	3.5	0.29	11.91	1e-32	6.68e-29	0.536667	0.0674125	5.78333	0.517472	28	21	26	309	219	295	0.64	0.41	0.56	6.25	4.75	6.35
HF44501	AT1G77760.1	nitrate reductase 1	5790.54	3.5	0.61	5.77	7.88e-09	1.49e-06	7.95667	1.44085	93.6967	35.4967	1224	743	776	18968	8854	4698	10.83	6.33	6.71	161.09	79.33	40.67
HF22617	AT2G15620.1	nitrite reductase 1	710.92	3.7	0.28	13	1.21e-38	3.23e-34	1.27333	0.117237	16.86	4.39178	88	104	121	1343	1886	777	1.04	1.37	1.41	16.67	24.56	9.35
HF32109	AT5G17220.1	glutathione S-transferase phi 12	2825.32	4	0.99	4.05	5.19e-05	0.00281	9.88333	4.82639	166.32	45.6865	351	41	597	3643	7980	4458	10.76	1.12	17.77	106.8	256.12	136.04
HF21836	AT5G08640.2	flavonol synthase 1	487.34	4.7	0.78	5.97	2.35e-09	4.83e-07	0.653333	0.207953	13.3367	5.08362	54	12	43	463	1631	745	0.9	0.24	0.82	6.36	23.23	10.42

## Sheet: 6 d wet + 0 d dry
Gene ID	AGI Locus Code	Description	baseMean	log2FoldChange	lfcSE	stat	pvalue	padj (FDR)	Mean TPM (control)	SE (control)	Mean TPM (moisture)	SE (moisture)	Gene count - 6 d dry + 0 d dry - biological replicate 1	Gene count - 6 d dry + 0 d dry - biological replicate 2	Gene count - 6 d dry + 0 d dry - biological replicate 3	Gene count - 6 d wet + 0 d dry - biological replicate 1	Gene count - 6 d wet + 0 d dry - biological replicate 2	Gene count - 6 d wet + 0 d dry - biological replicate 3	TPM - 6 d dry + 0 d dry - biological replicate 1	TPM - 6 d dry + 0 d dry - biological replicate 2	TPM - 6 d dry + 0 d dry - biological replicate 3	TPM - 6 d wet + 0 d dry - biological replicate 1	TPM - 6 d wet + 0 d dry - biological replicate 2	TPM - 6 d wet + 0 d dry - biological replicate 3
HF26931	AT1G02205.2	Fatty acid hydroxylase superfamily	418.01	-4.9	1.15	-4.28	1.85e-05	0.000124	11.54	6.47501	0.243333	0.163435	1991	408	415	54	6	9	24.49	5.05	5.08	0.57	0.07	0.09
HF24543	AT3G18000.1	S-adenosyl-L-methionine-dependent methyltransferases superfamily protein	9215.02	-4.6	0.33	-13.84	1.45e-43	3.76e-40	294.94	61.7976	7.89667	1.91612	13298	27543	20944	431	523	928	189.01	403.05	292.76	5.35	6.69	11.65
HF20497	AT2G36780.1	UDP-Glycosyltransferase superfamily protein	310.46	-4.5	1.35	-3.33	0.000879	0.00359	10.8033	7.69951	0.326667	0.176383	1663	298	101	50	14	4	26.1	4.69	1.62	0.66	0.26	0.06
HF32236	AT1G74670.1	Gibberellin-regulated family protein	33.1	-3.8	0.93	-4.03	5.65e-05	0.000328	5.11667	1.69833	0.196667	0.13691	109	77	28	10	0	2	7.69	5.75	1.91	0.46	0	0.13
HF13694	AT5G62270.1	BEST Arabidopsis thaliana protein match is: mucin-related (TAIR:AT2G02880.1); Has 35333 Blast hits to 34131 proteins in 2444 species: Archae - 798; Bacteria - 22429; Metazoa - 974; Fungi - 991; Plants - 531; Viruses - 0; Other Eukaryotes - 9610 (source: NCBI BLink).	38.82	-3.4	0.65	-5.14	2.77e-07	2.89e-06	6.02	0.261598	0.433333	0.171497	77	85	85	0	8	10	5.81	6.54	5.71	0.1	0.67	0.53
HF26996	AT1G02050.1	Chalcone and stilbene synthase family protein	22.85	-3.4	0.7	-4.9	9.59e-07	8.88e-06	6.38667	0.298124	1.09667	0.203005	60	33	53	5	4	1	6.43	5.85	6.88	0.7	1.37	1.22
HF43528	NA	NA	31.93	-3.2	0.61	-5.32	1.07e-07	1.24e-06	19.9867	3.16523	2.35	0.125033	67	92	42	5	3	8	19.3	25.78	14.88	2.32	2.58	2.15
HF37938	NA	NA	68.1	-3.1	0.38	-7.96	1.78e-15	9.19e-14	8.75667	0.777546	0.803333	0.0811035	141	115	169	10	15	13	9.67	7.21	9.39	0.67	0.95	0.79
HF25053	AT3G54770.1	RNA-binding (RRM/RBD/RNP motifs) family protein	122.84	-3	0.45	-6.64	3.07e-11	7.56e-10	6.84	1.89008	0.63	0.101489	136	374	250	17	29	26	3.66	10.2	6.66	0.43	0.76	0.7
HF09548	AT3G18000.1	S-adenosyl-L-methionine-dependent methyltransferases superfamily protein	1094.06	-2.9	0.44	-6.48	8.94e-11	2e-09	31.4167	6.49057	2.83333	0.88186	1508	2993	2200	89	262	348	21.01	43.34	29.9	1.11	3.37	4.02
HF33514	AT1G13280.1	allene oxide cyclase 4	67.42	-2.9	0.89	-3.27	0.00107	0.00425	6.86	3.19369	0.606667	0.427018	262	97	54	6	32	2	13.14	4.73	2.71	0.21	1.46	0.15
HF21815	AT5G25610.1	BURP domain-containing protein	161.67	-2.8	0.35	-8.17	3.11e-16	1.9e-14	11.4533	0.622691	1.01333	0.203415	282	352	357	48	17	39	10.29	12.42	11.65	1.34	0.64	1.06
HF39898	AT4G05030.1	Copper transport protein family	28.38	-2.8	0.61	-4.56	5.13e-06	3.96e-05	6.23667	0.823414	0.493333	0.0990511	71	70	31	8	5	6	6.39	7.58	4.74	0.31	0.52	0.65
HF04152	NA	NA	94.73	-2.7	0.35	-7.87	3.68e-15	1.78e-13	21.1167	2.57461	2.75	0.121244	172	239	163	19	26	19	18.9	26.25	18.2	2.51	2.9	2.84
HF04821	AT3G53400.1	BEST Arabidopsis thaliana protein match is: conserved peptide upstream open reading frame 47 (TAIR:AT5G03190.1); Has 285 Blast hits to 285 proteins in 23 species: Archae - 0; Bacteria - 0; Metazoa - 1; Fungi - 0; Plants - 279; Viruses - 0; Other Eukaryotes - 5 (source: NCBI BLink).	1368.96	-2.7	0.18	-14.57	4.54e-48	3.23e-44	39.4333	1.48354	4.18333	0.436819	2630	2900	2728	262	367	336	38.17	42.39	37.74	3.4	4.91	4.24
HF14521	AT5G46630.2	Clathrin adaptor complexes medium subunit family protein	304.96	-2.7	0.25	-10.48	1.11e-25	3.06e-23	9.21	1.35338	0.953333	0.14881	576	762	496	66	68	84	8.26	11.88	7.49	0.72	0.91	1.23
HF16303	AT5G46700.1	Tetraspanin family protein	162.85	-2.7	0.38	-7.19	6.26e-13	2.11e-11	8.75333	1.30282	0.95	0.262742	380	367	236	52	20	42	9.96	10.15	6.15	1.34	0.45	1.06
HF28262	NA	NA	100.52	-2.7	0.57	-4.74	2.11e-06	1.81e-05	7.27667	1.06441	0.753333	0.325389	204	245	158	27	36	5	7.41	9.05	5.37	0.68	1.35	0.23
HF30899	AT3G51480.1	glutamate receptor 3.6	123.54	-2.7	0.44	-5.98	2.21e-09	3.69e-08	5.44667	1.47678	0.58	0.192959	162	375	205	19	40	29	3.62	8.37	4.35	0.3	0.95	0.49
HF34473	AT3G14470.1	NB-ARC domain-containing disease resistance protein	10.1	-2.7	0.94	-2.87	0.00414	0.0136	5.87333	0.156027	2.03667	0.14345	22	15	24	4	3	0	5.77	5.67	6.18	2.17	1.75	2.19
HF39861	NA	NA	66.75	-2.7	0.42	-6.53	6.61e-11	1.52e-09	9.22	1.6524	0.886667	0.0578312	169	144	90	16	16	14	11.78	9.75	6.13	1	0.85	0.81
HF43530	AT3G48420.1	Haloacid dehalogenase-like hydrolase (HAD) superfamily protein	148.68	-2.7	0.4	-6.77	1.25e-11	3.3e-10	11.4133	1.26481	1.3	0.369369	340	308	249	18	53	32	12.98	12.35	8.91	0.71	1.98	1.21
HF05617	AT5G24590.2	TCV-interacting protein	657	-2.6	0.24	-10.95	6.65e-28	2.7e-25	6.46	0.872754	0.71	0.0650641	1132	1633	1163	160	182	143	5.47	8.2	5.71	0.65	0.84	0.64
HF17241	AT1G72050.2	transcription factor IIIA	52.08	-2.6	0.48	-5.4	6.48e-08	7.9e-07	6.36	0.367151	2.45333	0.146667	99	109	104	20	13	5	6.46	6.94	5.68	2.16	2.6	2.6
HF21436	NA	NA	159.13	-2.6	0.34	-7.63	2.42e-14	1.03e-12	5.51667	0.999756	0.483333	0.0952774	292	407	252	28	51	38	4.91	7.47	4.17	0.3	0.62	0.53
HF31643	AT3G03910.1	glutamate dehydrogenase 3	179.22	-2.6	0.29	-9.12	7.81e-20	8.82e-18	9.13667	1.20023	1.08	0.100167	308	451	313	41	49	42	7.78	11.53	8.1	0.99	1.28	0.97
HF36486	AT3G52910.1	growth-regulating factor 4	366.18	-2.6	0.22	-11.51	1.17e-30	7.11e-28	13.33	1.19693	1.49667	0.202841	853	678	656	86	76	114	15.68	12.55	11.76	1.19	1.42	1.88
HF37937	NA	NA	93.82	-2.6	0.43	-6.19	6.08e-10	1.15e-08	8.68333	0.812903	0.873333	0.28591	160	199	205	9	30	29	7.09	9.2	9.76	0.31	1.24	1.07
HF39897	NA	NA	144.25	-2.6	0.28	-9.59	8.44e-22	1.26e-19	6.49667	0.763355	0.61	0.115902	258	319	290	27	41	36	5.29	7.91	6.29	0.38	0.75	0.7
HF39915	AT5G56120.1	unknown protein; BEST Arabidopsis thaliana protein match is: unknown protein (TAIR:AT3G12870.1); Has 77 Blast hits to 75 proteins in 12 species: Archae - 0; Bacteria - 0; Metazoa - 0; Fungi - 0; Plants - 77; Viruses - 0; Other Eukaryotes - 0 (source: NCBI BLink).	227.45	-2.6	0.25	-10.3	7.4e-25	1.85e-22	8.18667	0.444685	0.913333	0.123468	481	475	404	41	62	66	8.9	8.29	7.37	0.68	0.96	1.1
HF00473	AT3G13960.1	growth-regulating factor 5	162.31	-2.5	0.27	-9.11	8.51e-20	9.46e-18	5.71667	0.706384	0.7	0.0264575	343	357	258	40	38	52	6.09	6.71	4.35	0.66	0.75	0.69
HF04699	AT3G15940.2	UDP-Glycosyltransferase superfamily protein	69.86	-2.5	0.47	-5.41	6.41e-08	7.83e-07	5.01	0.975517	0.743333	0.196412	90	160	167	11	13	30	3.06	6.04	5.93	0.41	0.73	1.09
HF12956	AT4G32850.10	nuclear poly(a) polymerase	365.57	-2.5	0.25	-10.07	7.41e-24	1.54e-21	9.25333	1.00002	1.16333	0.131698	604	862	695	75	104	112	8.06	11.24	8.46	0.9	1.3	1.29
HF27291	AT2G22840.1	growth-regulating factor 1	491.19	-2.5	0.25	-9.81	1e-22	1.72e-20	10.21	1.53461	1.20667	0.133708	1232	901	760	149	124	123	13.1	9.66	7.87	1.4	1.27	0.95
HF43631	AT5G56120.1	unknown protein; BEST Arabidopsis thaliana protein match is: unknown protein (TAIR:AT3G12870.1); Has 77 Blast hits to 75 proteins in 12 species: Archae - 0; Bacteria - 0; Metazoa - 0; Fungi - 0; Plants - 77; Viruses - 0; Other Eukaryotes - 0 (source: NCBI BLink).	617.85	-2.5	0.28	-9.04	1.57e-19	1.68e-17	32.8233	6.2682	4.03333	0.31798	1676	1045	936	142	176	166	45.09	28.93	24.45	3.4	4.4	4.3
HF01636	NA	NA	215.81	-2.4	0.26	-8.99	2.51e-19	2.63e-17	8.51667	1.15176	0.98	0.125033	372	506	383	48	59	76	7.34	10.82	7.39	0.73	1.11	1.1
HF02377	AT1G80480.1	plastid transcriptionally active 17	195.03	-2.4	0.25	-9.66	4.49e-22	6.94e-20	9.94	0.678552	1.32667	0.141931	368	411	370	54	62	41	8.65	10.95	10.22	1.35	1.56	1.07
HF06721	AT5G48930.1	hydroxycinnamoyl-CoA shikimate/quinate hydroxycinnamoyl transferase	163.84	-2.4	0.43	-5.54	3e-08	3.99e-07	13.9567	1.01333	1.9	0.595427	296	372	289	18	65	55	13.37	15.93	12.57	0.84	2.9	1.96
HF09544	AT1G18250.1	Pathogenesis-related thaumatin superfamily protein	533.56	-2.4	0.26	-9.17	4.78e-20	5.57e-18	30.6167	3.83231	4.02	0.692411	911	920	1311	162	98	184	26.43	27.15	38.27	4.53	2.65	4.88
HF09593	AT4G29990.1	Leucine-rich repeat transmembrane protein kinase protein	217.12	-2.4	0.29	-8.37	5.83e-17	3.92e-15	7.33333	0.922394	0.903333	0.146553	400	511	367	41	57	79	7.06	9.05	5.89	0.62	0.98	1.11
HF11299	AT4G37690.1	Galactosyl transferase GMA12/MNN10 family protein	93.86	-2.4	0.3	-8.12	4.62e-16	2.73e-14	6.00333	0.427564	0.85	0.0556776	158	200	194	23	28	26	5.28	6.76	5.97	0.78	0.96	0.81
HF11665	NA	NA	61.01	-2.4	0.72	-3.26	0.0011	0.00435	19.28	2.48869	3.61	0.355387	99	114	144	1	24	27	14.32	21.4	22.12	3.01	4.24	3.58
HF13792	NA	NA	43.69	-2.4	0.57	-4.18	2.94e-05	0.000185	8.31333	1.15834	0.96	0.251064	75	115	66	11	4	22	7.15	10.63	7.16	0.81	0.62	1.45
HF16070	NA	NA	265.45	-2.4	0.25	-9.34	9.94e-21	1.3e-18	10.5533	1.47719	1.48333	0.107134	419	642	490	79	76	69	8.42	13.39	9.85	1.29	1.66	1.5
HF18365	AT4G30825.1	Tetratricopeptide repeat (TPR)-like superfamily protein	156.01	-2.4	0.36	-6.56	5.27e-11	1.24e-09	5.18667	0.285268	0.653333	0.208833	305	323	284	32	28	74	5.26	5.64	4.66	0.47	0.42	1.07
HF30539	AT3G16060.1	ATP binding microtubule motor family protein	158.18	-2.4	0.58	-4.21	2.53e-05	0.000163	7.30667	1.52834	0.876667	0.356947	198	406	327	10	70	48	4.6	9.89	7.43	0.18	1.36	1.09
HF36023	AT4G35000.1	ascorbate peroxidase 3	108.72	-2.4	0.47	-5.05	4.32e-07	4.32e-06	8.56667	0.602006	1.18	0.338575	209	220	207	10	46	35	8.48	9.65	7.57	0.51	1.6	1.43
HF43180	AT3G26700.1	Protein kinase superfamily protein	142.66	-2.4	0.46	-5.31	1.07e-07	1.25e-06	5.30667	1.04423	0.686667	0.235537	174	310	357	60	17	41	3.26	5.97	6.69	1.12	0.31	0.63
HF04274	AT5G55180.1	O-Glycosyl hydrolases family 17 protein	2409.52	-2.3	0.23	-9.86	6.16e-23	1.08e-20	79.4467	11.6185	10.9633	1.20423	5934	4287	3746	613	628	885	101.57	74.54	62.23	9.21	10.41	13.27
HF04946	AT4G18160.1	Ca2+ activated outward rectifying K+ channel 6	295.35	-2.3	0.25	-9.28	1.77e-20	2.24e-18	8.17	1.26777	1.15	0.0585947	478	726	511	81	88	88	6.76	10.7	7.05	1.17	1.24	1.04
HF06720	AT5G48930.1	hydroxycinnamoyl-CoA shikimate/quinate hydroxycinnamoyl transferase	207.24	-2.3	0.35	-6.52	7.02e-11	1.61e-09	14.98	0.73736	2.01667	0.349778	412	407	377	35	90	60	15.89	15.53	13.52	1.43	2.64	1.98
HF12093	NA	NA	9291.94	-2.3	0.8	-2.84	0.00451	0.0146	205.203	55.9078	29.1567	14.5482	11191	14982	27794	1294	1488	5753	127.01	175.08	313.52	13.26	16	58.21
HF12955	NA	NA	299.38	-2.3	0.17	-13.13	2.33e-39	3.68e-36	12.9567	0.264344	1.82	0.205508	568	591	576	89	84	92	12.76	13.48	12.63	1.59	1.64	2.23
HF13793	AT3G15940.2	UDP-Glycosyltransferase superfamily protein	44.98	-2.3	0.53	-4.39	1.11e-05	7.92e-05	6.97333	0.846844	0.783333	0.248819	62	102	97	8	22	9	5.33	8.15	7.44	0.63	1.27	0.45
HF20344	AT2G42200.1	squamosa promoter binding protein-like 9	342.28	-2.3	0.3	-7.86	3.83e-15	1.84e-13	13.3	0.788691	1.84333	0.405969	720	679	589	144	67	88	14.45	13.66	11.79	2.65	1.36	1.52
HF27092	AT3G22142.1	Bifunctional inhibitor/lipid-transfer protein/seed storage 2S albumin superfamily protein	1982.34	-2.3	0.42	-5.4	6.73e-08	8.18e-07	58.6	10.7774	8.02667	3.19137	4198	4752	2490	403	323	1075	64.03	73.95	37.82	5.38	4.32	14.38
HF28220	NA	NA	218.35	-2.3	0.24	-9.71	2.72e-22	4.3e-20	8.01	0.521632	1.03	0.106927	454	430	380	77	61	55	8.79	8.22	7.02	1.22	1.02	0.85
HF31650	AT4G13230.1	Late embryogenesis abundant protein (LEA) family protein	71.74	-2.3	0.39	-5.93	3.07e-09	5.01e-08	5.97	0.222785	0.763333	0.201853	136	145	137	10	23	29	6	6.34	5.57	0.5	0.63	1.16
HF32087	AT5G65690.1	phosphoenolpyruvate carboxykinase 2	117.58	-2.3	0.3	-7.62	2.59e-14	1.1e-12	5.18333	0.386192	0.623333	0.0779601	223	253	206	26	30	48	5.1	5.89	4.56	0.49	0.62	0.76
HF34264	AT2G28910.1	CAX interacting protein 4	180.09	-2.3	0.25	-9.15	5.56e-20	6.38e-18	6.55333	0.641803	0.896667	0.124544	315	395	331	43	57	61	5.74	7.82	6.1	0.65	0.99	1.05
HF34384	AT2G45540.1	WD-40 repeat family protein / beige-related	119.27	-2.3	0.33	-7.01	2.43e-12	7.28e-11	6.71	1.35663	0.856667	0.156027	195	307	192	36	37	29	5.47	9.42	5.24	0.87	1.12	0.58
HF39831	NA	NA	348.71	-2.3	0.17	-13.22	6.54e-40	1.16e-36	7.85	0.300222	1.06333	0.0333333	639	703	678	107	91	112	7.53	8.45	7.57	1.13	1.03	1.03
HF43082	NA	NA	90.45	-2.3	0.49	-4.73	2.25e-06	1.93e-05	5.08667	0.565401	0.756667	0.281681	173	198	153	16	47	15	4.79	6.18	4.29	0.48	1.32	0.47
HF43134	AT3G06850.2	2-oxoacid dehydrogenases acyltransferase family protein	157.58	-2.3	0.26	-8.83	1.05e-18	9.81e-17	5.54333	0.409566	0.846667	0.161692	305	329	278	44	36	61	5.31	6.34	4.98	0.69	0.68	1.17
HF43966	AT3G19170.1	presequence protease 1	35.04	-2.3	0.51	-4.48	7.34e-06	5.46e-05	6.41667	0.934814	0.83	0.195021	58	93	52	13	6	12	6.13	8.16	4.96	0.63	0.64	1.22
HF01086	AT5G64060.1	NAC domain containing protein 103	1101.18	-2.2	0.18	-12.41	2.32e-35	2.2e-32	27.97	0.475009	4.13	0.398372	2066	2161	2108	273	379	355	27.5	28.92	27.49	3.44	4.82	4.13
HF08851	NA	NA	176.3	-2.2	0.27	-7.92	2.39e-15	1.19e-13	17.3167	1.95269	2.47333	0.23497	302	385	318	40	63	65	15.88	21.18	14.89	2.03	2.56	2.83
HF12101	AT4G04980.1	unknown protein; BEST Arabidopsis thaliana protein match is: unknown protein (TAIR:AT1G11070.1); Has 23100 Blast hits to 15699 proteins in 1063 species: Archae - 116; Bacteria - 2262; Metazoa - 8308; Fungi - 3268; Plants - 3181; Viruses - 958; Other Eukaryotes - 5007 (source: NCBI BLink).	169.86	-2.2	0.44	-4.98	6.3e-07	6.07e-06	9.51	1.11787	1.27333	0.372126	265	382	324	20	70	70	7.76	11.59	9.18	0.54	1.75	1.53
HF20504	AT1G54850.1	HSP20-like chaperones superfamily protein	162.88	-2.2	0.36	-6.13	8.81e-10	1.61e-08	9.47333	1.22509	1.52333	0.283862	281	384	267	41	73	36	8.76	11.86	7.8	0.97	1.91	1.69
HF20987	AT4G39330.1	cinnamyl alcohol dehydrogenase 9	353.22	-2.2	0.25	-9.04	1.58e-19	1.69e-17	6.5	0.86539	0.933333	0.024037	777	752	502	114	102	105	7.41	7.32	4.77	0.92	0.98	0.9
HF31795	NA	NA	132.76	-2.2	0.27	-8.23	1.95e-16	1.22e-14	5.33333	0.353758	0.836667	0.0895048	252	287	222	48	37	38	5.4	5.91	4.69	0.99	0.68	0.84
HF32197	AT3G02850.1	STELAR K+ outward rectifier	319.84	-2.2	0.42	-5.17	2.39e-07	2.54e-06	5.51	0.678552	0.873333	0.333533	498	562	766	64	61	188	4.5	5.23	6.8	0.52	0.56	1.54
HF32809	AT1G50710.1	unknown protein; Has 109 Blast hits to 109 proteins in 44 species: Archae - 0; Bacteria - 2; Metazoa - 61; Fungi - 8; Plants - 36; Viruses - 0; Other Eukaryotes - 2 (source: NCBI BLink).	2359.16	-2.2	0.19	-11.49	1.53e-30	9.06e-28	68.38	8.3647	10.3833	0.258349	5344	4477	3685	694	762	738	81.99	70	53.15	10.12	10.9	10.13
HF34181	AT4G01470.1	tonoplast intrinsic protein 1;3	3033.77	-2.2	0.32	-7.12	1.08e-12	3.49e-11	112.95	27.8585	15.6933	1.05054	8205	5932	3289	869	839	1056	159.19	116.75	62.91	14.2	15.16	17.72
HF34287	AT2G39700.1	expansin A4	615.02	-2.2	0.32	-6.98	3.01e-12	8.87e-11	30.7967	3.30878	4.4	1.05671	1414	1106	1012	279	116	173	37.1	29.39	25.9	6.45	2.93	3.82
HF35032	NA	NA	121.65	-2.2	0.4	-5.33	9.86e-08	1.16e-06	12.73	2.30101	1.86333	0.502306	157	304	232	22	50	44	8.71	16.68	12.8	0.87	2.23	2.49
HF37120	AT5G17540.1	HXXXD-type acyl-transferase family protein	313.9	-2.2	0.29	-7.51	5.77e-14	2.29e-12	9.62	0.56359	1.48667	0.270206	606	518	667	62	120	118	9.79	8.57	10.5	0.95	1.81	1.7
HF39900	AT3G20180.1	Copper transport protein family	125.85	-2.2	0.41	-5.27	1.37e-07	1.55e-06	14.37	1.05425	1.96333	0.644524	230	261	228	16	49	54	14.44	16.16	12.51	0.68	2.5	2.71
HF43909	AT1G55320.2	acyl-activating enzyme 18	475.74	-2.2	0.25	-8.94	4.04e-19	4.06e-17	23.81	2.8198	3.49333	0.366712	727	1092	905	115	153	178	20.26	29.38	21.79	2.77	3.96	3.75
HF43924	NA	NA	81.04	-2.2	0.47	-4.79	1.68e-06	1.49e-05	10.77	1.6792	1.78333	0.520555	94	191	182	12	31	31	7.47	11.88	12.96	0.79	2.55	2.01
HF00544	AT4G37030.1	unknown protein; FUNCTIONS IN: molecular_function unknown; INVOLVED IN: biological_process unknown; LOCATED IN: endomembrane system; BEST Arabidopsis thaliana protein match is: unknown protein (TAIR:AT4G12680.1); Has 101 Blast hits to 99 proteins in 12 species: Archae - 0; Bacteria - 0; Metazoa - 0; Fungi - 0; Plants - 101; Viruses - 0; Other Eukaryotes - 0 (source: NCBI BLink).	203.82	-2.1	0.28	-7.59	3.16e-14	1.32e-12	5.00667	0.347195	0.77	0.135031	357	395	401	52	89	59	4.43	5.63	4.96	0.64	1.04	0.63
HF01587	AT3G53400.1	BEST Arabidopsis thaliana protein match is: conserved peptide upstream open reading frame 47 (TAIR:AT5G03190.1); Has 285 Blast hits to 285 proteins in 23 species: Archae - 0; Bacteria - 0; Metazoa - 1; Fungi - 0; Plants - 279; Viruses - 0; Other Eukaryotes - 5 (source: NCBI BLink).	340.5	-2.1	0.18	-11.61	3.71e-31	2.4e-28	9.17	0.463609	1.45667	0.0902466	591	691	635	117	103	124	8.61	10.09	8.81	1.29	1.48	1.6
HF01604	AT1G06840.1	Leucine-rich repeat protein kinase family protein	175.95	-2.1	0.3	-7.04	1.94e-12	5.91e-11	8.71333	0.61091	1.44333	0.217588	338	345	316	65	68	36	8.41	9.89	7.84	1.4	1.84	1.09
HF07104	AT5G44210.1	erf domain protein 9	182.28	-2.1	0.39	-5.51	3.52e-08	4.6e-07	8.65667	0.243607	1.33333	0.297172	320	361	354	26	78	73	8.26	9.1	8.61	0.74	1.66	1.6
HF07927	AT1G70710.1	glycosyl hydrolase 9B1	771.51	-2.1	0.44	-4.67	3.03e-06	2.49e-05	22.5867	2.13436	3.75	1.3502	1681	1441	1215	420	90	278	26	23.1	18.66	6.01	1.34	3.9
HF09080	AT2G42490.1	Copper amine oxidase family protein	363.45	-2.1	0.51	-4.05	5.07e-05	0.000299	6.47	1.67816	1.06333	0.463117	1031	563	449	226	77	61	9.74	5.49	4.18	1.98	0.72	0.49
HF09164	AT1G63800.1	ubiquitin-conjugating enzyme 5	25.74	-2.1	0.59	-3.62	0.000293	0.00138	5.88	0.715285	1.19	0.257747	64	43	39	14	5	6	5.13	7.31	5.2	1	1.7	0.87
HF11604	AT1G56130.1	Leucine-rich repeat transmembrane protein kinase	532.73	-2.1	0.16	-13.33	1.54e-40	3.13e-37	5.87	0.137961	0.973333	0.034801	964	1014	1038	159	164	204	5.61	6.08	5.92	0.91	0.98	1.03
HF11894	AT1G53430.1	Leucine-rich repeat transmembrane protein kinase	94.52	-2.1	0.34	-6.11	9.88e-10	1.78e-08	6.37333	0.696619	1.06667	0.0927961	183	216	133	31	36	27	6.69	7.39	5.04	1	1.25	0.95
HF12773	NA	NA	451.96	-2.1	0.2	-10.52	6.77e-26	2.01e-23	12.0767	0.755873	2.01333	0.183424	743	922	906	121	161	154	10.63	13.18	12.42	1.82	2.38	1.84
HF16658	AT5G38690.1	Zinc-finger domain of monoamine-oxidase A repressor R1 protein	705.77	-2.1	0.21	-9.99	1.67e-23	3.26e-21	15.3267	0.834473	2.42667	0.369564	1236	1428	1333	181	214	303	13.9	16.79	15.29	1.78	2.44	3.06
HF18523	NA	NA	87.36	-2.1	0.3	-7.06	1.61e-12	4.98e-11	7.92333	0.625495	1.33	0.117189	148	181	165	27	24	36	7.21	9.17	7.39	1.37	1.11	1.51
HF19467	NA	NA	55.8	-2.1	0.39	-5.39	7.09e-08	8.58e-07	5.75	0.588473	0.78	0.110604	104	127	85	16	14	25	6.03	6.6	4.62	0.65	0.69	1
HF19509	AT4G35360.1	Uncharacterised conserved protein (UCP030210)	77.36	-2.1	0.61	-3.43	0.000597	0.00257	5.69	1.33867	1.01333	0.405394	83	185	169	6	37	34	3.3	7.93	5.84	0.21	1.51	1.32
HF30319	NA	NA	555.53	-2.1	0.52	-4.06	4.97e-05	0.000293	39.3267	11.843	6.10333	2.54455	457	1159	1545	73	166	312	16.98	43.7	57.3	2.09	5.4	10.82
HF32079	AT4G33250.1	eukaryotic translation initiation factor 3K	91.42	-2.1	0.37	-5.68	1.31e-08	1.87e-07	6.29667	1.08413	1.09333	0.224524	147	234	136	28	36	25	5.44	8.45	5	0.83	1.54	0.91
HF39957	AT5G24910.1	cytochrome P450. family 714. subfamily A. polypeptide 1	515.74	-2.1	0.37	-5.78	7.64e-09	1.15e-07	7.95333	2.33595	1.19	0.146401	1568	709	646	134	166	202	12.6	6.05	5.21	0.9	1.3	1.37
HF41805	AT1G64380.1	Integrase-type DNA-binding superfamily protein	608.51	-2.1	0.52	-4.09	4.38e-05	0.000263	23.43	9.47102	3.83	1.26107	2070	708	667	338	114	141	42.36	14.55	13.38	6.35	2.48	2.66
HF43908	AT1G55320.2	acyl-activating enzyme 18	257.46	-2.1	0.25	-8.34	7.62e-17	5.04e-15	21.62	1.515	3.30667	0.308185	435	535	480	68	76	117	19.7	24.61	20.55	2.74	3.38	3.8
HF02910	NA	NA	166.88	-2	0.56	-3.48	0.000502	0.0022	6.65	2.2332	1.27	0.393573	188	510	224	23	98	56	4.01	11.09	4.85	0.65	2	1.16
HF06250	AT4G00490.1	beta-amylase 2	188.9	-2	0.34	-5.94	2.86e-09	4.69e-08	6.01667	0.49539	1.07333	0.285793	344	408	307	36	85	71	6.1	6.83	5.12	0.58	1.57	1.07
HF07696	AT3G25700.1	Eukaryotic aspartyl protease family protein	459.7	-2	0.19	-10.64	2.03e-26	6.7e-24	15.0733	1.26154	2.44667	0.157621	983	844	752	169	142	158	17.25	15.09	12.88	2.74	2.2	2.4
HF08724	AT1G01110.2	IQ-domain 18	379.03	-2	0.23	-8.69	3.63e-18	3.05e-16	10.6067	0.739129	1.77667	0.229298	763	592	750	149	99	160	11.5	9.14	11.18	1.91	1.33	2.09
HF09162	AT1G27520.1	Glycosyl hydrolase family 47 protein	207.36	-2	0.24	-8.34	7.53e-17	4.99e-15	15.0367	1.09943	2.44333	0.578283	411	413	337	61	83	68	14.82	17.04	13.25	2.06	3.58	1.69
HF11592	NA	NA	59.56	-2	0.46	-4.39	1.15e-05	8.16e-05	12.89	1.32885	2.24333	0.350539	94	143	95	12	17	34	10.64	15.24	12.79	2.5	1.55	2.68
HF11610	AT1G56130.1	Leucine-rich repeat transmembrane protein kinase	664.08	-2	0.33	-5.89	3.88e-09	6.21e-08	8.22	1.09038	1.44	0.330051	911	1335	1446	132	295	280	6.04	9.36	9.26	0.8	1.9	1.62
HF18917	AT5G56890.1	Protein kinase superfamily protein	1065.8	-2	0.2	-10.05	9.48e-24	1.93e-21	7.95	0.913583	1.31667	0.104775	1548	2166	2263	330	346	424	6.13	8.72	9	1.15	1.29	1.51
HF19499	AT4G13540.1	unknown protein; INVOLVED IN: N-terminal protein myristoylation; BEST Arabidopsis thaliana protein match is: unknown protein (TAIR:AT3G23930.1); Has 4658 Blast hits to 3455 proteins in 431 species: Archae - 39; Bacteria - 387; Metazoa - 1842; Fungi - 436; Plants - 133; Viruses - 38; Other Eukaryotes - 1783 (source: NCBI BLink).	232.98	-2	0.4	-5.06	4.29e-07	4.29e-06	11.13	0.608632	1.89	0.737993	390	441	479	54	44	144	9.92	11.62	11.85	1.27	1.04	3.36
HF21816	AT5G25610.1	BURP domain-containing protein	82.48	-2	0.34	-5.77	7.71e-09	1.16e-07	9.17333	0.83796	1.65333	0.112151	194	124	140	35	24	29	10.82	8.08	8.62	1.82	1.44	1.7
HF23917	AT5G05390.1	laccase 12	1130.07	-2	0.36	-5.46	4.74e-08	5.98e-07	27.84	4.07582	4.97	1.54733	1516	2220	2551	249	304	669	19.91	30.17	33.44	3.04	3.84	8.03
HF24211	AT5G53130.1	cyclic nucleotide gated channel 1	615.72	-2	0.17	-11.36	6.9e-30	3.85e-27	7.28333	0.394856	1.24	0.131149	1269	1053	1091	206	199	258	8.07	6.95	6.83	1.08	1.14	1.5
HF24958	AT3G54870.1	Armadillo/beta-catenin repeat family protein / kinesin motor family protein	887.23	-2	0.3	-6.6	4.09e-11	9.8e-10	11.4433	1.97098	2.00333	0.367892	1135	2085	1704	301	223	434	7.94	14.76	11.63	1.86	1.45	2.7
HF25217	AT5G13840.2	FIZZY-related 3	389.43	-2	0.27	-7.29	3.06e-13	1.09e-11	10.4033	1.61082	1.79	0.207846	911	701	544	112	140	166	13.2	10.39	7.62	1.43	1.79	2.15
HF25699	AT5G51750.1	subtilase 1.3	69.76	-2	0.42	-4.81	1.55e-06	1.38e-05	6.12667	0.832193	1.09667	0.196497	162	127	101	17	35	19	7.53	6.2	4.65	0.83	1.48	0.98
HF26114	AT1G09320.1	agenet domain-containing protein	119.68	-2	0.39	-5.03	4.88e-07	4.83e-06	6.33333	0.841275	0.946667	0.246599	179	239	249	20	54	52	4.78	6.55	7.67	0.62	0.79	1.43
HF26287	AT2G17340.1	Uncharacterised conserved protein (UCP030210)	67.09	-2	0.39	-5.19	2.14e-07	2.29e-06	8.69667	1.25519	1.75667	0.339084	101	138	136	34	16	20	6.45	10.79	8.85	2.39	1.65	1.23
HF28430	AT4G02290.1	glycosyl hydrolase 9B13	6009.76	-2	0.23	-8.51	1.69e-17	1.25e-15	162.837	19.2858	28.34	3.704	8542	12032	12848	2195	1571	2685	124.29	180.91	183.31	29	21.62	34.4
HF29902	AT2G20180.3	phytochrome interacting factor 3-like 5	209.82	-2	0.27	-7.58	3.39e-14	1.41e-12	5.81	0.627455	0.933333	0.103333	307	467	403	61	64	91	4.66	6.82	5.95	0.78	0.89	1.13
HF33616	AT4G21450.1	PapD-like superfamily protein	169.72	-2	0.65	-3.12	0.00183	0.00674	8.69	2.39195	1.25333	0.679371	467	288	192	128	26	21	13.26	7.63	5.18	2.61	0.64	0.51
HF37189	NA	NA	361.28	-2	0.21	-9.35	9.13e-21	1.22e-18	31.6633	2.32696	5.65333	0.770721	580	743	691	118	105	159	27.33	35.3	32.36	4.78	4.99	7.19
HF38683	AT3G29060.1	EXS (ERD1/XPR1/SYG1) family protein	346.76	-2	0.3	-6.69	2.26e-11	5.73e-10	6.54333	0.803209	1.06	0.195192	707	747	485	138	74	148	7.1	7.57	4.96	1.27	0.67	1.24
HF39240	AT5G18170.1	glutamate dehydrogenase 1	52.26	-2	0.4	-5.12	3.07e-07	3.18e-06	5.67	0.876432	0.876667	0.11893	96	112	85	23	18	12	5.19	7.37	4.45	0.8	1.11	0.72
HF40316	NA	NA	248.03	-2	0.29	-6.99	2.82e-12	8.37e-11	8.97	1.01336	1.54333	0.248484	445	542	400	63	111	80	9	10.71	7.2	1.28	2.04	1.31
HF42994	AT1G48100.1	Pectin lyase-like superfamily protein	390.68	-2	0.27	-7.46	8.54e-14	3.32e-12	7.58	0.786893	1.34667	0.219874	578	796	805	132	96	187	6.02	8.54	8.18	1.27	1.01	1.76
HF43453	AT3G14470.1	NB-ARC domain-containing disease resistance protein	521.13	-2	0.18	-11.4	3.97e-30	2.3e-27	10.8667	0.551674	1.84333	0.114649	914	1063	932	191	184	167	10.31	11.97	10.32	1.91	2	1.62
HF43521	NA	NA	37.86	-2	0.51	-4.03	5.69e-05	0.00033	6.48667	1.15868	0.936667	0.328448	49	83	81	8	10	21	4.25	7.08	8.13	0.5	0.73	1.58
HF44548	AT5G08640.2	flavonol synthase 1	3790.25	-2	0.27	-7.37	1.74e-13	6.44e-12	153.903	10.8523	26.0067	5.08059	8012	6609	6496	1776	819	1413	174.92	148.09	138.7	34.32	16.79	26.91
HF00407	AT5G63870.1	serine/threonine phosphatase 7	336.53	-1.9	0.19	-9.9	3.99e-23	7.23e-21	5.48667	0.265916	1.03	0.0665833	560	595	693	110	128	138	5.04	5.46	5.96	0.91	1.04	1.14
HF05011	AT5G18950.1	Tetratricopeptide repeat (TPR)-like superfamily protein	322.83	-1.9	0.21	-8.83	1.01e-18	9.52e-17	6.32667	0.343624	1.14667	0.112891	547	614	612	142	117	99	5.74	6.93	6.31	1.35	1.13	0.96
HF06802	AT3G14460.1	LRR and NB-ARC domains-containing disease resistance protein	391.64	-1.9	0.23	-8.33	8.21e-17	5.36e-15	10.97	0.648614	1.8	0.265141	635	774	743	108	150	178	9.73	11.92	11.26	1.27	2.08	2.05
HF09717	AT1G76710.2	SET domain group 26	353.33	-1.9	0.21	-9.04	1.54e-19	1.66e-17	5.58	0.395517	0.973333	0.120046	586	725	636	116	110	164	5.01	6.34	5.39	0.82	0.89	1.21
HF11781	AT1G30260.1	BEST Arabidopsis thaliana protein match is: Galactosyltransferase family protein (TAIR:AT4G21060.1); Has 30 Blast hits to 30 proteins in 8 species: Archae - 0; Bacteria - 0; Metazoa - 0; Fungi - 0; Plants - 30; Viruses - 0; Other Eukaryotes - 0 (source: NCBI BLink).	567.5	-1.9	0.23	-8.16	3.47e-16	2.11e-14	35.32	4.32293	6.51667	0.351773	1282	982	847	230	169	236	43.43	33.86	28.67	7.2	6.03	6.32
HF12080	NA	NA	123.5	-1.9	0.29	-6.42	1.34e-10	2.9e-09	6.51333	0.359738	1.26333	0.266917	205	238	233	33	44	63	5.83	7.05	6.66	0.83	1.21	1.75
HF12859	AT5G24810.1	ABC1 family protein	270.73	-1.9	0.29	-6.76	1.37e-11	3.57e-10	8.13667	1.05933	1.65333	0.261937	623	434	441	130	77	85	10.25	7.21	6.95	2.17	1.47	1.32
HF14420	AT1G32450.1	nitrate transporter 1.5	1932.93	-1.9	0.19	-9.88	5.28e-23	9.28e-21	41.8133	4.20971	7.91333	0.532051	4151	3451	2973	638	712	824	49.02	41.98	34.44	6.88	8.21	8.65
HF15264	AT3G61250.1	myb domain protein 17	1863.09	-1.9	0.17	-11.36	6.66e-30	3.79e-27	67.9767	5.59263	12.7567	0.728476	3944	3413	2956	700	584	724	76.83	69.47	57.63	13.46	11.3	13.51
HF17526	AT5G36930.1	Disease resistance protein (TIR-NBS-LRR class) family	2003.87	-1.9	0.19	-10.03	1.11e-23	2.21e-21	29.34	2.90664	5.22	0.536874	3443	4256	3338	609	789	797	27.14	35.1	25.78	4.24	6.09	5.33
HF19508	AT2G29420.1	glutathione S-transferase tau 7	369.57	-1.9	0.44	-4.46	8.04e-06	5.94e-05	21.03	4.89979	4.00333	1.04761	387	904	757	62	173	162	12.1	28.99	22	2.02	5.58	4.41
HF22469	NA	NA	147.13	-1.9	0.35	-5.5	3.76e-08	4.86e-07	6.99667	0.650162	1.17	0.312623	244	311	258	33	76	49	6.67	8.25	6.07	0.79	1.79	0.93
HF25599	AT5G07480.1	KAR-UP oxidoreductase 1	430.88	-1.9	0.29	-6.76	1.35e-11	3.51e-10	13.6567	2.16993	2.61333	0.313174	600	1012	769	112	174	181	10.49	17.81	12.67	2	3.03	2.81
HF28915	AT1G72330.1	alanine aminotransferase 2	1054.65	-1.9	0.19	-9.99	1.62e-23	3.17e-21	20.59	1.09892	3.59333	0.541428	1809	2106	1905	317	350	490	19.12	22.74	19.91	2.86	3.27	4.65
HF30943	AT5G18170.1	glutamate dehydrogenase 1	204.81	-1.9	0.24	-7.76	8.3e-15	3.83e-13	9.04	0.997397	1.58667	0.115518	348	441	333	73	84	71	8.26	11.02	7.84	1.58	1.79	1.39
HF32644	AT1G80490.2	TOPLESS-related 1	206.46	-1.9	0.28	-6.76	1.36e-11	3.53e-10	6.8	0.886585	1.24667	0.217358	462	371	304	92	55	80	8.36	6.75	5.29	1.68	1	1.06
HF34865	AT1G58250.1	Golgi-body localisation protein domain ;RNA pol II promoter Fmp27 protein domain	268.79	-1.9	0.2	-9.43	4.16e-21	5.71e-19	6.58667	0.246599	1.18333	0.138363	480	515	481	86	111	101	6.26	7.07	6.43	1.05	1.46	1.04
HF36024	AT4G35000.1	ascorbate peroxidase 3	193.87	-1.9	0.27	-7.06	1.7e-12	5.22e-11	7.01	0.568008	1.42667	0.213021	352	409	307	52	70	91	6.91	8.04	6.08	1.02	1.52	1.74
HF43370	AT3G14460.1	LRR and NB-ARC domains-containing disease resistance protein	656	-1.9	0.22	-8.59	8.61e-18	6.69e-16	11.1233	1.1424	2.28	0.222711	1105	1410	1080	203	281	246	10.36	13.37	9.64	2.12	2.72	2
HF43566	AT3G14470.1	NB-ARC domain-containing disease resistance protein	821.05	-1.9	0.2	-9.43	4.1e-21	5.67e-19	8.11333	0.663635	1.59667	0.216667	1397	1700	1411	243	305	366	7.6	9.43	7.31	1.23	1.58	1.98
HF43918	NA	NA	106.76	-1.9	0.52	-3.57	0.000357	0.00163	13.3567	1.87763	2.13	0.681347	131	236	218	16	69	33	9.61	15.45	15.01	1.15	3.44	1.8
HF00144	AT4G15233.1	ABC-2 and Plant PDR ABC-type transporter family protein	883.35	-1.8	0.35	-5.23	1.71e-07	1.88e-06	16.09	3.51467	2.96667	0.601452	2281	1302	1230	487	215	307	23.07	13.32	11.88	4.13	2.12	2.65
HF00933	AT4G12010.1	Disease resistance protein (TIR-NBS-LRR class) family	530.31	-1.8	0.19	-9.54	1.37e-21	1.98e-19	8.00667	0.253333	1.67	0.187705	915	1006	941	247	167	215	7.66	8.5	7.86	1.99	1.34	1.68
HF01319	AT1G63100.1	GRAS family transcription factor	611.17	-1.8	0.21	-8.71	3.15e-18	2.7e-16	11.9667	1.53417	2.32667	0.0966667	1358	1056	918	232	204	261	14.83	11.49	9.58	2.23	2.23	2.52
HF02267	AT5G38250.1	Protein kinase family protein	76.17	-1.8	0.37	-4.91	9.25e-07	8.61e-06	6.44333	0.847926	1.17667	0.132455	117	176	120	35	19	35	6.11	8.05	5.17	1.44	1.02	1.07
HF04151	AT1G63440.1	heavy metal atpase 5	276.31	-1.8	0.23	-7.82	5.46e-15	2.58e-13	15.3567	1.85068	2.81333	0.098714	420	582	503	96	120	99	12.12	18.53	15.42	2.73	3.01	2.7
HF04762	AT3G14470.1	NB-ARC domain-containing disease resistance protein	1045.39	-1.8	0.22	-8.23	1.81e-16	1.14e-14	13.6067	1.72117	2.66667	0.323797	1586	2283	1804	324	413	476	11.29	16.97	12.56	2.02	2.96	3.02
HF05621	AT1G01040.1	dicer-like 1	804.16	-1.8	0.18	-9.98	1.85e-23	3.56e-21	5.61333	0.454985	1.17667	0.0611919	1563	1506	1253	295	337	328	6.16	5.97	4.71	1.08	1.29	1.16
HF07334	AT5G14720.1	Protein kinase superfamily protein	431.03	-1.8	0.39	-4.5	6.93e-06	5.18e-05	9.01	2.52734	1.87	0.37072	437	700	1197	139	127	252	5	8.35	13.68	1.54	1.46	2.61
HF07861	AT1G71010.1	FORMS APLOid AND BINUCLEATE CELLS 1C	1265.54	-1.8	0.14	-12.74	3.45e-37	4.09e-34	9.21333	0.240647	1.79333	0.116809	2387	2269	2230	526	409	524	9.58	9.3	8.76	1.9	1.56	1.92
HF08329	AT1G63100.1	GRAS family transcription factor	480.42	-1.8	0.25	-7.19	6.28e-13	2.11e-11	9.50333	1.18935	1.9	0.320468	1046	837	718	159	156	249	11.56	9.51	7.44	1.61	1.55	2.54
HF08953	NA	NA	526.88	-1.8	0.25	-7.08	1.44e-12	4.5e-11	26.9267	1.98074	5.3	0.824864	958	1011	863	177	270	178	27.24	30.19	23.35	4.22	6.92	4.76
HF12103	AT4G04980.1	unknown protein; BEST Arabidopsis thaliana protein match is: unknown protein (TAIR:AT1G11070.1); Has 23100 Blast hits to 15699 proteins in 1063 species: Archae - 116; Bacteria - 2262; Metazoa - 8308; Fungi - 3268; Plants - 3181; Viruses - 958; Other Eukaryotes - 5007 (source: NCBI BLink).	325.31	-1.8	0.31	-5.73	1.02e-08	1.49e-07	5.82333	0.561229	1.11667	0.195477	484	668	598	88	176	122	4.89	6.83	5.75	0.81	1.48	1.06
HF12272	NA	NA	370.95	-1.8	0.25	-7.28	3.4e-13	1.2e-11	20.04	1.91709	3.93667	0.341679	522	644	854	121	157	150	16.92	19.67	23.53	3.3	4.47	4.04
HF13696	AT4G37280.1	MRG family protein	129.51	-1.8	0.29	-6.15	7.68e-10	1.42e-08	9.05	0.853307	1.83	0.291376	224	264	213	43	64	43	8.47	10.73	7.95	1.44	2.4	1.65
HF14203	AT1G10930.1	DNA helicase (RECQl4A)	496.86	-1.8	0.17	-10.44	1.59e-25	4.26e-23	5.37	0.366379	1.08667	0.0970109	840	984	864	185	204	192	5.06	6.1	4.95	0.94	1.27	1.05
HF16582	AT3G07960.1	Phosphatidylinositol-4-phosphate 5-kinase family protein	367.25	-1.8	0.23	-8.03	9.69e-16	5.3e-14	6.34	0.654319	1.22333	0.101708	738	718	536	138	154	131	7.12	6.86	5.04	1.17	1.42	1.08
HF16659	AT3G14460.1	LRR and NB-ARC domains-containing disease resistance protein	231.71	-1.8	0.35	-5.03	4.98e-07	4.92e-06	7.72333	0.781224	1.49	0.365285	325	468	457	49	112	114	6.19	8.75	8.23	0.76	1.83	1.88
HF18116	AT2G38300.1	myb-like HTH transcriptional regulator family protein	361.25	-1.8	0.21	-8.49	2.1e-17	1.54e-15	11.77	1.0514	2.24	0.288675	625	737	596	114	139	168	11.23	13.8	10.28	1.74	2.24	2.74
HF18396	NA	NA	253.37	-1.8	0.37	-4.82	1.4e-06	1.25e-05	8.83	1.50343	1.66	0.365559	335	557	477	52	118	129	6.11	11.3	9.08	0.93	1.99	2.06
HF18704	AT5G19650.1	ovate family protein 8	306.71	-1.8	0.25	-7.25	4.29e-13	1.5e-11	14.21	1.55166	2.66667	0.381765	652	546	460	116	93	153	16.58	14.76	11.29	2.62	2.03	3.35
HF18834	AT5G19730.1	Pectin lyase-like superfamily protein	272.86	-1.8	0.35	-5.13	2.95e-07	3.06e-06	9.63667	1.40841	1.97	0.486861	394	617	462	122	57	147	7.87	12.42	8.62	2.22	1.03	2.66
HF18852	NA	NA	351.91	-1.8	0.21	-8.69	3.59e-18	3.04e-16	24.3633	1.42333	4.82	0.39	620	735	564	149	130	120	23.6	27.12	22.37	5.48	4.85	4.13
HF19510	AT4G35360.1	Uncharacterised conserved protein (UCP030210)	180.18	-1.8	0.39	-4.65	3.25e-06	2.65e-05	5.74667	1.27405	1.05333	0.269093	228	433	314	40	72	100	3.74	8.11	5.39	0.54	1.17	1.45
HF19611	AT2G39930.1	isoamylase 1	385.68	-1.8	0.29	-6.08	1.22e-09	2.16e-08	5.02333	0.847375	1.00333	0.153225	512	869	694	113	149	201	3.65	6.57	4.85	0.73	1.02	1.26
HF21666	AT1G32250.1	Calcium-binding EF-hand family protein	58.04	-1.8	0.33	-5.41	6.38e-08	7.79e-07	7.02	0.310054	1.42	0.113725	106	108	100	27	20	21	6.54	7.6	6.92	1.64	1.36	1.26
HF24180	AT3G55240.1	Plant protein 1589 of unknown function	93.91	-1.8	0.45	-3.99	6.71e-05	0.000383	8.57	1.69913	1.86667	0.573246	142	235	130	27	23	62	6.67	11.96	7.08	1.15	1.45	3
HF25107	NA	NA	118.75	-1.8	0.26	-6.96	3.44e-12	1e-10	5.07667	0.0560753	0.966667	0.146553	217	215	216	36	41	59	5.1	5.16	4.97	0.76	0.89	1.25
HF25700	AT5G51740.1	Peptidase family M48 family protein	491.99	-1.8	0.18	-9.92	3.35e-23	6.2e-21	5.17667	0.253925	1.09667	0.0883805	799	950	912	165	193	221	4.8	5.66	5.07	0.92	1.18	1.19
HF25705	AT5G62190.1	DEAD box RNA helicase (PRH75)	148.2	-1.8	0.33	-5.46	4.9e-08	6.15e-07	7.07	1.32213	1.39	0.307463	349	257	197	70	56	45	9.36	7.07	4.78	1.89	1.45	0.83
HF29022	AT2G42800.1	receptor like protein 29	603.73	-1.8	0.17	-10.99	4.49e-28	1.91e-25	19.1267	0.200028	3.71667	0.327635	1072	1098	1119	268	194	231	18.73	19.37	19.28	4.34	3.23	3.58
HF32078	AT4G00490.1	beta-amylase 2	54.17	-1.8	0.53	-3.4	0.000675	0.00285	6.07667	0.859948	1.39	0.555098	87	128	78	11	36	15	5.09	7.79	5.35	0.71	2.49	0.97
HF33095	NA	NA	1099.14	-1.8	0.51	-3.62	0.000299	0.0014	5.21667	2.39232	0.98	0.160416	3731	1537	697	557	354	341	9.81	4.08	1.76	1.3	0.84	0.8
HF36954	AT4G29490.1	Metallopeptidase M24 family protein	87.73	-1.8	0.46	-3.93	8.63e-05	0.000477	6.03333	0.723656	1.01333	0.224524	186	165	123	39	47	15	7.01	6.47	4.62	0.95	1.43	0.66
HF37115	NA	NA	84.86	-1.8	0.37	-4.99	6.15e-07	5.95e-06	12.03	1.60301	2.74333	0.428382	142	185	136	20	30	47	10.86	15.2	10.03	2.09	3.55	2.59
HF39975	AT3G14460.1	LRR and NB-ARC domains-containing disease resistance protein	924.64	-1.8	0.14	-12.51	6.3e-36	6.4e-33	9.91333	0.4967	1.92667	0.128625	1640	1795	1585	354	319	400	10.4	10.42	8.92	2.07	1.67	2.04
HF00027	AT1G16010.3	magnesium transporter 2	203.32	-1.7	0.23	-7.5	6.35e-14	2.51e-12	5.58667	0.272845	1.05667	0.136789	342	391	358	76	65	106	5.22	6.12	5.42	0.91	0.93	1.33
HF01124	AT5G09460.1	sequence-specific DNA binding transcription factors;transcription regulators	458.25	-1.7	0.2	-8.69	3.6e-18	3.04e-16	8.21667	0.707445	1.45667	0.0560753	720	925	801	195	196	169	7.14	9.55	7.96	1.48	1.54	1.35
HF06288	AT5G60170.2	RNA binding (RRM/RBD/RNP motifs) family protein	1453.77	-1.7	0.15	-11.11	1.17e-28	5.75e-26	19.1	1.07937	4.02667	0.281681	2388	2797	2544	559	547	707	17.65	21.21	18.44	3.75	3.74	4.59
HF09165	AT5G41340.1	ubiquitin conjugating enzyme 4	21.08	-1.7	0.58	-2.92	0.00349	0.0117	5.81333	0.975779	0.96	0.162583	29	46	37	12	9	5	3.97	7.29	6.18	0.75	1.28	0.85
HF09387	AT5G08130.4	basic helix-loop-helix (bHLH) DNA-binding superfamily protein	863.88	-1.7	0.24	-6.97	3.1e-12	9.08e-11	18.4667	2.37229	3.98667	0.437201	1150	1639	1796	297	334	459	13.78	20.17	21.45	3.32	3.83	4.81
HF11739	AT2G34680.1	Outer arm dynein light chain 1 protein	1296.68	-1.7	0.26	-6.66	2.7e-11	6.72e-10	10.5467	1.29672	2.19333	0.362231	1783	2709	2434	401	482	717	8.13	12.57	10.94	1.6	2.13	2.85
HF12270	NA	NA	269.32	-1.7	0.3	-5.88	4.04e-09	6.46e-08	17	0.819024	3.44333	0.933637	415	478	555	81	147	93	15.38	17.6	18.02	3.02	5.23	2.08
HF12917	AT4G28940.1	Phosphorylase superfamily protein	520.9	-1.7	0.3	-5.81	6.15e-09	9.41e-08	23.6033	0.958772	5.06333	1.16622	951	993	851	132	186	315	23.97	25.05	21.79	3.13	4.9	7.16
HF13404	AT2G38740.1	Haloacid dehalogenase-like hydrolase (HAD) superfamily protein	595.33	-1.7	0.41	-4.2	2.68e-05	0.000171	15.6733	4.67448	3.05333	0.720008	704	1713	769	167	335	208	10.59	25.01	11.42	2.25	4.49	2.42
HF13898	AT2G32150.1	Haloacid dehalogenase-like hydrolase (HAD) superfamily protein	135.11	-1.7	0.38	-4.52	6.08e-06	4.62e-05	5.78333	0.754129	1.33333	0.308617	222	298	200	70	63	31	5.09	7.29	4.97	1.7	1.58	0.72
HF15230	AT3G61060.1	phloem protein 2-A13	1576.28	-1.7	0.24	-7.09	1.37e-12	4.3e-11	63.24	8.62265	12.9967	1.84143	2431	3491	2523	516	770	608	54.25	80.48	54.99	10.24	16.49	12.26
HF18273	AT4G18390.2	TEOSINTE BRANCHED 1. cycloidea and PCF transcription factor 2	546.73	-1.7	0.26	-6.31	2.85e-10	5.78e-09	14.7433	0.610036	3.19	0.617846	1009	977	914	145	262	277	15.56	15.12	13.55	1.97	3.97	3.63
HF18683	AT2G46225.3	ABI-1-like 1	220.51	-1.7	0.37	-4.63	3.73e-06	2.98e-05	11.0267	2.24614	2.26	0.410366	252	522	401	57	105	110	7.17	14.95	10.96	1.44	2.64	2.7
HF19067	AT1G64070.1	Disease resistance protein (TIR-NBS-LRR class) family	2447.05	-1.7	0.19	-8.83	1e-18	9.44e-17	36.4533	4.21688	7.65	0.477912	3437	5048	4596	944	1056	985	28.47	42.8	38.09	7.03	8.59	7.33
HF21372	AT1G14560.1	Mitochondrial substrate carrier family protein	191.22	-1.7	0.21	-7.82	5.15e-15	2.44e-13	6.65333	0.515181	1.53667	0.0405518	330	375	310	76	73	90	6.29	7.67	6	1.47	1.53	1.61
HF21786	AT4G32770.1	tocopherol cyclase. chloroplast / vitamin E deficient 1 (VTE1) / sucrose export defective 1 (SXD1)	9852.3	-1.7	0.15	-11.76	6.04e-32	4.09e-29	228.543	10.8749	49.4967	3.31643	16695	18929	17168	3451	4035	4455	216.38	250.24	219.01	42.89	52.29	53.31
HF22303	AT2G21220.1	SAUR-like auxin-responsive protein family	102.91	-1.7	0.62	-2.73	0.00631	0.0193	10.5867	3.08293	2.31	0.979302	282	176	88	77	34	15	15.73	10.96	5.07	4.2	1.81	0.92
HF22807	AT1G56000.1	FAD/NAD(P)-binding oxidoreductase family protein	204.57	-1.7	0.3	-5.53	3.12e-08	4.14e-07	7.62333	0.936827	1.74333	0.282391	305	406	376	53	98	104	5.83	8.99	8.05	1.18	1.99	2.06
HF23080	AT4G19900.1	alpha 1.4-glycosyltransferase family protein	512.68	-1.7	0.21	-8.02	1.07e-15	5.77e-14	9.99	0.892879	2.10333	0.323745	770	984	983	173	196	264	8.22	11.08	10.67	1.56	2.07	2.68
HF24546	AT1G18250.1	Pathogenesis-related thaumatin superfamily protein	304.94	-1.7	0.43	-3.93	8.42e-05	0.000467	16.1933	2.29185	3.35667	1.01827	690	426	509	184	48	149	20.54	12.76	15.28	4.98	1.48	3.61
HF25416	NA	NA	66.9	-1.7	0.35	-4.75	2.08e-06	1.79e-05	5.29	0.589237	1.07333	0.0466667	101	146	108	31	20	33	4.53	6.45	4.89	1.12	1.12	0.98
HF25816	AT5G23960.2	terpene synthase 21	531.86	-1.7	0.5	-3.46	0.000537	0.00234	11.82	3.00007	2.53667	0.93269	763	1395	682	72	226	354	9.44	17.78	8.24	0.85	2.69	4.07
HF25827	NA	NA	195.73	-1.7	0.4	-4.29	1.78e-05	0.00012	7.29333	1.52071	1.61667	0.392612	221	457	371	44	105	87	4.45	9.65	7.78	0.94	2.3	1.61
HF26242	AT5G13220.1	jasmonate-zim-domain protein 10	1370.95	-1.7	0.29	-6.02	1.79e-09	3.06e-08	75.1	12.6641	15.21	2.12284	3140	2458	1743	726	455	471	95.8	77.39	52.11	19.45	13.28	12.9
HF28995	AT3G16100.1	RAB GTPase homolog G3C	42.83	-1.7	0.45	-3.75	0.000175	0.000886	5.82	0.660025	1.10667	0.145182	83	87	57	12	24	17	6.49	6.47	4.5	0.91	1.39	1.02
HF31164	NA	NA	7117.35	-1.7	0.23	-7.21	5.58e-13	1.9e-11	237.247	16.3485	50.6767	8.68567	11289	13879	12688	2085	3525	3200	213.44	268.56	229.74	34.8	64.72	52.51
HF32408	AT2G20570.1	GBF's pro-rich region-interacting factor 1	396.36	-1.7	0.27	-6.24	4.38e-10	8.53e-09	9.14	1.45583	1.79667	0.0638575	851	772	478	174	158	161	11	10.15	6.27	1.81	1.9	1.68
HF35105	AT1G70520.1	cysteine-rich RLK (RECEPTOR-like protein kinase) 2	252.05	-1.7	0.35	-4.94	7.82e-07	7.41e-06	6.55333	0.504061	1.44667	0.333483	362	489	499	56	102	151	5.55	7.14	6.97	0.84	1.51	1.99
HF40686	AT5G43810.2	Stabilizer of iron transporter SufD / Polynucleotidyl transferase	244.7	-1.7	0.45	-3.89	0.000101	0.000548	15.0367	2.61825	2.73	0.790717	304	460	552	40	143	110	9.99	16.35	18.77	1.26	3.97	2.96
HF43088	AT3G16860.1	COBRA-like protein 8 precursor	242.89	-1.7	0.54	-3.14	0.0017	0.00631	17.3133	5.99631	3.71	1.1773	183	656	457	38	130	130	7.5	28.19	16.25	1.4	5.26	4.47
HF43136	NA	NA	128.41	-1.7	0.27	-6.4	1.54e-10	3.31e-09	5.06333	0.660109	1.02667	0.123468	194	272	223	44	51	60	4.2	6.36	4.63	0.78	1.16	1.14
HF43881	AT2G31940.1	unknown protein; INVOLVED IN: biological_process unknown; LOCATED IN: endomembrane system; EXPRESSED IN: 16 plant structures; EXPRESSED DURING: 6 growth stages; BEST Arabidopsis thaliana protein match is: unknown protein (TAIR:AT5G19875.1); Has 227 Blast hits to 227 proteins in 13 species: Archae - 0; Bacteria - 0; Metazoa - 0; Fungi - 0; Plants - 227; Viruses - 0; Other Eukaryotes - 0 (source: N…	118.12	-1.7	0.41	-4.24	2.21e-05	0.000145	14.2433	2.7037	2.98333	0.944463	161	286	185	31	38	76	11.25	19.64	11.84	1.96	2.12	4.87
HF00461	AT5G35530.1	Ribosomal protein S3 family protein	200.37	-1.6	0.34	-4.76	1.91e-06	1.66e-05	7.01667	0.221685	1.54	0.43715	382	345	327	51	75	134	7.46	6.79	6.8	0.85	1.42	2.35
HF00608	AT3G13040.2	myb-like HTH transcriptional regulator family protein	465.18	-1.6	0.18	-8.63	6.27e-18	5.03e-16	12.3833	0.697384	2.84333	0.203825	827	863	737	184	222	204	12.81	13.32	11.02	2.52	3.22	2.79
HF00892	NA	NA	136.38	-1.6	0.32	-4.98	6.25e-07	6.04e-06	12.62	2.02505	2.49	0.793494	195	272	246	41	55	84	8.87	15.82	13.17	1.36	2.09	4.02
HF03313	AT1G52980.1	GTP-binding family protein	302.35	-1.6	0.25	-6.4	1.55e-10	3.34e-09	14.35	2.01922	3.08667	0.357414	440	655	497	109	149	127	11.44	18.23	13.38	2.69	3.8	2.77
HF03474	AT5G55100.2	SWAP (Suppressor-of-White-APricot)/surp domain-containing protein	541.9	-1.6	0.22	-7.12	1.08e-12	3.48e-11	8.27	0.621798	1.82667	0.268597	842	1049	938	185	224	307	7.34	9.45	8.02	1.37	1.81	2.3
HF04389	AT2G35630.1	ARM repeat superfamily protein	146	-1.6	0.64	-2.44	0.0148	0.0396	6.05667	1.2542	1.3	0.591974	179	351	229	12	114	65	4.11	8.4	5.66	0.26	2.31	1.33
HF04916	AT3G53190.1	Pectin lyase-like superfamily protein	1040.31	-1.6	0.26	-6.02	1.79e-09	3.06e-08	27.6933	1.35248	6.33	1.14328	1988	1652	1799	573	278	523	30.25	25.65	27.18	7.62	4.05	7.32
HF06742	AT2G32830.1	phosphate transporter 1;5	739.82	-1.6	0.25	-6.28	3.31e-10	6.62e-09	5.71	0.634376	1.28333	0.208992	1069	1495	1292	232	339	409	4.7	6.88	5.55	0.88	1.39	1.58
HF07553	AT1G69420.1	DHHC-type zinc finger family protein	633.22	-1.6	0.18	-8.8	1.41e-18	1.27e-16	12.2067	0.933405	2.80333	0.230964	955	1150	1203	243	268	324	10.34	13.12	13.16	2.4	2.81	3.2
HF08444	AT1G63700.1	Protein kinase superfamily protein	636.83	-1.6	0.19	-8.04	8.72e-16	4.84e-14	8.7	0.525389	1.99	0.15885	990	1213	1112	234	267	347	7.85	9.66	8.59	1.72	1.98	2.27
HF10680	AT5G17680.1	disease resistance protein (TIR-NBS-LRR class). putative	511.23	-1.6	0.19	-7.99	1.34e-15	7.06e-14	6.57333	0.256926	1.60333	0.19342	885	898	876	265	170	248	6.81	6.85	6.06	1.84	1.22	1.75
HF11367	AT5G60900.1	receptor-like protein kinase 1	693.52	-1.6	0.24	-6.82	8.82e-12	2.39e-10	15.22	1.46325	3.60667	0.628366	1385	1238	1031	376	261	245	17.38	15.85	12.43	4.86	3.06	2.9
HF11663	AT4G20430.1	Subtilase family protein	717.25	-1.6	0.16	-10.45	1.46e-25	4.01e-23	11.35	0.312143	2.48	0.145717	1195	1293	1296	327	306	279	10.74	11.77	11.54	2.71	2.52	2.21
HF12777	AT5G25560.1	CHY-type/CTCHY-type/RING-type Zinc finger protein	714.6	-1.6	0.44	-3.67	0.000239	0.00116	15.68	4.23139	3.45333	0.947441	596	1691	1473	163	412	341	7.55	21.78	17.71	1.66	4.88	3.82
HF12842	AT1G66230.1	myb domain protein 20	210.58	-1.6	0.3	-5.3	1.15e-07	1.33e-06	7.14333	0.98881	1.51667	0.294071	316	448	341	61	112	98	5.98	9.11	6.34	1.16	2.1	1.29
HF13126	AT1G27840.1	Transducin/WD40 repeat-like superfamily protein	1308.11	-1.6	0.14	-11.23	2.95e-29	1.55e-26	9.67667	0.571616	2.20333	0.0371184	2110	2489	2234	585	515	620	8.98	10.81	9.24	2.23	2.13	2.25
HF14512	AT3G60240.4	eukaryotic translation initiation factor 4G	128.61	-1.6	0.26	-6.29	3.1e-10	6.24e-09	7.02667	0.427642	1.54	0.193477	196	245	238	44	55	65	6.2	7.63	7.25	1.21	1.53	1.88
HF15653	AT2G38640.1	Protein of unknown function (DUF567)	1094.67	-1.6	0.31	-5.15	2.59e-07	2.72e-06	59.5833	13.4502	13.6267	1.19995	2703	1811	1213	466	531	414	84.13	56.84	37.78	13.49	15.77	11.62
HF17848	AT1G61680.1	terpene synthase 14	109.44	-1.6	0.41	-3.92	8.82e-05	0.000487	5.02	1.14409	1.1	0.208806	121	248	206	28	49	65	2.76	6.46	5.84	0.76	1.06	1.48
HF18163	AT3G14840.2	Leucine-rich repeat transmembrane protein kinase	1231.77	-1.6	0.25	-6.28	3.46e-10	6.9e-09	10.3367	1.15906	2.53667	0.346041	1715	2524	2168	400	633	601	8.39	12.4	10.22	1.9	3.09	2.62
HF19160	AT5G17880.1	disease resistance protein (TIR-NBS-LRR class)	242.58	-1.6	0.22	-7.22	5.08e-13	1.75e-11	7.95667	0.048074	1.74667	0.223184	421	409	436	92	126	100	8.05	7.89	7.93	1.57	2.19	1.48
HF19612	NA	NA	91.68	-1.6	0.56	-2.8	0.00517	0.0164	13.8567	6.329	3.13667	0.467238	85	302	89	48	43	29	8.47	26.47	6.63	2.71	4.07	2.63
HF22669	AT4G34150.1	Calcium-dependent lipid-binding (CaLB domain) family protein	284.4	-1.6	0.36	-4.47	7.89e-06	5.83e-05	11.5	1.60337	2.65	0.622174	359	561	570	76	174	118	8.3	13.28	12.92	1.74	3.84	2.37
HF22756	AT2G30550.2	alpha/beta-Hydrolases superfamily protein	1337.4	-1.6	0.26	-6.02	1.7e-09	2.92e-08	35.9767	4.41637	8.25333	1.63343	1813	2747	2449	477	457	823	27.97	43.21	36.75	6.59	6.65	11.52
HF23277	AT5G16890.1	Exostosin family protein	248.17	-1.6	0.31	-5.04	4.6e-07	4.58e-06	5.36	0.575007	1.34333	0.274246	358	500	433	68	116	147	4.46	6.43	5.19	0.8	1.55	1.68
HF24999	AT3G54800.2	Pleckstrin homology (PH) and lipid-binding START domains-containing protein	288.11	-1.6	0.52	-3.13	0.00176	0.0065	5.13667	2.16032	1.17	0.277369	939	317	255	184	79	108	9.43	3.41	2.57	1.71	0.79	1.01
HF25706	AT5G62190.1	DEAD box RNA helicase (PRH75)	43.36	-1.6	0.58	-2.71	0.00673	0.0204	5.95333	1.77554	1.72667	0.584817	114	81	30	24	18	15	8.33	7.05	2.48	2.89	1.25	1.04
HF27152	NA	NA	161.57	-1.6	0.29	-5.58	2.45e-08	3.33e-07	6.4	0.106927	1.27333	0.243607	274	297	279	87	72	47	6.33	6.61	6.26	1.41	1.61	0.8
HF27682	AT4G36360.1	beta-galactosidase 3	7727.75	-1.6	0.19	-8.27	1.39e-16	8.82e-15	107.18	7.97778	24.25	2.93565	11736	14617	14165	2768	3044	4285	91.76	118.44	111.34	19.9	23.01	29.84
HF28264	AT1G03160.1	FZO-like	900.91	-1.6	0.19	-8.23	1.83e-16	1.15e-14	12.8933	0.96758	2.96333	0.271805	1708	1618	1371	467	348	371	14.04	13.67	10.97	3.5	2.62	2.77
HF28478	AT3G62700.1	multidrug resistance-associated protein 10	504	-1.6	0.21	-7.54	4.76e-14	1.91e-12	7.52667	0.263586	1.86333	0.219418	848	923	854	171	251	244	7.32	8.05	7.21	1.48	2.24	1.87
HF31137	AT2G18260.1	syntaxin of plants 112	178.91	-1.6	0.34	-4.71	2.42e-06	2.05e-05	6.87667	0.316667	1.52	0.36074	286	324	329	41	92	99	6.26	7.31	7.06	0.8	1.84	1.92
HF31163	NA	NA	2548.74	-1.6	0.21	-7.39	1.45e-13	5.44e-12	192.893	8.74041	43.88	6.2109	4271	4704	4293	993	1385	975	188.25	209.81	180.62	38.86	56.23	36.55
HF33637	AT4G03260.2	Outer arm dynein light chain 1 protein	519.33	-1.6	0.24	-6.62	3.68e-11	8.9e-10	8.57333	0.798004	1.87667	0.222586	994	960	770	284	204	181	9.45	9.29	6.98	2.25	1.9	1.48
HF34960	NA	NA	341.03	-1.6	0.23	-6.9	5.2e-12	1.46e-10	11.3267	1.09508	2.60333	0.384289	528	675	583	113	151	181	9.8	13.45	10.73	1.88	2.74	3.19
HF35769	AT3G19450.1	GroES-like zinc-binding alcohol dehydrogenase family protein	218.21	-1.6	0.28	-5.62	1.95e-08	2.69e-07	8.65667	1.12151	1.6	0.201329	377	447	314	70	92	126	8.19	10.79	6.99	1.36	1.44	2
HF36943	NA	NA	116.16	-1.6	0.44	-3.58	0.000339	0.00156	6.46333	0.344109	1.62333	0.528846	194	198	215	38	25	93	6.08	6.16	7.15	1.46	0.8	2.61
HF36955	AT4G00490.1	beta-amylase 2	122.78	-1.6	0.26	-6.09	1.13e-09	2.01e-08	5.79333	0.580728	1.28333	0.075351	194	242	207	53	59	47	5.38	6.94	5.06	1.27	1.42	1.16
HF37523	AT4G22550.1	Phosphatidic acid phosphatase (PAP2) family protein	95.76	-1.6	0.38	-4.14	3.46e-05	0.000214	5.32667	0.855693	1.21333	0.220177	116	192	194	25	47	53	3.62	6.29	6.07	0.79	1.32	1.53
HF37928	AT5G04930.1	aminophospholipid ATPase 1	684.16	-1.6	0.27	-5.78	7.45e-09	1.13e-07	7.15	0.529371	1.6	0.320052	1035	1296	1251	205	262	434	6.14	7.93	7.38	1.09	1.52	2.19
HF39744	AT5G13000.1	glucan synthase-like 12	1439.85	-1.6	0.43	-3.69	0.000224	0.0011	10.3167	2.48077	2.28	0.672235	1402	3362	2783	289	634	966	5.64	14.09	11.22	1.04	2.45	3.35
HF40493	AT5G60450.1	auxin response factor 4	635.28	-1.6	0.27	-6.12	9.63e-10	1.74e-08	10.4367	1.83356	2.31333	0.254056	741	1325	1291	281	217	314	6.82	12.77	11.72	2.39	1.84	2.71
HF40619	NA	NA	540.49	-1.6	0.16	-10.12	4.33e-24	9.41e-22	5.31	0.261024	1.19	0.06245	895	1020	932	208	230	254	4.93	5.81	5.19	1.07	1.22	1.28
HF42463	AT2G02860.1	sucrose transporter 2	236.71	-1.6	0.26	-6.14	8.35e-10	1.53e-08	5.08333	0.411596	1.17	0.20502	348	456	436	79	125	103	4.27	5.6	5.38	0.81	1.52	1.18
HF43150	AT3G06880.2	Transducin/WD40 repeat-like superfamily protein	3115.57	-1.6	0.21	-7.61	2.65e-14	1.12e-12	32.21	4.84678	7.15667	0.477645	4519	6979	4894	1208	1261	1529	26.59	41.86	28.18	6.4	7.03	8.04
HF43919	AT3G13540.1	myb domain protein 5	1034.22	-1.6	0.22	-7.02	2.28e-12	6.87e-11	41.5433	3.94895	10.72	0.963967	1456	1975	1974	349	507	501	33.77	46.64	44.22	8.91	12.2	11.05
HF44422	AT1G72210.1	basic helix-loop-helix (bHLH) DNA-binding superfamily protein	270.37	-1.6	0.3	-5.2	1.96e-07	2.12e-06	10.95	1.57233	2.40333	0.432409	364	600	446	93	100	166	8.57	13.92	10.36	1.77	2.21	3.23
HF00169	AT1G12663.1	Predicted to encode a PR (pathogenesis-related) protein. Belongs to the plant thionin (PR-13) family with the following members: At1g66100. At5g36910. At1g72260. At2g15010. At1g12663. At1g12660.	168.85	-1.5	0.28	-5.13	2.87e-07	2.99e-06	16.98	2.7443	4.22667	0.308887	226	368	268	69	73	95	12.78	22.14	16.02	3.81	4.04	4.83
HF00192	AT3G24490.1	Alcohol dehydrogenase transcription factor Myb/SANT-like family protein	435.54	-1.5	0.18	-8.28	1.23e-16	7.88e-15	12.3867	0.362415	3.21667	0.192383	730	792	727	218	198	173	12.5	12.95	11.71	3.52	3.27	2.86
HF00213	AT1G15240.2	Phox-associated domain;Phox-like;Sorting nexin. C-terminal	494.99	-1.5	0.17	-8.82	1.15e-18	1.06e-16	5.64	0.135769	1.38667	0.0554777	804	850	878	260	215	215	5.4	5.65	5.87	1.49	1.37	1.3
HF00398	AT1G55110.1	indeterminate(id)-domain 7	1915.77	-1.5	0.17	-8.67	4.14e-18	3.42e-16	46.26	1.78261	11.0467	1.09705	3110	3447	3288	723	856	1066	43.51	49.6	45.67	9.16	11.02	12.96
HF00998	AT5G17680.1	disease resistance protein (TIR-NBS-LRR class). putative	475.96	-1.5	0.24	-6.49	8.65e-11	1.94e-09	9.99	1.24917	2.39	0.198578	850	961	649	254	188	199	10.46	11.88	7.63	2.77	2.3	2.1
HF03312	AT1G52980.1	GTP-binding family protein	144.68	-1.5	0.31	-4.89	9.89e-07	9.13e-06	12.4067	1.56859	2.55333	0.245651	232	320	194	58	77	60	11.1	15.53	10.59	2.53	2.99	2.14
HF03453	AT5G55180.1	O-Glycosyl hydrolases family 17 protein	607.52	-1.5	0.36	-4.23	2.3e-05	0.00015	17.5433	1.73402	4.16	1.16792	1173	848	1127	133	361	322	19.86	14.15	18.62	1.95	5.92	4.61
HF05331	AT3G57880.1	Calcium-dependent lipid-binding (CaLB domain) plant phosphoribosyltransferase family protein	939.3	-1.5	0.22	-7	2.64e-12	7.86e-11	22.12	2.55507	5.41667	0.664764	1289	1787	1775	432	331	523	17.04	25.14	24.18	5.23	4.37	6.65
HF06697	AT2G06025.1	Acyl-CoA N-acyltransferases (NAT) superfamily protein	275.04	-1.5	0.25	-5.86	4.73e-09	7.44e-08	12.47	1.68882	3.23667	0.403705	363	549	495	116	145	121	9.53	15.38	12.5	2.97	4.03	2.71
HF07033	AT3G45140.1	lipoxygenase 2	17937.9	-1.5	0.29	-5.32	1.03e-07	1.2e-06	270.317	12.6422	63.8733	14.8386	31222	32752	28860	4817	7899	11614	271.88	291.39	247.68	37.59	65.08	88.95
HF07674	AT1G23540.1	Protein kinase superfamily protein	623.83	-1.5	0.3	-4.84	1.3e-06	1.17e-05	9.35667	0.563925	2.20667	0.518791	1037	1154	1003	163	327	378	9.12	10.43	8.52	1.18	2.59	2.85
HF08025	AT3G58830.1	haloacid dehalogenase (HAD) superfamily protein	157.01	-1.5	0.27	-5.32	1.01e-07	1.18e-06	5.00333	0.382985	1.40333	0.163741	272	264	267	52	91	75	5.26	5.5	4.25	1.08	1.52	1.61
HF08771	NA	NA	202.35	-1.5	0.3	-5.03	4.97e-07	4.91e-06	12.39	1.98747	2.57667	0.651724	269	418	356	76	117	81	8.59	15.3	13.28	1.64	3.83	2.26
HF08900	AT4G24900.1	unknown protein; Has 119 Blast hits to 96 proteins in 40 species: Archae - 0; Bacteria - 0; Metazoa - 81; Fungi - 0; Plants - 34; Viruses - 0; Other Eukaryotes - 4 (source: NCBI BLink).	210.39	-1.5	0.33	-4.52	6.1e-06	4.62e-05	5.23333	0.978457	1.29	0.106927	231	458	394	73	110	105	3.36	6.66	5.68	1.08	1.43	1.36
HF11581	AT1G56130.1	Leucine-rich repeat transmembrane protein kinase	849.1	-1.5	0.23	-6.27	3.67e-10	7.26e-09	9.09667	0.657428	2.26333	0.352625	1241	1588	1517	283	436	464	7.87	10.12	9.3	1.56	2.66	2.57
HF11787	AT4G18390.2	TEOSINTE BRANCHED 1. cycloidea and PCF transcription factor 2	590.28	-1.5	0.19	-7.94	1.98e-15	1.01e-13	13.8333	0.761497	3.37333	0.286725	956	1069	1017	225	246	339	12.72	15.29	13.49	2.95	3.25	3.92
HF12843	NA	NA	207.87	-1.5	0.25	-6.09	1.11e-09	1.99e-08	7.73667	0.454325	1.74333	0.25458	334	382	365	75	76	128	7.2	8.64	7.37	1.35	1.66	2.22
HF17851	AT1G61680.1	terpene synthase 14	716.07	-1.5	0.36	-4.11	3.93e-05	0.000239	7.47333	1.59564	1.81	0.345881	723	1413	1561	193	367	420	4.29	8.87	9.26	1.13	2.04	2.26
HF19077	AT2G03140.2	alpha/beta-Hydrolases superfamily protein	936.02	-1.5	0.17	-9.17	4.94e-20	5.74e-18	6.89333	0.37427	1.61333	0.109291	1544	1773	1540	404	452	391	6.64	7.63	6.41	1.53	1.83	1.48
HF19170	AT4G11170.1	Disease resistance protein (TIR-NBS-LRR class) family	1031.87	-1.5	0.14	-10.25	1.24e-24	2.99e-22	5.55333	0.334979	1.40333	0.0392994	1632	1945	1710	472	453	507	5.11	6.21	5.34	1.35	1.38	1.48
HF19863	AT5G17980.1	C2 calcium/lipid-binding plant phosphoribosyltransferase family protein	2575.48	-1.5	0.21	-7.22	5.27e-13	1.8e-11	33.0667	3.40577	8.08333	0.779109	4696	4946	3587	966	1180	1395	35.1	37.68	26.42	6.58	8.48	9.19
HF21392	AT3G06920.1	Tetratricopeptide repeat (TPR)-like superfamily protein	640.47	-1.5	0.23	-6.22	4.82e-10	9.27e-09	7.00667	0.911415	1.84	0.185831	852	1294	1128	258	343	290	5.37	8.52	7.13	1.54	2.18	1.8
HF22020	AT5G20060.3	alpha/beta-Hydrolases superfamily protein	238.87	-1.5	0.32	-4.77	1.85e-06	1.62e-05	7.04667	0.471357	1.84	0.439356	433	448	355	154	65	104	7.36	7.66	6.12	2.65	1.14	1.73
HF22470	AT3G18830.1	polyol/monosaccharide transporter 5	174.98	-1.5	0.31	-5.01	5.39e-07	5.27e-06	7.2	0.446356	1.33667	0.288983	272	319	317	89	93	50	6.47	8.01	7.12	1.31	1.85	0.85
HF22981	AT4G20320.2	CTP synthase family protein	4749.9	-1.5	0.29	-5.21	1.93e-07	2.09e-06	90.9567	2.89969	21.4867	5.43861	8697	7818	8004	3209	1668	1565	96.61	89.25	87.01	32.27	17.33	14.86
HF23303	AT4G33270.1	Transducin family protein / WD-40 repeat family protein	663.74	-1.5	0.27	-5.56	2.71e-08	3.64e-07	12.71	2.58369	3.03667	0.153768	1595	993	843	270	300	324	17.74	11.22	9.17	2.73	3.17	3.21
HF23836	AT5G58300.2	Leucine-rich repeat protein kinase family protein	3786.05	-1.5	0.23	-6.78	1.23e-11	3.25e-10	36.5933	3.24593	8.55	1.28473	5429	7214	7051	1246	1642	2175	30.34	41.23	38.21	6.19	8.85	10.61
HF24477	AT3G17700.1	cyclic nucleotide-binding transporter 1	721.54	-1.5	0.22	-6.95	3.68e-12	1.07e-10	13.7267	1.32172	3.69	0.202237	1340	1340	1039	260	324	400	14.71	15.36	11.11	3.38	3.62	4.07
HF24720	AT5G08130.4	basic helix-loop-helix (bHLH) DNA-binding superfamily protein	436.72	-1.5	0.39	-3.86	0.000115	0.000613	9.14667	1.42279	2.28333	0.607737	502	883	869	97	222	279	6.31	10.76	10.37	1.09	2.68	3.08
HF24974	AT3G10360.1	pumilio 4	3150.21	-1.5	0.18	-8.03	9.42e-16	5.18e-14	35.4067	3.76501	8.79333	0.28881	6561	4856	4741	1474	1453	1416	42.89	32.39	30.94	8.71	9.33	8.34
HF25516	AT5G05180.2	unknown protein; BEST Arabidopsis thaliana protein match is: unknown protein (TAIR:AT3G10880.1); Has 50151 Blast hits to 28081 proteins in 1838 species: Archae - 860; Bacteria - 6013; Metazoa - 25867; Fungi - 3836; Plants - 2236; Viruses - 90; Other Eukaryotes - 11249 (source: NCBI BLink).	89.52	-1.5	0.3	-5.04	4.71e-07	4.67e-06	5.91667	0.761957	1.65667	0.0272845	119	164	181	37	38	46	4.43	6.37	6.95	1.71	1.62	1.64
HF25987	AT5G53460.3	NADH-dependent glutamate synthase 1	2091.77	-1.5	0.28	-5.21	1.88e-07	2.04e-06	12.0267	1.5733	2.79333	0.607765	2710	4150	3831	652	974	1315	9.01	14.31	12.76	1.7	2.88	3.8
HF26010	AT5G53130.1	cyclic nucleotide gated channel 1	729.36	-1.5	0.47	-3.2	0.00137	0.00524	14.2567	3.40186	3.53333	1.1444	642	1465	1654	143	337	530	7.48	17.12	18.17	1.5	3.64	5.46
HF27182	AT2G45540.1	WD-40 repeat family protein / beige-related	2572.38	-1.5	0.23	-6.27	3.55e-10	7.03e-09	11.5233	1.27159	2.86333	0.416547	3439	4944	4775	929	1134	1547	9.04	13.24	12.29	2.17	2.81	3.61
HF27408	AT2G23380.1	SET domain-containing protein	528.9	-1.5	0.27	-5.42	5.86e-08	7.24e-07	6.60333	0.682113	1.70333	0.341679	724	1033	955	180	215	344	5.27	7.52	7.02	1.17	1.6	2.34
HF27961	AT5G53130.1	cyclic nucleotide gated channel 1	643.09	-1.5	0.15	-9.77	1.47e-22	2.4e-20	11.4	0.011547	2.81333	0.205778	1101	1094	1120	298	244	340	11.4	11.38	11.42	2.71	2.52	3.21
HF28040	AT1G53300.1	tetratricopetide-repeat thioredoxin-like 1	1321.02	-1.5	0.22	-6.94	3.99e-12	1.14e-10	22.23	1.05311	5.26333	0.807823	2186	2421	2211	440	586	777	21.04	24.33	21.32	3.75	5.53	6.51
HF29606	AT1G68690.1	Protein kinase superfamily protein	494.25	-1.5	0.15	-9.83	8.75e-23	1.51e-20	8.13333	0.385242	1.95	0.0519615	788	829	925	221	216	244	7.53	8.02	8.85	1.95	1.86	2.04
HF30570	AT3G24450.1	Heavy metal transport/detoxification superfamily protein	200.51	-1.5	0.31	-4.97	6.82e-07	6.55e-06	14.4367	2.85616	3.34	0.543691	228	455	359	78	94	95	9.27	19.13	14.91	2.28	4.08	3.66
HF30670	AT5G11700.2	BEST Arabidopsis thaliana protein match is: glycine-rich protein (TAIR:AT4G32920.3); Has 8203 Blast hits to 3102 proteins in 389 species: Archae - 3; Bacteria - 5624; Metazoa - 852; Fungi - 139; Plants - 704; Viruses - 77; Other Eukaryotes - 804 (source: NCBI BLink).	930.49	-1.5	0.25	-5.89	3.82e-09	6.13e-08	7.11667	0.419537	1.71333	0.274246	1388	1668	1717	288	483	519	6.28	7.59	7.48	1.17	1.92	2.05
HF32396	AT1G03780.2	targeting protein for XKLP2	491.44	-1.5	0.23	-6.39	1.69e-10	3.61e-09	8.16333	1.22205	1.99	0.046188	1097	725	706	224	213	236	10.6	7.11	6.78	1.99	1.91	2.07
HF33171	AT3G01380.1	transferases;sulfuric ester hydrolases;catalytics;transferases	462.94	-1.5	0.2	-7.52	5.63e-14	2.24e-12	6.16667	0.186756	1.48333	0.221836	758	836	799	244	155	231	5.97	6.54	5.99	1.81	1.06	1.58
HF33449	AT2G03890.1	phosphoinositide 4-kinase gamma 7	872.16	-1.5	0.29	-5.19	2.13e-07	2.29e-06	16.7633	2.28189	4.03667	0.872742	1101	1648	1736	321	312	582	12.2	18.99	19.1	3.24	3.09	5.78
HF34666	AT1G10890.1	unknown protein; FUNCTIONS IN: molecular_function unknown; INVOLVED IN: biological_process unknown; LOCATED IN: chloroplast; EXPRESSED IN: petal. flower. leaf; EXPRESSED DURING: LP.04 four leaves visible. 4 anthesis. petal differentiation and expansion stage; BEST Arabidopsis thaliana protein match is: unknown protein (TAIR:AT5G13340.1); Has 11769 Blast hits to 8435 proteins in 698 species: Archa…	216.47	-1.5	0.22	-6.71	1.9e-11	4.87e-10	6.34667	0.377771	1.70667	0.253004	355	405	351	113	77	110	6.02	7.1	5.92	2.21	1.41	1.5
HF34938	AT1G29250.1	Alba DNA/RNA-binding protein	65.48	-1.5	0.36	-4.05	5.12e-05	0.000301	5.23333	0.857911	1.35	0.0916515	84	136	115	24	35	32	3.83	6.79	5.08	1.17	1.41	1.47
HF36349	AT3G52500.1	Eukaryotic aspartyl protease family protein	615.38	-1.5	0.26	-5.9	3.69e-09	5.95e-08	16.2767	1.777	3.92	0.63264	1305	930	956	315	184	332	19.83	14.44	14.56	4.45	2.66	4.65
HF36944	NA	NA	252.31	-1.5	0.21	-7.23	4.98e-13	1.71e-11	15.3533	0.830147	3.69333	0.209868	467	440	390	111	98	139	16.38	15.97	13.71	4.1	3.4	3.58
HF37116	NA	NA	152.66	-1.5	0.29	-5.29	1.24e-07	1.42e-06	9.95333	1.44251	2.42667	0.331729	218	337	235	57	75	73	8.04	12.78	9.04	2	3.08	2.2
HF38260	AT5G27350.1	Major facilitator superfamily protein	401.35	-1.5	0.52	-2.85	0.00439	0.0143	12.9767	3.44255	3.15333	1.20184	328	931	801	72	170	321	6.31	17.8	14.82	1.29	2.77	5.4
HF38476	AT4G19490.2	VPS54	480.56	-1.5	0.15	-9.88	5.1e-23	9.02e-21	5.85667	0.227034	1.46	0.0251661	774	872	823	223	211	228	5.55	6.3	5.72	1.51	1.44	1.43
HF38497	AT5G16520.1	unknown protein; Has 25 Blast hits to 25 proteins in 9 species: Archae - 0; Bacteria - 0; Metazoa - 0; Fungi - 0; Plants - 25; Viruses - 0; Other Eukaryotes - 0 (source: NCBI BLink).	500.11	-1.5	0.36	-4.24	2.28e-05	0.000149	9.96667	1.87735	2.45667	0.596555	591	1049	948	124	287	263	6.3	12.5	11.1	1.33	3.36	2.68
HF38792	AT5G40140.1	RING/U-box superfamily protein with ARM repeat domain	244.29	-1.5	0.37	-4.08	4.49e-05	0.000268	5.90333	1.29877	1.32333	0.254973	237	523	502	96	83	157	3.32	7.43	6.96	1.12	1.02	1.83
HF40428	AT2G28550.1	related to AP2.7	351.21	-1.5	0.21	-6.9	5.19e-12	1.46e-10	8.67	0.351331	2.18667	0.267665	609	626	568	166	183	132	8.9	9.13	7.98	2.12	2.68	1.76
HF41461	AT1G67580.2	Protein kinase superfamily protein	389.16	-1.5	0.19	-7.83	5.03e-15	2.39e-13	7.54667	0.447524	1.86	0.170978	672	716	611	156	195	183	7.53	8.33	6.78	1.55	2.14	1.89
HF42258	AT1G68690.1	Protein kinase superfamily protein	1006.37	-1.5	0.14	-10.45	1.53e-25	4.15e-23	13.1733	0.368616	3.07667	0.246667	1714	1791	1668	413	463	508	13.25	13.77	12.5	2.59	3.25	3.39
HF43130	AT5G49170.1	unknown protein; BEST Arabidopsis thaliana protein match is: unknown protein (TAIR:AT3G06840.1); Has 1807 Blast hits to 1807 proteins in 277 species: Archae - 0; Bacteria - 0; Metazoa - 736; Fungi - 347; Plants - 385; Viruses - 0; Other Eukaryotes - 339 (source: NCBI BLink).	87.29	-1.5	0.39	-3.88	0.000104	0.000564	6.11	1.32323	1.40333	0.116952	202	161	88	36	41	40	8.15	6.55	3.63	1.24	1.63	1.34
HF44286	AT4G39010.1	glycosyl hydrolase 9B18	253.68	-1.5	0.31	-4.87	1.13e-06	1.03e-05	6.60667	0.238491	1.5	0.318957	408	442	458	126	64	161	6.13	6.83	6.86	1.56	0.92	2.02
HF00811	AT5G17680.1	disease resistance protein (TIR-NBS-LRR class). putative	397.17	-1.4	0.24	-5.92	3.31e-09	5.39e-08	6.19667	0.640061	1.66	0.217945	545	778	693	187	143	240	5.04	7.25	6.3	1.61	1.31	2.06
HF02900	AT2G48060.1	unknown protein; FUNCTIONS IN: molecular_function unknown; INVOLVED IN: biological_process unknown; LOCATED IN: endomembrane system; EXPRESSED IN: shoot. sperm cell; CONTAINS InterPro DOMAIN/s: Protein of unknown function DUF3595 (InterPro:IPR021999); Has 533 Blast hits to 341 proteins in 95 species: Archae - 2; Bacteria - 15; Metazoa - 318; Fungi - 0; Plants - 93; Viruses - 0; Other Eukaryotes -…	1078.83	-1.4	0.14	-9.64	5.17e-22	7.95e-20	5.45333	0.203415	1.45	0.083865	1679	1799	1941	480	509	595	5.08	5.5	5.78	1.3	1.46	1.59
HF03626	AT3G20720.2	unknown protein; FUNCTIONS IN: molecular_function unknown; INVOLVED IN: biological_process unknown; EXPRESSED IN: 22 plant structures; EXPRESSED DURING: 13 growth stages.	762.31	-1.4	0.22	-6.54	6.02e-11	1.41e-09	7.90333	0.667591	2.03333	0.220177	1096	1464	1319	278	363	440	6.78	9.09	7.84	1.61	2.14	2.35
HF03737	AT5G28350.1	Quinoprotein amine dehydrogenase. beta chain-like; RIC1-like guanyl-nucleotide exchange factor	1014.87	-1.4	0.14	-10.16	2.85e-24	6.33e-22	10.95	0.670025	2.79	0.0472582	1619	1870	1661	466	470	509	10.09	12.27	10.49	2.7	2.86	2.81
HF04578	AT3G53830.1	Regulator of chromosome condensation (RCC1) family protein	238.91	-1.4	0.35	-3.95	7.74e-05	0.000434	5.49	0.992035	1.48667	0.231325	471	481	245	114	140	92	6.59	6.37	3.51	1.34	1.94	1.18
HF05339	AT2G42200.1	squamosa promoter binding protein-like 9	352.15	-1.4	0.38	-3.68	0.000232	0.00113	11.5	1.75329	2.93	0.855044	700	658	419	267	122	116	13.54	12.95	8.01	4.64	2.09	2.06
HF05858	AT5G22220.2	E2F transcription factor 1	265.21	-1.4	0.36	-3.93	8.36e-05	0.000464	6.61	1.25703	1.68667	0.28002	280	504	568	81	118	179	4.11	7.63	8.09	1.2	1.69	2.17
HF07653	AT1G68990.1	male gametophyte defective 3	509.16	-1.4	0.28	-4.99	6.07e-07	5.89e-06	6.62333	0.645816	1.79	0.348186	709	1010	854	160	261	314	5.56	7.79	6.52	1.11	2	2.26
HF07926	AT1G14890.1	Plant invertase/pectin methylesterase inhibitor superfamily protein	1356.05	-1.4	0.25	-5.6	2.19e-08	3e-07	77.4133	5.10446	20.3333	3.23323	2081	2147	2609	803	424	760	70.82	73.96	87.46	24.42	13.95	22.63
HF08104	AT4G14960.2	Tubulin/FtsZ family protein	29845.9	-1.4	0.11	-12.61	1.85e-36	2.02e-33	845.897	14.0548	222.45	7.87605	51453	48980	49584	15325	13027	15317	870.48	845.41	821.8	233.63	207.25	226.47
HF08772	NA	NA	235.61	-1.4	0.27	-5.15	2.65e-07	2.78e-06	8.98	0.967953	2.28333	0.506798	311	494	387	88	121	129	7.64	10.86	8.44	1.27	2.77	2.81
HF09310	NA	NA	81.34	-1.4	0.38	-3.6	0.000322	0.0015	14.6167	0.80408	3.52	1.13676	111	145	153	22	47	50	13.01	15.48	15.36	1.7	3.25	5.61
HF10748	AT3G25430.1	Polynucleotidyl transferase. ribonuclease H-like superfamily protein	250.97	-1.4	0.26	-5.39	6.86e-08	8.32e-07	5.16333	0.217358	1.39667	0.247409	438	436	393	83	126	154	5.41	5.35	4.73	0.92	1.52	1.75
HF11047	AT1G04010.1	phospholipid sterol acyl transferase 1	433.86	-1.4	0.23	-5.86	4.77e-09	7.49e-08	7.75333	0.995696	2.03667	0.121152	537	808	842	213	220	196	5.77	8.59	8.9	2.11	2.2	1.8
HF11537	AT2G35110.2	transcription activators	542.91	-1.4	0.17	-8.33	8.22e-17	5.36e-15	5.19	0.236291	1.29	0.101489	851	986	932	292	219	253	4.84	5.64	5.09	1.49	1.16	1.22
HF13295	AT4G33200.3	myosin. putative	1948.14	-1.4	0.29	-4.94	7.93e-07	7.5e-06	9.98	1.73819	2.50333	0.414501	2198	3662	4070	660	914	1193	6.56	11.15	12.23	1.72	2.66	3.13
HF13709	AT5G19400.2	Telomerase activating protein Est1	943.54	-1.4	0.16	-8.72	2.83e-18	2.44e-16	12.08	0.770195	3.03	0.184752	1484	1762	1520	470	386	508	11.28	13.62	11.34	3.03	2.71	3.35
HF14511	AT3G60240.4	eukaryotic translation initiation factor 4G	257.73	-1.4	0.24	-5.88	4.21e-09	6.71e-08	5.26667	0.479386	1.36667	0.117237	369	488	451	109	100	161	4.36	5.99	5.45	1.27	1.23	1.6
HF15401	AT5G01270.2	carboxyl-terminal domain (ctd) phosphatase-like 2	831.94	-1.4	0.19	-7.47	7.84e-14	3.07e-12	11.4833	1.03409	2.91667	0.169738	1155	1587	1483	348	403	433	9.57	13.12	11.76	2.59	3.16	3
HF15531	AT3G51670.1	SEC14 cytosolic factor family protein / phosphoglyceride transfer family protein	3048.88	-1.4	0.19	-7.72	1.16e-14	5.23e-13	93.3367	6.52658	23.69	2.57705	5474	5472	4564	1315	1200	1816	98.23	101.37	80.41	21.45	20.79	28.83
HF15671	AT2G38650.2	galacturonosyltransferase 7	508.02	-1.4	0.21	-6.75	1.44e-11	3.74e-10	8.36333	0.891671	2.17667	0.144376	710	931	935	243	266	214	6.58	9.25	9.26	2.17	2.43	1.93
HF17421	AT1G58250.1	Golgi-body localisation protein domain ;RNA pol II promoter Fmp27 protein domain	1559.64	-1.4	0.17	-8.29	1.17e-16	7.5e-15	7.57667	0.45042	1.96667	0.197005	2341	2738	2801	706	638	919	6.68	8.1	7.95	1.79	1.75	2.36
HF17695	AT4G22130.1	STRUBBELIG-receptor family 8	2578.13	-1.4	0.2	-6.79	1.15e-11	3.05e-10	22.6133	2.60544	6.16	0.584123	3392	4758	4787	1132	1133	1542	17.42	25.58	24.84	5.46	5.7	7.32
HF17880	AT4G05150.1	Octicosapeptide/Phox/Bem1p family protein	420	-1.4	0.32	-4.33	1.5e-05	0.000103	11.4233	2.62882	3.09667	0.210739	1014	629	465	232	191	188	16.31	10.66	7.3	3.46	3.1	2.73
HF17931	AT1G61110.1	NAC domain containing protein 25	176.04	-1.4	0.25	-5.54	2.98e-08	3.97e-07	6.74667	0.873772	1.70333	0.0705534	256	365	269	80	89	83	5.77	8.49	5.98	1.57	1.81	1.73
HF18228	AT1G29950.2	basic helix-loop-helix (bHLH) DNA-binding superfamily protein	2089.93	-1.4	0.15	-9.24	2.35e-20	2.91e-18	37.6	1.4174	9.25333	0.740278	3456	3767	3410	1037	1019	888	37.59	40.06	35.15	9.79	10.18	7.79
HF19152	AT1G27170.1	transmembrane receptors;ATP binding	712.56	-1.4	0.18	-7.67	1.73e-14	7.6e-13	8.97	0.678847	2.38333	0.11921	1139	1361	1110	317	372	325	8.42	10.32	8.17	2.29	2.62	2.24
HF19190	AT4G35520.1	MUTL protein homolog 3	610.37	-1.4	0.15	-9.76	1.71e-22	2.75e-20	6.15	0.22053	1.56667	0.0409607	1009	1098	995	272	281	313	6.02	6.58	5.85	1.58	1.49	1.63
HF19303	AT1G11000.1	Seven transmembrane MLO family protein	2194.59	-1.4	0.18	-7.52	5.44e-14	2.17e-12	38.7867	0.73644	10.7767	1.35378	3721	3714	3563	1313	948	965	39.05	39.91	37.4	13.47	9.67	9.19
HF19383	AT5G38250.1	Protein kinase family protein	422.65	-1.4	0.23	-6.27	3.54e-10	7.02e-09	16.8733	0.481468	4.16667	0.700103	773	681	694	161	245	190	17.75	16.78	16.09	3.04	5.45	4.01
HF23383	AT5G24320.1	Transducin/WD40 repeat-like superfamily protein	646.02	-1.4	0.18	-7.76	8.66e-15	3.98e-13	8.35	0.481283	2.06667	0.170717	1179	1123	981	295	335	281	9.03	8.6	7.42	2	2.39	1.81
HF23655	AT4G16890.1	disease resistance protein (TIR-NBS-LRR class). putative	516.83	-1.4	0.18	-7.58	3.51e-14	1.45e-12	8.93	0.528488	2.22333	0.0917121	789	948	866	284	206	263	8.18	9.95	8.66	2.32	2.04	2.31
HF24147	AT3G12590.1	unknown protein; INVOLVED IN: biological_process unknown; LOCATED IN: chloroplast; Has 50 Blast hits to 41 proteins in 15 species: Archae - 0; Bacteria - 0; Metazoa - 2; Fungi - 0; Plants - 43; Viruses - 0; Other Eukaryotes - 5 (source: NCBI BLink).	696.94	-1.4	0.15	-9.63	5.82e-22	8.86e-20	5.18667	0.302232	1.25	0.03	1108	1270	1154	338	326	331	4.79	5.78	4.99	1.22	1.31	1.22
HF24973	AT2G39130.1	Transmembrane amino acid transporter family protein	852.42	-1.4	0.2	-7.17	7.27e-13	2.42e-11	18.49	1.66212	4.68333	0.275338	1642	1475	1230	459	378	355	20.72	19.51	15.24	5.2	4.59	4.26
HF25531	AT2G40815.1	Calcium-dependent lipid-binding (CaLB domain) family protein	180.11	-1.4	0.22	-6.34	2.23e-10	4.63e-09	7.02	0.475009	1.74333	0.0788106	299	267	345	85	91	83	6.89	6.27	7.9	1.72	1.89	1.62
HF25729	AT5G62170.1	unknown protein; BEST Arabidopsis thaliana protein match is: unknown protein (TAIR:AT5G51850.1); Has 381 Blast hits to 359 proteins in 81 species: Archae - 0; Bacteria - 16; Metazoa - 101; Fungi - 21; Plants - 99; Viruses - 3; Other Eukaryotes - 141 (source: NCBI BLink).	715.78	-1.4	0.22	-6.35	2.22e-10	4.6e-09	12.7033	1.18689	3.25667	0.335128	989	1299	1355	261	340	416	10.33	13.85	13.93	2.59	3.53	3.65
HF26997	AT1G02050.1	Chalcone and stilbene synthase family protein	107.84	-1.4	0.4	-3.47	0.000511	0.00224	7.29333	0.711836	2.00333	0.495793	151	226	166	47	75	32	6.4	8.7	6.78	2.18	2.76	1.07
HF27022	AT1G02080.2	transcription regulators	1332.28	-1.4	0.23	-6.13	8.77e-10	1.6e-08	7.94333	0.623574	2.02	0.274044	1926	2498	2320	469	741	697	6.87	9.03	7.93	1.5	2.43	2.13
HF27104	AT2G45190.1	Plant-specific transcription factor YABBY family protein	2185.95	-1.4	0.13	-10.82	2.9e-27	1.09e-24	107.99	5.62034	28.3567	0.927619	3467	3978	3597	1097	986	1068	101.12	119.13	103.72	30.08	28.09	26.9
HF27343	AT2G23093.1	Major facilitator superfamily protein	357.5	-1.4	0.28	-4.89	1.01e-06	9.29e-06	8.70333	0.352625	2.21	0.458294	643	608	548	241	150	127	9.01	9.1	8	3.12	1.85	1.66
HF29632	AT3G02470.4	S-adenosylmethionine decarboxylase	364.42	-1.4	0.23	-5.97	2.36e-09	3.92e-08	12.4667	1.56057	3.3	0.130767	452	703	682	171	168	191	9.36	14.28	13.76	3.27	3.09	3.54
HF30946	NA	NA	266.09	-1.4	0.29	-4.86	1.19e-06	1.07e-05	21.0733	3.81772	5.22	0.684203	353	578	414	95	131	157	16.07	28.57	18.58	3.92	5.5	6.24
HF31382	AT2G23380.1	SET domain-containing protein	604.04	-1.4	0.18	-7.93	2.22e-15	1.12e-13	7.76	0.799771	2.08	0.110604	877	1159	1027	266	280	317	6.36	9.13	7.79	1.86	2.17	2.21
HF34397	AT4G27190.1	NB-ARC domain-containing disease resistance protein	1000.87	-1.4	0.17	-8.3	1.01e-16	6.47e-15	10.0633	0.453149	2.47333	0.249355	1585	1820	1687	397	456	567	9.36	10.91	9.92	2.02	2.52	2.88
HF34490	AT2G02450.1	NAC domain containing protein 35	248.25	-1.4	0.2	-7.18	7.08e-13	2.36e-11	6.55667	0.389201	1.67333	0.0913479	452	429	380	127	100	126	6.99	6.9	5.78	1.81	1.5	1.71
HF34587	AT1G28110.2	serine carboxypeptidase-like 45	456.39	-1.4	0.24	-5.69	1.26e-08	1.81e-07	10.8267	1.63448	3.81	0.355012	621	977	688	230	229	210	8.7	14.04	9.74	4.16	4.17	3.1
HF35223	AT1G67590.1	Remorin family protein	326.86	-1.4	0.24	-5.69	1.28e-08	1.83e-07	10.9533	1.47357	2.86	0.149778	458	681	498	156	136	191	9.27	13.89	9.7	2.94	2.57	3.07
HF36320	AT2G01820.1	Leucine-rich repeat protein kinase family protein	1410.34	-1.4	0.28	-4.95	7.24e-07	6.91e-06	19.1367	0.634175	5	1.08011	2550	2267	2287	976	440	640	20.35	18.85	18.21	7.07	3.43	4.5
HF36513	AT5G04560.1	HhH-GPD base excision DNA repair family protein	1494.75	-1.4	0.28	-4.9	9.4e-07	8.73e-06	10.72	1.30526	2.84667	0.554417	1894	2765	2843	548	615	1055	8.11	11.98	12.07	2.14	2.46	3.94
HF36701	AT1G03780.2	targeting protein for XKLP2	561.98	-1.4	0.24	-5.78	7.57e-09	1.14e-07	8.94667	1.26447	2.41	0.184481	1214	868	753	294	223	296	11.39	8.29	7.16	2.66	2.05	2.52
HF37119	AT5G55510.1	Mitochondrial import inner membrane translocase subunit Tim17/Tim22/Tim23 family protein	80.82	-1.4	0.34	-4.22	2.45e-05	0.000158	6.17	0.934737	1.75667	0.183151	111	169	132	29	46	38	4.89	7.99	5.63	1.42	2.05	1.8
HF38668	AT5G39420.1	CDC2C	681	-1.4	0.18	-7.82	5.25e-15	2.49e-13	11.8033	0.997335	2.99	0.163707	963	1261	1220	342	282	359	9.84	13.09	12.48	3.09	2.67	3.21
HF38899	AT3G27640.1	Transducin/WD40 repeat-like superfamily protein	222.6	-1.4	0.24	-5.84	5.16e-09	8.04e-08	5.52	0.32078	1.45667	0.224524	326	385	422	107	77	134	4.89	5.73	5.94	1.52	1.04	1.81
HF40138	AT1G07220.1	Arabidopsis thaliana protein of unknown function (DUF821)	452.68	-1.4	0.42	-3.36	0.000789	0.00327	10.17	1.71739	2.73667	0.823859	529	967	796	98	313	233	7.04	12.96	10.51	1.2	4.02	2.99
HF40749	AT2G27500.2	Glycosyl hydrolase superfamily protein	531.2	-1.4	0.28	-4.77	1.82e-06	1.59e-05	15.62	1.75889	4.23	0.77106	721	1049	895	169	274	339	12.63	18.72	15.51	2.73	4.67	5.29
HF42667	AT2G42490.1	Copper amine oxidase family protein	2139.68	-1.4	0.15	-9.6	8.2e-22	1.23e-19	34.21	2.64535	8.71	0.281484	3170	4032	3628	1005	987	1078	30	39.09	33.54	8.15	8.94	9.04
HF42703	AT1G67750.1	Pectate lyase family protein	13804.4	-1.4	0.2	-6.9	5.36e-12	1.5e-10	450.057	34.5935	117.803	13.3309	26907	20525	22249	7342	4938	7783	518.31	406.12	425.74	127.54	91.44	134.43
HF43201	NA	NA	300.7	-1.4	0.2	-7.06	1.7e-12	5.22e-11	7.25667	0.165865	2.15667	0.189766	465	535	523	131	162	136	6.93	7.47	7.37	1.88	2.52	2.07
HF00113	AT5G11170.1	DEAD/DEAH box RNA helicase family protein	269.54	-1.3	0.39	-3.24	0.00119	0.00466	6.34	0.674463	1.94	0.568888	489	471	362	217	121	76	7.2	6.81	5.01	3.01	1.74	1.07
HF00351	AT1G73020.2	unknown protein; FUNCTIONS IN: molecular_function unknown; INVOLVED IN: biological_process unknown; LOCATED IN: cellular_component unknown; EXPRESSED IN: 22 plant structures; EXPRESSED DURING: 13 growth stages; CONTAINS InterPro DOMAIN/s: Protein of unknown function DUF590 (InterPro:IPR007632).	334.97	-1.3	0.26	-5.13	2.85e-07	2.97e-06	5.83	0.16773	1.53333	0.292822	561	573	538	110	177	212	5.81	6.13	5.55	0.95	1.78	1.87
HF01012	AT1G21630.2	Calcium-binding EF hand family protein	307.82	-1.3	0.2	-6.78	1.2e-11	3.18e-10	6.28	0.310215	1.64667	0.24835	469	505	567	178	128	150	5.66	6.57	6.61	2.11	1.26	1.57
HF01520	AT5G03420.1	5'-AMP-activated protein kinase-related	436.52	-1.3	0.25	-5.03	4.81e-07	4.76e-06	7.59667	0.999272	2.19	0.330606	551	772	825	171	236	268	5.6	8.52	8.67	1.54	2.41	2.62
HF01711	AT1G74770.1	zinc ion binding	465.83	-1.3	0.19	-6.69	2.18e-11	5.52e-10	5.47667	0.466667	1.55333	0.0881917	688	688	923	229	221	267	5.01	5.01	6.41	1.42	1.52	1.72
HF02540	AT5G55700.1	beta-amylase 4	284.75	-1.3	0.3	-4.19	2.8e-05	0.000177	6.46667	0.662177	1.85667	0.465487	404	542	454	106	198	131	5.76	7.79	5.85	1.21	2.76	1.6
HF03399	AT1G78400.1	Pectin lyase-like superfamily protein	660.78	-1.3	0.25	-5.08	3.69e-07	3.74e-06	6.69	0.842556	1.91	0.353836	907	1320	1044	264	290	455	5.66	8.36	6.05	1.47	1.65	2.61
HF04560	NA	NA	224.84	-1.3	0.35	-3.84	0.000125	0.000659	14.9633	1.04023	4.11333	1.14357	321	407	394	80	77	183	12.91	16.28	15.7	2.93	3.01	6.4
HF04769	AT1G21840.1	urease accessory protein F	389.74	-1.3	0.18	-6.9	5.07e-12	1.43e-10	5.14333	0.302453	1.41333	0.0811035	708	619	591	184	213	201	5.7	5.07	4.66	1.28	1.56	1.4
HF06925	NA	NA	281.87	-1.3	0.33	-4.07	4.79e-05	0.000283	6.69333	1.04167	1.7	0.268887	617	426	366	189	126	99	8.63	6.39	5.06	2.15	1.73	1.22
HF07161	AT1G38131.1	O-fucosyltransferase family protein	592.59	-1.3	0.36	-3.58	0.000341	0.00157	12.1767	1.59817	3.48	0.902792	736	1165	1039	150	328	421	9.16	14.6	12.77	1.73	3.97	4.74
HF07245	AT1G77460.2	Armadillo/beta-catenin-like repeat ; C2 calcium/lipid-binding domain (CaLB) protein	1920.88	-1.3	0.17	-7.64	2.21e-14	9.52e-13	11.4533	1.00516	3.18667	0.197174	2654	3440	3443	874	915	1117	9.45	12.6	12.31	2.89	3.11	3.56
HF07386	AT1G70210.1	CYCLIN D1;1	777.92	-1.3	0.2	-6.62	3.54e-11	8.59e-10	25.5333	0.834053	7.36	0.965212	1201	1322	1357	342	316	511	23.96	26.8	25.84	6.43	6.36	9.29
HF08026	NA	NA	174.92	-1.3	0.23	-5.76	8.33e-09	1.24e-07	5.00667	0.582819	1.57333	0.0491031	333	296	245	82	82	95	5.71	5.46	3.85	1.54	1.51	1.67
HF08160	AT1G10200.1	GATA type zinc finger transcription factor family protein	206.82	-1.3	0.3	-4.25	2.13e-05	0.00014	11.2	0.793998	3.34	0.760022	298	363	358	70	137	109	9.81	12.56	11.23	2.06	4.69	3.27
HF08402	AT1G63490.1	transcription factor jumonji (jmjC) domain-containing protein	1106.9	-1.3	0.15	-8.68	3.88e-18	3.23e-16	7.76	0.450814	2.1	0.0802081	1753	2031	1730	569	549	531	7.49	8.64	7.15	2.17	2.19	1.94
HF09237	AT5G62760.3	P-loop containing nucleoside triphosphate hydrolases superfamily protein	407.48	-1.3	0.17	-7.57	3.61e-14	1.49e-12	6.15	0.26	1.79667	0.0726483	599	716	689	212	189	229	5.71	6.61	6.13	1.78	1.68	1.93
HF09245	AT3G47780.1	ABC2 homolog 6	789.99	-1.3	0.2	-6.71	1.96e-11	5e-10	9.19667	0.727102	2.45	0.204206	1106	1342	1496	464	329	386	7.76	9.72	10.11	2.84	2.15	2.36
HF09608	AT1G48410.1	Stabilizer of iron transporter SufD / Polynucleotidyl transferase	5272.41	-1.3	0.14	-9.52	1.81e-21	2.61e-19	20.21	0.964693	5.45333	0.277208	8708	9350	8280	2891	2278	2656	19.99	21.98	18.66	5.94	4.98	5.44
HF09673	AT1G55350.4	calpain-type cysteine protease family	2009.25	-1.3	0.15	-8.61	7.24e-18	5.76e-16	11.3633	0.60361	3.07	0.196554	3010	3563	3413	903	1064	1050	10.3	12.39	11.4	2.72	3.4	3.09
HF09825	AT5G36930.2	Disease resistance protein (TIR-NBS-LRR class) family	311.71	-1.3	0.19	-6.64	3.09e-11	7.59e-10	7.44	0.535755	2.10667	0.146211	476	576	487	143	166	166	6.73	8.49	7.1	1.82	2.3	2.2
HF09988	AT1G33470.2	RNA-binding (RRM/RBD/RNP motifs) family protein	435.48	-1.3	0.25	-5.21	1.94e-07	2.1e-06	14.8933	2.13339	3.88	0.418688	515	857	792	189	233	233	10.82	18.03	15.83	3.11	4.55	3.98
HF10145	AT1G31880.1	DZC (Disease resistance/zinc finger/chromosome condensation-like region) domain containing protein	187.76	-1.3	0.4	-3.36	0.000767	0.00319	5.13	0.355528	1.39	0.526783	355	317	266	65	147	61	5.65	5.29	4.45	0.94	2.44	0.79
HF11185	AT1G17110.1	ubiquitin-specific protease 15	640.04	-1.3	0.15	-8.49	2.05e-17	1.5e-15	7.91667	0.234118	2.16667	0.133208	989	1081	1088	360	289	332	7.5	8.31	7.94	2.43	2	2.07
HF11540	AT4G22165.1	F-box family protein with a domain of unknown function (DUF295)	274.6	-1.3	0.2	-6.48	8.89e-11	1.99e-09	8.23333	0.722619	2.35333	0.132832	443	508	401	137	131	154	8.16	9.52	7.02	2.12	2.36	2.58
HF11632	AT1G56130.1	Leucine-rich repeat transmembrane protein kinase	766.45	-1.3	0.25	-5.37	7.85e-08	9.4e-07	12.06	1.11014	3.46333	0.519626	1055	1377	1409	272	357	508	9.84	13.14	13.2	2.56	3.47	4.36
HF11936	AT1G29240.1	Protein of unknown function (DUF688)	901.21	-1.3	0.18	-7.13	1.01e-12	3.29e-11	11.95	1.05078	3.39	0.160416	1642	1569	1264	483	378	497	13.07	12.93	9.85	3.53	3.07	3.57
HF11945	AT2G34150.2	SCAR family protein	2045.29	-1.3	0.18	-7.22	5.17e-13	1.77e-11	18.0533	0.7349	4.95667	0.634096	3353	3575	3248	835	955	1287	17.89	19.4	16.87	3.97	4.76	6.14
HF12097	NA	NA	68401.1	-1.3	0.46	-2.7	0.00687	0.0208	1489.97	314.219	428.657	170.389	65941	124845	146079	14699	28485	64269	873.9	1690.58	1905.44	175.7	357.38	752.89
HF12118	AT1G11120.2	unknown protein; FUNCTIONS IN: molecular_function unknown; INVOLVED IN: biological_process unknown; LOCATED IN: cellular_component unknown; EXPRESSED IN: 10 plant structures; EXPRESSED DURING: 4 anthesis. F mature embryo stage. petal differentiation and expansion stage. E expanded cotyledon stage. D bilateral stage; BEST Arabidopsis thaliana protein match is: unknown protein (TAIR:AT4G28170.1); H…	562.52	-1.3	0.19	-6.52	6.93e-11	1.59e-09	33.3033	1.25842	9.57667	1.0901	1002	870	898	327	219	323	35.82	32.07	32.02	10.87	7.41	10.45
HF12275	NA	NA	281.49	-1.3	0.26	-4.91	8.92e-07	8.35e-06	9.40333	0.58919	2.31333	0.32323	406	526	459	101	167	160	8.87	10.58	8.76	1.67	2.69	2.58
HF13238	AT1G14560.1	Mitochondrial substrate carrier family protein	316.82	-1.3	0.28	-4.64	3.55e-06	2.86e-05	10.5433	0.350254	2.80333	0.621432	525	539	513	219	142	111	10.68	11.07	9.88	3.99	2.53	1.89
HF14660	AT1G02080.2	transcription regulators	3050.62	-1.3	0.14	-9.47	2.67e-21	3.75e-19	14.14	0.88444	3.8	0.212211	4614	5554	5048	1413	1434	1705	12.73	15.77	13.92	3.5	3.69	4.21
HF15825	AT1G17840.1	white-brown complex homolog protein 11	831.46	-1.3	0.33	-4.08	4.59e-05	0.000273	12.0067	1.53885	3.38667	0.800465	1727	1276	1145	621	276	339	14.96	11.28	9.78	4.97	2.39	2.8
HF16007	AT3G04810.2	NIMA-related kinase 2	678.69	-1.3	0.18	-7.18	6.76e-13	2.26e-11	11.59	1.02504	3.32667	0.141461	1062	1285	999	348	305	388	10.98	13.59	10.2	3.33	3.08	3.57
HF17234	AT4G33500.1	Protein phosphatase 2C family protein	636.88	-1.3	0.31	-4.22	2.44e-05	0.000157	6.63	0.867256	1.78	0.362261	799	1255	1113	198	401	354	5.03	8.01	6.85	1.06	2.21	2.07
HF17698	AT4G22120.6	ERD (early-responsive to dehydration stress) family protein	387.91	-1.3	0.2	-6.33	2.43e-10	5e-09	6.19	0.637913	1.70333	0.0635959	758	604	559	177	189	222	7.43	5.83	5.31	1.59	1.71	1.81
HF17771	AT1G61850.2	phospholipases;galactolipases	952.03	-1.3	0.22	-5.93	3.05e-09	4.98e-08	9.08	1.02549	2.50667	0.230531	1254	1832	1656	380	515	528	7.2	10.73	9.31	2.05	2.79	2.68
HF18245	AT1G29980.1	Protein of unknown function. DUF642	1549.3	-1.3	0.39	-3.38	0.000734	0.00307	51.7133	8.1596	14.9	4.413	3346	2485	1881	1251	399	669	66.11	51.17	37.86	23.44	8.7	12.56
HF18368	AT2G24120.1	DNA/RNA polymerases superfamily protein	453.8	-1.3	0.24	-5.51	3.59e-08	4.67e-07	5.90667	0.44431	1.59	0.275741	650	772	845	189	181	311	5.04	6.17	6.51	1.28	1.35	2.14
HF18539	AT3G33520.1	actin-related protein 6	215.88	-1.3	0.31	-4.07	4.67e-05	0.000277	5.84667	0.446069	1.71333	0.39456	305	393	367	75	93	166	5.04	6.58	5.92	1.1	1.59	2.45
HF18540	AT3G33530.1	Transducin family protein / WD-40 repeat family protein	1210.77	-1.3	0.15	-9.08	1.05e-19	1.15e-17	11.5567	0.30585	3.15667	0.280139	2012	2068	1959	592	511	708	11.7	12	10.97	3.14	2.68	3.65
HF18913	AT4G29720.1	polyamine oxidase 5	331.92	-1.3	0.27	-4.81	1.49e-06	1.33e-05	7.63667	0.617315	2.11667	0.368978	484	630	536	115	206	175	6.74	8.82	7.35	1.44	2.71	2.2
HF20777	AT5G12250.1	beta-6 tubulin	175.44	-1.3	0.34	-3.79	0.000153	0.000783	5.00333	0.685233	1.35667	0.276546	292	352	225	121	83	59	5.08	6.15	3.78	1.88	1.25	0.94
HF21520	AT4G27190.1	NB-ARC domain-containing disease resistance protein	1072.03	-1.3	0.2	-6.55	5.85e-11	1.37e-09	14.3367	1.17695	4.16	0.392726	1534	2015	1753	457	605	564	12.5	16.53	13.98	3.47	4.83	4.18
HF21950	AT3G22690.2	INVOLVED IN: photosystem II assembly. regulation of chlorophyll biosynthetic process. photosystem I assembly. thylakoid membrane organization. RNA modification; LOCATED IN: chloroplast; EXPRESSED IN: 13 plant structures; EXPRESSED DURING: LP.04 four leaves visible. 4 anthesis. petal differentiation and expansion stage. E expanded cotyledon stage. D bilateral stage; CONTAINS InterPro DOMAIN/s: Pen…	612.04	-1.3	0.35	-3.66	0.000248	0.00119	5.26667	0.954958	1.52333	0.302012	702	1279	1047	173	371	386	3.55	6.85	5.4	0.92	1.8	1.85
HF22021	AT3G22780.1	Tesmin/TSO1-like CXC domain-containing protein	498.1	-1.3	0.24	-5.56	2.76e-08	3.7e-07	6.51	0.667308	1.74	0.204042	1005	680	811	292	181	264	7.76	5.48	6.29	2.01	1.34	1.87
HF22462	AT1G49340.1	Phosphatidylinositol 3- and 4-kinase family protein	3199.42	-1.3	0.21	-5.87	4.29e-09	6.81e-08	20.36	2.12491	5.76	0.678159	4171	5774	5822	1315	1580	2042	16.12	22.73	22.23	4.53	5.88	6.87
HF22685	AT4G34220.1	Leucine-rich repeat protein kinase family protein	608.14	-1.3	0.2	-6.65	3e-11	7.39e-10	9.77667	0.702527	2.74667	0.303992	1147	972	903	283	257	378	11.03	9.7	8.6	2.51	2.38	3.35
HF23169	AT1G30690.2	Sec14p-like phosphatidylinositol transfer family protein	2669.41	-1.3	0.2	-6.57	5.06e-11	1.2e-09	30.84	3.82279	8.49333	0.386451	5423	4066	3727	1207	1370	1463	38.22	28.88	25.42	7.73	8.98	8.77
HF23315	AT2G35630.1	ARM repeat superfamily protein	1710.51	-1.3	0.19	-6.67	2.51e-11	6.3e-10	10.5033	0.683236	2.94333	0.313546	2452	3056	2957	697	852	1059	9.18	11.46	10.87	2.37	3.01	3.45
HF25964	AT3G49260.2	IQ-domain 21	1648.74	-1.3	0.22	-5.89	3.96e-09	6.32e-08	44.3367	5.51674	12.2567	1.58427	2152	3252	2793	714	725	1051	34.74	53.85	44.42	10.19	11.21	15.37
HF26472	NA	NA	32955.4	-1.3	0.18	-7.14	9.18e-13	3.01e-11	722.8	86.1347	183.197	3.63784	56751	61065	44123	18261	15411	17081	752.14	855.14	561.12	187.91	176.04	185.64
HF26740	NA	NA	64.73	-1.3	0.46	-2.81	0.00498	0.0158	5.89667	0.530105	1.48667	0.356339	76	115	130	16	33	50	4.84	6.35	6.5	0.78	1.76	1.92
HF27615	NA	NA	462.41	-1.3	0.21	-6.01	1.88e-09	3.2e-08	23.62	1.21392	4.74	0.763697	732	800	741	197	283	230	23.74	25.66	21.46	3.85	6.26	4.11
HF27849	AT3G53850.1	Uncharacterised protein family (UPF0497)	264.17	-1.3	0.18	-7.33	2.29e-13	8.32e-12	6.28	0.0737111	1.92333	0.0841295	429	460	424	135	133	128	6.31	6.39	6.14	1.82	2.09	1.86
HF29631	AT3G02468.1	conserved peptide upstream open reading frame 9	69.66	-1.3	0.39	-3.26	0.00111	0.00437	5.63333	0.543395	1.68333	0.61507	86	116	142	26	29	53	4.55	6.1	6.25	1.15	0.99	2.91
HF29907	AT2G20190.1	CLIP-associated protein	1916.5	-1.3	0.2	-6.67	2.62e-11	6.56e-10	17.0233	1.74427	4.60333	0.358345	2592	3548	3428	781	995	1077	13.65	19.48	17.94	3.89	5.02	4.9
HF30384	AT5G15080.1	Protein kinase superfamily protein	390.8	-1.3	0.29	-4.39	1.16e-05	8.18e-05	10.2067	1.03322	2.90333	0.640477	516	737	672	137	186	282	8.3	11.85	10.47	2.06	2.49	4.16
HF30547	AT1G72050.2	transcription factor IIIA	174.47	-1.3	0.25	-5.18	2.28e-07	2.43e-06	5.73333	0.543732	1.73333	0.0851143	293	333	234	80	86	101	5.8	6.64	4.76	1.62	1.68	1.9
HF31185	AT4G36690.1	U2 snRNP auxilliary factor. large subunit. splicing factor	1960.68	-1.3	0.38	-3.33	0.000855	0.0035	39.5633	6.4506	11.49	3.07252	2259	3916	3479	473	1193	1357	27.37	49.31	42.01	5.37	14.07	15.03
HF31688	AT3G04290.1	Li-tolerant lipase 1	3937.31	-1.3	0.46	-2.87	0.00417	0.0136	234.73	62.0193	84.28	17.8518	10549	5304	3695	3289	1356	1228	349.86	217.14	137.19	119.7	70.46	62.68
HF32335	AT2G20880.1	Integrase-type DNA-binding superfamily protein	352.09	-1.3	0.45	-2.77	0.00566	0.0176	9.07	3.13363	2.60667	0.641725	967	441	318	268	140	134	15.22	7.04	4.95	3.89	1.98	1.95
HF32537	AT1G80640.1	Protein kinase superfamily protein	271.02	-1.3	0.27	-4.66	3.13e-06	2.56e-05	6.64	0.1823	2.00667	0.451565	478	437	419	173	87	160	6.77	6.87	6.28	2.66	1.14	2.22
HF32789	AT2G25737.1	Sulfite exporter TauE/SafE family protein	96.69	-1.3	0.38	-3.54	0.000393	0.00178	6.89667	1.51557	1.57667	0.388344	103	162	221	59	34	50	4.28	6.88	9.53	1.97	0.8	1.96
HF33435	AT5G15780.1	Pollen Ole e 1 allergen and extensin family protein	315.09	-1.3	0.23	-5.9	3.7e-09	5.96e-08	29.32	4.30982	7.85667	0.407445	471	644	460	165	130	172	26.52	37.78	23.66	8.16	7.05	8.36
HF33628	AT4G28100.1	unknown protein; FUNCTIONS IN: molecular_function unknown; INVOLVED IN: biological_process unknown; LOCATED IN: anchored to plasma membrane. anchored to membrane; EXPRESSED IN: 23 plant structures; EXPRESSED DURING: 14 growth stages; BEST Arabidopsis thaliana protein match is: unknown protein (TAIR:AT3G18050.1); Has 30201 Blast hits to 17322 proteins in 780 species: Archae - 12; Bacteria - 1396; …	1245.4	-1.3	0.19	-6.94	3.98e-12	1.14e-10	43.1367	3.20498	12.0733	0.945381	2352	1936	1893	689	490	706	49.3	41.58	38.53	13.16	10.19	12.87
HF33748	AT1G25360.1	Pentatricopeptide repeat (PPR) superfamily protein	756.94	-1.3	0.28	-4.78	1.77e-06	1.56e-05	22.8733	2.0589	6.29	1.45124	1055	1362	1360	236	426	467	18.87	25.71	24.04	3.42	8.1	7.35
HF34020	AT2G43020.1	polyamine oxidase 2	5317.33	-1.3	0.17	-7.58	3.36e-14	1.4e-12	124.937	10.4646	36.2133	1.53768	10141	8170	7813	2597	2849	2745	145.01	120.03	109.77	34.48	39.28	34.88
HF34265	AT5G24318.1	O-Glycosyl hydrolases family 17 protein	1893.54	-1.3	0.26	-5.16	2.45e-07	2.59e-06	48.9167	8.84263	13.1733	1.1337	4227	2933	2303	1095	806	893	65.35	46.36	35.04	15.44	12.09	11.99
HF34293	NA	NA	267.66	-1.3	0.25	-5.15	2.65e-07	2.78e-06	6.87	0.75182	2.13333	0.237861	367	521	440	109	159	134	5.9	8.35	6.36	1.82	2.6	1.98
HF34506	AT1G56690.1	Pentatricopeptide repeat (PPR) superfamily protein	183.25	-1.3	0.37	-3.5	0.000471	0.00208	5.18	0.034641	1.54667	0.503863	304	313	294	43	105	128	5.24	5.12	5.18	0.54	2.01	2.09
HF35028	AT5G50010.1	sequence-specific DNA binding transcription factors;transcription regulators	1134.79	-1.3	0.32	-4.04	5.32e-05	0.000312	27.3767	4.86023	7.95333	1.62891	2501	1622	1469	822	431	483	37.06	23.27	21.8	11.21	6.4	6.25
HF35175	AT1G13180.1	Actin-like ATPase superfamily protein	607.29	-1.3	0.23	-5.57	2.59e-08	3.5e-07	16.1533	1.91312	4.49333	0.558937	985	1183	838	247	285	391	15.16	19.85	13.45	3.63	4.31	5.54
HF35179	AT1G67750.1	Pectate lyase family protein	2713.23	-1.3	0.41	-3.25	0.00117	0.00459	85.5167	20.4846	22.99	6.39786	2437	4997	6119	734	1261	2099	45.81	96.63	114.11	12.54	21.82	34.61
HF35227	AT2G24940.1	membrane-associated progesterone binding protein 2	124.14	-1.3	0.3	-4.35	1.38e-05	9.55e-05	13.8467	1.3118	4.07333	0.313387	159	218	242	50	54	83	11.23	14.99	15.32	3.77	3.75	4.7
HF35862	AT2G14680.3	myosin heavy chain-related	344.33	-1.3	0.19	-6.97	3.16e-12	9.25e-11	5.91	0.347898	1.66667	0.103655	575	610	519	160	158	206	6.02	6.45	5.26	1.6	1.53	1.87
HF35949	AT4G37850.1	basic helix-loop-helix (bHLH) DNA-binding superfamily protein	175.17	-1.3	0.36	-3.57	0.000352	0.00162	5.65333	1.17862	1.55667	0.29492	409	219	237	119	78	69	8.01	4.52	4.43	2.13	1.39	1.15
HF36074	AT4G12010.1	Disease resistance protein (TIR-NBS-LRR class) family	518.89	-1.3	0.2	-6.36	1.98e-10	4.17e-09	5.02333	0.449531	1.36	0.0960902	705	941	928	221	261	304	4.14	5.61	5.32	1.17	1.43	1.48
HF36309	AT3G05680.1	embryo defective 2016	1191.16	-1.3	0.19	-7.18	7.04e-13	2.35e-11	7.31333	0.295541	1.96667	0.216205	1806	2086	2059	483	555	738	6.75	7.75	7.44	1.63	1.9	2.37
HF36353	AT2G36010.2	E2F transcription factor 3	1917.38	-1.3	0.17	-7.74	9.56e-15	4.35e-13	30.1133	1.99366	8.50333	0.625575	2800	3477	3195	1094	818	1020	27.04	33.85	29.45	9.5	7.35	8.66
HF37657	AT2G38120.1	Transmembrane amino acid transporter family protein	360.13	-1.3	0.25	-5.26	1.47e-07	1.64e-06	8.83667	1.13904	2.56667	0.198774	436	625	727	162	195	187	6.62	9.49	10.4	2.32	2.96	2.42
HF37873	AT2G38400.2	alanine:glyoxylate aminotransferase 3	1469.67	-1.3	0.25	-5.22	1.78e-07	1.95e-06	29.5567	2.81682	8.24667	1.47423	2069	2322	2936	623	560	1041	25.24	28.58	34.85	7.24	6.35	11.15
HF37934	AT3G51550.1	Malectin/receptor-like protein kinase family protein	562.77	-1.3	0.39	-3.35	0.000817	0.00337	7.87667	0.336171	2.22667	0.699055	885	986	916	121	312	425	7.45	8.54	7.64	0.89	2.54	3.25
HF38148	AT1G09140.2	SERINE-ARGININE PROTEIN 30	652.77	-1.3	0.34	-3.88	0.000105	0.000569	19.5633	4.07898	5.56333	0.996616	710	1468	1080	208	404	354	12.5	26.63	19.56	3.63	6.95	6.11
HF39213	AT4G21470.1	riboflavin kinase/FMN hydrolase	1047.64	-1.3	0.18	-7.46	8.9e-14	3.44e-12	28.5833	0.991503	7.89667	0.680817	1665	1855	1717	503	583	457	27.38	30.55	27.82	7.35	9.25	7.09
HF39214	AT1G22710.1	sucrose-proton symporter 2	1088.32	-1.3	0.22	-6.05	1.43e-09	2.5e-08	25.7633	0.0808977	7.12667	0.979121	1809	1748	1857	443	453	751	25.65	25.72	25.92	6.03	6.27	9.08
HF39636	AT1G55350.4	calpain-type cysteine protease family	2166.77	-1.3	0.19	-6.77	1.26e-11	3.31e-10	12.0667	0.494818	3.41667	0.405394	3398	3809	3462	881	1238	1205	11.36	13.02	11.82	2.63	3.98	3.64
HF40573	AT5G05200.1	Protein kinase superfamily protein	71.27	-1.3	0.3	-4.41	1.02e-05	7.35e-05	5.01	0.160935	1.43	0.135769	111	114	132	32	29	45	4.7	5.09	5.24	1.32	1.27	1.7
HF40708	AT1G08260.1	DNA polymerase epsilon catalytic subunit	994.01	-1.3	0.2	-6.54	5.97e-11	1.4e-09	5.73	0.64291	1.57667	0.0883805	1352	1576	2010	534	419	555	4.73	5.53	6.93	1.67	1.4	1.66
HF42271	AT3G57030.1	Calcium-dependent phosphotriesterase superfamily protein	389.19	-1.3	0.29	-4.4	1.1e-05	7.85e-05	13.5567	1.53047	3.92	0.797308	516	754	646	276	159	163	10.81	16.1	13.76	5.51	3.23	3.02
HF42348	AT2G21610.1	pectinesterase 11	494.34	-1.3	0.23	-5.52	3.42e-08	4.49e-07	7.50667	0.681795	2.07667	0.278229	941	799	709	300	180	271	8.66	7.56	6.3	2.44	1.53	2.26
HF42698	AT1G13170.1	OSBP(oxysterol binding protein)-related protein 1D	4032.17	-1.3	0.22	-5.85	5.04e-09	7.9e-08	39.8	3.91901	11.0833	1.46788	5396	7257	7367	1578	1914	2625	31.98	44.17	43.25	8.73	10.74	13.78
HF42804	AT5G43270.1	squamosa promoter binding protein-like 2	2249.43	-1.3	0.26	-5.06	4.26e-07	4.26e-06	54.8667	3.24692	14.86	3.07872	4144	3435	3625	1535	995	819	61.36	51.69	51.55	20.6	13.92	10.06
HF42906	AT5G47910.1	respiratory burst oxidase homologue D	1279.78	-1.3	0.16	-7.9	2.68e-15	1.33e-13	16.6533	0.254122	4.56667	0.516796	2079	2120	2151	579	558	806	16.22	17.1	16.64	4.07	4.03	5.6
HF43466	AT5G58510.1	unknown protein; FUNCTIONS IN: molecular_function unknown; INVOLVED IN: biological_process unknown; LOCATED IN: chloroplast; EXPRESSED IN: 23 plant structures; EXPRESSED DURING: 14 growth stages; BEST Arabidopsis thaliana protein match is: unknown protein (TAIR:AT5G55060.2); Has 30201 Blast hits to 17322 proteins in 780 species: Archae - 12; Bacteria - 1396; Metazoa - 17338; Fungi - 3422; Plants …	597.6	-1.3	0.18	-7.63	2.34e-14	1.01e-12	7.67333	0.311145	2.03333	0.133208	928	1072	988	307	311	263	7.25	8.28	7.49	2.13	2.2	1.77
HF43843	AT5G13000.1	glucan synthase-like 12	12895.6	-1.3	0.16	-8.42	3.8e-17	2.67e-15	49.03	2.17197	13.67	0.998749	22967	21113	19979	7352	5382	6697	52.72	49.17	45.2	15.32	11.87	13.82
HF00390	AT5G56890.1	Protein kinase superfamily protein	2333.95	-1.2	0.17	-7.04	1.94e-12	5.91e-11	35.3133	1.0501	10.3467	1.1412	3531	3926	3942	1003	1171	1500	33.24	36.64	36.06	8.47	10.16	12.41
HF00849	AT3G23750.1	Leucine-rich repeat protein kinase family protein	612.11	-1.2	0.28	-4.39	1.13e-05	8.02e-05	8.48	0.395095	2.48667	0.574872	962	1070	964	231	250	484	8.07	9.27	8.1	1.81	2.02	3.63
HF00891	NA	NA	23.71	-1.2	0.5	-2.37	0.0179	0.0463	10.1667	1.78615	2.27333	0.690539	33	43	39	17	8	13	6.62	12.31	11.57	0.96	2.56	3.3
HF02541	NA	NA	2191.79	-1.2	0.22	-5.5	3.88e-08	4.99e-07	89.51	13.2123	25.3667	1.68481	4660	3063	3000	1031	1058	1335	115.67	79.66	73.2	22.98	24.5	28.62
HF02703	AT4G02070.1	MUTS homolog 6	1085.19	-1.2	0.25	-4.7	2.66e-06	2.22e-05	10.07	1.72502	2.97667	0.236807	1212	1789	2276	536	501	699	6.86	10.58	12.77	2.83	2.66	3.44
HF03016	AT4G02670.1	indeterminate(id)-domain 12	209.79	-1.2	0.31	-3.83	0.000129	0.000678	5.63	0.886115	1.57333	0.25208	331	431	252	85	103	149	5.49	7.23	4.17	1.16	1.53	2.03
HF03850	AT1G53160.1	squamosa promoter binding protein-like 4	354.32	-1.2	0.43	-2.68	0.00736	0.022	19.4067	2.36072	5.93667	2.4916	653	598	451	338	126	109	22.67	20.73	14.82	10.9	3.84	3.07
HF03893	AT3G15095.1	unknown protein; FUNCTIONS IN: molecular_function unknown; INVOLVED IN: biological_process unknown; LOCATED IN: chloroplast; EXPRESSED IN: 22 plant structures; EXPRESSED DURING: 13 growth stages; Has 9762 Blast hits to 6439 proteins in 764 species: Archae - 77; Bacteria - 1339; Metazoa - 3211; Fungi - 718; Plants - 437; Viruses - 131; Other Eukaryotes - 3849 (source: NCBI BLink).	714.61	-1.2	0.28	-4.35	1.36e-05	9.45e-05	11.9167	1.72327	3.50333	0.614663	836	1327	1321	301	312	524	8.49	13.95	13.31	2.82	2.96	4.73
HF04223	AT3G20150.1	Kinesin motor family protein	1174.11	-1.2	0.27	-4.41	1.02e-05	7.35e-05	11.9767	2.25257	3.49333	0.372574	2607	1601	1492	680	468	723	16.43	10.34	9.16	3.7	2.77	4.01
HF04559	AT1G11880.1	transferases. transferring hexosyl groups	719.57	-1.2	0.25	-4.88	1.05e-06	9.66e-06	15.5	1.38174	4.44	0.689855	976	1279	1276	257	382	482	12.8	17.36	16.34	3.13	4.72	5.47
HF04638	AT5G02370.1	ATP binding microtubule motor family protein	313.09	-1.2	0.24	-4.94	7.82e-07	7.41e-06	5.67667	0.844597	1.69333	0.0819214	653	450	419	157	152	187	7.34	5.1	4.59	1.72	1.54	1.82
HF04977	AT3G53090.2	ubiquitin-protein ligase 7	597.53	-1.2	0.24	-4.93	8.07e-07	7.62e-06	6.71667	0.842542	2.03333	0.228352	735	1143	1006	260	329	375	5.14	8.02	6.99	1.59	2.16	2.35
HF05556	AT5G04360.1	limit dextrinase	1133.82	-1.2	0.18	-6.83	8.44e-12	2.29e-10	13.34	0.8937	4.13333	0.308347	2000	1884	1620	686	541	571	14.49	13.95	11.58	4.75	3.83	3.82
HF06526	AT3G56680.1	Single-stranded nucleic acid binding R3H protein	1316.94	-1.2	0.13	-9.24	2.46e-20	3.02e-18	32.46	1.2554	9.78667	0.0920748	1955	2158	2252	730	669	718	29.95	33.66	33.77	9.83	9.92	9.61
HF07354	AT1G60200.1	splicing factor PWI domain-containing protein / RNA recognition motif (RRM)-containing protein	1167.6	-1.2	0.2	-5.71	1.16e-08	1.68e-07	13.9233	1.56184	4.33333	0.367711	1572	2190	1868	515	651	719	11.32	16.72	13.73	3.61	4.58	4.81
HF07659	NA	NA	111.83	-1.2	0.31	-4.05	5.01e-05	0.000295	6.09	0.707201	1.89333	0.286725	200	201	147	64	64	44	6.31	7.19	4.77	2.19	2.17	1.32
HF08042	AT3G19830.2	Calcium-dependent lipid-binding (CaLB domain) family protein	366.55	-1.2	0.29	-4.13	3.66e-05	0.000225	6.18	0.87489	1.81333	0.262382	506	746	530	145	249	181	5.15	7.92	5.47	1.4	2.3	1.74
HF08068	AT1G50410.1	SNF2 domain-containing protein / helicase domain-containing protein / zinc finger protein-related	523.86	-1.2	0.24	-5.15	2.57e-07	2.71e-06	5.89	0.398497	1.73	0.294845	770	931	861	192	291	337	5.19	6.57	5.91	1.17	1.85	2.17
HF08202	AT1G49890.1	Family of unknown function (DUF566)	368.79	-1.2	0.27	-4.24	2.24e-05	0.000147	6.50333	0.592181	2.01667	0.355262	494	680	601	139	192	270	5.5	7.55	6.46	1.36	2.11	2.58
HF09311	AT5G07740.1	actin binding	873.93	-1.2	0.17	-6.95	3.54e-12	1.03e-10	7.56333	0.564102	2.23	0.167432	1221	1531	1500	403	460	522	6.51	8.44	7.74	1.94	2.23	2.52
HF09701	AT1G72920.1	Toll-Interleukin-Resistance (TIR) domain family protein	728.87	-1.2	0.31	-3.94	8.25e-05	0.000458	9.88333	0.958303	2.57333	0.662177	966	1293	1311	547	335	249	7.98	11.03	10.64	3.85	2.24	1.63
HF09938	AT1G27180.1	disease resistance protein (TIR-NBS-LRR class). putative	519.22	-1.2	0.2	-6.09	1.12e-09	2e-08	7.58667	0.48254	2.25	0.150111	771	923	835	325	253	239	6.98	8.54	7.24	2.55	2.11	2.09
HF10397	AT2G21100.1	Disease resistance-responsive (dirigent-like protein) family protein	440.77	-1.2	0.38	-3.02	0.00253	0.00892	26.6133	3.43129	8.32	2.4278	665	565	898	247	110	369	25.31	21.43	33.1	8.35	4.1	12.51
HF10682	AT4G12010.1	Disease resistance protein (TIR-NBS-LRR class) family	1354.35	-1.2	0.14	-8.45	2.97e-17	2.12e-15	18.18	0.503024	5.35667	0.133458	2091	2262	2222	730	744	673	17.53	19.17	17.84	5.33	5.6	5.14
HF10947	AT2G20190.1	CLIP-associated protein	1603.65	-1.2	0.28	-4.35	1.37e-05	9.52e-05	13.8867	1.86208	3.95667	0.703712	1952	3025	2870	549	972	983	10.25	16.4	15.01	2.55	4.7	4.62
HF11394	AT1G79560.1	FTSH protease 12	850.15	-1.2	0.13	-8.86	7.99e-19	7.6e-17	10.22	0.265016	3.12	0.105987	1316	1425	1372	482	424	456	9.96	10.75	9.95	3.33	3.04	2.99
HF11511	AT1G30970.1	zinc finger (C2H2 type) family protein	766.99	-1.2	0.18	-6.48	9.12e-11	2.03e-09	22.5467	2.44165	7	0.0888819	1153	1445	1107	393	424	411	20.38	27.42	19.84	6.83	7.04	7.13
HF11595	AT1G56130.1	Leucine-rich repeat transmembrane protein kinase	1381.89	-1.2	0.22	-5.42	6.07e-08	7.47e-07	18.8567	1.69889	5.53667	0.698387	1807	2389	2511	565	771	869	15.46	20.48	20.63	4.14	6.22	6.25
HF11689	AT1G30690.2	Sec14p-like phosphatidylinositol transfer family protein	1426.11	-1.2	0.18	-6.57	5.08e-11	1.2e-09	34.0833	3.35143	10.11	0.340783	2705	2223	1948	733	751	813	40.22	33.35	28.68	9.43	10.41	10.49
HF12472	AT4G00950.1	Protein of unknown function (DUF688)	187.01	-1.2	0.3	-4.14	3.41e-05	0.000211	7.89	0.503322	2.27667	0.528278	269	310	336	102	60	134	6.89	8.29	8.49	2.28	1.36	3.19
HF12707	AT3G22780.1	Tesmin/TSO1-like CXC domain-containing protein	390.8	-1.2	0.23	-5.09	3.58e-07	3.64e-06	5.47333	0.236948	1.60667	0.228789	655	555	681	258	150	222	5.69	5	5.73	2.02	1.23	1.57
HF12916	AT5G19580.1	glyoxal oxidase-related protein	4660.68	-1.2	0.19	-6.47	9.63e-11	2.13e-09	47.5867	4.66106	14.2067	1.30006	6232	8390	8278	2085	2684	2422	38.33	53.17	51.26	12.13	16.6	13.89
HF13162	AT1G44910.2	pre-mRNA-processing protein 40A	518.93	-1.2	0.27	-4.62	3.88e-06	3.09e-05	5.40667	0.890867	1.62333	0.21797	643	1082	815	207	274	329	4.08	7.1	5.04	1.21	1.71	1.95
HF13490	AT1G75250.2	RAD-like 6	309.72	-1.2	0.2	-5.77	8.07e-09	1.21e-07	25.6733	2.42325	7.32667	0.361955	443	587	467	155	169	172	22.8	30.49	23.73	6.99	8.05	6.94
HF13528	AT4G36360.2	beta-galactosidase 3	6753.28	-1.2	0.25	-4.64	3.5e-06	2.82e-05	93.8367	3.90612	28.3433	5.39813	9992	11136	11573	2334	3680	4844	86.06	97.08	98.37	18.17	30.3	36.56
HF14477	NA	NA	188.08	-1.2	0.33	-3.54	0.000394	0.00178	6.24	0.332616	1.95667	0.589359	279	318	309	58	105	143	5.61	6.74	6.37	0.96	1.91	3
HF14630	AT3G48110.1	glycine-tRNA ligases	711.77	-1.2	0.19	-6.01	1.86e-09	3.17e-08	8.37333	0.7597	2.52	0.16	947	1252	1233	327	392	432	6.89	9.4	8.83	2.2	2.68	2.68
HF14763	AT2G45670.1	calcineurin B subunit-related	394.38	-1.2	0.19	-6.23	4.69e-10	9.07e-09	7.88667	0.391677	2.49667	0.25208	606	679	618	185	192	261	7.49	8.67	7.5	2.16	2.34	2.99
HF15855	AT3G05470.1	Actin-binding FH2 (formin homology 2) family protein	509.45	-1.2	0.34	-3.46	0.000537	0.00234	6.66	0.925545	2.06	0.572364	610	860	996	185	210	434	4.88	7.11	7.99	1.4	1.58	3.2
HF15982	AT5G27970.1	ARM repeat superfamily protein	838.54	-1.2	0.18	-6.5	8.08e-11	1.83e-09	6.36667	0.407608	1.90667	0.176289	1198	1477	1390	378	425	539	5.64	7.05	6.41	1.61	1.89	2.22
HF16125	AT4G30860.1	SET domain group 4	284.07	-1.2	0.37	-3.16	0.00158	0.00593	5.81333	0.220404	1.84333	0.591448	458	420	491	250	107	102	5.96	5.38	6.1	3.02	1.36	1.15
HF16553	AT5G06600.3	ubiquitin-specific protease 12	881.49	-1.2	0.46	-2.61	0.00904	0.0262	10.9433	2.44361	3.4	1.34005	1971	1375	928	815	342	232	15.38	10.5	6.95	6.04	2.48	1.68
HF16996	AT1G10320.1	Zinc finger C-x8-C-x5-C-x3-H type family protein	741.46	-1.2	0.18	-6.62	3.69e-11	8.93e-10	9.21	0.250067	2.73	0.232881	1130	1189	1270	331	442	412	8.75	9.27	9.61	2.36	3.16	2.67
HF17107	AT5G16300.1	Vps51/Vps67 family (components of vesicular transport) protein	830.87	-1.2	0.22	-5.52	3.31e-08	4.35e-07	9.74333	0.695709	2.84	0.434319	1176	1475	1402	346	391	578	8.48	10.88	9.87	2.26	2.57	3.69
HF17152	AT1G10890.1	unknown protein; FUNCTIONS IN: molecular_function unknown; INVOLVED IN: biological_process unknown; LOCATED IN: chloroplast; EXPRESSED IN: petal. flower. leaf; EXPRESSED DURING: LP.04 four leaves visible. 4 anthesis. petal differentiation and expansion stage; BEST Arabidopsis thaliana protein match is: unknown protein (TAIR:AT5G13340.1); Has 11769 Blast hits to 8435 proteins in 698 species: Archa…	563.26	-1.2	0.17	-7.19	6.54e-13	2.19e-11	15.5533	0.51174	4.55333	0.22393	974	876	910	313	301	259	16.56	15.21	14.89	4.83	4.72	4.11
HF17479	AT5G50010.1	sequence-specific DNA binding transcription factors;transcription regulators	924.74	-1.2	0.21	-5.74	9.52e-09	1.4e-07	22.9133	2.058	6.46333	0.794362	1710	1341	1437	606	410	455	27.02	20.62	21.1	8.05	5.6	5.74
HF18297	AT1G30360.1	Early-responsive to dehydration stress protein (ERD4)	821.26	-1.2	0.34	-3.68	0.000235	0.00114	13.9	1.32538	4.14333	1.09879	1073	1372	1584	243	388	660	11.37	14.48	15.85	2.35	3.94	6.14
HF18454	AT5G17540.1	HXXXD-type acyl-transferase family protein	1989.66	-1.2	0.42	-2.85	0.00443	0.0144	53.64	15.722	16.12	4.67637	5172	2335	2151	1653	657	843	85	39.95	35.97	25.39	10.41	12.56
HF19144	AT1G76490.1	hydroxy methylglutaryl CoA reductase 1	2488.16	-1.2	0.16	-7.2	5.84e-13	1.97e-11	54.8133	5.53	16.35	0.458839	3608	4708	3721	1262	1282	1439	49.05	65.87	49.52	15.51	16.45	17.09
HF20148	AT5G16280.1	Tetratricopeptide repeat (TPR)-like superfamily protein	609.06	-1.2	0.16	-7.44	1.04e-13	3.97e-12	5.64667	0.294637	1.73333	0.0218581	861	1050	1023	333	305	349	5.08	6.07	5.79	1.75	1.69	1.76
HF20931	AT5G42310.1	Pentatricopeptide repeat (PPR-like) superfamily protein	576.55	-1.2	0.21	-5.7	1.17e-08	1.69e-07	7.31333	0.261683	2.09333	0.42881	887	947	958	297	231	402	6.79	7.57	7.58	2.02	1.39	2.87
HF21246	AT3G43920.2	dicer-like 3	1131.15	-1.2	0.22	-5.3	1.16e-07	1.33e-06	8.53333	1.07263	2.52333	0.296947	1377	1944	2160	533	542	745	6.41	9.33	9.86	2.15	2.31	3.11
HF21262	AT2G29110.1	glutamate receptor 2.8	450.34	-1.2	0.23	-5.02	5.21e-07	5.12e-06	5.15	0.105987	1.51333	0.260342	756	705	717	310	170	245	5.36	5.07	5.02	1.98	1.08	1.48
HF21784	AT4G28880.1	casein kinase I-like 3	364.49	-1.2	0.23	-5.18	2.2e-07	2.35e-06	7.56	0.237978	2.37	0.319531	592	601	579	249	169	158	7.73	7.86	7.09	2.98	2.23	1.9
HF22758	AT3G54650.1	RNI-like superfamily protein	371.54	-1.2	0.34	-3.43	0.0006	0.00258	6.97667	1.22018	2.14	0.429224	379	723	691	142	176	287	4.57	8.53	7.83	1.51	1.95	2.96
HF23008	AT4G20170.1	Domain of unknown function (DUF23)	962.49	-1.2	0.21	-5.58	2.4e-08	3.26e-07	24.98	1.74459	7.63667	0.991873	1626	1659	1384	394	590	541	25.92	27.42	21.6	5.78	9.17	7.96
HF23297	AT1G15750.4	Transducin family protein / WD-40 repeat family protein	1667.39	-1.2	0.16	-7.64	2.12e-14	9.16e-13	14.6167	0.771413	4.16	0.38527	2786	2834	2467	938	733	991	15.13	15.62	13.1	4.43	3.4	4.65
HF23418	AT5G53460.3	NADH-dependent glutamate synthase 1	21628.6	-1.2	0.27	-4.51	6.34e-06	4.78e-05	117.363	14.4242	34.1433	6.19226	26570	39002	39646	7794	11668	14959	88.56	133.16	130.37	22.56	36.14	43.73
HF23715	AT4G25290.1	DNA photolyases;DNA photolyases	334.34	-1.2	0.27	-4.46	8.33e-06	6.13e-05	5.74333	0.541305	1.75667	0.254711	440	612	578	126	165	239	4.73	6.58	5.92	1.4	1.62	2.25
HF24279	AT5G60410.5	DNA-binding protein with MIZ/SP-RING zinc finger. PHD-finger and SAP domain	1356.35	-1.2	0.16	-7.22	5.17e-13	1.77e-11	19.36	1.41624	5.82	0.270555	2122	2410	2006	651	764	770	18.44	22.14	17.5	5.28	6.12	6.06
HF24413	AT5G08710.1	Regulator of chromosome condensation (RCC1) family protein	384.84	-1.2	0.24	-4.89	1.01e-06	9.32e-06	9.27667	1.45329	3.27333	0.302232	534	780	542	175	216	228	7.59	12.17	8.07	2.68	3.67	3.47
HF24908	AT5G54130.2	Calcium-binding endonuclease/exonuclease/phosphatase family	871.43	-1.2	0.23	-4.98	6.48e-07	6.25e-06	20.1733	2.02099	6.21	0.816415	1456	1567	1172	377	566	457	20.89	23.26	16.37	4.97	7.75	5.91
HF26104	AT2G35630.1	ARM repeat superfamily protein	2113.77	-1.2	0.15	-7.92	2.3e-15	1.16e-13	12.3333	0.895923	3.59	0.228108	2985	3678	3642	1013	1064	1260	10.58	13.53	12.89	3.2	3.58	3.99
HF27429	AT4G36980.4	FUNCTIONS IN: molecular_function unknown; INVOLVED IN: biological_process unknown; EXPRESSED IN: 22 plant structures; EXPRESSED DURING: 13 growth stages; CONTAINS InterPro DOMAIN/s: Splicing factor. suppressor of white apricot (InterPro:IPR019147).	1151.87	-1.2	0.3	-4.05	5.13e-05	0.000302	22.01	2.45866	6.71	1.41624	1506	2178	1922	371	619	840	17.46	25.9	22.67	4.19	6.85	9.09
HF27984	AT2G37420.1	ATP binding microtubule motor family protein	701.88	-1.2	0.25	-4.95	7.57e-07	7.19e-06	7.05	1.15884	2.02333	0.103976	1523	993	905	346	336	423	9.32	6.32	5.51	1.9	1.94	2.23
HF28234	AT4G02715.1	unknown protein; Has 30201 Blast hits to 17322 proteins in 780 species: Archae - 12; Bacteria - 1396; Metazoa - 17338; Fungi - 3422; Plants - 5037; Viruses - 0; Other Eukaryotes - 2996 (source: NCBI BLink).	584.87	-1.2	0.17	-6.83	8.39e-12	2.28e-10	26.4333	0.632701	8.17667	1.13285	930	966	933	364	287	285	26.16	27.64	25.5	10.42	7.33	6.78
HF29071	AT3G59090.1	CONTAINS InterPro DOMAIN/s: Protein of unknown function DUF1084 (InterPro:IPR009457); BEST Arabidopsis thaliana protein match is: tobamovirus multiplication 1 (TAIR:AT4G21790.1); Has 196 Blast hits to 195 proteins in 29 species: Archae - 0; Bacteria - 0; Metazoa - 0; Fungi - 2; Plants - 188; Viruses - 0; Other Eukaryotes - 6 (source: NCBI BLink).	195.02	-1.2	0.23	-5.37	7.84e-08	9.4e-07	5.01667	0.306612	1.48667	0.131951	287	365	298	114	85	109	4.62	5.62	4.81	1.75	1.34	1.37
HF30510	AT2G26890.1	DNAJ heat shock N-terminal domain-containing protein	1397.16	-1.2	0.2	-6.04	1.58e-09	2.74e-08	6.48333	0.460953	1.90333	0.234118	2099	2544	2168	581	703	922	5.94	7.4	6.11	1.51	1.88	2.32
HF31440	AT2G23093.1	Major facilitator superfamily protein	318.14	-1.2	0.26	-4.64	3.47e-06	2.8e-05	6.68333	0.401428	2.04	0.44238	508	559	485	148	119	238	6.66	7.39	6	1.79	1.43	2.9
HF31541	AT5G65700.2	Leucine-rich receptor-like protein kinase family protein	1314.27	-1.2	0.13	-8.89	6.31e-19	6.17e-17	16.4633	0.456995	4.98	0.236714	2247	2029	2086	697	621	791	17.37	16.11	15.91	4.98	4.57	5.39
HF31945	AT5G17680.1	disease resistance protein (TIR-NBS-LRR class). putative	371.44	-1.2	0.21	-5.4	6.81e-08	8.25e-07	10.0367	0.320434	3.00333	0.485535	615	595	578	171	241	186	10.59	10.04	9.48	2.6	3.97	2.44
HF32157	AT4G32520.2	serine hydroxymethyltransferase 3	291.73	-1.2	0.19	-6.18	6.38e-10	1.2e-08	6.21333	0.347099	1.93667	0.118509	465	516	430	143	164	159	6.08	6.87	5.69	1.71	2.11	1.99
HF32805	AT2G25737.1	Sulfite exporter TauE/SafE family protein	388.25	-1.2	0.33	-3.63	0.000286	0.00135	9.01	1.23657	2.65667	0.617099	787	593	509	305	146	161	11.32	8.62	7.09	3.89	2	2.08
HF33105	AT3G27670.1	ARM repeat superfamily protein	855.59	-1.2	0.17	-6.85	7.26e-12	1.98e-10	5.95	0.496622	1.73667	0.0821246	1171	1558	1413	432	424	516	5.08	6.8	5.97	1.67	1.64	1.9
HF33128	AT3G27870.1	ATPase E1-E2 type family protein / haloacid dehalogenase-like hydrolase family protein	657.86	-1.2	0.18	-6.62	3.54e-11	8.6e-10	6.92	0.59079	2.02333	0.0982061	911	1042	1265	315	357	358	5.98	6.77	8.01	1.85	2.19	2.03
HF33479	AT3G02470.4	S-adenosylmethionine decarboxylase	8186.91	-1.2	0.25	-4.97	6.59e-07	6.35e-06	250.507	13.2285	73.0467	13.5862	14259	13531	12170	5845	3596	3363	268.59	258.19	224.74	99.79	63.84	55.51
HF34603	AT1G71220.2	UDP-glucose:glycoprotein glucosyltransferases;transferases. transferring hexosyl groups;transferases. transferring glycosyl groups	1873.55	-1.2	0.15	-8.15	3.67e-16	2.2e-14	13.4767	0.71193	3.99	0.267644	2717	3209	3171	912	928	1147	12.09	14.45	13.89	3.62	3.84	4.51
HF34756	AT1G35510.1	O-fucosyltransferase family protein	624.94	-1.2	0.14	-8.69	3.55e-18	3.02e-16	11.8033	0.300296	3.48	0.0873689	1013	1052	992	321	330	323	11.79	12.33	11.29	3.43	3.65	3.36
HF34840	AT1G09980.1	Putative serine esterase family protein	1072.23	-1.2	0.19	-6.19	5.96e-10	1.13e-08	15.2967	1.08236	4.69333	0.495121	1491	1852	1838	473	564	692	13.17	16.71	16.01	3.8	4.77	5.51
HF35429	AT2G22125.1	binding	3959.36	-1.2	0.2	-5.72	1.07e-08	1.56e-07	23.44	1.96731	7.09667	0.860413	5327	6908	6835	1707	2067	2664	19.57	25.99	24.76	5.59	7.13	8.57
HF35918	AT1G50030.1	target of rapamycin	2621.73	-1.2	0.25	-4.87	1.1e-06	1e-05	13.5467	2.0423	3.99	0.437759	3036	5124	4580	1103	1444	1619	9.68	16.62	14.34	3.12	4.34	4.51
HF36170	AT1G20610.1	Cyclin B2;3	576.48	-1.2	0.26	-4.56	5.11e-06	3.95e-05	14.9333	2.69229	4.53333	0.349539	1258	784	747	347	265	310	20.3	12.63	11.87	5.18	3.98	4.44
HF36179	AT1G20670.1	DNA-binding bromodomain-containing protein	660.64	-1.2	0.23	-5.34	9.31e-08	1.1e-06	10.2433	1.03133	3.03	0.355715	879	1223	1116	276	330	441	8.27	11.75	10.71	2.47	2.93	3.69
HF36306	AT5G16280.1	Tetratricopeptide repeat (TPR)-like superfamily protein	781.33	-1.2	0.23	-5.46	4.64e-08	5.88e-07	7.95667	0.746108	2.35	0.26839	1039	1431	1354	312	421	489	6.56	9.11	8.2	1.84	2.46	2.75
HF36470	AT1G17440.2	Transcription initiation factor TFIid subunit A	247.34	-1.2	0.27	-4.45	8.4e-06	6.18e-05	5.15	0.168028	1.55333	0.26965	385	428	392	88	126	178	5.04	5.48	4.93	1.14	1.46	2.06
HF36637	AT5G18250.1	unknown protein; FUNCTIONS IN: molecular_function unknown; INVOLVED IN: biological_process unknown; LOCATED IN: mitochondrion; EXPRESSED IN: 23 plant structures; EXPRESSED DURING: 13 growth stages; BEST Arabidopsis thaliana protein match is: unknown protein (TAIR:AT3G04040.1); Has 1807 Blast hits to 1807 proteins in 277 species: Archae - 0; Bacteria - 0; Metazoa - 736; Fungi - 347; Plants - 385; …	122.89	-1.2	0.26	-4.59	4.39e-06	3.46e-05	6.21	0.297714	2.29333	0.0895048	212	215	169	75	60	60	6.18	6.74	5.71	2.18	2.47	2.23
HF37327	AT5G47020.1	unknown protein; FUNCTIONS IN: molecular_function unknown; INVOLVED IN: biological_process unknown; LOCATED IN: endomembrane system; EXPRESSED IN: 23 plant structures; EXPRESSED DURING: 13 growth stages; BEST Arabidopsis thaliana protein match is: unknown protein (TAIR:AT5G11700.2); Has 1807 Blast hits to 1807 proteins in 277 species: Archae - 0; Bacteria - 0; Metazoa - 736; Fungi - 347; Plants -…	868.31	-1.2	0.27	-4.32	1.57e-05	0.000107	7.24	0.851352	2.18333	0.386279	1071	1575	1540	328	462	621	5.56	8.32	7.84	1.46	2.31	2.78
HF37478	AT5G47490.1	RGPR-related	1332.4	-1.2	0.15	-7.86	3.99e-15	1.91e-13	11.4033	0.557146	3.42667	0.193678	1950	2191	2318	634	741	751	10.3	11.82	12.09	3.04	3.64	3.6
HF38438	AT1G08600.2	P-loop containing nucleoside triphosphate hydrolases superfamily protein	699.45	-1.2	0.21	-5.75	8.81e-09	1.31e-07	5.95	0.419682	1.75667	0.194022	959	1219	1212	297	373	450	5.15	6.57	6.13	1.39	1.83	2.05
HF38452	AT1G64790.1	ILITYHIA	2845.6	-1.2	0.19	-6.23	4.62e-10	8.94e-09	14.0933	0.663559	4.20667	0.544712	4365	4914	4497	1187	1500	1877	13.4	15.42	13.46	3.22	4.3	5.1
HF39260	NA	NA	349.65	-1.2	0.29	-4.29	1.79e-05	0.00012	11.71	2.09777	3.36	0.368284	614	701	394	213	137	196	12.68	14.76	7.69	3.96	2.69	3.43
HF39568	AT5G64390.1	RNA-binding KH domain-containing protein	544.41	-1.2	0.24	-4.81	1.5e-06	1.33e-05	7.13	0.295014	2.2	0.371124	940	869	808	391	224	270	7.68	7.04	6.67	2.94	1.78	1.88
HF39588	AT1G73150.1	global transcription factor group E3	3575.11	-1.2	0.12	-10.43	1.73e-25	4.61e-23	70.2467	1.40834	19.9767	0.848869	5668	5713	6179	1930	1610	2011	68.03	69.85	72.86	20.53	18.31	21.09
HF39663	AT3G13610.1	2-oxoglutarate (2OG) and Fe(II)-dependent oxygenase superfamily protein	98.89	-1.2	0.31	-3.81	0.000141	0.000731	5.61333	0.747024	1.72333	0.133458	114	185	181	52	56	49	4.16	6.64	6.04	1.48	1.94	1.75
HF39835	AT1G55860.2	ubiquitin-protein ligase 1	4798.04	-1.2	0.12	-9.8	1.16e-22	1.93e-20	16.2133	0.80352	4.79	0.0503322	7364	8374	7503	2529	2495	2634	15.38	17.82	15.44	4.69	4.85	4.83
HF40105	AT3G47340.1	glutamine-dependent asparagine synthase 1	27933	-1.2	0.29	-4.18	2.92e-05	0.000184	535.057	49.2869	158.5	31.5025	37608	50965	47080	8889	17749	17693	444.39	613.89	546.89	95.95	196.32	183.23
HF40723	AT4G33790.1	Jojoba acyl CoA reductase-related male sterility protein	425.83	-1.2	0.39	-3.22	0.0013	0.00502	8.38667	2.36307	2.45	0.345302	1066	618	399	293	158	211	12.87	7.44	4.85	3.08	1.89	2.38
HF41065	AT4G39420.2	unknown protein; INVOLVED IN: biological_process unknown; LOCATED IN: cellular_component unknown; EXPRESSED IN: leaf; EXPRESSED DURING: LP.04 four leaves visible. LP.02 two leaves visible; Has 20 Blast hits to 19 proteins in 8 species: Archae - 0; Bacteria - 0; Metazoa - 0; Fungi - 0; Plants - 20; Viruses - 0; Other Eukaryotes - 0 (source: NCBI BLink).	1351.41	-1.2	0.17	-7.26	4.01e-13	1.4e-11	5.38	0.285015	1.58	0.12741	1955	2271	2354	623	664	857	4.81	5.66	5.67	1.37	1.56	1.81
HF41874	AT2G27060.1	Leucine-rich repeat protein kinase family protein	1071.47	-1.2	0.19	-6.35	2.14e-10	4.47e-09	12.9133	1.05446	3.80333	0.39456	1496	1758	1951	481	534	696	10.89	13.41	14.44	3.19	3.68	4.54
HF41904	AT5G23400.1	Leucine-rich repeat (LRR) family protein	399.03	-1.2	0.33	-3.71	0.000205	0.00102	8.12667	0.882238	2.52333	0.564456	785	555	604	237	113	287	9.89	7.19	7.3	2.79	1.44	3.34
HF42235	AT1G26090.1	P-loop containing nucleoside triphosphate hydrolases superfamily protein	564.18	-1.2	0.25	-4.95	7.52e-07	7.16e-06	15.01	1.42755	4.55	0.880303	766	1017	977	248	232	410	12.22	16.93	15.88	3.71	3.63	6.31
HF42507	AT1G69910.1	Protein kinase superfamily protein	429.56	-1.2	0.22	-5.3	1.15e-07	1.33e-06	8.73667	0.893427	2.62	0.181475	544	742	782	199	245	253	6.96	9.46	9.79	2.28	2.9	2.68
HF42586	AT1G60220.1	UB-like protease 1D	423.84	-1.2	0.17	-6.94	3.85e-12	1.11e-10	8.69	0.657951	2.49	0.0288675	771	657	628	225	208	242	9.92	8.48	7.67	2.49	2.44	2.54
HF42718	AT1G67720.1	Leucine-rich repeat protein kinase family protein	2307.38	-1.2	0.24	-4.95	7.25e-07	6.92e-06	29.5867	3.08835	8.93667	1.42754	2965	4061	4187	895	1204	1583	23.41	32.69	32.66	6.36	9.16	11.29
HF42884	AT5G13400.1	Major facilitator superfamily protein	32947	-1.2	0.27	-4.33	1.52e-05	0.000105	632.163	106.109	190.737	26.8733	70280	47594	40923	22836	14390	15820	836.77	578.64	481.08	244.43	161.82	165.96
HF43040	AT3G17070.1	Peroxidase family protein	213	-1.2	0.22	-5.65	1.64e-08	2.29e-07	7.87333	0.754107	2.31667	0.099387	286	391	365	106	108	119	6.48	9.07	8.07	2.12	2.39	2.44
HF43108	AT3G16785.1	phospholipase D P1	398.47	-1.2	0.2	-5.92	3.16e-09	5.16e-08	5.21333	0.341874	1.50333	0.159826	587	702	637	179	200	263	4.72	5.87	5.05	1.21	1.54	1.76
HF43676	AT5G55950.1	Nucleotide/sugar transporter family protein	216.86	-1.2	0.36	-3.32	0.000893	0.00363	6.40667	0.711391	1.84667	0.522951	415	339	295	179	76	92	7.74	6.17	5.31	2.88	1.19	1.47
HF43818	AT5G13020.1	Emsy N Terminus (ENT)/ plant Tudor-like domains-containing protein	2198.46	-1.2	0.17	-6.65	2.89e-11	7.16e-10	17.1933	1.53623	5.14333	0.310179	3961	3605	3013	1319	1037	1204	19.29	18.09	14.2	5.65	4.58	5.2
HF44226	AT4G39160.1	Homeodomain-like superfamily protein	864.89	-1.2	0.16	-7.76	8.57e-15	3.94e-13	13.24	0.505206	3.87	0.353412	1452	1427	1339	392	470	497	13.72	13.77	12.23	3.2	4.4	4.01
HF00997	AT4G16990.1	disease resistance protein (TIR-NBS class). putative	160.28	-1.1	0.29	-3.8	0.000142	0.000739	11.8867	0.992259	3.33333	0.427291	275	279	205	91	105	70	12.64	13.1	9.92	3.8	3.72	2.48
HF01710	AT1G74770.1	zinc ion binding	104.49	-1.1	0.27	-4.18	2.88e-05	0.000182	8.02667	0.190642	2.48	0.295691	164	163	174	66	59	45	7.69	8.35	8.04	2.87	2.67	1.9
HF01972	NA	NA	3505.21	-1.1	0.18	-6.46	1.08e-10	2.37e-09	70.8067	6.59093	18.85	2.343	5198	6247	5400	1575	1840	2297	64.83	83.97	63.62	14.48	19.57	22.5
HF01989	AT2G33435.1	RNA-binding (RRM/RBD/RNP motifs) family protein	628.31	-1.1	0.18	-6.16	7.18e-10	1.34e-08	6.71667	0.224004	2.12333	0.231036	1016	1028	942	404	280	365	6.97	6.91	6.27	2.53	1.73	2.11
HF02766	AT3G62860.1	alpha/beta-Hydrolases superfamily protein	2364.09	-1.1	0.15	-7.45	9.34e-14	3.59e-12	76.82	4.04941	24.4033	1.41087	3350	3974	3879	1227	1216	1534	69.24	83.08	78.14	22.68	23.33	27.2
HF02816	AT3G62900.1	CW-type Zinc Finger	949.22	-1.1	0.2	-5.37	7.68e-08	9.22e-07	6.73333	0.507423	2.11333	0.207953	1285	1629	1586	420	569	602	5.74	7.41	7.05	1.7	2.36	2.28
HF02972	AT4G02715.1	unknown protein; Has 30201 Blast hits to 17322 proteins in 780 species: Archae - 12; Bacteria - 1396; Metazoa - 17338; Fungi - 3422; Plants - 5037; Viruses - 0; Other Eukaryotes - 2996 (source: NCBI BLink).	682.12	-1.1	0.18	-5.71	1.13e-08	1.63e-07	30.52	2.8102	9.75667	0.946508	1222	1039	947	413	321	430	35.84	29.43	26.29	10.91	7.88	10.48
HF04012	AT5G12400.1	DNA binding;zinc ion binding;DNA binding	1134.12	-1.1	0.22	-5.07	3.98e-07	4.01e-06	7.53667	0.836587	2.39667	0.284156	1451	2049	1895	502	624	766	5.96	8.81	7.84	1.88	2.45	2.86
HF05211	AT2G41700.1	ATP-binding cassette A1	2839.7	-1.1	0.13	-8.73	2.55e-18	2.21e-16	18.5333	0.53896	5.73	0.349333	4371	4678	4512	1419	1496	1776	18.04	19.61	17.95	5.12	5.74	6.33
HF05239	AT2G41740.1	villin 2	2114.66	-1.1	0.25	-4.58	4.58e-06	3.58e-05	24.1833	2.97159	7.42	1.12468	4133	3276	2702	1472	901	1099	29.41	24.02	19.12	9.65	6.05	6.56
HF05724	AT4G00990.1	Transcription factor jumonji (jmjC) domain-containing protein	649.23	-1.1	0.19	-5.95	2.62e-09	4.32e-08	8.21	0.581922	2.6	0.236432	881	1148	1093	297	349	411	7.06	8.94	8.63	2.13	2.79	2.88
HF06305	AT3G45780.2	phototropin 1	718.44	-1.1	0.25	-4.29	1.81e-05	0.000122	8.7	0.848901	2.78	0.417892	1050	1329	1013	531	345	333	8.13	10.37	7.6	3.6	2.51	2.23
HF06546	AT4G12300.1	cytochrome P450. family 706. subfamily A. polypeptide 4	66.11	-1.1	0.41	-2.71	0.0068	0.0206	5.06333	0.286725	1.56	0.01	100	101	115	58	24	27	4.64	4.94	5.61	1.57	1.57	1.54
HF06786	AT5G07030.1	Eukaryotic aspartyl protease family protein	2995.3	-1.1	0.2	-5.4	6.71e-08	8.16e-07	81.3567	1.14665	25.9133	3.42763	4698	4738	4729	2025	1208	1837	80.03	83.64	80.4	31	19.39	27.35
HF06906	AT4G37020.1	BEST Arabidopsis thaliana protein match is: eukaryotic initiation factor 4A-III (TAIR:AT3G19760.1); Has 30201 Blast hits to 17322 proteins in 780 species: Archae - 12; Bacteria - 1396; Metazoa - 17338; Fungi - 3422; Plants - 5037; Viruses - 0; Other Eukaryotes - 2996 (source: NCBI BLink).	182.26	-1.1	0.23	-4.91	9.2e-07	8.57e-06	5.11	0.28746	1.40667	0.216974	260	305	305	81	107	113	4.54	5.46	5.33	0.99	1.72	1.51
HF07413	AT1G70060.1	SIN3-like 4	1245.16	-1.1	0.22	-4.93	8.07e-07	7.62e-06	10.9167	0.456703	3.46667	0.531831	2084	1984	1853	903	522	649	11.55	11.17	10.03	4.48	2.68	3.24
HF07432	AT5G23400.1	Leucine-rich repeat (LRR) family protein	400.31	-1.1	0.2	-5.5	3.79e-08	4.89e-07	8.88667	0.424434	2.86333	0.366712	684	635	585	266	182	218	9.63	8.87	8.16	3.58	2.37	2.64
HF07433	AT2G38110.1	glycerol-3-phosphate acyltransferase 6	2164.21	-1.1	0.25	-4.43	9.32e-06	6.8e-05	52.32	4.65121	16.42	2.63633	3797	3578	2901	1593	1046	955	58	55.86	43.1	21.55	14.91	12.8
HF07687	AT3G25640.1	Protein of unknown function. DUF617	1167.61	-1.1	0.22	-5.21	1.88e-07	2.04e-06	50.4033	2.68661	15.31	2.08295	1902	1671	2038	725	437	755	50.88	45.53	54.8	17.07	11.16	17.7
HF07707	AT1G25570.1	Di-glucose binding protein with Leucine-rich repeat domain	1248.04	-1.1	0.22	-4.99	6.13e-07	5.93e-06	22.7433	1.58718	7.46333	1.08837	1722	2032	2162	531	669	904	19.57	24.26	24.4	5.59	7.44	9.36
HF08551	AT3G59140.1	multidrug resistance-associated protein 14	2183.82	-1.1	0.17	-6.89	5.46e-12	1.53e-10	16.79	1.31804	5.18	0.355715	2953	3627	3924	1124	1055	1386	14.2	17.66	18.51	4.72	4.94	5.88
HF08781	AT4G38120.1	ARM repeat superfamily protein	800.98	-1.1	0.23	-4.81	1.54e-06	1.37e-05	7.60333	0.942202	2.47333	0.288694	959	1412	1438	372	425	543	5.72	8.6	8.49	1.97	2.48	2.97
HF08910	AT5G50400.1	purple acid phosphatase 27	17478.3	-1.1	0.16	-6.88	5.87e-12	1.63e-10	172.847	12.0234	54.22	4.26253	31032	27261	24864	9262	8400	11467	193.63	172.93	151.98	51.28	48.76	62.62
HF09100	AT5G56040.2	Leucine-rich receptor-like protein kinase family protein	1086.96	-1.1	0.33	-3.23	0.00124	0.00481	22.5733	3.56657	7.36333	1.54048	1220	1938	1987	344	704	785	15.46	26.59	25.67	4.3	8.61	9.18
HF09135	AT1G62400.1	Protein kinase superfamily protein	390.06	-1.1	0.2	-5.55	2.79e-08	3.73e-07	12.53	0.970721	3.91	0.238607	537	722	608	238	179	224	11	14.33	12.26	4.37	3.57	3.79
HF09411	AT5G23080.2	SWAP (Suppressor-of-White-APricot)/surp domain-containing protein	765.81	-1.1	0.17	-6.4	1.57e-10	3.37e-09	9.29	0.459819	2.94333	0.262827	1195	1316	1123	380	391	512	8.95	10.2	8.72	2.48	2.96	3.39
HF09871	AT4G12010.1	Disease resistance protein (TIR-NBS-LRR class) family	719.79	-1.1	0.15	-7.54	4.74e-14	1.91e-12	8.33667	0.121974	2.63333	0.169738	1137	1088	1208	370	420	399	8.23	8.2	8.58	2.39	2.96	2.55
HF10079	AT4G38350.1	Patched family protein	4371.16	-1.1	0.26	-4.23	2.31e-05	0.000151	40.6833	6.67593	12.5067	1.66558	4685	7783	8444	1940	2213	3088	27.38	46.35	48.32	9.98	11.89	15.65
HF10096	AT4G31050.1	Biotin/lipoate A/B protein ligase family	171.83	-1.1	0.2	-5.36	8.52e-08	1.01e-06	7.89333	0.0768838	2.45	0.115036	268	267	280	102	96	89	7.78	8.04	7.86	2.33	2.34	2.68
HF10098	AT4G19230.1	cytochrome P450. family 707. subfamily A. polypeptide 1	1045.41	-1.1	0.39	-2.8	0.00515	0.0163	24.68	7.70042	7.81	1.32885	2601	1474	881	750	544	436	39.04	22.32	12.68	10.16	7.71	5.56
HF10430	AT4G38600.1	HEAT repeat ;HECT-domain (ubiquitin-transferase)	2641.27	-1.1	0.12	-8.66	4.62e-18	3.78e-16	17.1833	0.601397	5.59667	0.135933	4054	4322	4049	1597	1345	1558	16.69	18.38	16.48	5.84	5.37	5.58
HF10448	AT5G47900.1	Protein of unknown function (DUF1624)	594.77	-1.1	0.24	-4.66	3.2e-06	2.61e-05	12.8767	0.279543	4.13333	0.733424	921	961	972	217	356	399	12.36	13.32	12.95	2.72	4.5	5.18
HF10674	AT5G17680.1	disease resistance protein (TIR-NBS-LRR class). putative	672.4	-1.1	0.15	-7.12	1.12e-12	3.6e-11	10.27	0.568536	3.19	0.116762	995	1165	1024	365	378	384	9.88	11.39	9.54	2.96	3.34	3.27
HF10966	AT1G04140.1	Transducin family protein / WD-40 repeat family protein	455.18	-1.1	0.18	-6.11	1.02e-09	1.83e-08	6.61	0.115326	2.03333	0.223408	713	744	717	298	219	233	6.48	6.84	6.51	2.48	1.8	1.82
HF12078	AT1G27170.1	transmembrane receptors;ATP binding	1097.96	-1.1	0.14	-8.38	5.32e-17	3.62e-15	27.83	0.552449	8.92	0.64941	1738	1760	1773	643	508	644	28.63	28.09	26.77	9.98	7.74	9.04
HF12622	AT5G53430.1	SET domain group 29	1178.8	-1.1	0.26	-4.1	4.14e-05	0.00025	7.01333	0.945098	2.24	0.341955	1373	2143	2078	479	646	857	5.15	8.22	7.67	1.62	2.3	2.8
HF12966	AT5G11700.2	BEST Arabidopsis thaliana protein match is: glycine-rich protein (TAIR:AT4G32920.3); Has 8203 Blast hits to 3102 proteins in 389 species: Archae - 3; Bacteria - 5624; Metazoa - 852; Fungi - 139; Plants - 704; Viruses - 77; Other Eukaryotes - 804 (source: NCBI BLink).	1086.02	-1.1	0.14	-7.72	1.16e-14	5.23e-13	8.94	0.111355	2.71667	0.180954	1694	1705	1763	532	626	651	8.72	9.02	9.08	2.37	2.98	2.8
HF13225	AT1G68400.1	leucine-rich repeat transmembrane protein kinase family protein	711.6	-1.1	0.29	-3.86	0.000112	0.000598	13.76	2.92517	4.36333	0.439596	1598	883	902	455	318	412	19.61	10.78	10.89	5.15	3.63	4.31
HF13304	AT2G26270.1	FUNCTIONS IN: molecular_function unknown; INVOLVED IN: biological_process unknown; LOCATED IN: endomembrane system; BEST Arabidopsis thaliana protein match is: BRCT domain-containing DNA repair protein (TAIR:AT3G43930.1); Has 29 Blast hits to 29 proteins in 9 species: Archae - 0; Bacteria - 0; Metazoa - 0; Fungi - 0; Plants - 29; Viruses - 0; Other Eukaryotes - 0 (source: NCBI BLink).	2094.23	-1.1	0.22	-4.94	7.73e-07	7.33e-06	42.4933	4.61854	13.8333	1.67943	3908	3301	2732	1435	993	1059	50.2	43.05	34.23	17.19	12.26	12.05
HF13605	AT1G27940.1	P-glycoprotein 13	17071.1	-1.1	0.11	-9.89	4.71e-23	8.42e-21	204.697	1.60288	66.61	2.06408	26739	26733	27199	10283	8852	9667	202.62	207.85	203.62	70.64	63.82	65.37
HF13667	AT1G42430.1	unknown protein; BEST Arabidopsis thaliana protein match is: unknown protein (TAIR:AT3G55760.3); Has 186 Blast hits to 143 proteins in 47 species: Archae - 0; Bacteria - 23; Metazoa - 14; Fungi - 6; Plants - 87; Viruses - 0; Other Eukaryotes - 56 (source: NCBI BLink).	357.17	-1.1	0.21	-5.21	1.87e-07	2.03e-06	8.64	0.38223	2.67333	0.277629	603	560	539	242	179	169	9.33	8.58	8.01	3.17	2.64	2.21
HF15089	AT5G65450.1	ubiquitin-specific protease 17	522.88	-1.1	0.21	-5.45	5.01e-08	6.29e-07	7.50667	0.109899	2.35	0.325935	816	845	841	312	205	348	7.31	7.69	7.52	2.52	1.72	2.81
HF15608	AT5G04930.1	aminophospholipid ATPase 1	1249.46	-1.1	0.16	-6.77	1.25e-11	3.3e-10	11.5733	0.416827	3.72333	0.375337	1916	2042	1979	602	639	850	11.02	12.39	11.31	3.23	3.48	4.46
HF15971	AT1G54570.1	Esterase/lipase/thioesterase family protein	1331.8	-1.1	0.27	-3.95	7.89e-05	0.000442	22.1	2.41102	7.42	1.39113	1628	2322	2326	527	720	1029	17.29	24.8	24.21	5.1	7.25	9.91
HF15986	AT1G54490.1	exoribonuclease 4	833.69	-1.1	0.18	-6.2	5.56e-10	1.06e-08	10.4167	0.569103	3.33333	0.314183	1388	1388	1203	537	412	424	10.84	11.12	9.29	3.96	3.06	2.98
HF16599	AT5G13530.1	protein kinases;ubiquitin-protein ligases	3120.89	-1.1	0.21	-4.99	6.14e-07	5.94e-06	21.6	0.929534	6.99333	1.0306	4554	5162	5031	1277	1772	2234	19.99	23.21	21.6	5.05	7.37	8.56
HF17062	AT5G20900.1	jasmonate-zim-domain protein 12	335.27	-1.1	0.26	-4.26	2.05e-05	0.000135	13.51	0.310215	4.48	0.818556	505	536	551	133	171	260	12.89	13.8	13.84	3.27	4.13	6.04
HF17281	AT3G49645.1	unknown protein; FUNCTIONS IN: molecular_function unknown; INVOLVED IN: biological_process unknown; LOCATED IN: cellular_component unknown; Has 30201 Blast hits to 17322 proteins in 780 species: Archae - 12; Bacteria - 1396; Metazoa - 17338; Fungi - 3422; Plants - 5037; Viruses - 0; Other Eukaryotes - 2996 (source: NCBI BLink).	299.63	-1.1	0.25	-4.22	2.41e-05	0.000156	6.53	0.370405	2.28333	0.308455	468	512	429	223	143	143	6.67	7.09	5.83	2.9	1.96	1.99
HF17384	AT1G27595.1	CONTAINS InterPro DOMAIN/s: Symplekin tight junction protein C-terminal (InterPro:IPR022075); BEST Arabidopsis thaliana protein match is: HEAT repeat-containing protein (TAIR:AT5G01400.1); Has 593 Blast hits to 297 proteins in 111 species: Archae - 0; Bacteria - 3; Metazoa - 139; Fungi - 49; Plants - 57; Viruses - 0; Other Eukaryotes - 345 (source: NCBI BLink).	786.12	-1.1	0.13	-8.41	4.27e-17	2.97e-15	7.04667	0.187735	2.21333	0.0218581	1185	1246	1274	431	434	469	6.68	7.3	7.16	2.17	2.24	2.23
HF17419	AT2G22610.2	Di-glucose binding protein with Kinesin motor domain	768.9	-1.1	0.22	-4.91	9.14e-07	8.52e-06	6.74667	0.891896	2.17667	0.153768	1551	1033	1073	377	454	444	8.53	5.89	5.82	1.95	2.47	2.11
HF17420	AT1G55860.1	ubiquitin-protein ligase 1	4238.1	-1.1	0.13	-7.83	4.93e-15	2.35e-13	15.7167	0.633965	5.15	0.340441	6195	6922	6836	2201	2232	2793	14.55	16.73	15.87	4.71	4.92	5.82
HF17928	AT1G61140.1	SNF2 domain-containing protein / helicase domain-containing protein / zinc finger protein-related	658.88	-1.1	0.14	-7.75	8.89e-15	4.06e-13	5.72667	0.295372	1.85667	0.0536449	947	1096	1105	369	339	379	5.14	6.08	5.96	1.92	1.75	1.9
HF18092	AT2G34090.1	maternal effect embryo arrest 18	741.81	-1.1	0.21	-5.25	1.5e-07	1.68e-06	16.9	1.78807	5.52333	0.531424	935	1335	1257	365	374	502	13.5	19.56	17.64	4.84	5.16	6.57
HF18574	NA	NA	324.55	-1.1	0.3	-3.5	0.000463	0.00205	11.95	1.21132	4.07667	0.569571	485	429	619	113	213	224	11.2	10.33	14.32	2.96	4.44	4.83
HF18664	AT2G26910.1	pleiotropic drug resistance 4	1773.26	-1.1	0.12	-8.76	2.01e-18	1.77e-16	30.1267	0.839808	10.1	0.213854	2892	2755	2699	1039	973	1000	31.51	30.26	28.61	10.52	9.96	9.82
HF18696	AT3G24550.1	proline extensin-like receptor kinase 1	966.75	-1.1	0.12	-8.96	3.33e-19	3.37e-17	17.62	0.0802081	5.84667	0.13691	1521	1491	1537	537	520	590	17.53	17.55	17.78	5.78	5.65	6.11
HF18708	AT3G16060.1	ATP binding microtubule motor family protein	567.88	-1.1	0.28	-3.82	0.000132	0.000691	8.73667	1.7318	2.71	0.170392	1259	780	649	351	300	298	12.06	7.92	6.23	3	2.72	2.41
HF20988	AT4G35890.1	winged-helix DNA-binding transcription factor family protein	917.87	-1.1	0.17	-6.47	9.89e-11	2.18e-09	13.6133	0.740413	4.47333	0.390953	1441	1533	1361	444	552	550	13.37	15	12.47	3.7	4.96	4.76
HF21229	AT2G25970.1	KH domain-containing protein	2018.69	-1.1	0.14	-7.46	8.34e-14	3.25e-12	33.1667	0.486632	11.14	0.84788	3225	3045	3246	1273	959	1200	33.8	32.21	33.49	12.48	9.57	11.37
HF21351	AT5G11840.1	Protein of unknown function (DUF1230)	399.66	-1.1	0.24	-4.39	1.12e-05	7.97e-05	17.1933	2.33648	5.71333	0.658846	478	723	687	183	222	272	12.55	19.97	19.06	4.51	5.85	6.78
HF22117	AT1G77300.1	histone methyltransferases(H3-K4 specific);histone methyltransferases(H3-K36 specific)	848.45	-1.1	0.23	-4.8	1.57e-06	1.4e-05	6.45667	0.531424	2.11333	0.280614	1150	1504	1366	357	470	601	5.52	7.36	6.49	1.61	2.15	2.58
HF22886	AT4G16340.1	guanyl-nucleotide exchange factors;GTPase binding;GTP binding	1476.18	-1.1	0.21	-5.14	2.76e-07	2.88e-06	10.0933	0.802378	3.28667	0.410866	1967	2564	2444	681	753	1071	8.56	11.27	10.45	2.68	3.11	4.07
HF22962	AT1G79350.1	RING/FYVE/PHD zinc finger superfamily protein	672.67	-1.1	0.2	-5.77	7.88e-09	1.18e-07	6.5	0.630952	2.01333	0.126007	864	1173	1198	354	313	432	5.24	7.07	7.19	1.97	1.82	2.25
HF23011	AT5G44680.1	DNA glycosylase superfamily protein	304.4	-1.1	0.29	-3.67	0.000241	0.00117	8.99667	1.11026	3.04333	0.486906	366	568	500	121	172	226	6.94	10.75	9.3	2.14	3.18	3.81
HF23213	AT2G34680.1	Outer arm dynein light chain 1 protein	4906.31	-1.1	0.23	-4.59	4.35e-06	3.43e-05	35.4933	4.45251	11.7533	1.43338	5767	8673	8670	2248	2650	3480	26.62	40.58	39.28	9.34	11.62	14.3
HF23656	AT4G12010.1	Disease resistance protein (TIR-NBS-LRR class) family	77.69	-1.1	0.34	-3.3	0.00095	0.00383	7.11333	0.792093	2.39667	0.23751	92	136	145	37	34	57	5.53	7.95	7.86	2.48	1.95	2.76
HF24450	AT3G19180.1	paralog of ARC6	570.54	-1.1	0.16	-6.81	1e-11	2.69e-10	8.14	0.590028	2.61333	0.0837324	854	1017	852	300	316	324	7.56	9.32	7.54	2.47	2.76	2.61
HF24467	AT1G48410.1	Stabilizer of iron transporter SufD / Polynucleotidyl transferase	5052.92	-1.1	0.14	-7.73	1.04e-14	4.73e-13	33.0367	1.62929	10.3867	0.634884	7668	8678	7789	3113	2426	2792	31.57	36.29	31.25	11.54	9.35	10.27
HF25134	AT3G55240.1	Plant protein 1589 of unknown function	720.11	-1.1	0.21	-5.44	5.23e-08	6.54e-07	60.2733	8.3628	17.8433	0.355262	1003	1442	1004	405	375	396	53.77	76.87	50.18	18.5	17.28	17.75
HF25221	AT3G55520.1	FKBP-like peptidyl-prolyl cis-trans isomerase family protein	1192.61	-1.1	0.38	-2.84	0.00455	0.0147	37.0567	5.46274	12	3.86928	2386	1794	1463	1100	466	428	47.33	35.14	28.7	19.73	8.45	7.82
HF25653	AT5G51460.2	Haloacid dehalogenase-like hydrolase (HAD) superfamily protein	435.13	-1.1	0.19	-5.76	8.46e-09	1.26e-07	12.0333	0.920332	3.98667	0.0976957	626	769	660	262	246	224	11.22	13.87	11.01	4.13	4.03	3.8
HF25992	AT5G53120.5	spermidine synthase 3	1591.1	-1.1	0.39	-2.74	0.00619	0.019	53.89	12.0689	18.2633	4.40855	1415	3234	2862	482	1024	1193	30.55	70.89	60.23	9.53	21.58	23.68
HF27165	AT1G01950.1	armadillo repeat kinesin 2	821.61	-1.1	0.15	-6.98	2.95e-12	8.7e-11	10.75	0.377227	3.47	0.237136	1314	1334	1229	520	413	456	10.95	11.28	10.02	3.93	3.14	3.34
HF27242	AT5G65700.2	Leucine-rich receptor-like protein kinase family protein	11263	-1.1	0.29	-3.62	0.000291	0.00137	158.45	20.2	51.28	10.5532	13322	19484	20269	4023	6497	8720	118.05	178.68	178.62	31.88	53.78	68.18
HF28380	AT4G02560.2	Homeodomain-like superfamily protein	545.15	-1.1	0.15	-7.55	4.35e-14	1.76e-12	6.62667	0.11348	2.07667	0.177983	840	867	897	270	295	335	6.4	6.75	6.73	1.73	2.18	2.32
HF28606	AT1G14520.2	myo-inositol oxygenase 1	528.65	-1.1	0.35	-3.29	0.000992	0.00397	19.2567	3.91825	5.86667	1.07085	514	1086	944	191	271	402	11.67	24.75	21.35	3.94	6.02	7.64
HF28765	AT4G38620.1	myb domain protein 4	262.19	-1.1	0.45	-2.51	0.0122	0.0336	10.1467	0.96011	3.17333	1.11119	343	460	451	54	215	159	8.28	11.47	10.69	1.11	4.92	3.49
HF28900	AT1G17260.1	autoinhibited H(+)-ATPase isoform 10	2371.97	-1.1	0.19	-5.67	1.45e-08	2.06e-07	29.1933	1.98532	9.51	1.16923	3323	3593	4303	1154	1180	1691	25.85	29.01	32.72	7.92	8.82	11.79
HF29267	AT5G35750.1	histidine kinase 2	749.67	-1.1	0.21	-5.09	3.58e-07	3.64e-06	7.58667	0.280852	2.45	0.335012	1094	1182	1253	319	453	505	7.03	7.8	7.93	1.78	2.79	2.78
HF30052	AT2G31280.1	conserved peptide upstream open reading frame 7	772.06	-1.1	0.22	-4.8	1.63e-06	1.44e-05	12.2667	0.428576	4.03333	0.573362	1175	1269	1211	570	346	381	11.91	13.12	11.77	5.18	3.45	3.47
HF30189	AT1G05690.1	BTB and TAZ domain protein 3	314.59	-1.1	0.2	-5.45	5.14e-08	6.43e-07	8.37	0.707036	2.77333	0.273028	419	543	538	185	144	194	6.98	9.29	8.84	2.9	2.25	3.17
HF30538	AT3G24520.1	heat shock transcription factor C1	385.07	-1.1	0.34	-3.21	0.00134	0.00515	13.4	2.1844	4.40333	0.960249	408	684	736	139	202	309	9.04	15.34	15.82	2.9	4.12	6.19
HF30861	AT3G14270.1	phosphatidylinositol-4-phosphate 5-kinase family protein	1241.16	-1.1	0.15	-7.16	8e-13	2.66e-11	6.85	0.172143	2.23	0.161658	1955	1998	1907	604	695	800	6.8	7.17	6.58	1.91	2.35	2.43
HF30875	AT2G04160.1	Subtilisin-like serine endopeptidase family protein	456.4	-1.1	0.27	-4.12	3.76e-05	0.00023	7.11667	0.719174	2.27	0.417612	571	751	850	186	237	342	5.71	7.56	8.08	1.59	2.19	3.03
HF31377	AT5G67100.1	DNA-directed DNA polymerases	1677.05	-1.1	0.32	-3.47	0.000512	0.00224	13.5233	2.1164	4.26	0.999717	1962	2581	3471	846	580	1389	9.9	13.44	17.23	3.88	2.75	6.15
HF32292	AT5G16210.1	HEAT repeat-containing protein	523.79	-1.1	0.17	-6.49	8.52e-11	1.92e-09	6.09333	0.466417	1.87667	0.0726483	762	939	807	290	246	325	5.45	7	5.83	1.86	1.76	2.01
HF32936	AT1G27430.1	GYF domain-containing protein	845.45	-1.1	0.15	-7.16	8.1e-13	2.69e-11	6.67	0.259294	2.16667	0.1424	1247	1358	1381	451	425	563	6.19	7.08	6.74	2.05	2	2.45
HF33144	AT5G40280.1	Prenyltransferase family protein	220.3	-1.1	0.29	-3.65	0.000262	0.00125	6.66	0.372424	2.34667	0.497639	316	342	383	79	126	169	6.01	6.67	7.3	1.52	2.28	3.24
HF33520	AT5G38690.1	Zinc-finger domain of monoamine-oxidase A repressor R1 protein	501.1	-1.1	0.39	-2.78	0.00551	0.0172	8.95	0.406325	2.91667	0.922141	766	739	865	446	126	280	8.72	8.39	9.74	4.56	1.37	2.82
HF33798	AT5G35670.1	IQ-domain 33	1501.04	-1.1	0.36	-2.95	0.00322	0.0109	44.52	7.40008	14.8133	3.92921	1699	2974	2391	461	826	1286	31.96	57.58	44.02	8.06	14.71	21.67
HF34110	AT2G42800.1	receptor like protein 29	359.84	-1.1	0.27	-3.9	9.81e-05	0.000534	9.75333	1.01649	3.20333	0.485467	677	451	572	244	135	233	11.54	8.02	9.7	3.79	2.24	3.58
HF34588	AT5G16300.1	Vps51/Vps67 family (components of vesicular transport) protein	1011.45	-1.1	0.17	-6.36	2.08e-10	4.36e-09	11.55	0.860019	3.74333	0.240093	1361	1697	1743	501	549	645	9.83	12.42	12.4	3.27	3.91	4.05
HF34779	AT1G72180.1	Leucine-rich receptor-like protein kinase family protein	1891.92	-1.1	0.3	-3.59	0.000331	0.00153	13.14	0.878408	4.23667	0.964734	2847	3299	2803	595	1229	1359	12.48	14.88	12.06	2.31	5.11	5.29
HF34843	AT1G50010.1	tubulin alpha-2 chain	7010.54	-1.1	0.44	-2.41	0.0162	0.0426	185.433	45.4097	60.4367	22.5437	16382	8420	8146	6933	2323	2661	276.12	144.34	135.84	105.5	36.63	39.18
HF35403	AT4G39790.1	Protein of unknown function (DUF630 and DUF632)	443.47	-1.1	0.17	-6.33	2.5e-10	5.12e-09	7.19667	0.199694	2.36333	0.0952774	745	687	656	274	239	239	7.5	7.27	6.82	2.5	2.41	2.18
HF37463	AT5G47380.1	Protein of unknown function. DUF547	501.73	-1.1	0.28	-4.07	4.73e-05	0.00028	9.28	0.642806	3.02333	0.626001	908	779	717	386	197	238	10.34	9.38	8.12	4.27	2.3	2.5
HF37837	AT1G69550.1	disease resistance protein (TIR-NBS-LRR class)	112.07	-1.1	0.37	-2.99	0.00277	0.00963	5.42667	0.463657	1.71333	0.302067	203	170	162	90	33	63	6.3	5.26	4.72	2.2	1.16	1.78
HF38027	AT2G30933.2	Carbohydrate-binding X8 domain superfamily protein	305.15	-1.1	0.27	-4.03	5.54e-05	0.000323	5.36	0.3188	1.72333	0.398427	457	451	546	129	136	247	5.13	4.96	5.99	1.31	1.34	2.52
HF38346	AT3G04810.2	NIMA-related kinase 2	779.76	-1.1	0.18	-5.9	3.54e-09	5.74e-08	13.2867	0.367711	4.39	0.402782	1198	1268	1209	468	338	524	13.04	14.01	12.81	4.46	3.66	5.05
HF38368	AT4G02590.2	basic helix-loop-helix (bHLH) DNA-binding superfamily protein	648.49	-1.1	0.2	-5.34	9.31e-08	1.1e-06	18.96	2.1422	6.04	0.468615	1173	1039	843	368	311	423	22.11	19.9	14.87	6.1	5.2	6.82
HF38549	AT1G65580.1	Endonuclease/exonuclease/phosphatase family protein	843.58	-1.1	0.22	-5.16	2.45e-07	2.59e-06	9.08333	1.10852	2.85	0.194679	1064	1574	1388	487	492	408	7.04	10.85	9.36	2.93	3.14	2.48
HF38881	AT3G18670.1	Ankyrin repeat family protein	8693.22	-1.1	0.44	-2.46	0.0137	0.0371	148.097	33.0557	47.51	14.925	7743	15596	17977	2035	5071	7561	82.73	172.21	189.35	20.2	50.73	71.6
HF39070	AT3G26890.5	unknown protein; FUNCTIONS IN: molecular_function unknown; INVOLVED IN: biological_process unknown; EXPRESSED IN: 24 plant structures; EXPRESSED DURING: 15 growth stages; BEST Arabidopsis thaliana protein match is: unknown protein (TAIR:AT5G41110.1); Has 30201 Blast hits to 17322 proteins in 780 species: Archae - 12; Bacteria - 1396; Metazoa - 17338; Fungi - 3422; Plants - 5037; Viruses - 0; Othe…	435.58	-1.1	0.24	-4.57	4.99e-06	3.86e-05	6.19333	0.576262	1.95667	0.21957	826	627	626	278	249	187	7.33	5.79	5.46	2.26	2.08	1.53
HF39300	AT5G17680.1	disease resistance protein (TIR-NBS-LRR class). putative	275.85	-1.1	0.25	-4.36	1.28e-05	8.95e-05	6.10667	0.457323	1.89333	0.264407	396	468	441	110	164	191	5.49	7	5.83	1.38	2.04	2.26
HF39364	AT5G64740.1	cellulose synthase 6	9527.24	-1.1	0.21	-5.4	6.77e-08	8.21e-07	106.083	2.54333	32.29	4.96789	15438	15523	14806	3696	5587	6232	106.81	110.08	101.36	22.4	36.41	38.06
HF39674	AT1G55260.1	Bifunctional inhibitor/lipid-transfer protein/seed storage 2S albumin superfamily protein	652.82	-1.1	0.28	-3.94	8.01e-05	0.000448	39.6133	2.58378	12.8333	2.55628	968	1148	982	486	224	387	36.2	44.68	37.96	16.77	8.04	13.69
HF40429	AT3G45630.1	RNA binding (RRM/RBD/RNP motifs) family protein	1741.51	-1.1	0.15	-6.97	3.24e-12	9.44e-11	18.5233	0.438799	5.85333	0.467273	2707	2826	2695	1112	805	1028	18.26	19.38	17.93	6.61	5	5.95
HF40649	AT5G22780.1	Adaptor protein complex AP-2. alpha subunit	1258.5	-1.1	0.18	-6.05	1.47e-09	2.56e-08	14.41	1.24114	4.56333	0.45994	1738	2266	1986	591	700	801	12.42	16.69	14.12	3.67	4.82	5.2
HF40679	AT3G22430.1	CONTAINS InterPro DOMAIN/s: Domain of unknown function XS (InterPro:IPR005380); BEST Arabidopsis thaliana protein match is: XS domain-containing protein / XS zinc finger domain-containing protein-related (TAIR:AT5G23570.1); Has 565 Blast hits to 510 proteins in 121 species: Archae - 2; Bacteria - 90; Metazoa - 191; Fungi - 32; Plants - 51; Viruses - 4; Other Eukaryotes - 195 (source: NCBI BLink).	404.84	-1.1	0.31	-3.42	0.00063	0.00269	5.58667	0.109747	1.8	0.48645	667	627	618	324	128	236	5.78	5.58	5.4	2.7	1.03	1.67
HF41229	AT5G62580.1	ARM repeat superfamily protein	590.73	-1.1	0.3	-3.74	0.000184	0.000922	11.3467	1.05922	3.61	0.796743	780	1004	1046	199	311	466	9.23	12.48	12.33	2.23	3.61	4.99
HF41893	AT5G08390.1	Transducin/WD40 repeat-like superfamily protein	451.69	-1.1	0.16	-6.65	2.92e-11	7.22e-10	7.60333	0.473016	2.56333	0.0384419	713	767	651	253	238	273	7.7	8.37	6.74	2.64	2.52	2.53
HF42036	AT1G23230.2	FUNCTIONS IN: molecular_function unknown; INVOLVED IN: response to salt stress; EXPRESSED IN: 24 plant structures; EXPRESSED DURING: 15 growth stages; CONTAINS InterPro DOMAIN/s: Mediator complex subunit Med23 (InterPro:IPR021629).	1351.58	-1.1	0.17	-6.49	8.63e-11	1.94e-09	10.4633	0.770332	3.41	0.276225	1852	2217	2365	687	671	899	8.93	11.1	11.36	3.09	3.18	3.96
HF42082	AT1G71010.1	FORMS APLOid AND BINUCLEATE CELLS 1C	1578.19	-1.1	0.25	-4.65	3.4e-06	2.75e-05	10.5367	0.755212	3.10333	0.522824	2819	2487	2273	1117	578	884	11.79	10.64	9.18	3.99	2.18	3.14
HF42110	AT2G01100.3	unknown protein; Has 35333 Blast hits to 34131 proteins in 2444 species: Archae - 798; Bacteria - 22429; Metazoa - 974; Fungi - 991; Plants - 531; Viruses - 0; Other Eukaryotes - 9610 (source: NCBI BLink).	921.79	-1.1	0.19	-5.97	2.44e-09	4.04e-08	31.7067	2.56107	9.81	0.774683	1454	1665	1296	420	522	565	31.21	36.37	27.54	8.29	10.83	10.31
HF42219	AT1G25570.1	Di-glucose binding protein with Leucine-rich repeat domain	1217.69	-1.1	0.23	-4.79	1.66e-06	1.47e-05	21.9067	0.605567	7.08333	1.26821	1815	1936	2040	482	659	897	20.7	22.6	22.42	4.84	7.18	9.23
HF42585	AT1G60200.1	splicing factor PWI domain-containing protein / RNA recognition motif (RRM)-containing protein	1071.56	-1.1	0.16	-7.04	1.96e-12	5.95e-11	12.57	0.502925	4.18	0.37314	1540	1795	1755	533	563	697	11.61	13.31	12.79	3.65	3.99	4.9
HF42660	AT1G70630.1	Nucleotide-diphospho-sugar transferase family protein	1121.82	-1.1	0.25	-4.34	1.42e-05	9.8e-05	6.69	0.695725	2.23333	0.391975	1468	2063	1764	452	651	798	5.49	7.9	6.68	1.5	2.36	2.84
HF42739	AT3G26000.1	Ribonuclease inhibitor	394.78	-1.1	0.17	-6.15	7.91e-10	1.46e-08	8.08	0.222336	2.74667	0.277208	605	626	636	201	196	271	7.69	8.46	8.09	2.44	2.5	3.3
HF42903	AT1G44900.1	minichromosome maintenance (MCM2/3/5) family protein	1640.81	-1.1	0.31	-3.49	0.000492	0.00216	22.5267	3.91269	7.27667	1.55746	1746	2767	3295	652	779	1333	14.95	24.62	28.01	5.18	6.33	10.32
HF43350	AT1G05410.1	Protein of unknown function (DUF1423)	372.34	-1.1	0.2	-5.5	3.87e-08	4.98e-07	8.25667	0.302343	2.56667	0.315401	567	626	570	205	165	259	7.92	8.86	7.99	2.61	2	3.09
HF43532	AT2G30370.2	allergen-related	371.03	-1.1	0.22	-5.12	3e-07	3.11e-06	25.65	1.64394	7.94333	0.881785	540	663	574	210	150	252	23.65	28.91	24.39	8.8	6.18	8.85
HF43621	AT3G14460.1	LRR and NB-ARC domains-containing disease resistance protein	367.91	-1.1	0.16	-6.86	6.79e-12	1.87e-10	8.69	0.395137	2.86667	0.132455	558	601	583	217	183	219	8.41	9.47	8.19	3.13	2.76	2.71
HF43950	AT3G19190.1	autophagy 2	1011.19	-1.1	0.16	-6.67	2.65e-11	6.61e-10	6.21	0.431548	1.96667	0.0664162	1387	1705	1690	615	543	544	5.38	6.83	6.42	2.08	1.97	1.85
HF44140	AT1G49340.1	Phosphatidylinositol 3- and 4-kinase family protein	1854.57	-1.1	0.18	-6.34	2.27e-10	4.71e-09	11.3067	0.657073	3.57	0.346747	2618	3161	3073	869	954	1252	10.06	12.29	11.57	3.08	3.39	4.24
HF44316	AT4G30100.1	P-loop containing nucleoside triphosphate hydrolases superfamily protein	1321.48	-1.1	0.13	-8.32	8.73e-17	5.67e-15	11.7867	0.271191	3.75667	0.112891	2186	1981	2086	741	749	729	12.29	11.36	11.71	3.74	3.96	3.57
HF44400	AT1G22460.1	O-fucosyltransferase family protein	5990.75	-1.1	0.14	-8.09	5.92e-16	3.39e-14	54.4067	3.34207	18.0467	0.706973	8495	10303	9753	3074	3210	3651	48.34	59.87	55.01	16.69	18.38	19.07
HF44608	AT3G05270.2	Plant protein of unknown function (DUF869)	1825.17	-1.1	0.2	-5.58	2.38e-08	3.25e-07	31.3133	2.97853	10.1967	0.828338	3459	2691	2512	1170	884	992	37.02	29.94	26.98	11.83	9.14	9.62
HF44629	AT1G44170.2	aldehyde dehydrogenase 3H1	311.73	-1.1	0.29	-3.72	0.000196	0.000975	5.72333	0.616694	1.93667	0.341044	392	552	532	118	216	188	4.53	6.59	6.05	1.33	2.51	1.97
HF00034	AT2G07680.1	multidrug resistance-associated protein 11	829.76	-1	0.19	-5.46	4.89e-08	6.14e-07	6.45	0.676042	2.14	0.011547	1024	1392	1457	463	471	504	5.1	7.19	7.06	2.12	2.14	2.16
HF00371	AT3G13690.1	Protein kinase protein with adenine nucleotide alpha hydrolases-like domain	1436.71	-1	0.14	-7.34	2.06e-13	7.53e-12	21.67	1.18811	7.41	0.313422	2146	2406	2148	885	733	874	20.73	24.03	20.25	7.59	6.8	7.84
HF00538	AT3G14205.1	Phosphoinositide phosphatase family protein	983.87	-1	0.16	-6.26	3.83e-10	7.54e-09	13.5767	0.674545	4.59667	0.309103	1660	1508	1410	628	545	535	14.63	13.78	12.32	5.12	4.62	4.05
HF00579	AT1G53710.1	Calcineurin-like metallo-phosphoesterase superfamily protein	598.82	-1	0.17	-6.08	1.2e-09	2.12e-08	7.16333	0.59426	2.45	0.07	791	1035	988	349	327	346	6.03	8.04	7.42	2.56	2.47	2.32
HF00633	AT3G20260.1	Protein of unknown function (DUF1666)	310.65	-1	0.35	-2.92	0.00351	0.0118	7.84	1.0322	2.56	0.600777	569	510	371	256	99	184	9.18	8.53	5.81	3.58	1.5	2.6
HF01630	AT2G37050.3	Leucine-rich repeat protein kinase family protein	1492.99	-1	0.27	-3.7	0.00022	0.00108	19.3133	2.85184	6.50333	1.14272	1655	2566	2744	654	778	1178	13.61	22.11	22.22	4.77	6.08	8.66
HF02030	AT3G24320.1	MUTL protein homolog 1	516.31	-1	0.19	-5.33	1.01e-07	1.18e-06	5.43333	0.478377	1.76667	0.104137	659	855	892	273	307	317	4.48	5.84	5.98	1.58	1.94	1.78
HF02642	AT4G34770.1	SAUR-like auxin-responsive protein family	341.82	-1	0.28	-3.71	0.000204	0.00101	20.75	1.7038	7.41667	1.20898	470	502	635	127	209	250	18.31	19.91	24.03	5.09	8.01	9.15
HF02861	AT4G03115.1	Mitochondrial substrate carrier family protein	272.98	-1	0.21	-4.87	1.1e-06	1.01e-05	7.22667	0.538186	2.74667	0.142634	376	498	402	161	160	148	6.62	8.3	6.76	2.52	3.01	2.71
HF03388	AT3G20150.1	Kinesin motor family protein	1249.94	-1	0.23	-4.43	9.44e-06	6.87e-05	12.3133	1.84944	4.15667	0.13691	2545	1657	1611	738	638	803	16	10.73	10.21	4.12	3.94	4.41
HF03498	AT5G55040.2	DNA-binding bromodomain-containing protein	1496.04	-1	0.16	-6.35	2.2e-10	4.58e-09	18.5467	1.28188	6.24	0.425323	2025	2515	2432	796	802	1007	16.09	20.41	19.14	5.61	6.06	7.05
HF04953	AT2G36720.1	Acyl-CoA N-acyltransferase with RING/FYVE/PHD-type zinc finger domain	1713	-1	0.14	-7.55	4.2e-14	1.71e-12	20.75	0.96293	6.79	0.456326	2568	2865	2610	883	959	1087	19.66	22.67	19.92	5.9	7.06	7.41
HF06461	AT3G54030.1	Protein kinase protein with tetratricopeptide repeat domain	750.92	-1	0.17	-6.14	8.48e-10	1.55e-08	16.23	1.18647	5.35667	0.343333	1069	1326	1133	446	361	478	14.77	18.58	15.34	5.48	4.71	5.88
HF07139	AT1G77800.2	PHD finger family protein	1493.91	-1	0.13	-8.14	3.91e-16	2.34e-14	11.8533	0.542289	3.97667	0.0417665	2320	2489	2210	869	818	859	11.75	12.84	10.97	3.94	4.06	3.93
HF07154	AT1G21980.1	phosphatidylinositol-4-phosphate 5-kinase 1	382.57	-1	0.24	-4.31	1.63e-05	0.000111	5.53667	0.220177	1.86	0.35949	645	574	569	216	156	294	5.96	5.43	5.22	1.69	1.34	2.55
HF08079	AT5G08390.1	Transducin/WD40 repeat-like superfamily protein	549.45	-1	0.18	-5.47	4.56e-08	5.78e-07	6.86667	0.465988	2.33	0.187705	847	949	764	359	267	328	6.65	7.76	6.19	2.66	2.01	2.32
HF08097	AT1G50030.1	target of rapamycin	1417.1	-1	0.28	-3.76	0.00017	0.000865	6.81333	1.12673	2.20667	0.31168	1498	2545	2623	600	809	1018	4.56	7.96	7.92	1.63	2.29	2.7
HF08822	AT5G61960.2	MEI2-like protein 1	1239.03	-1	0.13	-7.56	4.18e-14	1.7e-12	14.3467	0.273394	4.83667	0.258478	1823	1917	2045	736	617	798	13.8	14.61	14.63	5.11	4.32	5.08
HF08838	AT3G48820.1	Glycosyltransferase family 29 (sialyltransferase) family protein	211.95	-1	0.23	-4.32	1.58e-05	0.000108	5.02333	0.400389	1.72667	0.21881	282	365	341	100	118	151	4.25	5.59	5.23	1.32	1.79	2.07
HF08952	NA	NA	188.16	-1	0.41	-2.52	0.0119	0.033	7.26	1.61445	2.34333	0.508538	188	290	407	58	142	121	4.62	6.97	10.19	1.41	3.16	2.46
HF09356	AT5G08020.1	RPA70-kDa subunit B	592.94	-1	0.36	-2.82	0.00474	0.0152	11.2433	2.48143	3.78667	0.793501	538	962	1279	296	237	503	6.61	12.02	15.1	3.18	2.82	5.36
HF09392	AT3G42660.1	transducin family protein / WD-40 repeat family protein	595.11	-1	0.38	-2.69	0.00711	0.0214	7.47333	1.55029	2.46	0.754343	594	921	1273	263	225	556	4.77	7.51	10.14	1.85	1.57	3.96
HF09423	AT1G73960.1	TBP-associated factor 2	1042.91	-1	0.18	-5.66	1.48e-08	2.1e-07	8.34667	0.600925	2.72333	0.247745	1409	1751	1743	491	609	681	7.18	9.18	8.68	2.23	2.93	3.01
HF09495	AT1G18370.1	ATP binding microtubule motor family protein	668.55	-1	0.25	-4.11	3.96e-05	0.000241	8.19667	1.42457	2.74	0.0896289	1393	897	826	362	361	436	11.01	7.18	6.4	2.59	2.73	2.9
HF09637	AT3G54280.2	DNA binding;ATP binding;nucleic acid binding;binding;helicases;ATP binding;DNA binding;helicases	981.07	-1	0.13	-8.13	4.37e-16	2.6e-14	7.24	0.248462	2.37	0.072111	1425	1618	1573	550	531	590	6.8	7.66	7.26	2.27	2.33	2.51
HF09741	AT2G21770.1	cellulose synthase A9	16778.7	-1	0.25	-4.14	3.5e-05	0.000216	176.817	14.1846	59.2267	9.85457	22128	27751	28626	6457	10627	11869	148.47	191.97	190.01	39.56	67.94	70.18
HF09937	NA	NA	306.68	-1	0.19	-5.38	7.47e-08	9e-07	20.32	1.74156	6.76	0.470142	535	407	494	174	176	177	23.57	17.61	19.78	6.31	6.27	7.7
HF10169	AT1G31810.1	Formin Homology 14	1014.98	-1	0.21	-4.8	1.56e-06	1.38e-05	9.21667	0.206101	3.12333	0.502073	1511	1569	1679	444	532	776	8.84	9.26	9.55	2.36	2.94	4.07
HF10344	AT3G57570.1	ARM repeat superfamily protein	621.7	-1	0.17	-6.05	1.45e-09	2.53e-08	6.67333	0.243333	2.31667	0.168951	945	1015	941	414	304	359	6.43	7.16	6.43	2.64	2.07	2.24
HF10656	AT1G21630.1	Calcium-binding EF hand family protein	106.26	-1	0.29	-3.51	0.000449	0.00199	7.18	0.212838	3.10667	0.355918	170	179	148	77	57	48	6.91	7.6	7.03	3.81	2.85	2.66
HF11043	AT1G04030.1	unknown protein; BEST Arabidopsis thaliana protein match is: unknown protein (TAIR:AT5G44040.1); Has 1835 Blast hits to 1511 proteins in 238 species: Archae - 7; Bacteria - 164; Metazoa - 377; Fungi - 135; Plants - 187; Viruses - 22; Other Eukaryotes - 943 (source: NCBI BLink).	375.5	-1	0.19	-5.53	3.2e-08	4.23e-07	9.32667	0.635514	3.07	0.229129	663	570	526	210	189	247	10.45	9.28	8.25	2.92	2.77	3.52
HF11184	NA	NA	80.26	-1	0.28	-3.53	0.000411	0.00185	7.95	0.639766	2.60667	0.17901	113	134	127	40	42	58	6.68	8.72	8.45	2.3	2.6	2.92
HF11549	AT4G19900.1	alpha 1.4-glycosyltransferase family protein	416.3	-1	0.17	-6.19	6.16e-10	1.16e-08	7.13333	0.349158	2.35667	0.154955	632	701	622	222	250	237	6.9	7.82	6.68	2.26	2.66	2.15
HF11588	AT5G45160.1	Root hair defective 3 GTP-binding protein (RHD3)	765.71	-1	0.18	-5.82	5.93e-09	9.13e-08	8.12667	0.291909	2.73	0.15695	1195	1269	1123	426	486	395	8.04	8.67	7.67	2.66	3.03	2.5
HF11623	AT1G56130.1	Leucine-rich repeat transmembrane protein kinase	374.39	-1	0.21	-4.86	1.16e-06	1.05e-05	6.63667	0.21881	2.26667	0.325081	527	629	596	168	234	242	6.23	6.98	6.7	1.64	2.43	2.73
HF11626	AT1G56130.1	Leucine-rich repeat transmembrane protein kinase	995.47	-1	0.19	-5.44	5.45e-08	6.78e-07	14.22	0.825126	4.94	0.635164	1367	1624	1658	465	580	680	12.57	15.02	15.07	3.73	5.21	5.88
HF11655	AT1G56130.1	Leucine-rich repeat transmembrane protein kinase	466.16	-1	0.26	-3.89	0.000102	0.000553	6.60667	0.507488	2.32	0.350761	681	836	663	184	325	290	6.05	7.62	6.15	1.62	2.71	2.63
HF11862	AT5G46390.2	Peptidase S41 family protein	406.76	-1	0.2	-4.99	6e-07	5.82e-06	5.62333	0.401345	2.06667	0.182787	708	637	554	275	204	223	6.24	5.76	4.87	2.43	1.85	1.92
HF13116	AT5G65700.2	Leucine-rich receptor-like protein kinase family protein	587.12	-1	0.32	-3.22	0.00128	0.00494	24.5	3.40202	8.33333	1.84954	678	969	1116	197	356	453	17.82	26.72	28.96	4.71	9.5	10.79
HF13493	AT1G47270.1	tubby like protein 6	913.11	-1	0.27	-3.81	0.000139	0.000722	20.8333	2.90812	7.00667	1.0363	1047	1649	1582	379	511	687	15.09	24.5	22.91	5.14	7.16	8.72
HF13649	AT5G42220.1	Ubiquitin-like superfamily protein	1563.58	-1	0.18	-5.86	4.74e-09	7.45e-08	14.4533	1.24903	4.74333	0.380584	2830	2343	2169	993	753	927	16.79	14.05	12.52	5.33	4.03	4.87
HF14803	AT4G00750.1	S-adenosyl-L-methionine-dependent methyltransferases superfamily protein	995.41	-1	0.17	-5.84	5.14e-09	8.01e-08	19.1567	1.48354	6.59667	0.390142	1314	1628	1697	534	521	681	16.2	20.42	20.85	6.3	6.12	7.37
HF14994	AT1G03370.1	C2 calcium/lipid-binding and GRAM domain containing protein	873.42	-1	0.14	-7.2	6.2e-13	2.09e-11	9.27333	0.153442	3.20333	0.131698	1350	1315	1408	560	457	498	9.11	9.13	9.58	3.45	3	3.16
HF15137	AT4G38040.1	Exostosin family protein	252.93	-1	0.17	-6.2	5.51e-10	1.05e-08	6.69333	0.0883805	2.16333	0.0384419	391	385	414	138	140	153	6.6	6.61	6.87	2.13	2.12	2.24
HF15223	AT4G00730.1	Homeobox-leucine zipper family protein / lipid-binding START domain-containing protein	5957.66	-1	0.12	-8.12	4.65e-16	2.74e-14	85.1067	1.71302	28.7567	1.46711	9284	9371	9130	3771	3010	3555	84.74	88.24	82.34	31.19	26.12	28.96
HF16027	AT3G04750.1	Tetratricopeptide repeat (TPR)-like superfamily protein	811.36	-1	0.16	-6.47	9.9e-11	2.18e-09	10.3133	0.675138	3.38	0.204287	1131	1369	1313	463	395	532	9.09	11.42	10.43	3.32	3.06	3.76
HF16254	AT3G58130.2	N-acetylglucosaminylphosphatidylinositol de-N-acetylase family protein	320.12	-1	0.19	-5.56	2.68e-08	3.61e-07	9.60667	0.704872	3.45333	0.225117	502	550	448	197	172	179	9.66	10.8	8.36	3.89	3.14	3.33
HF16401	AT3G49650.1	P-loop containing nucleoside triphosphate hydrolases superfamily protein	1160.1	-1	0.22	-4.69	2.75e-06	2.28e-05	16.25	1.80269	5.47667	0.600481	2151	1784	1497	804	545	642	19.3	16.39	13.06	6.63	4.61	5.19
HF16544	AT5G13750.1	zinc induced facilitator-like 1	445.97	-1	0.2	-5.31	1.12e-07	1.29e-06	10.05	0.282902	3.21	0.361156	741	682	674	203	247	312	10.54	10.05	9.56	2.57	3.24	3.82
HF17429	AT1G58230.1	binding	2048.96	-1	0.19	-5.22	1.82e-07	1.99e-06	7.62	0.568536	2.58	0.282194	2750	3423	3397	940	1176	1436	6.5	8.35	8.01	2.06	2.65	3.03
HF17486	AT5G49980.1	auxin F-box protein 5	1365.05	-1	0.15	-7.02	2.18e-12	6.59e-11	30.0233	0.939261	10.04	0.827184	2136	2164	2101	813	640	896	29.6	31.82	28.65	10.61	8.41	11.1
HF17924	AT1G11120.2	unknown protein; FUNCTIONS IN: molecular_function unknown; INVOLVED IN: biological_process unknown; LOCATED IN: cellular_component unknown; EXPRESSED IN: 10 plant structures; EXPRESSED DURING: 4 anthesis. F mature embryo stage. petal differentiation and expansion stage. E expanded cotyledon stage. D bilateral stage; BEST Arabidopsis thaliana protein match is: unknown protein (TAIR:AT4G28170.1); H…	222.97	-1	0.23	-4.4	1.1e-05	7.85e-05	12.2133	1.20078	3.97333	0.366712	297	403	340	146	124	115	10.22	14.37	12.05	4.44	4.23	3.25
HF18214	AT1G29790.2	S-adenosyl-L-methionine-dependent methyltransferases superfamily protein	877.46	-1	0.35	-2.93	0.00344	0.0116	24.1033	2.41019	7.98667	2.53463	1103	1407	1611	301	384	840	19.54	25.04	27.73	4.65	6.35	12.96
HF18853	AT3G14470.1	NB-ARC domain-containing disease resistance protein	1184.19	-1	0.18	-5.75	9.16e-09	1.35e-07	14.91	0.864349	4.81	0.35171	1800	2045	1712	797	599	626	14.38	16.6	13.75	5.51	4.52	4.4
HF19743	AT4G30160.1	villin 4	403.26	-1	0.18	-5.79	7.18e-09	1.09e-07	5.95667	0.259893	1.97667	0.177983	635	675	582	245	189	258	5.97	6.4	5.5	2.08	1.63	2.22
HF20147	AT3G05680.2	embryo defective 2016	1389.69	-1	0.12	-8.06	7.38e-16	4.18e-14	6.63667	0.11921	2.21	0.0916515	2077	2166	2233	822	705	893	6.4	6.78	6.73	2.15	2.09	2.39
HF21075	AT4G36360.2	beta-galactosidase 3	12000	-1	0.18	-5.56	2.69e-08	3.63e-07	151.347	14.0424	51.5933	4.07591	21788	18104	15965	6172	6517	8201	175.85	150.98	127.21	45.38	50.13	59.27
HF21220	AT5G11800.1	K+ efflux antiporter 6	482.12	-1	0.16	-6.42	1.37e-10	2.96e-09	7.81	0.252389	2.66667	0.151033	717	736	802	275	291	263	7.5	7.62	8.31	2.7	2.91	2.39
HF21422	AT5G47430.1	DWNN domain. a CCHC-type zinc finger	438.97	-1	0.18	-5.58	2.39e-08	3.25e-07	5.80333	0.411677	1.96667	0.0425572	590	770	685	270	238	254	5.16	6.57	5.68	2.05	1.91	1.94
HF21577	AT1G47210.2	cyclin-dependent protein kinase 3;2	712.51	-1	0.24	-4.15	3.35e-05	0.000208	10.23	0.163707	3.45667	0.629744	1149	1054	1112	539	280	428	10.55	10.13	10.01	4.57	2.39	3.41
HF21878	AT4G31210.1	DNA topoisomerase. type IA. core	393.53	-1	0.28	-3.63	0.000278	0.00132	5.17667	0.34031	1.77	0.336006	544	608	681	170	185	337	4.55	5.26	5.72	1.39	1.48	2.44
HF21955	AT2G25660.1	embryo defective 2410	1309.95	-1	0.13	-8	1.26e-15	6.68e-14	6.91333	0.335128	2.33333	0.0881917	1869	2126	2127	756	695	814	6.28	7.42	7.04	2.3	2.2	2.5
HF22597	AT3G19190.1	autophagy 2	1272.63	-1	0.16	-6.24	4.43e-10	8.6e-09	7.71333	0.61507	2.64333	0.118369	1693	2168	2069	791	648	775	6.54	8.62	7.98	2.85	2.44	2.64
HF23176	AT4G20860.1	FAD-binding Berberine family protein	1785.35	-1	0.25	-4.08	4.56e-05	0.000272	11.5067	1.44925	3.80667	0.511414	3469	2272	2585	1085	730	1303	14.38	9.74	10.4	3.85	2.9	4.67
HF23662	AT5G51750.1	subtilase 1.3	316.16	-1	0.31	-3.29	0.000993	0.00397	11.6367	2.38093	4.07333	0.307535	311	495	677	181	146	221	7.11	12.62	15.18	3.94	3.62	4.66
HF24515	AT3G02850.1	STELAR K+ outward rectifier	1483.08	-1	0.23	-4.41	1.04e-05	7.5e-05	23.9633	2.48364	7.95667	1.17653	1854	2578	2493	714	724	1147	19.12	27.34	25.43	6.6	6.97	10.3
HF24535	AT3G17950.1	unknown protein; FUNCTIONS IN: molecular_function unknown; INVOLVED IN: biological_process unknown; LOCATED IN: chloroplast; EXPRESSED IN: 17 plant structures; EXPRESSED DURING: 10 growth stages; Has 63 Blast hits to 63 proteins in 12 species: Archae - 0; Bacteria - 0; Metazoa - 0; Fungi - 0; Plants - 63; Viruses - 0; Other Eukaryotes - 0 (source: NCBI BLink).	1268.78	-1	0.32	-3.17	0.00155	0.00583	71.5067	17.8068	24.19	3.04843	2970	1542	1407	891	671	621	106.94	56.89	50.69	29.97	22.98	19.62
HF24539	AT1G18260.1	HCP-like superfamily protein	1857.7	-1	0.26	-3.86	0.000114	0.00061	32.35	2.85963	10.9633	2.00342	2447	3286	2945	694	1212	1303	27.3	37.2	32.55	6.96	12.82	13.11
HF24593	AT1G18370.1	ATP binding microtubule motor family protein	649.85	-1	0.24	-4.22	2.43e-05	0.000157	8.12333	1.40376	2.70667	0.0698411	1352	820	860	385	346	393	10.93	6.66	6.78	2.8	2.57	2.75
HF24811	AT5G07740.1	actin binding	971.66	-1	0.17	-6.08	1.21e-09	2.14e-08	7.56333	0.689114	2.49667	0.166667	1284	1594	1691	508	514	641	6.2	8.07	8.42	2.33	2.33	2.83
HF25638	AT5G62410.1	structural maintenance of chromosomes 2	550.86	-1	0.3	-3.45	0.000559	0.00242	5.73	1.02007	1.96667	0.286725	1165	693	720	370	211	372	7.77	4.69	4.73	2.39	1.42	2.09
HF26474	AT3G06620.1	PAS domain-containing protein tyrosine kinase family protein	443.45	-1	0.17	-6.03	1.63e-09	2.81e-08	6.03	0.234307	2.07	0.072111	645	727	696	256	270	240	5.61	6.42	6.06	2.03	2.21	1.97
HF27023	AT1G02080.2	transcription regulators	82.64	-1	0.37	-2.76	0.00574	0.0178	7.76	0.993042	1.95667	0.0688799	104	160	122	56	28	60	7.76	9.48	6.04	2.01	1.82	2.04
HF27948	AT5G02540.1	NAD(P)-binding Rossmann-fold superfamily protein	326.85	-1	0.33	-3.15	0.00163	0.00609	10.5933	1.76489	3.46	0.659621	343	525	671	253	129	178	7.3	11.14	13.34	4.7	2.45	3.23
HF28091	AT1G78700.1	BES1/BZR1 homolog 4	202.48	-1	0.28	-3.56	0.000377	0.00172	5.62	0.918767	1.94333	0.155063	211	377	357	127	107	117	3.82	6.84	6.2	2.25	1.75	1.83
HF28297	AT2G48110.1	reduced epidermal fluorescence 4	2231.66	-1	0.16	-6.25	4.07e-10	7.98e-09	16.31	0.854225	5.45	0.368284	3816	3323	3268	1467	1193	1200	17.92	16	15.01	6.12	5.38	4.85
HF28483	AT3G16850.1	Pectin lyase-like superfamily protein	492.76	-1	0.19	-5.51	3.51e-08	4.59e-07	10.0933	1.01063	3.71	0.20232	649	832	835	251	298	291	8.14	11.52	10.62	3.35	4.05	3.73
HF29836	AT3G24870.1	Helicase/SANT-associated. DNA binding protein	803.78	-1	0.19	-5.41	6.31e-08	7.72e-07	8.15667	0.844222	2.55	0.284488	1028	1449	1274	435	478	476	6.65	9.57	8.25	2.03	3.01	2.61
HF30720	AT5G56890.1	Protein kinase superfamily protein	3044.86	-1	0.18	-5.46	4.83e-08	6.08e-07	23.01	2.29876	7.58667	0.654582	4116	5511	4551	1495	1800	1996	19.73	27.44	21.86	6.28	8.17	8.31
HF30893	AT2G17480.1	Seven transmembrane MLO family protein	1316.84	-1	0.18	-5.65	1.61e-08	2.25e-07	24.5333	2.29209	8.26333	0.428538	1702	2335	2103	684	745	857	20.57	28.51	24.52	7.49	8.33	8.97
HF31667	AT4G19490.2	VPS54	995.78	-1	0.15	-6.64	3.16e-11	7.73e-10	11.3867	0.666091	3.88667	0.248886	1399	1701	1558	588	494	638	10.29	12.59	11.28	3.97	3.42	4.27
HF31749	AT1G33470.2	RNA-binding (RRM/RBD/RNP motifs) family protein	818.71	-1	0.22	-4.83	1.4e-06	1.25e-05	28.0633	2.46398	9.24667	0.861246	1075	1424	1352	358	483	556	23.71	32.24	28.24	7.61	9.6	10.53
HF32587	AT1G15290.1	Tetratricopeptide repeat (TPR)-like superfamily protein	4488.9	-1	0.19	-5.43	5.64e-08	7e-07	32.3967	3.02719	10.7267	0.82868	8351	6477	6207	2976	2215	2505	38.32	30.52	28.35	12.38	9.8	10
HF32963	AT3G48200.1	unknown protein; FUNCTIONS IN: molecular_function unknown; INVOLVED IN: biological_process unknown; LOCATED IN: endomembrane system; EXPRESSED IN: 21 plant structures; EXPRESSED DURING: 13 growth stages; Has 210 Blast hits to 148 proteins in 42 species: Archae - 0; Bacteria - 118; Metazoa - 0; Fungi - 0; Plants - 48; Viruses - 0; Other Eukaryotes - 44 (source: NCBI BLink).	1795.27	-1	0.14	-7.42	1.21e-13	4.61e-12	12.0733	0.678831	3.82333	0.237791	2584	3051	2766	996	938	1162	11	13.33	11.89	3.71	3.48	4.28
HF33905	AT5G48240.1	unknown protein; FUNCTIONS IN: molecular_function unknown; INVOLVED IN: biological_process unknown; LOCATED IN: nucleolus; EXPRESSED IN: cultured cell; CONTAINS InterPro DOMAIN/s: Protein of unknown function DUF1665 (InterPro:IPR012459); Has 402 Blast hits to 382 proteins in 162 species: Archae - 0; Bacteria - 4; Metazoa - 139; Fungi - 111; Plants - 54; Viruses - 1; Other Eukaryotes - 93 (source:…	299	-1	0.2	-5.23	1.68e-07	1.85e-06	9.47667	0.583333	3.08667	0.233405	502	485	418	189	138	184	10.06	10.06	8.31	3.31	2.62	3.33
HF34632	AT4G27640.1	ARM repeat superfamily protein	879.83	-1	0.17	-6.16	7.48e-10	1.39e-08	8.44	0.431393	2.91333	0.188886	1435	1432	1255	577	440	492	8.81	8.93	7.58	3.29	2.7	2.75
HF35210	AT3G26000.1	Ribonuclease inhibitor	319.96	-1	0.2	-5.28	1.31e-07	1.48e-06	7.25	0.196977	2.46667	0.226961	512	492	496	148	199	201	7.63	7.15	6.97	2.02	2.76	2.62
HF35218	AT1G27850.1	unknown protein; FUNCTIONS IN: molecular_function unknown; INVOLVED IN: biological_process unknown; LOCATED IN: plasma membrane; EXPRESSED IN: 22 plant structures; EXPRESSED DURING: 13 growth stages; BEST Arabidopsis thaliana protein match is: unknown protein (TAIR:AT2G40070.1); Has 9215 Blast hits to 5316 proteins in 473 species: Archae - 6; Bacteria - 773; Metazoa - 3392; Fungi - 1710; Plants -…	675.49	-1	0.15	-6.78	1.2e-11	3.19e-10	6.54333	0.279543	2.22667	0.120046	1040	1107	1015	345	393	423	6.47	7.06	6.1	1.99	2.38	2.31
HF36025	AT4G38600.1	HEAT repeat ;HECT-domain (ubiquitin-transferase)	3887.39	-1	0.11	-9.21	3.37e-20	4.01e-18	25.31	0.714586	8.33	0.178979	6237	6141	5882	2330	2060	2246	25.88	26.16	23.89	8.68	8.09	8.22
HF36141	AT5G45060.1	Disease resistance protein (TIR-NBS-LRR class) family	351.25	-1	0.19	-5.35	8.93e-08	1.06e-06	6.01	0.325115	2.06333	0.109747	551	502	582	239	177	196	6.32	5.36	6.35	2.25	1.87	2.07
HF37049	AT3G62300.2	DOMAIN OF UNKNOWN FUNCTION 724 7	856.99	-1	0.15	-6.58	4.59e-11	1.09e-09	12.7667	0.289156	4.35	0.313422	1395	1250	1348	528	411	555	13.25	12.25	12.8	4.53	3.74	4.78
HF37336	AT4G17140.3	pleckstrin homology (PH) domain-containing protein	2460.94	-1	0.19	-5.44	5.33e-08	6.65e-07	7.01	0.757166	2.31667	0.177514	3069	3998	4477	1313	1252	1677	5.54	7.43	8.06	2.11	2.17	2.67
HF37989	AT2G38650.2	galacturonosyltransferase 7	1054.98	-1	0.19	-5.17	2.3e-07	2.45e-06	15.8	1.30063	5.26333	0.568985	1384	1764	1763	503	607	731	13.25	17.52	16.63	4.26	5.3	6.23
HF39055	AT1G27430.1	GYF domain-containing protein	772.34	-1	0.16	-6.26	3.94e-10	7.72e-09	6.08667	0.394349	2.05333	0.146553	1057	1282	1276	395	439	497	5.34	6.68	6.24	1.77	2.13	2.26
HF39943	AT5G48240.3	unknown protein; FUNCTIONS IN: molecular_function unknown; INVOLVED IN: biological_process unknown; CONTAINS InterPro DOMAIN/s: Protein of unknown function DUF1665 (InterPro:IPR012459); Has 286 Blast hits to 283 proteins in 145 species: Archae - 0; Bacteria - 2; Metazoa - 103; Fungi - 97; Plants - 41; Viruses - 1; Other Eukaryotes - 42 (source: NCBI BLink).	70.91	-1	0.34	-3.02	0.00252	0.00887	5.56	1.09701	1.96667	0.293333	89	140	103	43	44	34	3.65	7.45	5.58	2.26	2.26	1.38
HF39980	NA	NA	108.32	-1	0.28	-3.61	0.000304	0.00143	8.60667	0.333183	2.97	0.087178	172	153	181	55	49	85	9.21	8.06	8.55	2.81	2.99	3.11
HF40404	AT3G45850.2	P-loop containing nucleoside triphosphate hydrolases superfamily protein	1327.61	-1	0.16	-6.26	3.85e-10	7.56e-09	15.0467	1.15225	5	0.0907377	2335	2070	1783	763	714	824	16.77	15.51	12.86	5.03	4.83	5.14
HF40818	AT3G44200.1	NIMA (never in mitosis. gene A)-related 6	789.02	-1	0.26	-4	6.42e-05	0.000368	9.70333	1.1436	3.14333	0.557295	948	1382	1385	342	394	617	7.42	10.96	10.73	2.33	2.89	4.21
HF41535	AT2G47620.1	SWITCH/sucrose nonfermenting 3A	342.33	-1	0.16	-6.09	1.12e-09	2e-08	6.75667	0.332683	2.26333	0.0683943	488	569	536	204	187	205	6.16	7.31	6.8	2.4	2.19	2.2
HF41714	AT4G10770.1	oligopeptide transporter 7	602.73	-1	0.17	-6.15	7.96e-10	1.47e-08	9.74333	0.442129	3.29333	0.289617	862	968	986	303	333	408	8.87	10.3	10.06	2.77	3.34	3.77
HF43325	AT3G22380.1	time for coffee	4690.04	-1	0.18	-5.67	1.39e-08	1.97e-07	36.2167	2.49942	11.8533	1.26915	6322	7902	7789	2178	2753	3106	31.37	39.7	37.58	9.37	12.64	13.55
HF43879	AT1G80740.1	chromomethylase 1	365.26	-1	0.26	-3.97	7.32e-05	0.000413	14.2133	0.834672	4.58667	0.874001	524	529	660	281	152	196	12.95	13.9	15.79	6.3	3.43	4.03
HF00861	AT4G14130.1	xyloglucan endotransglucosylase/hydrolase 15	185.99	1	0.37	2.7	0.00684	0.0207	3.78333	0.617315	5.24333	1.2961	159	172	99	136	195	324	4.07	4.68	2.6	3.13	5	7.6
HF01275	AT3G60340.2	alpha/beta-Hydrolases superfamily protein	5019.12	1	0.18	5.51	3.52e-08	4.6e-07	87.0033	6.85725	119.283	9.72948	3262	3971	4449	4927	6144	6412	74.09	89.46	97.46	100.15	131.92	125.78
HF01434	AT5G08740.1	NAD(P)H dehydrogenase C1	801.18	1	0.16	6.27	3.6e-10	7.13e-09	8.31667	0.563807	11.4267	0.327736	628	536	700	942	934	912	8.38	7.31	9.26	11.49	11.96	10.83
HF01818	AT1G76390.2	ARM repeat superfamily protein	3058	1	0.35	2.93	0.00342	0.0115	18.0967	2.98088	24.6467	6.53347	3093	2056	1916	5486	2726	2442	23.99	15.93	14.37	37.56	19.92	16.46
HF01887	AT4G14450.1	unknown protein; LOCATED IN: chloroplast; BEST Arabidopsis thaliana protein match is: unknown protein (TAIR:AT3G23170.1); Has 74 Blast hits to 74 proteins in 6 species: Archae - 0; Bacteria - 0; Metazoa - 0; Fungi - 0; Plants - 74; Viruses - 0; Other Eukaryotes - 0 (source: NCBI BLink).	1031.28	1	0.19	5.52	3.41e-08	4.48e-07	46.2333	2.11037	63.73	6.49349	839	783	751	982	1341	1281	49.04	47.56	42.1	51.44	73.51	66.24
HF01905	AT1G06620.1	2-oxoglutarate (2OG) and Fe(II)-dependent oxygenase superfamily protein	3498.13	1	0.18	5.73	1e-08	1.46e-07	52.8933	3.87196	72.3733	6.18452	2321	2801	3009	3464	4365	4352	45.23	55.76	57.69	60.58	81.5	75.04
HF02574	AT2G36690.1	2-oxoglutarate (2OG) and Fe(II)-dependent oxygenase superfamily protein	4968.04	1	0.12	8.54	1.33e-17	1.01e-15	76.6167	2.62898	105.103	1.26734	4070	3557	3911	5835	5671	5803	81.27	72.17	76.41	105.86	106.82	102.63
HF02843	AT2G47890.1	B-box type zinc finger protein with CCT domain	6553.29	1	0.14	7.32	2.5e-13	8.99e-12	90.97	5.89516	126.8	4.34648	4970	4439	5724	7321	7620	7977	89.2	81.76	101.95	118.79	133.73	127.88
HF03225	AT5G02270.1	non-intrinsic ABC protein 9	230.52	1	0.21	4.74	2.1e-06	1.81e-05	8.73333	0.18622	12.11	1.03595	184	164	187	309	258	235	8.78	8.39	9.03	13.71	12.45	10.17
HF03456	AT2G32990.1	glycosyl hydrolase 9B8	7919.1	1	0.14	7.19	6.28e-13	2.11e-11	51.4967	1.92749	73.2467	4.01334	6517	5772	5797	9878	9304	8582	55.04	51.04	48.41	77.27	77.25	65.22
HF03460	AT5G55125.2	Ribosomal protein L31	175.98	1	0.25	4.06	4.82e-05	0.000285	4.74	0.4996	6.00667	0.415304	159	114	132	209	227	177	5.7	4.02	4.5	6.14	6.65	5.23
HF03963	AT4G21105.1	cytochrome-c oxidases;electron carriers	2164.79	1	0.15	6.72	1.77e-11	4.54e-10	57.4467	1.56199	78.5933	5.89414	1748	1594	1678	2867	2314	2366	60.53	55.47	56.34	90.18	74.68	70.92
HF03984	AT5G19430.1	RING/U-box superfamily protein	571.62	1	0.15	6.66	2.77e-11	6.89e-10	11.0333	0.751095	15.8033	0.691311	418	415	495	640	614	744	9.81	10.89	12.4	14.69	15.65	17.07
HF04375	AT5G54855.1	Pollen Ole e 1 allergen and extensin family protein	1469.92	1	0.21	4.71	2.42e-06	2.05e-05	51.79	3.22796	70.9567	9.82435	1011	1143	1250	1264	1834	2041	45.71	52.95	56.71	51.4	79.09	82.38
HF05906	AT5G22380.1	NAC domain containing protein 90	213.01	1	0.35	2.88	0.00403	0.0132	4.42	0.470567	6.15333	1.22585	207	152	135	226	338	169	5.35	4.08	3.83	5.88	8.4	4.18
HF05992	AT1G17100.1	SOUL heme-binding family protein	1765.87	1	0.25	4.2	2.69e-05	0.000171	43.8067	4.79273	60.2633	9.19804	1084	1301	1659	1501	2330	2369	35.59	43.64	52.19	42.05	71.61	67.13
HF06331	AT1G79660.1	unknown protein; BEST Arabidopsis thaliana protein match is: unknown protein (TAIR:AT1G16170.1); Has 30201 Blast hits to 17322 proteins in 780 species: Archae - 12; Bacteria - 1396; Metazoa - 17338; Fungi - 3422; Plants - 5037; Viruses - 0; Other Eukaryotes - 2996 (source: NCBI BLink).	427.68	1	0.21	4.71	2.47e-06	2.09e-05	12.2633	0.834353	16.92	1.81332	284	332	374	549	522	416	10.83	12.24	13.72	19.1	18.34	13.32
HF06915	AT5G19440.1	NAD(P)-binding Rossmann-fold superfamily protein	1139.4	1	0.2	5.27	1.38e-07	1.56e-06	7.69667	0.274853	11.1733	1.34351	903	870	834	1640	1208	1145	8.19	7.66	7.24	13.76	10.51	9.25
HF07764	AT1G68440.1	unknown protein; BEST Arabidopsis thaliana protein match is: unknown protein (TAIR:AT1G25400.2); Has 86 Blast hits to 86 proteins in 29 species: Archae - 0; Bacteria - 6; Metazoa - 27; Fungi - 11; Plants - 24; Viruses - 0; Other Eukaryotes - 18 (source: NCBI BLink).	1584.86	1	0.24	4.1	4.11e-05	0.000249	31.2033	4.43267	42.0533	4.44346	1560	975	1146	2240	1702	1569	39.75	24.89	28.97	50.19	41.08	34.89
HF08756	AT1G33055.1	unknown protein; FUNCTIONS IN: molecular_function unknown; INVOLVED IN: anaerobic respiration; LOCATED IN: endomembrane system; EXPRESSED IN: 13 plant structures; EXPRESSED DURING: 6 growth stages; Has 20 Blast hits to 20 proteins in 8 species: Archae - 0; Bacteria - 0; Metazoa - 0; Fungi - 0; Plants - 20; Viruses - 0; Other Eukaryotes - 0 (source: NCBI BLink).	735.22	1	0.21	4.84	1.3e-06	1.17e-05	39.61	3.23775	55.0967	5.77108	626	551	510	1067	750	758	45.32	39.4	34.11	66.49	51	47.8
HF09070	AT4G20360.1	RAB GTPase homolog E1B	6388.16	1	0.16	6.54	6.07e-11	1.42e-09	78.83	6.34705	110.04	3.94893	4938	4052	5610	7009	7460	7997	80.02	67.29	89.18	102.15	113.68	114.29
HF09323	AT5G61210.1	soluble N-ethylmaleimide-sensitive factor adaptor protein 33	1164.57	1	0.31	3.3	0.000967	0.00389	20.0833	3.81542	28.04	5.6078	1204	755	726	1863	1168	1029	27.62	17.35	15.28	38.87	25.15	20.1
HF09360	NA	NA	1109.9	1	0.21	4.92	8.63e-07	8.1e-06	12.0433	1.20175	16.89	1.74076	1004	753	780	1577	1126	1195	14.39	11.32	10.42	20.36	15.4	14.91
HF09464	AT1G73850.1	Protein of unknown function (DUF1666)	7900.84	1	0.23	4.45	8.65e-06	6.34e-05	50.26	2.65994	69.29	11.3126	5716	6575	6047	12240	7452	7846	46.53	55.41	48.84	91.91	58.4	57.56
HF09954	AT5G09270.2	unknown protein; Has 25 Blast hits to 25 proteins in 9 species: Archae - 0; Bacteria - 0; Metazoa - 0; Fungi - 0; Plants - 25; Viruses - 0; Other Eukaryotes - 0 (source: NCBI BLink).	108.44	1	0.43	2.43	0.0149	0.0398	5.08	0.863655	6.71	1.69217	59	84	105	63	149	170	3.77	4.76	6.71	3.48	7.45	9.2
HF10265	AT1G01470.1	Late embryogenesis abundant protein	426.74	1	0.22	4.52	6.04e-06	4.59e-05	14.38	1.85032	19.4533	1.38992	287	284	416	571	412	513	12.59	12.47	18.08	21.45	16.78	20.13
HF10582	AT2G17220.2	Protein kinase superfamily protein	535.31	1	0.4	2.58	0.00983	0.0281	6.65667	1.95638	9.29667	2.15608	643	271	313	915	433	532	10.56	4.47	4.94	13.57	6.66	7.66
HF11164	AT1G06780.1	galacturonosyltransferase 6	4404.8	1	0.34	3.05	0.00231	0.00823	16.6733	2.74676	23.38	5.30913	2228	3548	4258	2887	6225	6399	11.35	18.16	20.51	12.8	29.45	27.89
HF11405	AT1G79550.2	phosphoglycerate kinase	12981.9	1	0.24	4.33	1.51e-05	0.000103	181.927	19.8668	252.69	37.125	12008	8664	8996	19788	12883	12882	221.66	162.19	161.93	326.54	222.43	209.1
HF11407	AT1G16300.1	glyceraldehyde-3-phosphate dehydrogenase of plastid 2	10718.9	1	0.14	7.57	3.62e-14	1.49e-12	141.603	7.06745	197.923	6.78882	8995	7423	8185	13497	11338	12786	154.93	130.86	139.02	210.54	187.27	195.96
HF11518	AT5G44790.1	copper-exporting ATPase / responsive-to-antagonist 1 / copper-transporting ATPase (RAN1)	2794.22	1	0.26	3.87	0.000108	0.000582	13.27	0.311929	17.2567	3.56464	2170	2025	2270	4617	2279	2886	13.25	12.74	13.82	24.25	12.56	14.96
HF11909	AT4G18880.1	heat shock transcription factor A4A	743.79	1	0.13	8.06	7.52e-16	4.25e-14	9.66333	0.33982	13.6333	0.515633	548	563	581	892	779	955	8.99	10.08	9.92	13.89	12.64	14.37
HF12203	AT1G50870.1	F-box and associated interaction domains-containing protein	756.63	1	0.17	6.18	6.51e-10	1.22e-08	10.1733	0.514274	14.21	0.727622	639	524	574	813	946	888	11.19	9.53	9.8	13.1	15.58	13.95
HF12331	AT1G12020.1	unknown protein; BEST Arabidopsis thaliana protein match is: unknown protein (TAIR:AT1G62422.1); Has 89 Blast hits to 88 proteins in 16 species: Archae - 0; Bacteria - 0; Metazoa - 0; Fungi - 0; Plants - 87; Viruses - 0; Other Eukaryotes - 2 (source: NCBI BLink).	477.86	1	0.27	3.77	0.000161	0.00082	11.94	2.35284	15.87	0.685493	495	259	357	618	488	561	16.39	8.39	11.04	17.23	15.04	15.34
HF12473	AT2G46540.1	unknown protein; FUNCTIONS IN: molecular_function unknown; INVOLVED IN: biological_process unknown; LOCATED IN: mitochondrion. membrane; EXPRESSED IN: 25 plant structures; EXPRESSED DURING: 16 growth stages; Has 42 Blast hits to 42 proteins in 11 species: Archae - 0; Bacteria - 0; Metazoa - 0; Fungi - 0; Plants - 42; Viruses - 0; Other Eukaryotes - 0 (source: NCBI BLink).	1778.43	1	0.13	7.64	2.18e-14	9.41e-13	42.3133	0.915138	59.3033	2.60183	1431	1300	1366	2038	2155	2018	43.89	42.33	40.72	58.26	64.24	55.41
HF12505	AT5G53560.1	cytochrome B5 isoform E	2730.19	1	0.44	2.35	0.0187	0.048	87.3833	28.2717	122.553	37.1206	3377	1574	1280	5111	2413	2032	143.05	68.14	50.96	195.54	97.83	74.29
HF12719	AT5G25450.1	Cytochrome bd ubiquinol oxidase. 14kDa subunit	2765.52	1	0.11	9.76	1.64e-22	2.65e-20	117.313	2.00936	164.147	3.27938	2034	2073	2190	3231	3203	3297	113.66	117.69	120.59	158.48	169.84	164.12
HF12902	AT5G11520.1	aspartate aminotransferase 3	6172.18	1	0.2	5.09	3.63e-07	3.69e-06	40.9567	3.37422	56.55	5.82529	4633	4158	5578	8752	6256	6487	39.6	35.91	47.36	68.19	51.16	50.3
HF13032	AT1G45230.1	Protein of unknown function (DUF3223)	1008.44	1	0.17	6.25	4.18e-10	8.17e-09	8.08	0.166533	11.0633	0.916685	745	791	772	1372	1083	1082	7.84	8.4	8	12.87	10.43	9.89
HF13151	AT1G27480.1	alpha/beta-Hydrolases superfamily protein	954.11	1	0.36	2.94	0.00331	0.0112	11.4733	2.55822	16.2533	3.23231	480	651	1051	677	1348	1328	7.59	10.53	16.3	9.87	20.33	18.56
HF13810	AT1G54250.1	RNA polymerase Rpb8	2932.77	1	0.12	8.42	3.91e-17	2.74e-15	96.12	2.53687	132.98	4.07573	2149	2270	2326	3714	3142	3422	91.13	99.41	97.82	140.54	126.56	131.84
HF14244	AT2G26230.1	uricase / urate oxidase / nodulin 35. putative	4863.76	1	0.19	5.41	6.24e-08	7.64e-07	57.5267	5.07751	79.37	6.4402	3115	4187	3957	6601	5123	5249	47.84	65.01	59.73	92.05	74.99	71.07
HF14423	NA	NA	757.71	1	0.24	4.34	1.43e-05	9.88e-05	37.3767	2.08112	48.64	8.41399	598	596	530	1156	812	690	40.33	38.44	33.36	63.88	47.2	34.84
HF14463	AT2G44600.1	unknown protein; FUNCTIONS IN: molecular_function unknown; INVOLVED IN: biological_process unknown; LOCATED IN: plasma membrane; BEST Arabidopsis thaliana protein match is: unknown protein (TAIR:AT3G60200.1); Has 56 Blast hits to 55 proteins in 11 species: Archae - 0; Bacteria - 0; Metazoa - 2; Fungi - 0; Plants - 52; Viruses - 0; Other Eukaryotes - 2 (source: NCBI BLink).	626.5	1	0.26	3.91	9.42e-05	0.000516	10.7667	1.522	14.7033	1.55423	633	391	415	904	614	678	13.81	9.19	9.3	17.77	12.73	13.61
HF14861	AT2G46080.1	CONTAINS InterPro DOMAIN/s: Protein BYPASS related (InterPro:IPR008511); BEST Arabidopsis thaliana protein match is: Protein of unknown function (DUF793) (TAIR:AT1G01550.2); Has 153 Blast hits to 139 proteins in 20 species: Archae - 0; Bacteria - 2; Metazoa - 1; Fungi - 0; Plants - 150; Viruses - 0; Other Eukaryotes - 0 (source: NCBI BLink).	5670.99	1	0.14	7.43	1.13e-13	4.29e-12	87.9567	1.08739	123.567	7.14187	4229	4307	4433	7367	6408	6110	85.94	89.67	88.26	135.91	123.62	111.17
HF15985	AT4G14880.4	O-acetylserine (thiol) lyase (OAS-TL) isoform A1	729.82	1	0.23	4.29	1.76e-05	0.000119	11.5933	1.29411	16.42	1.73828	576	654	461	1048	758	735	11.5	13.88	9.4	19.77	15.55	13.94
HF15989	AT5G28050.1	Cytidine/deoxycytidylate deaminase family protein	1727.6	1	0.27	3.77	0.000164	0.000834	19.85	1.45191	27.0933	5.12095	1550	1183	1266	2810	1615	1599	22.74	18.16	18.65	37.28	22.92	21.08
HF15993	AT5G28060.1	Ribosomal protein S24e family protein	16608.9	1	0.09	11.07	1.84e-28	8.58e-26	582	1.53852	813.223	18.2631	12680	12392	12803	18968	19000	20472	580.19	585.06	580.75	777.1	826.6	835.97
HF17097	AT2G34930.1	disease resistance family protein / LRR family protein	502.42	1	0.19	5.56	2.72e-08	3.66e-07	3.71667	0.0405518	5.11	0.491359	380	360	403	674	582	508	3.79	3.71	3.65	5.85	5.3	4.18
HF17126	AT2G34930.1	disease resistance family protein / LRR family protein	1458.88	1	0.21	4.91	9.3e-07	8.66e-06	13.09	0.978621	19.1467	2.27516	1112	900	1316	2057	1559	1511	13.35	11.28	14.64	23.49	18.15	15.8
HF17329	AT2G47010.2	unknown protein; FUNCTIONS IN: molecular_function unknown; INVOLVED IN: biological_process unknown; LOCATED IN: endomembrane system; EXPRESSED IN: 17 plant structures; EXPRESSED DURING: 10 growth stages; BEST Arabidopsis thaliana protein match is: unknown protein (TAIR:AT1G17030.1); Has 72 Blast hits to 72 proteins in 13 species: Archae - 0; Bacteria - 0; Metazoa - 0; Fungi - 0; Plants - 71; Viru…	2069.12	1	0.25	4.11	3.93e-05	0.000239	21.1467	3.32186	29.2033	2.94322	1236	1453	2118	1918	2566	2739	16.36	19.55	27.53	23.33	32.48	31.8
HF18414	AT5G58070.1	temperature-induced lipocalin	3692.74	1	0.24	4.36	1.31e-05	9.18e-05	75.2467	8.82198	105.257	14.1189	2416	2518	3523	3185	4828	4956	64.03	69.06	92.65	77.2	122.05	116.52
HF18427	AT4G02040.1	unknown protein; FUNCTIONS IN: molecular_function unknown; INVOLVED IN: biological_process unknown; LOCATED IN: chloroplast; Has 30 Blast hits to 30 proteins in 6 species: Archae - 0; Bacteria - 0; Metazoa - 0; Fungi - 0; Plants - 30; Viruses - 0; Other Eukaryotes - 0 (source: NCBI BLink).	2557.15	1	0.31	3.29	0.000984	0.00394	64.4433	13.527	89.1333	13.0229	2794	1407	1702	3907	2557	2459	91.3	48.19	53.84	114.86	79.79	72.75
HF18846	AT4G26270.1	phosphofructokinase 3	1169.41	1	0.13	8.09	5.84e-16	3.35e-14	6.54333	0.0952774	9.30667	0.327736	893	879	932	1440	1309	1334	6.68	6.36	6.59	9.84	9.37	8.71
HF19274	AT1G75950.1	S phase kinase-associated protein 1	8135.56	1	0.17	6.07	1.26e-09	2.22e-08	197.027	13.1309	268.057	15.8601	7167	5724	5978	10393	9250	8672	223.1	181.27	186.71	294.15	270.63	239.39
HF19432	AT1G80550.1	Pentatricopeptide repeat (PPR) superfamily protein	1062.3	1	0.2	5.16	2.47e-07	2.61e-06	8.76	0.196723	11.7567	1.31601	787	846	829	1067	1466	1154	8.52	9.15	8.61	10.26	14.38	10.63
HF19614	AT5G20500.1	Glutaredoxin family protein	6629.93	1	0.16	6.62	3.48e-11	8.46e-10	228.137	14.4456	316.803	20.1685	5545	4409	5144	8707	7231	7385	251.05	201.44	231.92	356.23	304.47	289.71
HF19782	AT4G30220.2	small nuclear ribonucleoprotein F	311.74	1	0.23	4.38	1.18e-05	8.35e-05	8.03667	1.27363	10.7167	0.160139	181	295	248	366	346	375	5.87	10.28	7.96	10.41	10.95	10.79
HF21010	AT4G24175.1	unknown protein; CONTAINS InterPro DOMAIN/s: Uncharacterised protein family UPF0307 (InterPro:IPR006839); Has 30201 Blast hits to 17322 proteins in 780 species: Archae - 12; Bacteria - 1396; Metazoa - 17338; Fungi - 3422; Plants - 5037; Viruses - 0; Other Eukaryotes - 2996 (source: NCBI BLink).	3382.76	1	0.2	5.2	1.94e-07	2.1e-06	37.6	2.87922	51.6167	5.4549	2976	2448	2318	3527	4587	3701	43.21	35.92	33.67	45.23	62.47	47.15
HF21114	AT1G19580.1	gamma carbonic anhydrase 1	5921.96	1	0.1	10.48	1.08e-25	3.03e-23	116.99	1.04739	162.567	3.36105	4620	4395	4639	6764	6615	7358	118.9	115.29	116.78	156.67	162.72	168.31
HF21464	AT5G65790.1	myb domain protein 68	599.5	1	0.19	5.42	5.82e-08	7.2e-07	5.44667	0.143101	7.59	0.802994	452	471	456	569	778	749	5.34	5.73	5.27	6.11	8.87	7.79
HF21655	AT4G25000.1	alpha-amylase-like	3525.09	1	0.14	7.45	9.1e-14	3.51e-12	29.9067	1.42925	43.38	1.7094	2432	2727	2998	3919	4180	4205	27.17	30.56	31.99	40.67	46.54	42.93
HF21804	AT5G11500.1	unknown protein; CONTAINS InterPro DOMAIN/s: Protein of unknown function DUF814 (InterPro:IPR008532); Has 1807 Blast hits to 1807 proteins in 277 species: Archae - 0; Bacteria - 0; Metazoa - 736; Fungi - 347; Plants - 385; Viruses - 0; Other Eukaryotes - 339 (source: NCBI BLink).	1767.01	1	0.14	7.57	3.86e-14	1.58e-12	38.3733	0.626427	54.27	2.72838	1377	1344	1339	1976	2185	2016	39.46	38.37	37.29	51.92	59.71	51.18
HF23286	AT5G17010.3	Major facilitator superfamily protein	4808.73	1	0.29	3.59	0.000332	0.00154	35.15	7.77086	49.8067	8.89149	4998	2986	3068	7328	4971	4499	50.69	27.58	27.18	67.09	44.79	37.54
HF23384	AT5G53490.1	Tetratricopeptide repeat (TPR)-like superfamily protein	773.07	1	0.19	5.17	2.31e-07	2.45e-06	17.57	2.20568	23.42	0.242693	559	488	749	866	875	958	16.03	14.76	21.92	23.01	23.4	23.85
HF23511	AT4G25700.1	beta-hydroxylase 1	1245.88	1	0.19	5.56	2.65e-08	3.58e-07	22.84	2.51287	31.6267	0.263586	991	743	1128	1479	1387	1506	23.54	18.18	26.8	31.42	32.15	31.31
HF23882	AT3G56310.1	Melibiase family protein	2869.09	1	0.1	9.99	1.7e-23	3.3e-21	37.06	0.238956	51.3667	0.470685	2236	2149	2183	3351	3267	3454	37.53	36.9	36.75	50.61	52.23	51.26
HF23909	AT3G56190.1	alpha-soluble NSF attachment protein 2	7537.36	1	0.23	4.34	1.42e-05	9.81e-05	141.71	14.8957	194.417	28.1759	4648	6428	6372	6429	9852	10027	112.26	160.33	152.54	138.81	230.13	214.31
HF24622	AT3G18410.2	Complex I subunit NDUFS6	2639.03	1	0.14	7.35	1.97e-13	7.21e-12	124.097	7.82427	165.237	3.88113	2159	2101	1848	3121	3049	3031	132.13	131.71	108.45	164.68	172.22	158.81
HF25391	AT3G51880.4	high mobility group B1	4773.39	1	0.15	6.62	3.65e-11	8.84e-10	131.633	7.81335	183.083	9.86111	3305	3641	4133	5002	5869	5759	117.49	132.95	144.46	165.06	199.03	185.16
HF25414	AT2G40200.1	basic helix-loop-helix (bHLH) DNA-binding superfamily protein	327.16	1	0.29	3.45	0.000568	0.00246	6.14667	1.17718	8.34	0.797392	349	199	208	462	344	335	8.5	4.91	5.03	9.79	8.19	7.04
HF25864	AT5G23950.1	Calcium-dependent lipid-binding (CaLB domain) family protein	3340.36	1	0.25	4.07	4.72e-05	0.00028	66.4733	10.4338	91.0233	11.2194	1934	2435	3381	3159	3627	4935	49.61	64.26	85.55	73.09	88.31	111.67
HF26121	AT5G17170.1	rubredoxin family protein	2734.03	1	0.26	3.96	7.57e-05	0.000426	53.6	8.32592	75.3967	9.61908	1642	1847	2797	2384	3380	3842	42.36	48.58	69.86	56.36	82.51	87.32
HF26154	AT5G16660.1	unknown protein; FUNCTIONS IN: molecular_function unknown; INVOLVED IN: biological_process unknown; LOCATED IN: chloroplast thylakoid membrane. chloroplast. membrane. chloroplast envelope; EXPRESSED IN: 23 plant structures; EXPRESSED DURING: 14 growth stages; BEST Arabidopsis thaliana protein match is: unknown protein (TAIR:AT3G02900.1); Has 30201 Blast hits to 17322 proteins in 780 species: Arch…	6312.27	1	0.21	4.91	9.06e-07	8.46e-06	187.68	21.9915	260.233	20.765	5965	4263	4297	8570	6866	6625	231.49	169.15	162.4	299.2	253.19	228.31
HF26304	AT1G28190.1	unknown protein; BEST Arabidopsis thaliana protein match is: unknown protein (TAIR:AT5G12340.1); Has 166 Blast hits to 162 proteins in 36 species: Archae - 0; Bacteria - 2; Metazoa - 15; Fungi - 5; Plants - 124; Viruses - 0; Other Eukaryotes - 20 (source: NCBI BLink).	224.36	1	0.38	2.71	0.00675	0.0205	4.56333	0.784651	6.21	1.41778	242	143	130	378	223	182	6.11	4.02	3.56	8.98	5.35	4.3
HF27257	AT4G37790.1	Homeobox-leucine zipper protein family	354.87	1	0.22	4.66	3.14e-06	2.57e-05	6.78667	0.779836	9.67667	0.224524	208	279	332	395	420	426	5.27	7.23	7.86	9.23	9.86	9.94
HF27643	AT3G53620.1	pyrophosphorylase 4	5626.3	1	0.14	7.34	2.14e-13	7.78e-12	137.523	1.41379	194.327	11.5511	4300	4084	4436	6658	7003	6071	138.54	134.73	139.3	195.28	213.84	173.86
HF29096	AT1G06660.1	unknown protein; BEST Arabidopsis thaliana protein match is: unknown protein (TAIR:AT2G30820.2); Has 166 Blast hits to 144 proteins in 35 species: Archae - 0; Bacteria - 17; Metazoa - 13; Fungi - 20; Plants - 104; Viruses - 0; Other Eukaryotes - 12 (source: NCBI BLink).	2422.85	1	0.19	5.32	1.05e-07	1.22e-06	9.87667	0.976837	13.2967	1.0146	2215	1544	1855	2447	2887	3126	11.65	8.28	9.7	11.28	14.11	14.5
HF29258	AT3G07760.2	Sterile alpha motif (SAM) domain-containing protein	1718.62	1	0.18	5.68	1.35e-08	1.92e-07	65.0233	0.566873	88.97	9.20865	1322	1333	1328	2234	2060	1677	64.76	66.11	64.2	100.24	95.95	70.72
HF29271	AT5G55560.1	Protein kinase superfamily protein	192.93	1	0.28	3.75	0.00018	0.000908	3.50333	0.323385	5.08667	0.854719	125	140	176	162	237	281	2.95	3.49	4.07	3.43	5.55	6.28
HF29403	AT1G05205.1	unknown protein; Has 44 Blast hits to 44 proteins in 16 species: Archae - 0; Bacteria - 0; Metazoa - 0; Fungi - 0; Plants - 44; Viruses - 0; Other Eukaryotes - 0 (source: NCBI BLink).	1136.25	1	0.14	7.3	2.78e-13	9.93e-12	53.4433	3.71731	74.64	1.21599	916	890	784	1348	1320	1324	56.38	57.89	46.06	74.89	76.61	72.42
HF30025	AT2G31140.1	Peptidase S24/S26A/S26B/S26C family protein	2304.17	1	0.15	7.06	1.7e-12	5.22e-11	18.9267	1.52408	26.9333	0.711813	1987	1551	1731	2576	2623	2901	21.96	17.15	17.67	25.57	27.26	27.97
HF30757	AT4G29820.1	homolog of CFIM-25	272.25	1	0.33	3.06	0.00218	0.00785	4.61667	0.602006	6.55667	1.5606	197	166	266	191	387	373	4.05	3.98	5.82	3.48	8.55	7.64
HF31245	AT5G66590.1	CAP (Cysteine-rich secretory proteins. Antigen 5. and Pathogenesis-related 1 protein) superfamily protein	5262.99	1	0.17	5.86	4.75e-09	7.46e-08	160.087	0.893016	220.28	24.517	4036	3978	4153	4864	6394	7153	159.11	159.28	161.87	171.96	237.22	251.66
HF31482	AT5G67590.1	NADH-ubiquinone oxidoreductase-related	3125.38	1	0.16	6.58	4.83e-11	1.15e-09	82.5867	2.06031	115.86	8.96062	2506	2223	2381	4176	3510	3298	86.68	80.13	80.95	131.33	115.96	100.29
HF31585	AT2G43710.1	Plant stearoyl-acyl-carrier-protein desaturase family protein	24059	1	0.13	8.1	5.65e-16	3.27e-14	296.407	12.9394	409.557	10.4285	20092	17102	18085	29579	26765	27941	322	280.29	286.93	428.67	407.23	392.77
HF31615	AT5G56270.1	WRKY DNA-binding protein 2	6742.64	1	0.14	7.27	3.54e-13	1.25e-11	29.6367	0.984841	40.1867	2.26537	4890	5229	5544	6990	8248	8245	27.69	30.35	30.87	35.92	43.64	41
HF31781	AT3G02960.1	Heavy metal transport/detoxification superfamily protein	590.56	1	0.18	5.58	2.41e-08	3.27e-07	7.61333	0.601674	10.88	0.345977	377	483	511	682	704	670	6.41	8.22	8.21	11.03	11.39	10.22
HF31816	AT1G44000.1	unknown protein; BEST Arabidopsis thaliana protein match is: unknown protein (TAIR:AT4G11911.1); Has 216 Blast hits to 212 proteins in 76 species: Archae - 0; Bacteria - 96; Metazoa - 0; Fungi - 0; Plants - 118; Viruses - 0; Other Eukaryotes - 2 (source: NCBI BLink).	589.36	1	0.24	4.29	1.82e-05	0.000122	8.22333	0.769964	11.5333	1.46618	525	365	468	814	686	554	9.61	6.95	8.11	13.68	12.19	8.73
HF32814	AT3G27750.1	FUNCTIONS IN: molecular_function unknown; INVOLVED IN: biological_process unknown; LOCATED IN: chloroplast; EXPRESSED IN: 16 plant structures; EXPRESSED DURING: 12 growth stages; BEST Arabidopsis thaliana protein match is: Vacuolar sorting protein 9 (VPS9) domain (TAIR:AT5G09320.1); Has 106 Blast hits to 106 proteins in 16 species: Archae - 0; Bacteria - 0; Metazoa - 0; Fungi - 4; Plants - 102; V…	194.2	1	0.39	2.68	0.00728	0.0218	4.74667	1.17269	6.70333	1.32091	220	113	110	320	187	174	7.09	3.49	3.66	9.32	5.71	5.08
HF32959	AT5G40950.1	ribosomal protein large subunit 27	386.42	1	0.26	3.9	9.77e-05	0.000533	10.2467	1.11847	13.8467	2.41969	265	349	283	333	420	602	9.24	12.48	9.02	9.71	13.74	18.09
HF32979	AT3G01850.2	Aldolase-type TIM barrel family protein	1680.82	1	0.18	5.79	6.89e-09	1.05e-07	43.61	1.93469	60.94	5.37878	1401	1214	1257	2259	1893	1715	47.46	42.02	41.35	69.98	61.47	51.37
HF33284	AT3G01170.1	Ribosomal protein L34e superfamily protein	616.55	1	0.3	3.46	0.000543	0.00236	13.03	1.31032	17.6667	3.51145	570	407	434	1009	632	515	15.65	11.67	11.77	24.45	15.85	12.7
HF33845	AT2G05070.1	photosystem II light harvesting complex gene 2.2	39791.5	1	0.34	3.01	0.00259	0.00911	167.393	41.862	231.123	39.1189	45594	24265	21467	60106	45052	33471	250.36	135.64	116.18	297.77	233.29	162.31
HF34228	AT3G55380.2	ubiquitin-conjugating enzyme 14	4029.48	1	0.12	8.36	6.32e-17	4.23e-15	84.3667	3.54616	119.043	2.58656	3311	2946	2984	4707	4707	4704	91.32	82.1	79.68	119.07	123.51	114.55
HF34494	AT5G20270.1	heptahelical transmembrane protein1	198.72	1	0.23	4.51	6.57e-06	4.93e-05	8.03667	0.468769	10.9833	0.837165	164	130	160	261	235	200	8.54	7.1	8.47	12.43	10.99	9.53
HF34497	AT2G02500.1	Nucleotide-diphospho-sugar transferases superfamily protein	1381.02	1	0.13	8.09	5.98e-16	3.41e-14	15.1867	0.238351	20.8667	0.280496	1079	994	1099	1657	1603	1575	15.42	14.71	15.43	20.78	21.39	20.43
HF35416	AT5G10170.1	myo-inositol-1-phosphate synthase 3	1721.18	1	0.25	4.06	4.93e-05	0.000291	19.46	3.51759	26.5133	2.03213	1755	1194	983	2245	1995	1786	26.15	18	14.23	29.47	27.45	22.62
HF36813	AT1G66840.1	Plant protein of unknown function (DUF827)	1363.76	1	0.18	5.64	1.71e-08	2.38e-07	13.19	1.21253	18.3033	0.15878	1116	828	1212	1620	1543	1601	13.93	10.82	14.82	18.3	18.58	18.03
HF36876	AT3G17980.1	Calcium-dependent lipid-binding (CaLB domain) family protein	386.64	1	0.37	2.77	0.00564	0.0176	10.6067	1.88624	15.2367	3.9491	408	211	268	672	371	308	14.12	7.66	10.04	22.89	13.1	9.72
HF37299	AT5G15770.1	glucose-6-phosphate acetyltransferase 1	308.42	1	0.2	5.15	2.61e-07	2.74e-06	9.51	0.599083	13.1767	0.988	211	241	262	312	338	431	8.33	10.28	9.92	11.25	13.76	14.52
HF37394	AT4G10300.1	RmlC-like cupins superfamily protein	1420.71	1	0.14	7.35	1.97e-13	7.22e-12	34.7567	0.75094	47.7633	1.78964	1043	1101	1139	1684	1706	1563	33.29	35.21	35.77	48.57	50.38	44.34
HF37694	AT5G01410.1	Aldolase-type TIM barrel family protein	3410.61	1	0.12	8.98	2.81e-19	2.9e-17	65.8567	0.951513	92.2267	2.94174	2552	2503	2728	3806	4076	4102	64.63	65.21	67.73	87.27	97.45	91.96
HF39275	AT3G03773.1	HSP20-like chaperones superfamily protein	5619.24	1	0.32	3.22	0.00126	0.00488	110.82	19.4658	154.323	33.7748	5854	3453	3475	9481	5345	4907	149.65	93.84	88.97	220.93	130.76	111.28
HF39808	AT3G20820.1	Leucine-rich repeat (LRR) family protein	737.48	1	0.16	6.69	2.19e-11	5.53e-10	11.1533	0.451565	15.7267	0.777053	551	588	537	859	915	816	11.22	11.9	10.34	15.67	17.1	14.41
HF39879	AT5G47770.1	farnesyl diphosphate synthase 1	9485.38	1	0.36	2.86	0.00426	0.0139	97.9133	26.8316	136.11	25.757	11284	4873	5585	15402	8467	9401	151.46	68.08	74.2	187.58	108.53	112.22
HF40306	AT3G46560.1	Tim10/DDP family zinc finger protein	1508.09	1	0.22	4.71	2.42e-06	2.05e-05	68.24	7.16104	97.0767	11.241	1390	991	1065	2174	1483	1644	82.52	60.15	62.05	119.43	83.82	87.98
HF40350	AT3G45980.1	Histone superfamily protein	12709.7	1	0.29	3.53	0.00042	0.00188	229.63	26.8803	313.943	63.8876	12111	8025	9050	21327	11459	11725	282.82	196.27	209.8	441.52	256.32	243.99
HF40858	AT3G11780.1	MD-2-related lipid recognition domain-containing protein / ML domain-containing protein	1545.17	1	0.31	3.37	0.000743	0.0031	23.4767	4.31769	31.9733	5.12651	805	1170	1579	1220	1923	2290	15.68	24.16	30.59	21.74	36.54	37.64
HF41069	AT2G21870.1	copper ion binding;cobalt ion binding;zinc ion binding	7838.79	1	0.11	9.13	7.07e-20	8.05e-18	151.833	3.04383	208.1	4.75909	6224	5584	6180	9616	8602	9281	155.49	145.79	154.22	217.56	204.28	202.46
HF41079	AT5G64816.2	unknown protein; Has 35333 Blast hits to 34131 proteins in 2444 species: Archae - 798; Bacteria - 22429; Metazoa - 974; Fungi - 991; Plants - 531; Viruses - 0; Other Eukaryotes - 9610 (source: NCBI BLink).	279.09	1	0.28	3.69	0.000224	0.0011	8.35	0.739211	11.7267	1.93016	244	166	230	426	289	262	9.36	6.91	8.78	15.38	10.98	8.82
HF41368	AT3G48240.1	Octicosapeptide/Phox/Bem1p family protein	187.83	1	0.25	4.03	5.62e-05	0.000327	4.61333	0.376711	6.29333	0.702029	162	147	126	243	230	179	5.18	4.76	3.9	7.14	6.84	4.9
HF41766	AT5G42050.1	DCD (Development and Cell Death) domain protein	7298.89	1	0.18	5.64	1.7e-08	2.36e-07	103.57	8.17127	141.617	10.1351	6554	5114	5224	9712	7916	7822	119.91	95.65	95.15	160.93	137.29	126.63
HF42323	AT1G69160.1	unknown protein; BEST Arabidopsis thaliana protein match is: unknown protein (TAIR:AT3G13980.1); Has 173 Blast hits to 172 proteins in 54 species: Archae - 0; Bacteria - 0; Metazoa - 25; Fungi - 33; Plants - 84; Viruses - 2; Other Eukaryotes - 29 (source: NCBI BLink).	1118.03	1	0.2	5.28	1.3e-07	1.48e-06	18.6633	2.08412	25.5333	0.913625	956	649	952	1396	1249	1282	20.92	14.5	20.57	27.36	24.66	24.58
HF42368	AT1G13900.1	Purple acid phosphatases superfamily protein	1405.41	1	0.21	4.9	9.69e-07	8.96e-06	12.5533	1.42391	17.5233	1.82834	1107	838	1287	1487	1440	2026	12.88	9.94	14.84	15.7	15.69	21.18
HF42466	AT1G14345.1	NAD(P)-linked oxidoreductase superfamily protein	533.51	1	0.29	3.41	0.000659	0.0028	15.7433	3.34943	21.5733	2.47161	318	333	593	485	610	771	12.05	12.75	22.43	16.95	22.37	25.4
HF42881	AT1G27440.1	Exostosin family protein	26925.2	1	0.19	5.52	3.34e-08	4.39e-07	150.59	4.0818	211.883	25.7729	20847	18852	21571	24266	34727	35796	152.72	142.7	156.35	160.58	241.86	233.21
HF43387	AT2G29700.1	pleckstrin homologue 1	1125.41	1	0.14	7.15	8.48e-13	2.79e-11	37.54	0.725052	51.95	2.8412	898	801	897	1443	1217	1276	38.88	36.39	37.35	57.62	49.44	48.79
HF43404	AT2G29960.1	cyclophilin 5	15122	1	0.1	10.49	9.71e-26	2.76e-23	427.31	4.02322	587.27	4.57489	11876	11300	11788	17998	16798	18048	435.04	421.51	425.38	595.71	579.99	586.11
HF43778	AT5G60900.1	receptor-like protein kinase 1	481.6	1	0.29	3.53	0.00041	0.00184	17.78	2.02609	25.0933	4.73401	437	289	387	733	535	407	21.59	14.68	17.07	33.6	24.44	17.24
HF43974	AT3G48700.1	carboxyesterase 13	2362.2	1	0.19	5.33	9.77e-08	1.15e-06	38.8033	4.20404	54.8533	3.4443	1684	1475	2250	2468	2736	3108	36.37	33.05	46.99	48.31	56.26	59.99
HF44151	AT1G19400.2	Erythronate-4-phosphate dehydrogenase family protein	413.63	1	0.31	3.33	0.000858	0.00351	7.47	0.874014	10.5933	2.35117	388	255	300	693	393	366	9.19	6.34	6.88	15.27	8.68	7.83
HF44180	AT4G39230.1	NmrA-like negative transcriptional regulator family protein	10779.3	1	0.14	7.37	1.75e-13	6.47e-12	187.807	12.6441	260.197	8.27258	7679	7554	9514	11890	12441	13501	174.03	176.33	213.06	243.79	266.55	270.25
HF44231	AT1G75390.1	basic leucine-zipper 44	1058.22	1	0.22	4.63	3.6e-06	2.88e-05	28.69	4.34869	40.28	1.80888	1043	729	651	1330	1174	1206	37.18	26.08	22.81	42.97	41.03	36.84
HF44287	AT4G38970.1	fructose-bisphosphate aldolase 2	8304.08	1	0.25	4.01	6e-05	0.000347	77.0433	11.1031	107.873	16.1474	5126	5772	8276	7082	9798	12287	62.59	69.67	98.87	77.74	112.88	133
HF44450	AT1G22140.1	unknown protein; Has 40 Blast hits to 40 proteins in 14 species: Archae - 0; Bacteria - 0; Metazoa - 9; Fungi - 0; Plants - 28; Viruses - 0; Other Eukaryotes - 3 (source: NCBI BLink).	182.44	1	0.23	4.5	6.65e-06	4.99e-05	24.93	0.857574	30.5467	2.67856	147	134	135	253	203	184	26.64	24.19	23.96	33.89	32.5	25.25
HF44479	AT1G36370.1	serine hydroxymethyltransferase 7	984.96	1	0.26	3.89	9.92e-05	0.000539	14.16	1.27	19.11	3.27836	684	697	900	831	1464	1125	12.89	12.89	16.7	14.03	25.24	18.06
HF00350	AT1G17730.1	vacuolar protein sorting 46.1	8335.01	1.1	0.13	8.47	2.52e-17	1.81e-15	219.537	9.50869	321.357	13.0773	5855	5817	6830	9288	10169	10224	209.06	211.03	238.52	298.42	343.71	321.94
HF00419	AT1G72690.1	unknown protein; BEST Arabidopsis thaliana protein match is: unknown protein (TAIR:AT1G17490.1); Has 59 Blast hits to 45 proteins in 9 species: Archae - 0; Bacteria - 0; Metazoa - 0; Fungi - 0; Plants - 59; Viruses - 0; Other Eukaryotes - 0 (source: NCBI BLink).	1671.04	1.1	0.12	8.77	1.83e-18	1.62e-16	80.0867	1.77983	115.63	3.00676	1284	1174	1283	2001	1976	1946	82.52	76.62	81.12	116.4	120.41	110.08
HF00542	AT5G40990.1	GDSL lipase 1	277.42	1.1	0.28	4.11	3.93e-05	0.000239	4.05	0.477214	6.16667	0.760665	255	154	194	385	342	266	4.93	3.29	3.93	7.25	6.55	4.7
HF00545	AT5G40990.1	GDSL lipase 1	414.9	1.1	0.23	4.6	4.26e-06	3.37e-05	6.88	0.387427	9.53333	1.18646	353	296	293	592	467	398	7.65	6.57	6.42	11.59	9.53	7.48
HF00548	AT1G53910.2	related to AP2 12	10473.9	1.1	0.11	10.03	1.1e-23	2.21e-21	142.65	3.50749	211.983	3.05601	8050	7227	7713	12859	12143	12490	149.2	137.2	141.55	216.19	213.72	206.04
HF00667	AT1G71070.1	Core-2/I-branching beta-1.6-N-acetylglucosaminyltransferase family protein	753.53	1.1	0.35	3.16	0.00159	0.00597	9.30333	2.65532	13.7533	1.6388	871	428	377	1096	694	897	14.54	7.45	5.92	16.71	11.05	13.5
HF00668	AT3G21150.1	B-box 32	1096.3	1.1	0.32	3.55	0.000387	0.00176	19.52	3.86617	30.23	5.25839	1082	707	595	1710	1299	906	27.09	17.1	14.37	38.4	31.88	20.41
HF01144	AT1G05720.1	selenoprotein family protein	2881.38	1.1	0.13	8.38	5.31e-17	3.62e-15	75.93	1.28516	106.927	3.86318	2226	2095	2207	3593	3328	3231	78.5	74.68	74.61	112.65	108.56	99.57
HF01296	AT1G12780.1	UDP-D-glucose/UDP-D-galactose 4-epimerase 1	1697.76	1.1	0.25	4.43	9.58e-06	6.96e-05	23.95	3.49211	35.2767	4.29171	1594	1050	1102	2532	1828	1690	30.93	20.25	20.67	43.55	33.12	29.16
HF01435	AT1G62750.1	Translation elongation factor EFG/EF2 protein	4297	1.1	0.14	7.29	3.17e-13	1.12e-11	33.1733	2.20428	46.8967	1.69668	3296	2796	3677	4906	4701	5568	33.6	29.16	36.76	45.19	45.21	50.29
HF01609	AT2G37110.1	PLAC8 family protein	15930.7	1.1	0.12	8.91	5.01e-19	4.96e-17	299.28	7.49531	432.043	14.5565	12534	11234	12283	18833	18931	18399	312.12	286.16	299.56	421.09	460.88	414.16
HF01971	AT3G23440.1	embryo sac development arrest 6	203.86	1.1	0.3	3.78	0.000157	0.000806	5.62333	0.788021	8.94	1.54869	169	111	169	299	166	269	6.33	4.05	6.49	11.35	6.05	9.42
HF02660	AT4G34720.1	ATPase. F0/V0 complex. subunit C protein	2437.21	1.1	0.11	9.4	5.68e-21	7.69e-19	68.0167	2.21838	94.0333	0.978372	1820	1734	1986	2900	2684	3013	66.76	64.96	72.33	94.33	92.21	95.56
HF02668	AT4G34700.1	LYR family of Fe/S cluster biogenesis protein	3186.09	1.1	0.13	8.96	3.38e-19	3.41e-17	50.7333	1.41939	78.1733	1.40119	2486	2166	2303	3879	3798	3748	53.57	49.22	49.41	78.75	80.26	75.51
HF02719	AT5G61310.4	Cytochrome c oxidase subunit Vc family protein	1781.64	1.1	0.14	8.15	3.54e-16	2.14e-14	73.8133	2.55902	110.677	6.47241	1244	1328	1315	2065	2264	2052	70.78	78.9	71.76	105.99	123.47	102.57
HF02924	AT3G63060.1	Eid1-like 3	2370.82	1.1	0.28	3.79	0.00015	0.000771	43.16	7.12409	61.1667	8.65158	1247	1877	2267	1994	2973	3406	29.79	45.58	54.11	43.92	68.58	71
HF02952	AT5G19330.2	ARM repeat protein interacting with ABF2	680.75	1.1	0.28	4	6.23e-05	0.000358	11.1567	1.70167	17.0933	2.23459	442	401	660	1074	670	689	9.45	9.46	14.56	21.56	14.99	14.73
HF03211	AT5G46030.1	unknown protein; CONTAINS InterPro DOMAIN/s: Protein of unknown function DUF701. zinc-binding putative (InterPro:IPR007808); Has 30201 Blast hits to 17322 proteins in 780 species: Archae - 12; Bacteria - 1396; Metazoa - 17338; Fungi - 3422; Plants - 5037; Viruses - 0; Other Eukaryotes - 2996 (source: NCBI BLink).	2657.37	1.1	0.14	7.46	8.89e-14	3.44e-12	127.97	3.0319	184.293	9.81743	1944	2025	2031	3236	3260	2866	124.11	133.95	125.85	186.71	199.96	166.21
HF03213	AT3G15090.1	GroES-like zinc-binding alcohol dehydrogenase family protein	429.05	1.1	0.19	5.98	2.27e-09	3.79e-08	5.70333	0.587376	8.72	0.462853	333	253	351	521	449	576	6.24	4.53	6.34	8.66	7.95	9.55
HF03228	AT5G10530.1	Concanavalin A-like lectin protein kinase family protein	710.89	1.1	0.31	3.7	0.000212	0.00104	4.02667	0.609435	5.98333	1.2895	656	397	492	1215	630	714	5.19	3.13	3.76	8.56	4.6	4.79
HF03432	AT5G47890.1	NADH-ubiquinone oxidoreductase B8 subunit. putative	2507.39	1.1	0.17	6.1	1.05e-09	1.88e-08	61.1033	4.69044	87.5967	4.97119	2151	1837	1689	3231	2906	2689	69.44	60.66	53.21	94.17	90.77	77.85
HF03452	AT3G20310.1	ethylene response factor 7	1952.21	1.1	0.16	6.77	1.33e-11	3.47e-10	44.7533	3.49173	62.48	2.71362	1691	1310	1421	2320	2038	2550	51.7	40.66	41.9	62.44	57.8	67.2
HF03478	AT1G11910.1	aspartic proteinase A1	19235.3	1.1	0.18	6.03	1.6e-09	2.76e-08	206.687	24.5972	301.923	10.6718	11646	13340	17685	21403	22405	24866	169.28	197.72	253.06	281.44	306.97	317.36
HF03610	AT1G54290.1	Translation initiation factor SUI1 family protein	10739.8	1.1	0.12	8.7	3.4e-18	2.89e-16	346.36	13.1553	498.813	19.0994	7664	8436	7999	13252	12552	12206	327.38	371.63	340.07	528.39	504.96	463.09
HF03661	AT3G45860.1	cysteine-rich RLK (RECEPTOR-like protein kinase) 4	1027.81	1.1	0.36	3	0.00268	0.00937	19.9633	4.99749	27.9067	6.37862	1132	605	577	1752	917	964	29.91	15.84	14.14	40.63	22.35	20.74
HF03678	AT4G27280.1	Calcium-binding EF-hand family protein	769.91	1.1	0.35	3.1	0.00195	0.00712	31.1867	0.813333	45.3833	11.7734	597	551	575	967	1244	479	32.8	30.2	30.56	47.85	64.43	23.87
HF03767	AT4G18720.1	Transcription factor IIS protein	320.84	1.1	0.23	4.78	1.79e-06	1.57e-05	4.85	0.344287	7.04	0.974953	239	213	265	477	311	353	4.69	4.35	5.51	8.98	5.9	6.24
HF03789	AT3G15370.1	expansin 12	492.06	1.1	0.3	3.56	0.000376	0.00171	4.99	0.815046	7.10667	1.05199	495	333	287	747	418	576	6.59	4.46	3.92	9.07	5.47	6.78
HF03897	AT5G46030.1	unknown protein; CONTAINS InterPro DOMAIN/s: Protein of unknown function DUF701. zinc-binding putative (InterPro:IPR007808); Has 30201 Blast hits to 17322 proteins in 780 species: Archae - 12; Bacteria - 1396; Metazoa - 17338; Fungi - 3422; Plants - 5037; Viruses - 0; Other Eukaryotes - 2996 (source: NCBI BLink).	4331.44	1.1	0.14	8.32	9.11e-17	5.88e-15	211.587	9.98366	320.34	13.7987	2945	3358	3170	5268	5306	4928	196.98	230.68	207.1	320.42	344.2	296.4
HF04275	AT2G32990.1	glycosyl hydrolase 9B8	7637.66	1.1	0.11	10.24	1.25e-24	3e-22	50.21	1.92729	75.7467	1.5927	5143	5564	5879	8882	9078	9528	46.37	51.84	52.42	72.91	78.42	75.91
HF04639	AT5G02380.1	metallothionein 2B	513097	1.1	0.14	7.83	5.02e-15	2.39e-13	26031.8	1543.22	38605.5	1901.31	338486	367735	428025	560820	621221	650092	23377.9	25994.2	28723.4	34899.1	41194.7	39722.8
HF04669	AT3G46010.2	actin depolymerizing factor 1	12268.9	1.1	0.14	8.01	1.19e-15	6.37e-14	364.31	23.4899	535.863	20.2728	8049	8926	10092	13423	14622	15829	321.97	367.85	403.11	495.34	557.29	554.96
HF04878	AT3G09860.1	unknown protein; Has 34 Blast hits to 34 proteins in 12 species: Archae - 0; Bacteria - 0; Metazoa - 0; Fungi - 0; Plants - 34; Viruses - 0; Other Eukaryotes - 0 (source: NCBI BLink).	1807.83	1.1	0.2	5.65	1.62e-08	2.26e-07	85.95	4.62571	127.583	15.4025	1184	1453	1323	1861	2549	2037	78.68	94.54	84.63	108.46	158.06	116.23
HF04887	AT5G03380.1	Heavy metal transport/detoxification superfamily protein	1343.52	1.1	0.24	4.46	8.25e-06	6.07e-05	20.1933	3.11387	29.45	1.92853	1340	817	868	1803	1452	1495	26.42	16.98	17.18	33.28	27.93	27.14
HF04909	AT5G03455.1	Rhodanese/Cell cycle control phosphatase superfamily protein	5129.73	1.1	0.14	7.99	1.37e-15	7.22e-14	107.06	3.16765	156.34	7.90427	4042	3671	3676	6710	5740	5807	112.47	107.21	101.5	170.94	154.29	143.79
HF04913	AT2G39210.1	Major facilitator superfamily protein	2201.57	1.1	0.22	5.09	3.54e-07	3.61e-06	20.99	3.07546	30.4367	1.84955	1231	1539	2095	2349	2573	2959	15.88	20.58	26.51	26.95	31.11	33.25
HF04992	AT5G05080.2	ubiquitin-conjugating enzyme 22	20427	1.1	0.13	8.37	5.81e-17	3.92e-15	164.64	6.55668	239.483	6.78311	16303	13868	15505	23878	24722	23815	175.69	153	165.23	235.77	252.64	230.04
HF05384	AT5G06720.1	peroxidase 2	440.32	1.1	0.42	2.62	0.00888	0.0259	6.68667	0.264911	10.5233	3.48506	291	341	341	199	593	789	6.16	6.9	7	3.79	12.33	15.45
HF05471	AT3G10660.1	calmodulin-domain protein kinase cdpk isoform 2	417.8	1.1	0.32	3.54	0.000405	0.00183	3.30333	0.704848	5.23	0.921159	425	229	251	676	386	444	4.71	2.52	2.68	7.07	4.23	4.39
HF05734	AT3G61770.1	Acid phosphatase/vanadium-dependent haloperoxidase-related protein	497.59	1.1	0.18	6.12	9.32e-10	1.69e-08	4.09	0.341516	5.99	0.244199	426	324	354	576	609	585	4.76	3.64	3.87	5.64	6.46	5.87
HF05800	AT5G06570.2	alpha/beta-Hydrolases superfamily protein	633.36	1.1	0.17	6.45	1.14e-10	2.5e-09	8.91333	0.514987	13.31	0.852428	511	416	461	862	654	757	9.91	8.19	8.64	14.93	12.04	12.96
HF06012	AT4G21105.1	cytochrome-c oxidases;electron carriers	2849.81	1.1	0.12	9.34	9.88e-21	1.3e-18	106.59	1.72531	160.067	5.2546	2011	2068	2118	3631	3323	3284	105.4	109.99	104.38	166.79	163.7	149.71
HF06365	AT5G39590.1	TLD-domain containing nucleolar protein	1169.51	1.1	0.43	2.59	0.00961	0.0276	11.2633	0.449531	17.3167	6.49657	777	885	919	555	2247	1325	10.38	11.56	11.85	6.67	29.09	16.19
HF06373	AT2G30950.1	FtsH extracellular protease family	6230.24	1.1	0.22	5.11	3.26e-07	3.35e-06	50.2933	6.40871	74.17	7.55372	3813	4172	5821	6057	8084	8074	41.45	46.68	62.75	59.35	84.12	79.04
HF06626	AT5G16010.1	3-oxo-5-alpha-steroid 4-dehydrogenase family protein	390.31	1.1	0.24	4.5	6.74e-06	5.04e-05	7.53667	0.350539	10.6967	1.57772	314	279	284	602	381	399	8.23	7.28	7.1	13.85	9.22	9.02
HF07003	AT3G12630.1	A20/AN1-like zinc finger family protein	6542.84	1.1	0.14	7.3	2.96e-13	1.05e-11	75.93	2.81408	107.567	6.55235	5276	4807	4743	8110	7838	7069	81.23	74.92	71.64	112.93	115.24	94.53
HF07337	AT5G14740.2	carbonic anhydrase 2	1815.36	1.1	0.22	4.86	1.2e-06	1.09e-05	36.46	2.78763	52.07	6.63593	1562	1289	1249	1915	2589	1865	41.89	34.84	32.65	46.83	65.25	44.13
HF07384	AT1G60010.1	unknown protein; FUNCTIONS IN: molecular_function unknown; INVOLVED IN: N-terminal protein myristoylation; LOCATED IN: cellular_component unknown; EXPRESSED IN: 22 plant structures; EXPRESSED DURING: 13 growth stages; BEST Arabidopsis thaliana protein match is: unknown protein (TAIR:AT1G10530.1); Has 185 Blast hits to 185 proteins in 18 species: Archae - 0; Bacteria - 0; Metazoa - 0; Fungi - 3; P…	700.04	1.1	0.27	4.2	2.64e-05	0.000169	16.1433	2.55677	23.7833	3.00972	658	403	476	1066	726	711	21.18	12.86	14.39	29.63	22.1	19.62
HF07462	AT1G69840.7	SPFH/Band 7/PHB domain-containing membrane-associated protein family	12404.4	1.1	0.14	8.22	1.97e-16	1.22e-14	220.497	7.8962	333.463	18.4557	8417	9059	9552	15133	15495	13822	204.81	226.76	229.92	338.92	362.35	299.12
HF07786	AT1G68430.1	unknown protein; FUNCTIONS IN: molecular_function unknown; INVOLVED IN: biological_process unknown; LOCATED IN: chloroplast; EXPRESSED IN: 21 plant structures; EXPRESSED DURING: 13 growth stages; BEST Arabidopsis thaliana protein match is: unknown protein (TAIR:AT1G66890.1); Has 35 Blast hits to 35 proteins in 6 species: Archae - 0; Bacteria - 0; Metazoa - 0; Fungi - 0; Plants - 35; Viruses - 0; …	426.22	1.1	0.23	4.77	1.83e-06	1.6e-05	13.64	2.16516	19.5567	0.918138	400	235	308	504	466	554	17.68	10.27	12.97	17.95	19.59	21.13
HF08392	AT5G41210.1	glutathione S-transferase THETA 1	2835.44	1.1	0.13	8.43	3.57e-17	2.53e-15	56.63	3.26051	82.9033	2.37158	1938	1991	2337	3211	3393	3520	52.05	54.9	62.94	78.19	85.72	84.8
HF08397	AT1G63460.1	glutathione peroxidase 8	6712.12	1.1	0.11	9.71	2.69e-22	4.28e-20	190.543	2.15463	283.997	10.2797	4904	4781	5103	8279	7938	7749	188.68	188.11	194.84	292.64	295.83	263.52
HF08567	AT5G53300.4	ubiquitin-conjugating enzyme 10	11982.5	1.1	0.11	9.96	2.36e-23	4.45e-21	383.827	4.88879	575.583	20.3252	9009	8426	9124	13402	14339	14975	388.31	374.06	389.11	536.88	605.7	584.17
HF08591	AT1G01420.1	UDP-glucosyl transferase 72B3	522.9	1.1	0.21	5.3	1.19e-07	1.37e-06	13.7833	0.485295	21.13	2.76339	384	357	422	492	594	784	13.57	13.07	14.71	16.28	21.26	25.85
HF08739	AT1G64720.1	Polyketide cyclase/dehydrase and lipid transport superfamily protein	2548.04	1.1	0.21	5.42	6.08e-08	7.47e-07	30.1733	1.99279	44.5233	5.55133	1657	1852	2118	2350	3456	3280	26.57	30.5	33.45	34.07	52.99	46.51
HF09042	AT1G67785.1	unknown protein; Has 30 Blast hits to 30 proteins in 12 species: Archae - 0; Bacteria - 0; Metazoa - 0; Fungi - 0; Plants - 30; Viruses - 0; Other Eukaryotes - 0 (source: NCBI BLink).	1350.64	1.1	0.15	7.83	4.82e-15	2.31e-13	44.6333	2.23838	66.7133	3.2948	1056	958	920	1534	1697	1619	48.58	44.49	40.83	63.25	73.3	63.59
HF09169	AT5G62575.1	unknown protein; FUNCTIONS IN: molecular_function unknown; INVOLVED IN: biological_process unknown; LOCATED IN: mitochondrion; EXPRESSED IN: 25 plant structures; EXPRESSED DURING: 15 growth stages; BEST Arabidopsis thaliana protein match is: unknown protein (TAIR:AT3G47833.1); Has 30201 Blast hits to 17322 proteins in 780 species: Archae - 12; Bacteria - 1396; Metazoa - 17338; Fungi - 3422; Plant…	2462.44	1.1	0.14	8.09	5.82e-16	3.35e-14	105.473	3.23158	154.05	8.89121	1710	1800	1976	3217	2619	2932	99.31	106.87	110.24	170.32	139.7	152.13
HF09226	AT5G62720.1	Integral membrane HPP family protein	502.72	1.1	0.31	3.59	0.000324	0.00151	10.5233	0.300684	15.3133	3.87543	382	348	369	428	870	484	11.12	10.16	10.29	10.92	23.04	11.98
HF09876	AT1G43800.1	Plant stearoyl-acyl-carrier-protein desaturase family protein	5658.76	1.1	0.34	3.3	0.000973	0.00391	84.0467	15.8903	122.8	26.3652	5660	2890	3944	7649	3790	9023	114.07	60.01	78.06	137.68	71.55	159.17
HF09909	AT1G21450.1	SCARECROW-like 1	430.18	1.1	0.22	5.1	3.39e-07	3.47e-06	4.01	0.247588	5.87333	0.773355	335	273	331	645	443	456	4.38	3.54	4.11	7.42	5.11	5.09
HF10167	AT1G31812.1	acyl-CoA-binding protein 6	119238	1.1	0.17	6.26	3.92e-10	7.7e-09	5372.03	299.962	7671.64	605.291	99068	85023	84949	158035	139266	122888	5957.32	5193.42	4965.34	8549.84	7954.13	6510.94
HF10320	AT4G00330.1	calmodulin-binding receptor-like cytoplasmic kinase 2	453	1.1	0.3	3.74	0.000183	0.000918	4.55333	0.352578	6.89333	1.53736	378	279	330	783	442	399	5.18	3.96	4.52	9.91	5.9	4.87
HF10829	AT4G13010.1	Oxidoreductase. zinc-binding dehydrogenase family protein	6669.16	1.1	0.24	4.6	4.29e-06	3.38e-05	23.76	2.44743	34.7967	4.96601	3983	4980	5887	5722	8856	9157	19.12	24.73	27.43	24.9	40.47	39.02
HF10917	AT2G33150.1	peroxisomal 3-ketoacyl-CoA thiolase 3	5168.89	1.1	0.26	4.38	1.21e-05	8.52e-05	16.4467	1.66229	24.5333	4.1407	4578	3264	3526	8269	5245	4942	19.75	14.47	15.12	32.67	21.8	19.13
HF11346	AT1G79160.1	unknown protein; BEST Arabidopsis thaliana protein match is: unknown protein (TAIR:AT1G16500.1); Has 104 Blast hits to 102 proteins in 13 species: Archae - 0; Bacteria - 0; Metazoa - 0; Fungi - 0; Plants - 104; Viruses - 0; Other Eukaryotes - 0 (source: NCBI BLink).	1420.21	1.1	0.18	6.54	6.28e-11	1.46e-09	30.3133	3.21456	45.6367	0.666942	1223	955	903	1739	1685	1682	36.64	28.14	26.16	45.46	46.87	44.58
HF11536	AT1G31170.2	sulfiredoxin	352.69	1.1	0.27	4.13	3.68e-05	0.000226	10.5967	1.61227	15.3067	1.93834	188	290	303	337	491	426	7.38	12.4	12.01	11.88	18.59	15.45
HF11538	AT5G17760.1	P-loop containing nucleoside triphosphate hydrolases superfamily protein	1252.88	1.1	0.39	2.68	0.00744	0.0222	10.8267	1.592	15.5267	5.08532	1252	731	858	2462	1003	945	13.96	8.77	9.75	25.67	11.1	9.81
HF11827	NA	NA	633.54	1.1	0.21	5.33	1e-07	1.17e-06	11.33	0.635925	16.8133	1.83707	505	395	502	615	849	792	12.11	10.07	11.81	13.42	19.73	17.29
HF12356	AT4G16450.2	unknown protein; FUNCTIONS IN: molecular_function unknown; INVOLVED IN: photorespiration; LOCATED IN: mitochondrion. mitochondrial membrane. mitochondrial respiratory chain complex I. respiratory chain complex I; EXPRESSED IN: 25 plant structures; EXPRESSED DURING: 15 growth stages.	2985.09	1.1	0.14	8.39	4.94e-17	3.4e-15	133.94	1.9431	201.267	12.5478	2116	2189	2201	3992	3320	3407	130.54	137.27	134.01	225.79	193.62	184.39
HF12689	AT5G11260.1	Basic-leucine zipper (bZIP) transcription factor family protein	1448.46	1.1	0.2	5.47	4.47e-08	5.68e-07	51.5667	3.71334	76.7433	8.32454	913	1118	1220	1427	1924	1772	44.14	55.27	55.29	63.64	92.19	74.4
HF12786	AT4G31130.1	Protein of unknown function (DUF1218)	12999.7	1.1	0.12	9.29	1.51e-20	1.93e-18	328.68	8.60641	472.623	12.4643	10178	9141	9843	15048	15567	15420	344.91	315.6	325.53	460.43	497.55	459.89
HF12868	AT5G24810.1	ABC1 family protein	1283.27	1.1	0.2	5.35	8.69e-08	1.03e-06	7.83667	0.677602	11.1767	1.13152	922	844	1136	1746	1170	1639	7.38	6.96	9.17	12.64	8.95	11.94
HF13242	AT5G11970.1	Protein of unknown function (DUF3511)	1412.51	1.1	0.12	9.22	2.97e-20	3.57e-18	19.3233	0.827171	29.2733	0.655905	970	1073	1055	1720	1645	1693	18.15	20.92	18.9	30.11	29.73	27.98
HF13474	AT5G42760.1	Leucine carboxyl methyltransferase	820.26	1.1	0.37	3.07	0.00216	0.00777	11.59	2.20502	18.3533	4.9329	814	482	483	1506	820	612	16	9.4	9.37	27.81	16.06	11.19
HF13519	AT1G75390.1	basic leucine-zipper 44	7337.25	1.1	0.18	6.4	1.55e-10	3.32e-09	196.6	5.53523	293.49	31.8697	4874	5268	5855	7151	9733	9442	185.6	201.02	203.18	232.44	339.88	308.15
HF13552	AT4G24160.1	alpha/beta-Hydrolases superfamily protein	1828.74	1.1	0.13	8.67	4.46e-18	3.66e-16	24.2433	1.27246	36.2167	0.792303	1216	1370	1438	2296	2036	2214	21.71	25.3	25.72	37.8	35.48	35.37
HF13659	NA	NA	3369.89	1.1	0.12	9.08	1.1e-19	1.2e-17	173.313	2.18452	248.563	6.69895	2583	2463	2551	4194	3847	3867	177.37	172.69	169.88	260.8	247.17	237.72
HF13767	AT1G50450.1	Saccharopine dehydrogenase	658.46	1.1	0.17	6.68	2.46e-11	6.17e-10	8.31333	0.764206	12.5	0.635295	472	407	557	764	721	888	8.2	7.05	9.69	12.12	11.64	13.74
HF13800	AT5G04590.1	sulfite reductase	3181.15	1.1	0.2	5.27	1.36e-07	1.53e-06	25.85	3.07706	36.7933	2.13043	2978	2095	2117	3728	3963	3507	32	22.97	22.58	36.78	40.49	33.11
HF14812	AT4G00585.1	unknown protein; Has 47 Blast hits to 47 proteins in 22 species: Archae - 0; Bacteria - 0; Metazoa - 3; Fungi - 7; Plants - 33; Viruses - 0; Other Eukaryotes - 4 (source: NCBI BLink).	4728.2	1.1	0.12	8.8	1.36e-18	1.23e-16	231.017	10.931	341.143	9.20334	3247	3578	3738	5646	5625	5504	209.28	243.91	239.86	343.75	355.62	324.06
HF14921	AT4G11610.1	C2 calcium/lipid-binding plant phosphoribosyltransferase family protein	1066.72	1.1	0.38	2.82	0.00479	0.0153	7.82	0.958454	10.9633	3.59618	998	740	673	2053	926	775	9.72	7.09	6.65	18.09	8.24	6.56
HF15008	AT4G16370.1	oligopeptide transporter	1374.77	1.1	0.18	6.34	2.29e-10	4.73e-09	12.3233	1.06296	18.37	1.25204	876	989	1171	1413	1653	1852	10.52	12.25	14.2	15.89	19.31	19.91
HF15016	AT4G16380.1	Heavy metal transport/detoxification superfamily protein	769.43	1.1	0.21	5.21	1.84e-07	2.01e-06	22.5767	0.999405	35.4267	5.85334	540	558	612	1140	832	762	21.37	21.8	24.56	46.76	32.3	27.22
HF15339	AT2G45990.2	unknown protein; FUNCTIONS IN: molecular_function unknown; INVOLVED IN: biological_process unknown; LOCATED IN: chloroplast; EXPRESSED IN: 22 plant structures; EXPRESSED DURING: 13 growth stages; Has 312 Blast hits to 312 proteins in 90 species: Archae - 0; Bacteria - 131; Metazoa - 0; Fungi - 0; Plants - 67; Viruses - 0; Other Eukaryotes - 114 (source: NCBI BLink).	841.49	1.1	0.16	7.15	8.7e-13	2.86e-11	17.0733	0.703428	25.4667	1.33362	649	592	614	1121	947	936	18.48	16.35	16.39	27.89	25.22	23.29
HF15618	AT1G64230.2	ubiquitin-conjugating enzyme 28	15893.8	1.1	0.13	8.48	2.24e-17	1.63e-15	409.323	17.0199	595.68	24.605	10961	11637	12679	19695	18908	17933	380.39	408.26	439.32	620.32	620.25	546.47
HF15796	AT4G02080.1	secretion-associated RAS super family 2	1729.15	1.1	0.15	7.01	2.35e-12	7.07e-11	48.9067	2.43751	70.0933	3.61437	1409	1234	1245	2249	1963	1901	53.69	47.33	45.7	76.32	70.16	63.8
HF15941	AT5G27320.1	alpha/beta-Hydrolases superfamily protein	1036.55	1.1	0.35	3.05	0.00231	0.00823	15.3867	2.95139	21.34	5.08179	1071	650	618	1835	911	912	21.26	12.96	11.94	31.47	16.99	15.56
HF16175	AT4G28025.1	unknown protein; FUNCTIONS IN: molecular_function unknown; INVOLVED IN: biological_process unknown; LOCATED IN: chloroplast thylakoid membrane; EXPRESSED IN: 23 plant structures; EXPRESSED DURING: 13 growth stages; Has 30201 Blast hits to 17322 proteins in 780 species: Archae - 12; Bacteria - 1396; Metazoa - 17338; Fungi - 3422; Plants - 5037; Viruses - 0; Other Eukaryotes - 2996 (source: NCBI BL…	442.75	1.1	0.25	4.25	2.13e-05	0.00014	14.2767	0.731991	20.45	3.86759	368	307	329	691	433	436	15.66	13.17	14	28.18	16.83	16.34
HF16243	AT3G59840.1	unknown protein; FUNCTIONS IN: molecular_function unknown; INVOLVED IN: biological_process unknown; LOCATED IN: chloroplast. chloroplast envelope; EXPRESSED IN: 23 plant structures; EXPRESSED DURING: 13 growth stages; Has 72 Blast hits to 72 proteins in 12 species: Archae - 0; Bacteria - 0; Metazoa - 0; Fungi - 0; Plants - 72; Viruses - 0; Other Eukaryotes - 0 (source: NCBI BLink).	876.04	1.1	0.25	4.3	1.74e-05	0.000117	40.48	4.15789	58.1833	8.35781	525	728	721	739	1151	1210	32.27	45.73	43.44	41.48	67.09	65.98
HF16367	AT5G50460.1	secE/sec61-gamma protein transport protein	9333.09	1.1	0.14	8.4	4.34e-17	3e-15	422.24	12.0947	634.16	31.5581	7141	6552	6615	11997	11064	10427	445.39	416.74	404.59	674.12	656.49	571.87
HF16709	AT1G52340.1	NAD(P)-binding Rossmann-fold superfamily protein	1370.25	1.1	0.17	6.42	1.34e-10	2.9e-09	27.1233	2.42872	38.5233	0.537194	871	992	1230	1642	1528	1680	23.06	26.85	31.46	38.21	37.79	39.57
HF16876	AT3G52105.1	unknown protein; FUNCTIONS IN: molecular_function unknown; INVOLVED IN: biological_process unknown; LOCATED IN: endomembrane system; Has 35333 Blast hits to 34131 proteins in 2444 species: Archae - 798; Bacteria - 22429; Metazoa - 974; Fungi - 991; Plants - 531; Viruses - 0; Other Eukaryotes - 9610 (source: NCBI BLink).	873.18	1.1	0.24	4.4	1.08e-05	7.72e-05	27.76	3.69156	39.74	4.03584	493	729	759	850	1190	1029	20.41	30.83	32.04	33.19	47.1	38.93
HF16981	AT2G02510.1	NADH dehydrogenase (ubiquinone)s	5170.09	1.1	0.11	10.06	8.04e-24	1.66e-21	138.44	1.8684	204.443	4.72263	3910	3762	3846	6317	5990	6067	140.11	140.5	134.71	208.05	210.2	195.08
HF17301	AT1G57765.2	unknown protein; FUNCTIONS IN: molecular_function unknown; INVOLVED IN: biological_process unknown; LOCATED IN: endomembrane system; BEST Arabidopsis thaliana protein match is: unknown protein (TAIR:AT1G09645.1).	519	1.1	0.27	3.98	7.02e-05	0.000398	21.5367	1.83114	32.1033	5.16862	455	334	376	839	484	516	25.12	19.09	20.4	42.44	26.84	27.03
HF17588	AT1G34580.1	Major facilitator superfamily protein	407.04	1.1	0.29	3.91	9.12e-05	0.000501	4.30333	0.937414	6.32667	0.476807	206	271	421	507	393	564	2.84	4.02	6.05	6.37	5.48	7.13
HF18033	AT1G28380.1	MAC/Perforin domain-containing protein	924.55	1.1	0.39	2.94	0.0033	0.0112	8.53	1.54088	13.0433	4.17833	921	529	566	1799	749	769	11.61	6.9	7.08	21.4	8.87	8.86
HF18174	AT4G18930.1	RNA ligase/cyclic nucleotide phosphodiesterase family protein	2698.18	1.1	0.16	7.11	1.18e-12	3.77e-11	86.4833	5.04538	124.26	5.0475	2252	1745	1968	3377	3155	3086	95.99	78.8	84.66	129.03	129.58	114.17
HF18392	AT2G24230.1	Leucine-rich repeat protein kinase family protein	35084.7	1.1	0.11	9.94	2.89e-23	5.42e-21	81.7667	1.3959	119.683	3.18229	26622	24431	25660	44077	40553	41148	84.43	79.71	81.16	124.89	120.25	113.91
HF18738	AT1G65980.1	thioredoxin-dependent peroxidase 1	19724.8	1.1	0.12	9.79	1.28e-22	2.11e-20	296.773	11.7797	438.777	4.0497	14987	13034	15160	24187	22343	24240	309.5	273.24	307.58	445.99	431.98	438.36
HF19493	AT3G04310.1	unknown protein; Has 44 Blast hits to 44 proteins in 12 species: Archae - 0; Bacteria - 0; Metazoa - 0; Fungi - 0; Plants - 44; Viruses - 0; Other Eukaryotes - 0 (source: NCBI BLink).	417.55	1.1	0.22	5.22	1.81e-07	1.98e-06	10.07	0.640104	15.5733	2.09033	285	312	308	429	606	460	9.05	11.25	9.91	12.93	19.7	14.09
HF19541	AT1G04690.1	potassium channel beta subunit 1	8815.6	1.1	0.11	9.76	1.62e-22	2.63e-20	145.667	4.57315	211.513	1.53642	6240	6337	7134	10677	10044	10587	139.37	143.07	154.56	213.96	211.9	208.68
HF20157	AT3G11780.1	MD-2-related lipid recognition domain-containing protein / ML domain-containing protein	16071.4	1.1	0.13	8.07	7.13e-16	4.05e-14	509.23	27.7408	727.307	20.8251	11765	10849	13459	18596	19333	18984	498.09	467.73	561.87	705.83	768.95	707.14
HF20259	AT1G65870.1	Disease resistance-responsive (dirigent-like protein) family protein	885.53	1.1	0.17	6.17	7.04e-10	1.32e-08	26.7767	1.83112	37.4367	2.53263	656	594	761	902	1042	1183	26.35	23.84	30.14	32.76	38.09	41.46
HF20348	AT2G42210.2	Mitochondrial import inner membrane translocase subunit Tim17/Tim22/Tim23 family protein	4028.6	1.1	0.14	7.78	7.36e-15	3.42e-13	118.463	2.88048	167.943	7.51781	3233	2925	2986	5211	4429	4553	124.12	116.58	114.69	182.6	163.52	157.71
HF20946	NA	NA	1283.72	1.1	0.12	9.22	2.87e-20	3.49e-18	60.6933	1.69043	95.5233	1.80711	896	936	982	1592	1486	1520	57.35	61.93	62.8	98.65	95.53	92.39
HF20968	AT1G76100.1	plastocyanin 1	9671.59	1.1	0.18	6.01	1.84e-09	3.14e-08	296.82	26.5219	431.237	34.4185	6494	6482	8634	9705	11691	13018	266.88	273.87	349.71	362.98	457.64	473.09
HF21423	AT5G35550.1	Duplicated homeodomain-like superfamily protein	282.35	1.1	0.38	2.97	0.00296	0.0102	5.19333	0.604989	7.94667	2.15979	184	190	249	175	477	350	4.44	4.75	6.39	4.16	11.64	8.04
HF21601	AT1G47128.1	Granulin repeat cysteine protease family protein	8319.72	1.1	0.23	4.64	3.51e-06	2.83e-05	100.137	9.1978	143.567	20.9288	7121	5059	6412	12775	8448	8293	114.41	82.95	103.05	185.08	127.45	118.17
HF21930	NA	NA	569.89	1.1	0.27	4.06	4.95e-05	0.000292	16.1833	2.44473	23.0367	2.75295	303	445	528	515	689	825	11.53	17.21	19.81	17.85	24.03	27.23
HF22003	AT5G25450.1	Cytochrome bd ubiquinol oxidase. 14kDa subunit	8223.26	1.1	0.14	8.22	1.96e-16	1.22e-14	124.38	8.11992	189.497	3.93152	5279	6018	6668	9947	9824	9719	109.13	127.17	136.84	188.65	196.69	183.15
HF22028	AT5G11270.1	overexpressor of cationic peroxidase 3	1886.98	1.1	0.4	2.75	0.00598	0.0185	14.9967	3.57421	21.7933	4.88118	702	1598	1874	1240	2778	2714	7.92	17.66	19.41	12.14	27.88	25.36
HF22611	AT4G25000.1	alpha-amylase-like	3155.67	1.1	0.25	4.62	3.88e-06	3.09e-05	13.2267	1.74507	20.53	2.83894	2815	1811	2232	4885	3176	3286	16.51	10.56	12.61	26.19	18.09	17.31
HF23345	AT5G20885.1	RING/U-box superfamily protein	19563.6	1.1	0.13	8.81	1.26e-18	1.15e-16	561.663	23.2036	837.313	26.8188	13784	13504	15824	22700	23946	23209	539.32	537.61	608.06	810.76	890.95	810.23
HF23575	AT3G48890.1	membrane-associated progesterone binding protein 3	15825.2	1.1	0.16	7.09	1.3e-12	4.12e-11	371.633	17.5714	551.59	37.3463	12541	10558	11646	21509	17800	17277	403.02	342.25	369.63	619.74	543.99	491.04
HF24072	AT5G06060.1	NAD(P)-binding Rossmann-fold superfamily protein	2226.09	1.1	0.16	6.82	9.04e-12	2.44e-10	39.48	2.05183	57.14	3.30374	1827	1539	1599	2893	2592	2410	43.58	37.58	37.28	62.29	58.15	50.98
HF24549	AT1G73660.1	protein tyrosine kinase family protein	1997.1	1.1	0.18	6.09	1.11e-09	1.99e-08	6.66	0.593492	9.70667	0.506041	1704	1247	1535	2400	2451	2206	7.64	5.59	6.75	9.87	10.49	8.76
HF24584	AT1G15080.1	lipid phosphate phosphatase 2	564.06	1.1	0.26	4.23	2.34e-05	0.000152	7.48	0.890169	10.98	1.51163	509	365	382	856	611	533	9.26	6.56	6.62	13.67	10.83	8.44
HF24625	NA	NA	1239.71	1.1	0.41	2.67	0.00748	0.0223	39.52	6.48903	56.63	19.9779	1209	708	821	2527	1049	834	52.37	31.52	34.67	95.87	43.53	30.49
HF25043	AT3G52300.1	ATP synthase D chain. mitochondrial	6601.82	1.1	0.11	9.97	2.06e-23	3.93e-21	182.693	5.4894	265.01	3.39554	5182	4729	4805	7849	7629	7990	193.46	179.17	175.45	262.62	271.71	260.7
HF25809	AT4G25570.1	Cytochrome b561/ferric reductase transmembrane protein family	3078.75	1.1	0.16	7.31	2.61e-13	9.37e-12	70.5833	4.38393	105.343	4.43673	2498	2016	2160	4085	3484	3509	79.04	64.35	68.36	113.52	104.24	98.27
HF26660	AT5G18670.1	beta-amylase 3	3461.56	1.1	0.33	3.37	0.000765	0.00319	36.0533	6.34267	52.0933	11.7126	3447	1948	2269	5850	3632	2806	48.6	28.16	31.4	74.2	47.75	34.33
HF27247	AT4G37830.1	cytochrome c oxidase-related	7783.83	1.1	0.15	7.1	1.21e-12	3.86e-11	377.413	20.2306	550.28	33.9865	6356	5323	5646	10422	8541	8713	417.87	356.66	357.71	616	532.45	502.39
HF27674	AT3G51000.1	alpha/beta-Hydrolases superfamily protein	1902.13	1.1	0.27	4.17	3.01e-05	0.000189	16.1433	3.05811	24.4167	2.42649	1922	1146	1102	2747	1950	2116	22.23	13.62	12.58	29.26	22.26	21.73
HF27772	AT2G37975.1	Yos1-like protein	161.94	1.1	0.25	4.29	1.79e-05	0.00012	7.07333	0.349968	9.66333	0.910427	137	122	105	225	180	167	7.7	7.03	6.49	11.42	9.2	8.37
HF27827	AT2G37920.1	copper ion transmembrane transporters	276.46	1.1	0.28	3.79	0.000148	0.000764	4.33	0.655922	6.14333	0.833653	154	198	273	253	359	365	3.32	4.11	5.56	4.51	7.25	6.67
HF28277	AT3G52420.1	outer envelope membrane protein 7	988.39	1.1	0.2	5.18	2.27e-07	2.42e-06	51.8933	3.43648	74.2033	7.72784	705	838	695	908	1249	1331	50.3	58.48	46.9	58.76	82.46	81.39
HF28345	AT3G62990.1	unknown protein; FUNCTIONS IN: molecular_function unknown; INVOLVED IN: biological_process unknown; LOCATED IN: endomembrane system; BEST Arabidopsis thaliana protein match is: unknown protein (TAIR:AT2G47950.1); Has 22 Blast hits to 22 proteins in 5 species: Archae - 0; Bacteria - 0; Metazoa - 0; Fungi - 0; Plants - 22; Viruses - 0; Other Eukaryotes - 0 (source: NCBI BLink).	456.13	1.1	0.34	3.15	0.00165	0.00616	14.15	3.6478	19.7933	2.5614	516	269	238	657	514	439	21.36	11.51	9.58	24.46	19.29	15.63
HF28440	AT1G02816.1	Protein of unknown function. DUF538	2256.8	1.1	0.15	7.39	1.49e-13	5.56e-12	72.1633	0.778039	106.603	6.54147	1699	1600	1715	2728	2841	2440	72.86	70.61	73.02	107.28	117.58	94.95
HF28954	AT1G54070.1	Dormancy/auxin associated family protein	966.12	1.1	0.19	5.88	4.08e-09	6.51e-08	29.9333	0.654684	46.7967	5.29206	715	659	730	1425	1026	1018	30.8	28.65	30.35	57.21	43.23	39.95
HF30196	AT4G30810.1	serine carboxypeptidase-like 29	12695.9	1.1	0.14	7.9	2.76e-15	1.36e-13	56.9033	3.9488	82.1533	2.10932	8906	8563	10949	14591	14427	16108	53.06	52.85	64.8	78.73	81.73	86
HF30279	AT4G02040.1	unknown protein; FUNCTIONS IN: molecular_function unknown; INVOLVED IN: biological_process unknown; LOCATED IN: chloroplast; Has 30 Blast hits to 30 proteins in 6 species: Archae - 0; Bacteria - 0; Metazoa - 0; Fungi - 0; Plants - 30; Viruses - 0; Other Eukaryotes - 0 (source: NCBI BLink).	246.62	1.1	0.19	5.59	2.23e-08	3.04e-07	6.00667	0.282213	8.52333	0.418343	198	178	174	329	270	277	6.54	5.9	5.58	9.36	8.11	8.1
HF31001	AT4G35000.1	ascorbate peroxidase 3	2669.18	1.1	0.19	6.04	1.55e-09	2.69e-08	22.9233	1.64298	34.3667	2.90244	1661	1974	2245	2655	3385	3505	19.83	23.51	25.43	28.59	37.75	36.76
HF31167	AT5G66760.1	succinate dehydrogenase 1-1	9460.36	1.1	0.14	7.95	1.88e-15	9.69e-14	80.8233	4.99216	118.68	1.48462	7066	5966	7789	11305	11098	11437	82.15	71.59	88.73	118.47	121.35	116.22
HF31200	AT4G36750.1	Quinone reductase family protein	1309.01	1.1	0.23	4.92	8.69e-07	8.15e-06	23.4133	2.55861	34.6933	4.29458	1172	798	901	1927	1362	1397	28.44	20.07	21.73	43.12	31.92	29.04
HF31530	AT5G65730.1	xyloglucan endotransglucosylase/hydrolase 6	15922.3	1.1	0.36	3.12	0.00183	0.00675	283.47	41.3603	419.693	107.658	8597	11901	14699	9371	22205	25427	207.31	293.59	349.51	205.34	509.25	544.49
HF31884	AT1G49170.1	Protein of unknown function (DUF167)	166.75	1.1	0.23	4.84	1.29e-06	1.16e-05	6.77667	0.223333	10.0533	1.15877	127	120	119	240	174	183	7.14	6.82	6.37	12.37	8.95	8.84
HF31958	AT1G76890.2	Duplicated homeodomain-like superfamily protein	3192.61	1.1	0.14	7.8	6.01e-15	2.83e-13	32.4267	1.4359	46.8233	1.8344	2450	2135	2569	3587	3926	3797	33.35	29.61	34.32	44.21	50.36	45.9
HF31979	AT1G02305.1	Cysteine proteinases superfamily protein	14247	1.1	0.14	7.76	8.81e-15	4.04e-13	188.6	10.8925	271.543	10.9041	10583	9531	11761	18083	16338	16110	188.87	169.6	207.33	288.69	274.64	251.3
HF32027	NA	NA	128.15	1.1	0.46	2.49	0.0127	0.0349	4.73	0.287112	7.25	2.97588	82	89	109	270	92	98	4.17	4.9	5.12	13.2	4.15	4.4
HF32195	AT5G47570.1	unknown protein; Has 30201 Blast hits to 17322 proteins in 780 species: Archae - 12; Bacteria - 1396; Metazoa - 17338; Fungi - 3422; Plants - 5037; Viruses - 0; Other Eukaryotes - 2996 (source: NCBI BLink).	5783.87	1.1	0.11	10.21	1.86e-24	4.23e-22	229.233	6.15899	344.15	3.31339	4416	3914	4284	6962	6750	7060	238.71	217.68	231.31	345.65	348.99	337.81
HF32342	AT1G06040.1	B-box zinc finger family protein	13769.7	1.1	0.36	2.93	0.00339	0.0114	297.46	84.4793	426.777	76.1435	16215	7602	7138	21307	15588	11561	465.84	225.37	201.17	555.94	432.06	292.33
HF32410	AT1G06290.1	acyl-CoA oxidase 3	1135.24	1.1	0.15	7.09	1.34e-12	4.22e-11	9.19667	0.684747	13.68	0.0929157	742	799	986	1331	1307	1405	8.16	8.94	10.49	13.63	13.55	13.86
HF32495	AT5G48930.1	hydroxycinnamoyl-CoA shikimate/quinate hydroxycinnamoyl transferase	2930.12	1.1	0.22	5.29	1.23e-07	1.41e-06	26.7867	3.26748	40.17	3.61268	2216	2485	1669	2912	3730	3886	27.77	31.89	20.7	32.99	44.46	43.06
HF32617	AT3G15810.1	Protein of unknown function (DUF567)	2696.23	1.1	0.19	5.74	9.48e-09	1.4e-07	68.6067	4.54198	98.3267	9.56575	2270	1791	1991	3834	2728	2998	77.21	61.78	66.83	117.41	87.61	89.96
HF32776	AT1G15270.1	Translation machinery associated TMA7	8888.66	1.1	0.11	9.26	2.14e-20	2.65e-18	492.833	12.9044	708.457	21.8621	6783	6757	6575	11036	10094	10222	502.28	508.91	467.31	745.78	709.52	670.07
HF32895	AT2G38130.2	Acyl-CoA N-acyltransferases (NAT) superfamily protein	871.65	1.1	0.26	4.47	7.65e-06	5.66e-05	20.4367	3.02941	30.6833	4.07536	803	518	569	1310	949	872	26.48	17.04	17.79	38.56	28.56	24.93
HF33118	AT1G10630.1	ADP-ribosylation factor A1F	10055.6	1.1	0.14	8	1.2e-15	6.37e-14	255.867	5.67693	378.25	21.6205	7716	7032	7389	12935	11931	11014	267.18	249.38	251.04	405.04	394.25	335.46
HF33140	AT1G23740.1	Oxidoreductase. zinc-binding dehydrogenase family protein	4873.84	1.1	0.23	4.91	9.13e-07	8.51e-06	79.8167	7.83832	120.23	16.7253	2854	3583	4180	4312	6566	6635	64.77	83.53	91.15	87.15	141.07	132.47
HF33174	AT5G40150.1	Peroxidase superfamily protein	21113.4	1.1	0.38	2.88	0.00401	0.0132	98.2933	7.62208	142.85	49.1398	18170	13849	15293	42638	16329	15808	113.08	87.69	94.11	240.94	99.09	88.52
HF33395	AT5G39210.1	chlororespiratory reduction 7	168.55	1.1	0.25	4.42	9.85e-06	7.12e-05	5.20667	0.536449	7.99333	0.952231	98	137	139	172	189	242	4.14	5.64	5.84	6.59	7.58	9.81
HF33784	AT2G04570.1	GDSL-like Lipase/Acylhydrolase superfamily protein	159528	1.1	0.12	8.88	6.49e-19	6.33e-17	2503.25	86.7848	3528.55	171.102	114597	116720	130586	174641	178999	210123	2368.73	2475.52	2665.5	3245.45	3503.61	3836.59
HF33931	AT1G61520.3	photosystem I light harvesting complex gene 3	9119.11	1.1	0.45	2.44	0.0146	0.039	188.067	34.2513	273.62	88.6965	4281	7767	8235	3860	14044	14575	119.58	221.03	223.59	96.38	368.62	355.86
HF34217	AT5G59613.2	unknown protein; FUNCTIONS IN: molecular_function unknown; INVOLVED IN: biological_process unknown; LOCATED IN: mitochondrial respiratory chain complex III; BEST Arabidopsis thaliana protein match is: unknown protein (TAIR:AT3G46430.1).	4677.53	1.1	0.19	5.86	4.68e-09	7.39e-08	226.89	18.823	335.267	29.3613	3880	3356	2941	6439	5474	4848	257.74	230.15	192.78	381.8	343.02	280.98
HF34374	AT1G52800.1	2-oxoglutarate (2OG) and Fe(II)-dependent oxygenase superfamily protein	4953.3	1.1	0.3	3.65	0.000262	0.00125	84.6167	18.4719	124.133	17.7544	5254	2728	2993	7497	4382	5831	121.53	64.86	67.46	156.63	95.49	120.28
HF34723	AT1G15120.2	Ubiquinol-cytochrome C reductase hinge protein	1882.57	1.1	0.17	6.17	6.95e-10	1.3e-08	43.3667	1.46518	61.5167	5.56492	1461	1442	1362	2545	2150	1928	44.58	45.07	40.45	70.79	62.21	51.55
HF34835	AT5G17870.1	plastid-specific 50S ribosomal protein 6	1954.81	1.1	0.14	8.03	9.74e-16	5.32e-14	87.4467	4.94611	129.607	2.794	1590	1334	1367	2375	2305	2313	97.04	84.74	80.56	130.84	133.71	124.27
HF36356	AT5G04820.1	ovate family protein 13	530.84	1.1	0.19	5.84	5.13e-09	8e-08	9.77	0.95296	14.3033	0.701839	343	353	472	568	653	679	8.69	8.95	11.67	12.97	14.59	15.35
HF36600	AT2G30942.1	Protein of unknown function (DUF3317)	471.72	1.1	0.18	6.32	2.54e-10	5.2e-09	22.6333	0.942432	32.6633	0.986278	380	310	353	598	562	520	24.42	21.22	22.26	33.48	33.81	30.7
HF36788	AT1G68040.1	S-adenosyl-L-methionine-dependent methyltransferases superfamily protein	1819.01	1.1	0.31	3.65	0.000267	0.00127	27.2633	5.49843	41.1767	7.33771	1842	1046	1070	2980	1809	1737	38.26	21.71	21.82	55.7	35.74	32.09
HF36893	AT5G16550.1	unknown protein; Has 30201 Blast hits to 17322 proteins in 780 species: Archae - 12; Bacteria - 1396; Metazoa - 17338; Fungi - 3422; Plants - 5037; Viruses - 0; Other Eukaryotes - 2996 (source: NCBI BLink).	1754.16	1.1	0.22	4.93	8.42e-07	7.93e-06	35.7933	4.33013	52.9367	5.76575	1116	1186	1646	1662	2093	2474	29.62	33.62	44.14	41.99	55.27	61.55
HF36997	AT3G02720.1	Class I glutamine amidotransferase-like superfamily protein	11057.4	1.1	0.18	6.17	6.84e-10	1.28e-08	70.4233	6.85294	103.117	7.50869	6811	8005	9727	11541	12879	15079	58.75	70.04	82.48	89.56	104.3	115.49
HF37260	AT2G23910.1	NAD(P)-binding Rossmann-fold superfamily protein	10724	1.1	0.2	5.3	1.14e-07	1.32e-06	204.493	19.1924	289.843	29.3091	7070	7437	9762	10142	13579	14163	178.92	192.49	242.07	231.42	323.19	314.92
HF37305	AT2G38740.1	Haloacid dehalogenase-like hydrolase (HAD) superfamily protein	3166.16	1.1	0.18	6.05	1.43e-09	2.5e-08	58.22	4.3635	85.3733	5.93747	2665	2216	2092	4264	3693	3330	66.22	57.24	51.2	95.4	85.87	74.85
HF37664	AT5G23960.2	terpene synthase 21	866.84	1.1	0.28	3.86	0.000116	0.000616	6.83	1.29418	9.83333	0.727698	748	388	804	919	979	1190	7.94	4.25	8.3	8.49	10.02	10.99
HF38469	AT1G08550.2	non-photochemical quenching 1	511.53	1.1	0.17	6.23	4.56e-10	8.83e-09	5.98	0.25865	8.31	0.614356	369	347	438	606	517	694	5.8	5.65	6.49	8.57	7.14	9.22
HF38797	AT5G14910.1	Heavy metal transport/detoxification superfamily protein	1078.18	1.1	0.17	6.35	2.13e-10	4.45e-09	14.62	1.38356	21.3667	0.40354	938	672	791	1223	1239	1377	17.25	12.56	14.05	20.78	21.18	22.14
HF38958	AT3G46610.1	Pentatricopeptide repeat (PPR-like) superfamily protein	543.22	1.1	0.2	5.65	1.64e-08	2.29e-07	4.00333	0.417027	6.08	0.173877	385	324	489	643	659	638	3.85	3.37	4.79	6.01	6.41	5.82
HF38962	AT5G40650.1	succinate dehydrogenase 2-2	4451.37	1.1	0.13	8.14	4.08e-16	2.43e-14	89.26	2.43562	127.213	6.40033	3407	3126	3537	4826	5463	5414	91.6	84.39	91.79	116.2	138.37	127.07
HF39490	AT1G71950.1	Proteinase inhibitor. propeptide	2708.01	1.1	0.23	4.75	2.03e-06	1.75e-05	107.19	13.47	153.31	14.1626	2528	1729	1823	3477	3406	2662	134.13	93.67	93.77	164.83	169.96	125.14
HF39983	AT2G30490.1	cinnamate-4-hydroxylase	84617.5	1.1	0.19	5.98	2.19e-09	3.67e-08	492.863	34.4892	722.697	72.4218	64286	52894	70013	81702	103263	117593	507.05	427.31	544.23	580.76	768.66	818.67
HF40156	AT1G07230.1	non-specific phospholipase C1	4305.75	1.1	0.25	4.38	1.18e-05	8.34e-05	25.4733	4.03123	37.14	3.02635	4029	2217	3357	6053	4350	4923	31.83	18	26.59	43.04	33.02	35.36
HF40184	AT5G01180.1	peptide transporter 5	5013.6	1.1	0.24	4.64	3.48e-06	2.81e-05	46.45	2.09867	67.8033	12.0757	3970	3338	3753	8113	4930	4849	50.19	42.93	46.23	91.87	57.52	54.02
HF40346	AT2G28780.1	unknown protein; INVOLVED IN: biological_process unknown; LOCATED IN: mitochondrion; EXPRESSED IN: inflorescence meristem. root. flower; EXPRESSED DURING: petal differentiation and expansion stage; CONTAINS InterPro DOMAIN/s: Protein of unknown function DUF939. bacterial (InterPro:IPR010343); BEST Arabidopsis thaliana protein match is: unknown protein (TAIR:AT3G09450.1); Has 671 Blast hits to 667…	6621.9	1.1	0.15	6.9	5.38e-12	1.51e-10	14.5867	0.54907	16.88	0.804757	5231	5189	4592	8377	7808	7104	14.42	15.61	13.73	18.21	17	15.43
HF40685	AT4G21105.1	cytochrome-c oxidases;electron carriers	2085.29	1.1	0.26	4.46	8.38e-06	6.16e-05	107.747	16.0807	162.6	21.2434	1093	1554	1886	1873	2634	3013	77.17	114.4	131.67	120.52	178.56	188.72
HF40973	AT5G10260.1	RAB GTPase homolog H1E	276.74	1.1	0.26	4.34	1.4e-05	9.72e-05	5.92333	0.713263	8.81667	0.947722	170	183	259	404	289	295	5.07	5.36	7.34	10.69	8.13	7.63
HF41026	AT1G78020.1	Protein of unknown function (DUF581)	461.58	1.1	0.35	3.13	0.00175	0.00648	12.49	2.70624	17.9567	3.37586	473	310	245	771	466	398	17.61	11.45	8.41	24.34	16.67	12.86
HF41672	AT5G42110.1	unknown protein; FUNCTIONS IN: molecular_function unknown; INVOLVED IN: biological_process unknown; LOCATED IN: endomembrane system; EXPRESSED IN: 11 plant structures; EXPRESSED DURING: 6 growth stages; Has 36 Blast hits to 36 proteins in 8 species: Archae - 0; Bacteria - 0; Metazoa - 0; Fungi - 0; Plants - 36; Viruses - 0; Other Eukaryotes - 0 (source: NCBI BLink).	266.21	1.1	0.38	2.99	0.00277	0.00964	11.9133	2.41248	17.6033	3.18259	112	211	263	209	311	439	7.23	13.25	15.26	12.4	17.03	23.38
HF41866	AT5G21090.1	Leucine-rich repeat (LRR) family protein	1793.61	1.1	0.13	8.33	7.82e-17	5.15e-15	73.6967	2.06705	106.423	4.03483	1374	1329	1360	1974	2191	2156	77.16	70.01	73.92	99.31	113.28	106.68
HF41867	AT3G43740.1	Leucine-rich repeat (LRR) family protein	3359.16	1.1	0.15	7.33	2.35e-13	8.51e-12	139.623	7.0356	202.557	8.57193	2801	2289	2459	3952	4077	3845	153.26	129.8	135.81	193.47	219.69	194.51
HF42198	AT1G68570.1	Major facilitator superfamily protein	1010.88	1.1	0.27	3.93	8.54e-05	0.000474	10.47	1.42634	14.5533	2.08123	962	731	581	862	1249	1473	13.03	10.28	8.1	10.5	15.76	17.4
HF42199	AT4G39670.1	Glycolipid transfer protein (GLTP) family protein	167.26	1.1	0.3	3.77	0.000164	0.000836	3.46	0.739932	5.31333	0.547733	160	87	121	238	169	192	4.81	2.26	3.31	6.39	4.6	4.95
HF42808	AT1G27330.1	Ribosome associated membrane protein RAMP4	2965.82	1.1	0.37	2.82	0.00475	0.0152	134.407	28.8165	191.643	43.6848	1300	2790	2652	1929	4104	4427	77.15	168.73	157.34	104.34	232.35	238.24
HF42811	AT1G27300.1	unknown protein; Has 54 Blast hits to 54 proteins in 19 species: Archae - 0; Bacteria - 0; Metazoa - 11; Fungi - 6; Plants - 34; Viruses - 0; Other Eukaryotes - 3 (source: NCBI BLink).	533.41	1.1	0.22	5.33	9.72e-08	1.14e-06	12.36	1.49072	18.79	1.10029	470	308	379	684	643	589	15.13	10.02	11.93	20.14	19.62	16.61
HF43101	AT1G24020.2	MLP-like protein 423	765.5	1.1	0.19	5.86	4.7e-09	7.4e-08	8.93333	0.513431	13.4333	1.36359	513	615	548	1066	878	793	8.3	9.95	8.55	15.74	13.54	11.02
HF43144	AT4G15920.1	Nodulin MtN3 family protein	191.97	1.1	0.38	2.79	0.00526	0.0166	3.38667	0.686934	5.29333	1.21321	93	153	190	139	220	323	2.05	3.78	4.33	3.15	5.38	7.35
HF43627	AT5G41700.5	ubiquitin conjugating enzyme 8	6524.41	1.1	0.14	7.65	2e-14	8.7e-13	163.167	11.2727	231.057	8.76221	4411	4760	5609	7231	7457	8371	144.88	160.89	183.73	214.95	233.13	245.09
HF43755	AT3G20820.1	Leucine-rich repeat (LRR) family protein	11831.5	1.1	0.33	3.24	0.00119	0.00465	180.8	25.886	256.343	58.7566	6840	8579	11454	7743	15451	18675	138.43	176.22	227.75	140.5	297.17	331.36
HF44034	AT2G15890.1	maternal effect embryo arrest 14	856.27	1.1	0.2	5.74	9.7e-09	1.42e-07	20.3133	1.35949	30.44	3.71123	670	531	664	1237	839	1008	22.27	17.7	20.97	37.52	24.97	28.83
HF44133	AT1G11755.1	Undecaprenyl pyrophosphate synthetase family protein	2925.35	1.1	0.31	3.5	0.000471	0.00208	51.89	7.66157	75.8067	15.8245	1627	2148	2753	2052	3934	4437	38.41	52.32	64.94	44.39	88.2	94.83
HF00482	AT1G17430.1	alpha/beta-Hydrolases superfamily protein	317.05	1.2	0.19	6.34	2.28e-10	4.71e-09	4.65	0.336204	7.61333	0.611265	199	218	250	369	416	369	4.04	4.71	5.2	6.84	8.82	7.18
HF00829	AT3G23820.1	UDP-D-glucuronate 4-epimerase 6	51030.1	1.2	0.17	7.36	1.91e-13	7.01e-12	563.31	39.3729	881.95	52.3917	40620	32833	33529	65651	63844	56417	641.86	528.84	519.23	922.95	944.96	777.94
HF01865	AT2G38870.1	Serine protease inhibitor. potato inhibitor I-type family protein	732.38	1.2	0.31	3.71	0.000211	0.00104	15.1333	0.99807	22.6633	5.4672	537	569	470	1307	736	592	15.71	16.5	13.19	33.13	20.17	14.69
HF01889	AT4G14440.1	3-hydroxyacyl-CoA dehydratase 1	2333.94	1.2	0.17	6.63	3.39e-11	8.27e-10	53.29	3.51615	80.68	5.16218	1887	1420	1735	3198	2472	2757	58.49	46.59	54.79	90.66	73.4	77.98
HF01991	AT3G23490.1	cyanase	3564.39	1.2	0.12	10.18	2.56e-24	5.74e-22	95.3833	4.05404	149.277	0.921183	2686	2322	2553	4345	4183	4435	102.22	88.19	95.74	147.91	151.03	148.89
HF02129	AT2G31490.1	unknown protein; Has 55 Blast hits to 55 proteins in 15 species: Archae - 0; Bacteria - 0; Metazoa - 0; Fungi - 0; Plants - 55; Viruses - 0; Other Eukaryotes - 0 (source: NCBI BLink).	5731.54	1.2	0.15	8.23	1.89e-16	1.18e-14	278.977	12.1584	452.28	26.4399	4216	4023	3797	7668	6827	6391	291.21	291.06	254.66	488.83	467.1	400.91
HF02172	AT5G57180.2	chloroplast import apparatus 2	712.59	1.2	0.23	5.15	2.65e-07	2.78e-06	8.32	0.823104	12.99	1.77237	428	485	612	672	833	1089	6.92	8.27	9.77	9.72	13.44	15.81
HF02714	AT3G62410.1	CP12 domain-containing protein 2	13872.9	1.2	0.4	2.97	0.003	0.0103	525.483	113.406	806.97	212.389	6061	10005	13759	8125	19255	22986	323.58	536.94	715.93	386.9	962.39	1071.62
HF02754	AT1G02816.1	Protein of unknown function. DUF538	3743.38	1.2	0.16	7.61	2.84e-14	1.2e-12	117.02	6.9833	181.733	7.61218	2965	2343	2682	4826	4471	4255	129.93	105.95	115.18	191.95	186.4	166.85
HF02938	AT3G52420.1	outer envelope membrane protein 7	824.44	1.2	0.21	5.66	1.54e-08	2.17e-07	42.5	4.18688	66.54	4.81167	695	481	587	1134	959	888	50.2	35.8	41.5	74.16	67.82	57.64
HF03230	AT5G44170.1	S-adenosyl-L-methionine-dependent methyltransferases superfamily protein	413.17	1.2	0.21	5.71	1.15e-08	1.66e-07	9.55333	1.16834	14.7633	0.897038	265	254	364	443	486	573	8.39	8.38	11.89	13.41	14.42	16.46
HF03252	AT5G53940.1	Yippee family putative zinc-binding protein	159.02	1.2	0.22	5.51	3.5e-08	4.58e-07	5.03	0.235867	8.14	0.473744	116	112	108	221	166	193	5.23	5.3	4.56	9.01	7.38	8.03
HF03572	AT5G54855.1	Pollen Ole e 1 allergen and extensin family protein	156.54	1.2	0.3	3.84	0.000125	0.000659	4.67	0.331512	7.54	0.907138	122	91	124	209	217	135	4.84	4.03	5.14	7.87	8.92	5.83
HF03744	AT4G27410.2	NAC (No Apical Meristem) domain transcriptional regulator superfamily protein	480.09	1.2	0.31	4.04	5.37e-05	0.000314	6.70333	1.3697	11.1333	0.957642	483	263	247	644	611	501	9.42	5.65	5.04	12.27	11.9	9.23
HF04034	AT4G16260.1	Glycosyl hydrolase superfamily protein	2474.38	1.2	0.44	2.79	0.00534	0.0168	38.38	15.5777	60.47	9.29865	3099	849	1228	3860	2778	2378	69.22	19.13	26.79	77.71	57.89	45.81
HF04469	AT5G54580.1	RNA-binding (RRM/RBD/RNP motifs) family protein	1453.5	1.2	0.14	8.52	1.64e-17	1.23e-15	44.6933	2.82082	69.8567	0.778253	1136	931	1029	1726	1754	1793	49.79	40.05	44.24	68.46	69.96	71.15
HF04571	AT2G37770.2	NAD(P)-linked oxidoreductase superfamily protein	11981	1.2	0.2	6.26	3.8e-10	7.5e-09	54.86	6.82698	89.72	5.63323	6490	8288	10122	13105	15527	15299	42.41	56.23	65.94	79.85	99.36	89.95
HF04812	AT4G05320.4	polyubiquitin 10	51420.1	1.2	0.15	8.5	1.94e-17	1.43e-15	584.953	9.08963	932.143	62.6423	36758	34675	35580	70429	60676	57046	602.09	581.64	571.13	1038.8	935.74	821.89
HF05359	AT5G06760.1	Late Embryogenesis Abundant 4-5	2021.52	1.2	0.28	4.14	3.43e-05	0.000212	68.7733	6.88405	105.663	21.0772	1189	1444	1698	1549	3072	2675	56.16	70.3	79.86	66.44	138.65	111.9
HF06121	AT5G60800.1	Heavy metal transport/detoxification superfamily protein	13197.6	1.2	0.18	6.64	3.13e-11	7.68e-10	209.417	3.91922	329.917	37.034	9588	8758	9393	19516	14805	13764	215.69	202.21	210.35	400.02	315.57	274.16
HF06210	AT5G60540.1	pyridoxine biosynthesis 2	1381.4	1.2	0.18	6.88	5.96e-12	1.66e-10	13.84	1.18507	22.74	1.80583	896	884	1122	1430	1776	1840	13.1	12.26	16.16	19.2	25.13	23.89
HF06376	AT1G06400.1	Ras-related small GTP-binding family protein	195.62	1.2	0.28	4.08	4.56e-05	0.000272	3.37333	0.293106	5.2	0.750355	125	164	134	218	293	188	3.22	3.94	2.96	4.81	6.65	4.14
HF06739	AT3G15140.1	Polynucleotidyl transferase. ribonuclease H-like superfamily protein	4209.93	1.2	0.23	5.02	5.05e-07	4.97e-06	54.3133	6.92937	83.3	8.93769	2256	3119	3715	4111	4934	6208	41.1	57.3	64.54	67.18	84.67	98.05
HF07135	AT1G72020.1	unknown protein; Has 52 Blast hits to 52 proteins in 18 species: Archae - 0; Bacteria - 0; Metazoa - 0; Fungi - 0; Plants - 52; Viruses - 0; Other Eukaryotes - 0 (source: NCBI BLink).	1550.14	1.2	0.13	8.85	8.93e-19	8.44e-17	52.15	1.89642	80.7367	3.66013	1130	1144	1044	1760	1914	1935	53.77	54.31	48.37	73.99	86.57	81.65
HF07463	AT3G01280.1	voltage dependent anion channel 1	20819.1	1.2	0.13	8.86	7.7e-19	7.38e-17	367.667	13.6206	569.517	23.0435	15791	13514	14991	27506	23621	24455	390.93	343.76	368.31	614.7	554.79	539.06
HF07504	AT1G14290.1	sphingoid base hydroxylase 2	2426.76	1.2	0.24	5.25	1.51e-07	1.69e-06	41.8167	4.01136	66.9767	9.09195	1938	1322	1767	3824	2430	2667	48.19	34.41	42.85	85.16	57.76	58.01
HF07999	AT1G59960.1	NAD(P)-linked oxidoreductase superfamily protein	274.7	1.2	0.3	3.98	7.03e-05	0.000399	3.65667	1.0749	5.80667	0.401428	268	180	139	382	267	349	5.79	2.82	2.36	6.49	5.1	5.83
HF08300	AT4G22880.2	leucoanthocyanidin dioxygenase	129888	1.2	0.17	7.41	1.26e-13	4.76e-12	1788.78	119.765	2907.67	205.695	99109	76522	93314	182454	138034	157394	1979.31	1567.8	1819.24	3306.35	2620.45	2796.22
HF08411	AT4G11570.2	Haloacid dehalogenase-like hydrolase (HAD) superfamily protein	1270.2	1.2	0.16	7.64	2.12e-14	9.17e-13	16.63	0.558062	25.31	1.41472	831	890	962	1599	1614	1400	15.56	16.89	17.44	25.57	27.62	22.74
HF08579	NA	NA	2022.36	1.2	0.19	6.24	4.43e-10	8.6e-09	12.19	1.28582	19.0667	1.10155	1485	1127	1692	2684	2099	2584	12.59	9.79	14.19	20.6	16.93	19.67
HF09125	AT4G22220.1	SufE/NifU family protein	7322.86	1.2	0.12	10.05	8.92e-24	1.83e-21	199.957	1.94551	315.717	11.8505	5221	5012	5233	9050	9038	8541	203.77	197.38	198.72	317.61	335.23	294.31
HF09176	AT3G48180.1	unknown protein; BEST Arabidopsis thaliana protein match is: unknown protein (TAIR:AT1G19020.1); Has 84 Blast hits to 84 proteins in 15 species: Archae - 0; Bacteria - 0; Metazoa - 0; Fungi - 0; Plants - 84; Viruses - 0; Other Eukaryotes - 0 (source: NCBI BLink).	210.21	1.2	0.26	4.59	4.43e-06	3.48e-05	9.92	1.20449	15.0067	1.76212	156	170	115	254	290	219	10.22	11.84	7.7	14.39	18.32	12.31
HF09181	AT3G48120.1	unknown protein; Has 22990 Blast hits to 12942 proteins in 666 species: Archae - 8; Bacteria - 739; Metazoa - 13803; Fungi - 2465; Plants - 1363; Viruses - 116; Other Eukaryotes - 4496 (source: NCBI BLink).	9485.59	1.2	0.21	6.01	1.87e-09	3.18e-08	71.36	6.05991	114.213	12.939	7655	6053	5980	14240	10417	10100	83.26	67.4	63.42	139.36	106.93	96.35
HF09620	AT4G26500.1	chloroplast sulfur E	374.01	1.2	0.16	7.23	4.76e-13	1.65e-11	16.6733	0.970092	24.9433	0.965304	286	267	257	425	452	470	18.37	16.64	15.01	23.32	26.66	24.85
HF10027	AT2G33590.1	NAD(P)-binding Rossmann-fold superfamily protein	8335.25	1.2	0.19	6.51	7.59e-11	1.73e-09	65.7233	5.76114	103.087	7.31336	6839	5144	5418	11892	9181	9424	77.22	59.31	60.64	117.67	96.77	94.82
HF10204	AT4G23810.1	WRKY family transcription factor	1362.69	1.2	0.27	4.29	1.77e-05	0.000119	19.1167	2.21202	29.8167	4.8446	1222	778	929	2154	1486	1270	23.32	15.82	18.21	39.01	27.87	22.57
HF10356	AT4G33670.1	NAD(P)-linked oxidoreductase superfamily protein	2284.33	1.2	0.23	5.27	1.34e-07	1.52e-06	37.38	5.40959	58.5133	5.50238	1199	1607	2014	2311	3000	3015	27.58	38.31	46.25	47.77	65.95	61.82
HF10457	AT5G05320.1	FAD/NAD(P)-binding oxidoreductase family protein	518.37	1.2	0.23	5.11	3.17e-07	3.26e-06	5.86667	0.448157	9.53667	1.30111	391	399	325	469	662	744	5.98	6.58	5.04	6.96	10.51	11.14
HF10837	AT4G31940.1	cytochrome P450. family 82. subfamily C. polypeptide 4	1696.05	1.2	0.13	9.08	1.13e-19	1.22e-17	8.20333	0.436056	12.8133	0.224301	1209	1066	1301	2141	1974	2070	8.18	7.46	8.97	13.24	12.72	12.48
HF10976	AT4G20270.1	Leucine-rich receptor-like protein kinase family protein	195.15	1.2	0.24	5.01	5.57e-07	5.44e-06	3.31667	0.444385	5.49333	0.11893	164	104	144	254	225	232	3.95	2.46	3.54	5.71	5.47	5.3
HF11847	AT2G34430.1	light-harvesting chlorophyll-protein complex II subunit B1	8581.93	1.2	0.29	4.27	1.91e-05	0.000128	129.367	17.7939	245.813	33.1632	4595	5162	8058	7058	10910	13686	107.09	116.47	164.54	181.79	262.82	292.83
HF12110	AT5G08370.1	alpha-galactosidase 2	1691.81	1.2	0.27	4.56	5e-06	3.87e-05	23.0367	3.09626	38.7533	6.66539	937	1066	1508	2788	1714	1708	18.78	21.27	29.06	51.98	33.58	30.7
HF12112	AT5G08370.1	alpha-galactosidase 2	1814.18	1.2	0.23	5.05	4.37e-07	4.36e-06	14.18	1.06226	24.03	4.09251	1414	1120	1348	2900	1693	1989	15.76	12.16	14.62	32.18	19.3	20.61
HF12125	AT4G21580.1	oxidoreductase. zinc-binding dehydrogenase family protein	8771.51	1.2	0.11	10.85	1.98e-27	7.63e-25	61.85	0.108167	98.7667	2.52043	6202	5945	6279	10935	10636	10421	62	61.64	61.91	100.4	102.08	93.82
HF12144	AT4G21445.1	unknown protein; FUNCTIONS IN: molecular_function unknown; INVOLVED IN: biological_process unknown; LOCATED IN: chloroplast. chloroplast stroma; Has 30201 Blast hits to 17322 proteins in 780 species: Archae - 12; Bacteria - 1396; Metazoa - 17338; Fungi - 3422; Plants - 5037; Viruses - 0; Other Eukaryotes - 2996 (source: NCBI BLink).	381.91	1.2	0.17	6.87	6.48e-12	1.79e-10	7.52333	0.262382	11.1333	0.291681	247	291	289	461	466	447	7.11	8.01	7.45	11.63	11.15	10.62
HF12280	AT1G11790.1	arogenate dehydratase 1	12464.1	1.2	0.13	9.34	9.37e-21	1.24e-18	33.5533	1.07792	41.2833	1.11776	8157	8153	9907	14443	14768	16340	31.6	33.74	35.32	39.87	40.49	43.49
HF12672	AT5G20150.1	SPX domain gene 1	2064.47	1.2	0.21	5.69	1.29e-08	1.84e-07	25.0933	2.28777	39.58	4.13336	1569	1150	1615	3089	2128	2331	26.98	20.54	27.76	47.83	35	35.91
HF12799	AT3G63420.2	Ggamma-subunit 1	1594.39	1.2	0.25	4.85	1.26e-06	1.14e-05	53.3	6.76138	86.1333	11.4692	1378	1044	910	2509	1649	1669	66.37	49.77	43.76	108.89	77.25	72.26
HF12927	AT5G11590.1	Integrase-type DNA-binding superfamily protein	255.53	1.2	0.34	3.57	0.000356	0.00163	5.19333	0.402506	8.21333	1.70531	173	153	215	176	339	419	5.13	4.53	5.92	5	8.83	10.81
HF13198	AT4G32940.1	gamma vacuolar processing enzyme	22628.7	1.2	0.2	5.82	5.94e-09	9.14e-08	250.013	26.3488	381.567	37.5552	13740	15438	19772	22210	27882	31667	209.2	241.55	299.29	307.54	407.57	429.59
HF13260	AT5G51160.1	Ankyrin repeat family protein	1452.04	1.2	0.25	4.74	2.14e-06	1.83e-05	16.2567	1.54464	25.19	4.25142	1212	857	1001	2365	1399	1525	19.17	13.91	15.69	33.69	20.75	21.13
HF13536	AT4G16190.1	Papain family cysteine protease	11703.3	1.2	0.25	4.83	1.37e-06	1.22e-05	174.01	24.4531	278.127	41.6133	6466	7557	10423	10220	15546	17162	136.8	165.13	220.1	195.03	315.65	323.7
HF14163	AT3G23250.1	myb domain protein 15	702.94	1.2	0.3	4.1	4.17e-05	0.000252	13.0667	1.30488	20.4567	4.63874	581	394	487	1245	634	700	15.34	10.82	13.04	29.73	15.58	16.06
HF14349	NA	NA	285.56	1.2	0.32	3.65	0.000258	0.00124	12.1367	2.23887	18.4833	2.7345	282	138	191	442	272	322	16.33	8.68	11.4	23.76	14.6	17.09
HF14562	AT5G04750.1	F1F0-ATPase inhibitor protein. putative	735.87	1.2	0.17	7.16	8.21e-13	2.72e-11	17.12	0.537029	27.1533	2.39277	496	505	522	978	934	782	16.18	17.14	18.04	29.05	30.01	22.4
HF15038	AT5G47540.1	Mo25 family protein	5961.18	1.2	0.21	5.73	9.96e-09	1.46e-07	41.5333	3.34374	63.4867	7.05514	4931	3724	3796	8730	6956	6063	48.22	38.28	38.1	75.98	62.92	51.56
HF15336	AT4G00370.1	Major facilitator superfamily protein	1186.54	1.2	0.23	5.03	4.83e-07	4.78e-06	9.63667	1.41909	14.8467	0.964786	809	641	1112	1495	1175	1636	9.21	7.42	12.28	15.32	12.99	16.23
HF15496	AT1G45616.1	receptor like protein 6	884.36	1.2	0.23	5.41	6.3e-08	7.71e-07	4.01333	0.163333	6.31333	0.903499	620	564	672	1408	852	975	4.06	3.71	4.27	8.12	5.44	5.38
HF15959	AT1G08830.2	copper/zinc superoxide dismutase 1	13450.9	1.2	0.21	5.52	3.34e-08	4.4e-07	505.97	65.3347	771.73	61.1876	7214	10364	11195	13567	17161	18029	378.34	545.52	594.05	649.53	827.16	838.5
HF16022	AT5G28840.2	GDP-D-mannose 3'.5'-epimerase	4554.72	1.2	0.34	3.63	0.000286	0.00135	61.06	11.5071	94.9767	22.1194	4377	2555	2606	8206	4344	4065	84.07	49.94	49.17	138.73	78.76	67.44
HF16583	AT3G27890.1	NADPH:quinone oxidoreductase	149.5	1.2	0.34	3.57	0.000356	0.00163	3.50667	0.61298	5.42667	1.04308	75	95	143	152	142	259	2.59	3.26	4.67	4.59	4.19	7.5
HF16700	AT1G76390.2	ARM repeat superfamily protein	845.92	1.2	0.14	8.6	8.04e-18	6.3e-16	5.41333	0.255691	8.62333	0.20955	649	571	560	992	1012	1083	5.92	5.22	5.1	8.21	8.89	8.77
HF16814	AT5G19440.1	NAD(P)-binding Rossmann-fold superfamily protein	196.64	1.2	0.48	2.5	0.0123	0.0339	3.16	0.691761	5.08333	1.65614	199	121	97	364	236	107	4.52	2.7	2.26	8.14	4.66	2.45
HF16894	AT1G51200.4	A20/AN1-like zinc finger family protein	3895.33	1.2	0.13	9.81	1.01e-22	1.72e-20	95.9567	2.32188	154.65	8.03515	2628	2733	2773	4453	4976	4811	91.49	99.29	97.09	142.3	169.73	151.92
HF16915	AT5G42850.2	Thioredoxin superfamily protein	1670.69	1.2	0.14	8.05	8.49e-16	4.74e-14	61.9367	1.43333	95.9733	5.18356	1247	1100	1250	1948	2131	1942	63.97	59.17	62.67	91.87	106.27	89.78
HF17112	AT1G10950.1	transmembrane nine 1	30258.8	1.2	0.19	6.29	3.17e-10	6.36e-09	182.337	9.64345	281.817	33.3292	20123	20001	23958	28411	39548	42237	170.94	174.56	201.51	215.16	315.56	314.73
HF17641	NA	NA	482.77	1.2	0.33	3.72	0.000198	0.000984	20.59	4.0201	32.15	5.07348	470	263	277	767	566	423	28.63	16.52	16.62	41.14	31.73	23.58
HF17894	AT4G05020.1	NAD(P)H dehydrogenase B2	983.07	1.2	0.19	6.13	8.91e-10	1.62e-08	4.26667	0.367529	6.77333	0.457177	819	591	686	1358	1097	1109	4.97	3.73	4.1	7.65	6.56	6.11
HF17949	NA	NA	547.2	1.2	0.52	2.35	0.0188	0.0484	5.06333	1.90711	7.90667	2.51477	675	254	207	1078	586	326	8.83	3.7	2.66	12.58	7.18	3.96
HF18480	AT5G35080.1	INVOLVED IN: biological_process unknown; LOCATED IN: endomembrane system; EXPRESSED IN: 22 plant structures; EXPRESSED DURING: 13 growth stages; CONTAINS InterPro DOMAIN/s: Mannose-6-phosphate receptor. binding (InterPro:IPR009011). Glucosidase II beta subunit-like (InterPro:IPR012913); Has 30201 Blast hits to 17322 proteins in 780 species: Archae - 12; Bacteria - 1396; Metazoa - 17338; Fungi - 3…	2436.02	1.2	0.12	10.23	1.45e-24	3.39e-22	44.0233	1.25446	68.2167	0.528183	1830	1667	1680	2944	2892	3012	46.41	43.5	42.16	67.89	69.25	67.51
HF18756	AT3G01380.1	transferases;sulfuric ester hydrolases;catalytics;transferases	1349.3	1.2	0.38	3.03	0.00248	0.00876	5.24	0.427902	8.15	2.83213	1084	817	1018	2772	963	1134	5.92	4.45	5.35	13.81	5.13	5.51
HF18851	AT4G29190.1	Zinc finger C-x8-C-x5-C-x3-H type family protein	2606.45	1.2	0.29	4.04	5.38e-05	0.000314	34.8733	6.20734	53.2667	8.1734	2545	1439	1641	4096	2718	2572	47.16	27.19	30.27	69.43	47.3	43.07
HF19985	AT2G36430.1	Plant protein of unknown function (DUF247)	913.12	1.2	0.45	2.71	0.00666	0.0202	10.28	2.08144	16.0933	6.37182	594	438	880	2016	676	647	9.7	7	14.14	28.83	10.09	9.36
HF20683	AT3G56490.1	HIS triad family protein 3	3230.8	1.2	0.14	8.89	6.22e-19	6.1e-17	97.5167	1.5547	157.573	8.37634	2242	2150	2356	4251	3909	3644	98.1	94.58	99.87	170	161.09	141.63
HF21074	AT3G51030.1	thioredoxin H-type 1	12840.6	1.2	0.18	6.93	4.27e-12	1.22e-10	453.63	8.15409	723.66	81.1161	9138	8651	8801	12358	17269	17519	468.15	452.8	439.94	563.37	825.48	782.13
HF21508	AT5G67590.1	NADH-ubiquinone oxidoreductase-related	2746.18	1.2	0.25	4.9	9.72e-07	8.99e-06	76.95	11.7175	122.49	15.331	1385	2025	2344	2557	3588	3909	54.27	83.18	93.4	91.88	136.25	139.34
HF21591	AT3G53010.1	Domain of unknown function (DUF303)	4095.81	1.2	0.3	4.2	2.67e-05	0.00017	33.1533	7.72375	52.7667	4.59641	4144	2234	2076	5970	4587	4480	48.48	27.16	23.82	61.53	50.79	45.98
HF22570	AT2G15760.1	Protein of unknown function (DUF1645)	1186.87	1.2	0.27	4.53	6.02e-06	4.58e-05	15.52	0.766964	25.5233	4.83514	869	730	874	1835	1521	961	16.38	13.99	16.19	32.24	28.19	16.14
HF22798	AT1G78380.1	glutathione S-transferase TAU 19	880.43	1.2	0.16	7.9	2.85e-15	1.4e-13	17.7967	1.2895	29.2667	0.153442	691	587	548	1097	1043	1091	20.23	17.32	15.84	29.29	29.52	28.99
HF23470	AT5G24090.1	chitinase A	63916.4	1.2	0.26	4.71	2.46e-06	2.08e-05	660.95	124.521	1059.66	99.0478	60923	33555	38298	93273	70495	70445	908.36	512.59	561.9	1253.65	997.43	927.91
HF23748	AT3G47420.1	phosphate starvation-induced gene 3	1332.88	1.2	0.35	3.44	0.000583	0.00251	13.42	4.05731	21.28	2.28945	1470	557	764	1969	1516	1375	21.36	8	10.9	25.36	21.04	17.44
HF23792	AT5G07580.1	Integrase-type DNA-binding superfamily protein	6787.02	1.2	0.37	3.34	0.000824	0.00339	143.48	36.9154	231.05	55.4936	7082	3394	3589	12413	5789	6734	217.29	105.06	108.09	341.64	167.63	183.88
HF23861	AT5G05270.2	Chalcone-flavanone isomerase family protein	30021.1	1.2	0.21	5.37	7.87e-08	9.43e-07	709.613	74.5626	1071.42	120.795	26032	18250	20765	44393	31122	32592	854.21	605.73	668.9	1312.67	961.88	939.71
HF24034	AT3G55700.1	UDP-Glycosyltransferase superfamily protein	673.85	1.2	0.13	8.92	4.72e-19	4.71e-17	11.5133	0.351489	18.35	0.331713	472	460	520	807	765	865	11.01	11.34	12.19	18.14	17.91	19
HF24196	AT3G12360.1	Ankyrin repeat family protein	4058.23	1.2	0.39	2.93	0.00334	0.0113	37.95	6.34957	57.8967	19.9564	3872	2263	2630	8277	2982	3383	50.45	29.76	33.64	97.79	36.87	39.03
HF24243	NA	NA	71.65	1.2	0.4	3.09	0.00203	0.00738	3.65	0.623084	5.13333	1.12837	63	37	49	126	64	73	4.87	2.82	3.26	7.39	4.02	3.99
HF24619	AT1G73850.1	Protein of unknown function (DUF1666)	5290.06	1.2	0.3	3.94	8.21e-05	0.000457	32.0767	3.60452	49.62	11.0952	4553	3605	3158	9342	4973	4812	38.7	31.23	26.3	71.68	40.67	36.51
HF24655	AT1G68660.1	Ribosomal protein L12/ ATP-dependent Clp protease adaptor protein ClpS family protein	5987.25	1.2	0.21	5.62	1.96e-08	2.7e-07	183.683	17.6192	283.993	32.5143	3551	4454	4911	5712	8074	7800	149.12	195.02	206.91	221.87	331.7	298.41
HF24662	AT1G73920.1	alpha/beta-Hydrolases superfamily protein	2343.71	1.2	0.23	5.13	2.9e-07	3.01e-06	9.67	0.743572	14.2033	1.86298	1869	1352	1814	3473	2690	2286	10.6	8.2	10.21	17.49	14.08	11.04
HF25068	NA	NA	428.08	1.2	0.22	5.6	2.21e-08	3.01e-07	21.1867	2.01509	33.4567	2.9605	245	333	319	424	558	583	17.5	24.44	21.62	27.8	37.8	34.77
HF25342	AT5G05710.1	Pleckstrin homology (PH) domain superfamily protein	1563.91	1.2	0.15	7.75	8.94e-15	4.07e-13	52.2467	2.83347	79.76	5.52099	1033	1188	1102	1715	2035	1921	49.24	57.91	49.59	71.29	90.13	77.86
HF25398	AT3G55920.1	Cyclophilin-like peptidyl-prolyl cis-trans isomerase family protein	1420.59	1.2	0.13	9.52	1.66e-21	2.4e-19	22.3067	0.546453	35.36	1.52231	990	920	1075	1637	1652	1908	21.89	21.64	23.39	32.78	35.25	38.05
HF26135	AT5G17010.3	Major facilitator superfamily protein	5594.73	1.2	0.15	7.79	6.64e-15	3.11e-13	31.1133	1.94327	48.0267	3.90432	3720	3706	4452	5880	6785	7710	29.52	28.84	34.98	40.43	50.26	53.39
HF26750	AT2G46495.1	RING/U-box superfamily protein	507	1.2	0.34	3.66	0.000252	0.00121	9.35	1.2248	14.8833	3.90133	444	275	339	927	462	466	11.65	7.47	8.93	22.68	11.25	10.72
HF26794	AT1G08230.2	Transmembrane amino acid transporter family protein	510.46	1.2	0.19	6.18	6.5e-10	1.22e-08	6.42	0.578878	9.66667	0.229952	435	310	359	633	599	607	7.53	5.58	6.15	9.76	10.01	9.23
HF26945	AT2G44620.1	mitochondrial acyl carrier protein 1	2306.95	1.2	0.11	10.75	5.84e-27	2.1e-24	82.7233	2.51816	128.427	2.92442	1569	1553	1746	2743	2732	2938	80.6	79.83	87.74	122.72	130.17	132.39
HF27107	AT3G60690.1	SAUR-like auxin-responsive protein family	529.24	1.2	0.33	3.54	0.0004	0.00181	14.05	1.07221	21.11	4.97585	454	333	358	876	629	388	16.05	13.72	12.38	29.5	21.55	12.28
HF28625	AT1G17730.1	vacuolar protein sorting 46.1	7044.68	1.2	0.13	9	2.34e-19	2.46e-17	175.907	7.94093	265.04	12.3228	4768	4920	5587	7814	8575	8986	162.59	175.07	190.06	241.28	282.59	271.25
HF29298	AT2G04520.1	Nucleic acid-binding. OB-fold-like protein	8182.78	1.2	0.11	10.72	7.97e-27	2.8e-24	305.42	4.14164	467.683	13.0147	5719	5697	6066	10265	9677	9697	298.38	305.16	312.72	483.94	477.16	441.95
HF29508	AT2G20820.1	unknown protein; Has 44 Blast hits to 44 proteins in 13 species: Archae - 0; Bacteria - 0; Metazoa - 0; Fungi - 0; Plants - 44; Viruses - 0; Other Eukaryotes - 0 (source: NCBI BLink).	4261.84	1.2	0.14	8.6	7.71e-18	6.06e-16	154.147	6.57927	245.19	10.9288	3215	2783	2986	5349	5289	4865	167.07	145.54	149.83	248.76	262.08	224.73
HF29643	AT3G02360.1	6-phosphogluconate dehydrogenase family protein	3152.95	1.2	0.22	5.56	2.72e-08	3.65e-07	51.46	5.49565	83.04	10.3906	2583	1871	2158	4841	3224	3458	61.86	43.18	49.34	103.82	72.45	72.85
HF30416	AT2G25490.1	EIN3-binding F box protein 1	492.98	1.2	0.18	6.98	3.02e-12	8.88e-11	3.85333	0.287073	6.23667	0.289904	331	298	395	609	620	577	3.65	3.49	4.42	6.11	6.79	5.81
HF30597	AT1G77210.2	sugar transporter 14	1059.62	1.2	0.37	3.26	0.0011	0.00435	11.38	1.83379	18.0267	5.28341	986	662	597	2046	889	915	15	10.08	9.06	28.59	12.98	12.51
HF31893	AT1G78780.2	pathogenesis-related family protein	3308.05	1.2	0.18	6.73	1.75e-11	4.49e-10	70.5967	4.66377	111.91	9.69559	2578	2226	2081	4553	4031	3501	79.21	69.39	63.19	125.65	116.89	93.19
HF32112	AT1G66120.1	AMP-dependent synthetase and ligase family protein	689.73	1.2	0.42	2.9	0.0037	0.0123	6.45667	1.14047	10.29	3.62664	591	319	529	1456	542	526	8.06	4.25	7.06	17.53	7.05	6.29
HF32213	AT5G16550.1	unknown protein; Has 30201 Blast hits to 17322 proteins in 780 species: Archae - 12; Bacteria - 1396; Metazoa - 17338; Fungi - 3422; Plants - 5037; Viruses - 0; Other Eukaryotes - 2996 (source: NCBI BLink).	7304.68	1.2	0.15	8.11	4.88e-16	2.86e-14	151.767	8.08011	240.267	14.5879	4813	4779	5792	8103	9446	9064	142.76	144.65	167.89	217.07	267.19	236.54
HF32631	AT1G52565.1	unknown protein; FUNCTIONS IN: molecular_function unknown; INVOLVED IN: biological_process unknown; LOCATED IN: endomembrane system; BEST Arabidopsis thaliana protein match is: unknown protein (TAIR:AT3G15760.1); Has 35333 Blast hits to 34131 proteins in 2444 species: Archae - 798; Bacteria - 22429; Metazoa - 974; Fungi - 991; Plants - 531; Viruses - 0; Other Eukaryotes - 9610 (source: NCBI BLink…	335.43	1.2	0.5	2.43	0.0149	0.0397	9.81667	3.11358	16.43	5.43783	374	208	119	679	312	229	15.52	9.13	4.8	27.19	12.42	9.68
HF32642	AT1G52590.1	Putative thiol-disulphide oxidoreductase DCC	599.43	1.2	0.19	6.24	4.28e-10	8.35e-09	15.0967	0.622049	24.2533	2.24566	451	383	427	649	839	690	16.13	13.98	15.18	21.16	28.62	22.98
HF33560	AT1G03600.1	photosystem II family protein	834.53	1.2	0.18	6.57	5.09e-11	1.2e-09	25.28	1.83609	39.57	2.63439	569	519	680	895	1109	1027	24.24	22.75	28.85	35.46	44.48	38.77
HF33585	AT2G20820.1	unknown protein; Has 44 Blast hits to 44 proteins in 13 species: Archae - 0; Bacteria - 0; Metazoa - 0; Fungi - 0; Plants - 44; Viruses - 0; Other Eukaryotes - 0 (source: NCBI BLink).	6003.9	1.2	0.16	7.09	1.38e-12	4.34e-11	271.077	20.3282	408.037	19.6943	4938	4014	4014	8102	6609	6940	311.62	253.43	248.18	447.24	391.74	385.13
HF34487	AT2G02390.1	glutathione S-transferase zeta 1	702.91	1.2	0.18	6.87	6.36e-12	1.76e-10	35.4167	1.78567	54.8767	3.86677	453	487	527	792	965	807	32.15	35.8	38.3	50.96	62.61	51.06
HF34822	AT1G22840.1	CYTOCHROME C-1	2827.2	1.2	0.22	5.51	3.59e-08	4.67e-07	101.953	13.5526	159.14	12.53	2480	1880	1599	3990	3054	3259	127.44	97.2	81.22	184.2	146.58	146.64
HF35147	AT5G40460.1	unknown protein; BEST Arabidopsis thaliana protein match is: unknown protein (TAIR:AT3G27630.1); Has 87 Blast hits to 87 proteins in 12 species: Archae - 0; Bacteria - 0; Metazoa - 0; Fungi - 0; Plants - 87; Viruses - 0; Other Eukaryotes - 0 (source: NCBI BLink).	959.95	1.2	0.21	5.91	3.51e-09	5.69e-08	31.44	2.07201	50.8967	5.93457	688	573	745	1413	1100	993	33.8	27.31	33.21	61.68	49.8	41.21
HF35284	AT1G67350.2	unknown protein; FUNCTIONS IN: molecular_function unknown; INVOLVED IN: photorespiration; LOCATED IN: mitochondrial membrane. mitochondrial respiratory chain complex I. respiratory chain complex I; EXPRESSED IN: 24 plant structures; EXPRESSED DURING: 15 growth stages; Has 2 Blast hits to 2 proteins in 1 species: Archae - 0; Bacteria - 0; Metazoa - 0; Fungi - 0; Plants - 2; Viruses - 0; Other Euka…	4956.94	1.2	0.13	9.17	4.75e-20	5.56e-18	174.783	4.52277	280.923	13.8886	3462	3522	3350	6618	5823	5693	178.02	180.48	165.85	306.46	277.62	258.69
HF35622	AT1G60710.1	NAD(P)-linked oxidoreductase superfamily protein	13683.3	1.2	0.29	4.07	4.62e-05	0.000275	206.593	37.0294	321.907	56.4231	13073	8286	7622	22496	13620	13590	279.62	180.75	159.41	434.07	276.56	255.09
HF35865	AT2G41420.1	proline-rich family protein	2179.18	1.2	0.15	8.35	6.69e-17	4.46e-15	85.63	1.19709	140.203	11.4923	1503	1499	1509	3075	2389	2544	86.17	87.38	83.34	163.18	129.24	128.19
HF36638	AT1G08570.1	atypical CYS HIS rich thioredoxin 4	1464.86	1.2	0.29	4.17	3.02e-05	0.00019	19.5667	1.33677	29.6533	6.70035	1204	905	1004	2565	1356	1398	22.2	17.85	18.65	43.05	23.24	22.67
HF36772	AT5G38410.1	Ribulose bisphosphate carboxylase (small chain) family protein	5173.34	1.2	0.27	4.32	1.56e-05	0.000107	141.783	16.8915	218.897	40.6586	3006	3493	4616	4159	6371	8275	115.85	136	173.5	142.7	232.4	281.59
HF36802	NA	NA	6487.94	1.2	0.21	5.84	5.21e-09	8.1e-08	278.473	27.6802	453.487	48.0398	5335	3741	4379	9598	7285	6896	332.5	241	261.92	542.5	440.3	377.66
HF36908	AT1G65820.1	microsomal glutathione s-transferase. putative	6271.11	1.2	0.14	8.51	1.77e-17	1.31e-15	201.877	10.4569	306.973	11.8415	4354	4176	5022	8078	7273	7253	195.52	187.8	222.31	327.52	306.9	286.5
HF36912	AT1G66180.1	Eukaryotic aspartyl protease family protein	1299.32	1.2	0.2	6.11	9.81e-10	1.77e-08	17.85	0.79643	27.8633	3.31482	913	971	857	1221	1622	1902	17.62	19.33	16.6	21.54	29.3	32.75
HF37472	NA	NA	169.83	1.2	0.41	2.9	0.00373	0.0124	4.59333	0.697814	7.23667	1.87422	86	142	135	101	249	266	3.31	5.71	4.76	3.49	9.21	9.01
HF37632	NA	NA	342.15	1.2	0.24	5.16	2.45e-07	2.59e-06	12.25	0.355575	18.7733	1.79189	237	212	263	503	419	327	12.64	11.54	12.57	21.01	20.08	15.23
HF37882	AT3G51730.1	saposin B domain-containing protein	9743.95	1.2	0.14	8.55	1.22e-17	9.33e-16	163.16	9.3966	254.09	9.11291	6264	6579	7813	11181	12156	12085	148.84	159.78	180.86	239.19	270.63	252.45
HF37980	AT2G38640.1	Protein of unknown function (DUF567)	3542.8	1.2	0.2	5.88	4.2e-09	6.7e-08	76.4567	1.90263	116.703	15.0399	2635	2401	2554	3317	5018	4451	79.72	73.13	76.52	90.37	142.46	117.28
HF38348	AT4G14746.1	CONTAINS InterPro DOMAIN/s: EGF-like (InterPro:IPR006210); Has 259 Blast hits to 234 proteins in 55 species: Archae - 0; Bacteria - 0; Metazoa - 184; Fungi - 0; Plants - 69; Viruses - 0; Other Eukaryotes - 6 (source: NCBI BLink).	215.71	1.2	0.47	2.45	0.0144	0.0387	5.3	2.28974	7.92667	0.401677	291	91	84	257	262	257	9.87	3.27	2.76	7.53	8.73	7.52
HF39192	AT1G71950.1	Proteinase inhibitor. propeptide	3419.56	1.2	0.12	9.43	4.04e-21	5.6e-19	126.987	2.14445	196.483	9.64867	2367	2384	2576	3761	4209	4411	122.74	128.59	129.63	177.87	210.2	201.38
HF39478	AT1G34370.1	C2H2 and C2HC zinc fingers superfamily protein	1735.03	1.2	0.29	4.02	5.86e-05	0.00034	18.25	2.28583	27.7933	5.82953	1530	1009	1170	3002	1574	1712	22.64	14.95	17.16	39.45	21.76	22.17
HF39697	AT1G55210.2	Disease resistance-responsive (dirigent-like protein) family protein	2860.19	1.2	0.18	6.51	7.37e-11	1.69e-09	41.1833	2.45572	61.9367	4.95182	2252	1805	2114	3940	3328	3031	45.19	36.72	41.64	70.41	62.14	53.26
HF39902	AT4G05030.1	Copper transport protein family	396.08	1.2	0.28	4.27	1.99e-05	0.000132	3.43333	0.44476	5.43667	0.89908	294	213	342	630	379	427	3.61	2.59	4.1	7.2	4.25	4.86
HF40207	AT5G17540.1	HXXXD-type acyl-transferase family protein	608.43	1.2	0.37	3.26	0.00112	0.0044	6.7	0.791854	10.5967	3.116	532	343	407	1136	645	424	8.24	5.61	6.25	16.34	9.82	5.63
HF40248	AT2G29330.1	tropinone reductase	1334.94	1.2	0.17	6.87	6.32e-12	1.75e-10	62.6467	3.14119	94.2767	6.05225	869	1064	956	1732	1612	1454	57.71	68.48	61.75	104.1	95.49	83.24
HF40368	AT5G59820.1	C2H2-type zinc finger family protein	138.1	1.2	0.49	2.56	0.0105	0.0296	3.51667	0.958372	5.75667	1.60085	150	53	83	255	151	98	5.36	2.14	3.05	8.67	5.45	3.15
HF40457	AT1G07900.1	LOB domain-containing protein 1	312.74	1.2	0.26	4.46	8.17e-06	6.03e-05	7.32333	1.33886	11.3733	0.767905	165	213	298	329	400	399	4.93	7.48	9.56	9.92	12.53	11.67
HF40472	AT5G60540.1	pyridoxine biosynthesis 2	121.97	1.2	0.34	3.4	0.000682	0.00288	5.33333	0.635225	8.19	1.60028	102	59	102	194	125	121	5.78	4.08	6.14	11.38	6.82	6.37
HF40770	AT2G27450.1	nitrilase-like protein 1	1968.64	1.2	0.13	8.83	1.02e-18	9.57e-17	33.5133	1.89675	51.99	0.405093	1237	1404	1545	2414	2310	2429	29.82	34.61	36.11	51.57	52.8	51.6
HF41243	AT3G48180.1	unknown protein; BEST Arabidopsis thaliana protein match is: unknown protein (TAIR:AT1G19020.1); Has 84 Blast hits to 84 proteins in 15 species: Archae - 0; Bacteria - 0; Metazoa - 0; Fungi - 0; Plants - 84; Viruses - 0; Other Eukaryotes - 0 (source: NCBI BLink).	375.64	1.2	0.37	3.36	0.000787	0.00326	15.87	4.17143	26.1733	3.94398	231	389	162	572	451	345	13.92	23.87	9.82	32.93	26.32	19.27
HF41260	AT5G62575.1	unknown protein; FUNCTIONS IN: molecular_function unknown; INVOLVED IN: biological_process unknown; LOCATED IN: mitochondrion; EXPRESSED IN: 25 plant structures; EXPRESSED DURING: 15 growth stages; BEST Arabidopsis thaliana protein match is: unknown protein (TAIR:AT3G47833.1); Has 30201 Blast hits to 17322 proteins in 780 species: Archae - 12; Bacteria - 1396; Metazoa - 17338; Fungi - 3422; Plant…	1615.64	1.2	0.2	6.18	6.33e-10	1.19e-08	27.4667	1.75737	44.0267	5.29113	1248	1040	1083	2397	1818	1689	30.97	25.96	25.47	53.79	42.68	35.61
HF41272	AT5G62865.1	unknown protein; BEST Arabidopsis thaliana protein match is: unknown protein (TAIR:AT3G48020.1).	809.24	1.2	0.32	3.84	0.000122	0.000644	26.42	5.8401	42.04	6.40968	802	411	475	1324	781	859	38.1	20.64	20.52	54.84	35.03	36.25
HF41273	AT1G24450.1	Ribonuclease III family protein	7361.25	1.2	0.14	8.56	1.13e-17	8.7e-16	179.723	10.3405	276.633	13.0495	4820	5003	5888	8111	8884	9732	164.12	175.77	199.28	250.9	285.73	293.27
HF41422	AT1G67785.1	unknown protein; Has 30 Blast hits to 30 proteins in 12 species: Archae - 0; Bacteria - 0; Metazoa - 0; Fungi - 0; Plants - 30; Viruses - 0; Other Eukaryotes - 0 (source: NCBI BLink).	1651.33	1.2	0.12	9.58	9.74e-22	1.44e-19	65.0067	1.27716	99.0867	2.98274	1144	1201	1216	2068	1943	1945	64.43	67.45	63.14	102.47	101.65	93.14
HF41430	AT3G48420.1	Haloacid dehalogenase-like hydrolase (HAD) superfamily protein	287.48	1.2	0.25	4.64	3.44e-06	2.79e-05	4.68333	0.357973	7.33667	0.963541	182	200	236	251	365	426	4.06	4.69	5.3	5.45	7.94	8.62
HF42040	AT1G14870.1	PLANT CADMIUM RESISTANCE 2	1828.38	1.2	0.32	3.94	8.09e-05	0.000451	10.7067	1.29087	17.8367	4.4578	1516	1199	1058	3390	1647	1682	13.03	10.52	8.57	26.74	13.79	12.98
HF42075	AT1G70990.1	proline-rich family protein	318.49	1.2	0.36	3.3	0.000978	0.00392	9.04333	1.75827	13.96	2.35271	269	138	277	537	260	360	10.67	5.53	10.93	18.29	10.2	13.39
HF42148	AT1G25390.1	Protein kinase superfamily protein	726.79	1.2	0.37	3.32	0.000893	0.00363	4.24333	1.04837	6.81	1.5253	714	297	498	1288	699	677	6.09	2.46	4.18	9.85	5.51	5.07
HF42419	AT1G18720.1	Protein of unknown function (DUF962)	1077.65	1.2	0.17	6.91	4.79e-12	1.36e-10	26.7767	1.30607	40.2533	3.53822	743	702	855	1140	1431	1330	25.82	25.15	29.36	34.79	46.88	39.09
HF42674	AT3G55270.1	mitogen-activated protein kinase phosphatase 1	536.93	1.2	0.3	3.95	7.71e-05	0.000433	3.4	0.380044	5.33333	1.1007	463	303	378	920	512	515	4.11	2.81	3.28	7.53	4.36	4.11
HF43261	AT3G23600.1	alpha/beta-Hydrolases superfamily protein	9162.69	1.2	0.12	10.13	3.89e-24	8.52e-22	196.427	8.72197	305.707	1.4644	6178	6070	7205	11172	10693	11463	187.83	187.58	213.87	304.09	308.63	304.4
HF43612	AT1G55670.1	photosystem I subunit G	7024.26	1.2	0.17	6.97	3.2e-12	9.36e-11	225.627	13.2986	350.8	32.2431	4844	4467	5613	7052	8862	9640	219.24	206.46	251.18	286.47	379.08	386.85
HF44256	AT4G39090.1	Papain family cysteine protease	32522.9	1.2	0.19	6.11	9.81e-10	1.77e-08	469.62	47.1841	725.297	64.9448	20389	21052	28278	32665	41646	43488	411.41	434.4	563.05	596.08	801.34	778.47
HF44489	AT1G72020.1	unknown protein; Has 52 Blast hits to 52 proteins in 18 species: Archae - 0; Bacteria - 0; Metazoa - 0; Fungi - 0; Plants - 52; Viruses - 0; Other Eukaryotes - 0 (source: NCBI BLink).	5135.13	1.2	0.11	10.69	1.13e-26	3.92e-24	232.5	4.12216	349.573	7.55542	3630	3702	3715	6274	6152	6112	227.08	240.59	229.83	347.84	363.44	337.44
HF44560	AT1G77670.1	Pyridoxal phosphate (PLP)-dependent transferases superfamily protein	5120.68	1.2	0.15	8.39	5.02e-17	3.44e-15	59.55	2.50797	96.86	5.43281	3778	3156	3656	6056	6683	6037	63.38	54.83	60.44	93.2	107.55	89.83
HF44671	AT1G37130.1	nitrate reductase 2	3637.68	1.2	0.21	5.51	3.49e-08	4.57e-07	32.4933	1.29739	49.9333	7.53803	2724	2399	2645	3850	5450	3792	34.9	30.45	32.13	44.02	64.9	40.88
HF00204	AT1G15270.1	Translation machinery associated TMA7	9814.04	1.3	0.16	8.13	4.44e-16	2.63e-14	308.06	10.6841	523.5	39.2196	6932	6488	6317	13871	11740	10796	325.82	309.47	288.89	588.53	528.97	453
HF00429	AT5G11970.1	Protein of unknown function (DUF3511)	1718.53	1.3	0.12	10.52	7.22e-26	2.07e-23	67.61	3.07829	113.19	0.995791	1158	1215	1090	2157	2067	2159	67.92	72.78	62.13	113.45	114.77	111.35
HF00625	AT1G16790.1	ribosomal protein-related	601.16	1.3	0.21	6.16	7.4e-10	1.38e-08	18.5467	1.56676	29.89	2.55226	460	328	433	619	741	872	20.51	15.45	19.68	25.8	29.29	34.58
HF01529	AT2G36930.1	zinc finger (C2H2 type) family protein	427.07	1.3	0.18	7.1	1.24e-12	3.93e-11	15.4067	0.797085	24.7467	1.40686	262	300	320	589	470	513	13.96	15.55	16.71	27.56	23.3	23.38
HF01923	AT2G38940.1	phosphate transporter 1;4	29091.7	1.3	0.44	3.05	0.00231	0.00823	267.357	87.3168	462.49	141.583	31475	11903	13792	58596	26947	23266	441.6	170.13	190.34	742.96	356.02	288.49
HF01970	AT4G14305.1	Peroxisomal membrane 22 kDa (Mpv17/PMP22) family protein	882.33	1.3	0.21	6.22	5.05e-10	9.68e-09	19.36	0.656531	32.9033	4.35863	626	537	593	1381	983	925	20.62	18.41	19.05	41.43	30.21	27.07
HF02006	AT2G05620.1	proton gradient regulation 5	1439.96	1.3	0.21	6.34	2.28e-10	4.71e-09	49.8	3.21506	86.4633	9.50464	1070	854	943	1739	2094	1508	55.58	44.47	49.35	83.84	104.08	71.47
HF03664	AT5G05320.1	FAD/NAD(P)-binding oxidoreductase family protein	365.78	1.3	0.27	4.63	3.71e-06	2.97e-05	4.55667	0.813661	7.3	0.771751	193	223	340	358	470	520	3.41	4.13	6.13	5.76	7.98	8.16
HF03666	AT5G05320.1	FAD/NAD(P)-binding oxidoreductase family protein	468.39	1.3	0.55	2.34	0.0195	0.0497	4.86667	1.8687	8.14667	3.20658	555	249	147	1024	293	420	8.46	3.96	2.18	14.53	4.42	5.49
HF03956	AT5G12200.1	pyrimidine 2	1702.89	1.3	0.16	8.01	1.15e-15	6.16e-14	15.93	0.678405	26.5	1.88261	1142	1043	1255	2429	1901	1992	15.92	14.76	17.11	30.23	25.08	24.19
HF04310	AT4G21990.1	APS reductase 3	3863.72	1.3	0.27	4.7	2.56e-06	2.15e-05	23.7733	2.74809	38.57	6.9172	2359	2244	3272	3171	5839	5249	21.31	20.75	29.26	25.55	49.13	41.03
HF04353	AT3G20510.1	Transmembrane proteins 14C	185.12	1.3	0.25	5.17	2.31e-07	2.46e-06	3.74	0.3751	6.03667	0.416587	148	118	111	254	233	195	4.43	3.65	3.14	6.54	6.36	5.21
HF04422	AT5G54770.1	thiazole biosynthetic enzyme. chloroplast (ARA6) (THI1) (THI4)	29753.1	1.3	0.21	6.43	1.25e-10	2.72e-09	399.96	45.9658	685.017	63.5147	18531	16091	24521	30554	38033	42820	378.14	333.53	488.21	559.94	728.34	766.77
HF04427	AT2G43780.2	unknown protein; FUNCTIONS IN: molecular_function unknown; INVOLVED IN: biological_process unknown; LOCATED IN: mitochondrion; EXPRESSED IN: 23 plant structures; EXPRESSED DURING: 13 growth stages; Has 30 Blast hits to 30 proteins in 11 species: Archae - 0; Bacteria - 0; Metazoa - 0; Fungi - 0; Plants - 30; Viruses - 0; Other Eukaryotes - 0 (source: NCBI BLink).	695.56	1.3	0.19	7.01	2.37e-12	7.12e-11	38.8667	1.12003	67.02	6.63025	477	444	448	1011	855	734	40.56	39.29	36.75	77.51	68.8	54.75
HF04431	AT3G20600.1	Late embryogenesis abundant (LEA) hydroxyproline-rich glycoprotein family	181.07	1.3	0.39	3.42	0.000616	0.00264	4.00667	0.257509	6.95667	1.73248	102	129	129	351	189	133	3.5	4.34	4.18	10.14	6.55	4.18
HF04461	AT4G27250.1	NAD(P)-binding Rossmann-fold superfamily protein	4071.35	1.3	0.14	9.36	8.17e-21	1.1e-18	33.9	1.40322	60.3233	3.58536	2744	2808	2496	4529	5249	5460	34.79	35.76	31.15	53.25	64.88	62.84
HF04759	AT2G37240.1	Thioredoxin superfamily protein	549.25	1.3	0.26	5.08	3.77e-07	3.81e-06	3.61	0.51264	6.11667	0.801589	304	319	476	516	765	766	3.01	3.19	4.63	4.52	7.04	6.79
HF05252	AT1G01170.2	Protein of unknown function (DUF1138)	1198.33	1.3	0.16	8.25	1.53e-16	9.68e-15	21.6867	1.93089	37.2567	1.42775	685	855	855	1423	1549	1489	17.86	24.05	23.15	34.63	39.54	37.6
HF05472	AT2G35900.1	unknown protein; FUNCTIONS IN: molecular_function unknown; INVOLVED IN: biological_process unknown; LOCATED IN: nucleus; EXPRESSED IN: 20 plant structures; EXPRESSED DURING: 13 growth stages; Has 32 Blast hits to 32 proteins in 12 species: Archae - 0; Bacteria - 0; Metazoa - 0; Fungi - 0; Plants - 32; Viruses - 0; Other Eukaryotes - 0 (source: NCBI BLink).	1213.53	1.3	0.16	7.92	2.31e-15	1.16e-13	33.8933	1.37138	54.9733	4.06692	767	882	848	1283	1532	1658	31.54	36.29	33.85	46.86	58.53	59.53
HF05483	AT3G11780.1	MD-2-related lipid recognition domain-containing protein / ML domain-containing protein	4164.38	1.3	0.15	8.5	1.95e-17	1.44e-15	118.55	7.09121	190.803	6.53104	3108	2513	2974	5362	5073	4864	129.15	105.09	121.41	199.11	195.38	177.92
HF06271	NA	NA	31.98	1.3	0.41	3.2	0.00137	0.00524	2.70667	0.0656591	5.34333	0.789099	19	21	24	41	31	48	2.58	2.8	2.74	6.9	4.34	4.79
HF07258	AT5G57815.1	Cytochrome c oxidase. subunit Vib family protein	1980.65	1.3	0.12	10.54	5.67e-26	1.7e-23	91.74	3.48626	150.133	0.834752	1274	1369	1437	2529	2329	2435	84.79	95.7	94.73	150.7	151.21	148.49
HF07531	AT1G18720.1	Protein of unknown function (DUF962)	4169.59	1.3	0.22	5.85	5.06e-09	7.91e-08	96.2067	10.1146	156.627	14.8647	3412	2277	2806	6025	4974	4380	114.91	80.18	93.53	181.07	159.06	129.75
HF08449	AT5G52430.1	hydroxyproline-rich glycoprotein family protein	422.54	1.3	0.38	3.42	0.000617	0.00264	4.17333	0.347195	7.1	2.27304	338	247	269	857	367	341	4.85	3.7	3.97	11.61	5.34	4.35
HF08580	NA	NA	1554	1.3	0.23	5.75	8.93e-09	1.32e-07	4.78667	0.764075	8.49667	0.456703	862	846	1400	2084	1667	2063	4.13	3.92	6.31	9.13	7.61	8.75
HF08661	AT1G55090.1	carbon-nitrogen hydrolase family protein	1323	1.3	0.24	5.31	1.08e-07	1.25e-06	9.68333	0.348345	15.67	2.58101	864	877	992	2185	1270	1415	9.12	9.61	10.32	20.82	12.79	13.4
HF09077	AT5G63135.1	unknown protein; Has 30201 Blast hits to 17322 proteins in 780 species: Archae - 12; Bacteria - 1396; Metazoa - 17338; Fungi - 3422; Plants - 5037; Viruses - 0; Other Eukaryotes - 2996 (source: NCBI BLink).	914.7	1.3	0.17	7.4	1.36e-13	5.14e-12	39.59	1.39672	65.1233	4.9712	594	653	617	951	1232	1195	37.79	42.34	38.64	55.58	72.31	67.48
HF09572	AT3G17810.1	pyrimidine 1	1356.45	1.3	0.17	8.03	9.38e-16	5.16e-14	14.0333	0.894247	24.31	1.38695	842	810	1023	1715	1790	1565	13.21	13.07	15.82	24.59	26.56	21.78
HF09683	AT5G19780.1	tubulin alpha-5	1512.12	1.3	0.41	3.15	0.00166	0.00618	16.8667	3.75704	28.2133	8.90313	1505	703	860	3017	1383	1185	24.33	12.38	13.89	45.86	21.45	17.33
HF09713	AT1G71695.1	Peroxidase superfamily protein	24513.3	1.3	0.21	6.17	6.78e-10	1.27e-08	387.827	40.7258	639.633	64.2593	17595	12924	19162	36405	24966	29718	411.19	308.57	443.72	763.27	547.43	608.2
HF10869	AT3G07130.1	purple acid phosphatase 15	708.01	1.3	0.47	2.85	0.00444	0.0144	6.44667	2.29944	11.0633	3.36346	787	256	361	1426	589	631	10.98	3.51	4.85	17.79	7.75	7.65
HF11094	AT2G38940.1	phosphate transporter 1;4	916.55	1.3	0.22	5.85	4.97e-09	7.79e-08	9.05667	0.857056	14.8067	0.934921	738	468	676	1255	1057	1066	10.66	7.73	8.78	16.67	14.01	13.74
HF11095	AT3G54700.1	phosphate transporter 1;7	18927.2	1.3	0.15	8.73	2.48e-18	2.15e-16	196.697	12.2286	324.34	12.7511	14039	11142	13539	25161	21569	23199	215.09	173.54	201.46	349.84	311.88	311.3
HF12290	AT1G62300.1	WRKY family transcription factor	806.43	1.3	0.33	3.98	7e-05	0.000398	6.49333	1.28263	10.6667	2.18355	750	388	483	1402	751	848	8.96	4.65	5.87	15.02	8.19	8.79
HF12597	AT1G77290.2	Glutathione S-transferase family protein	515.74	1.3	0.34	3.98	6.76e-05	0.000386	8.73333	1.82337	14.9867	2.93922	456	332	230	863	591	468	11.97	8.57	5.66	20.39	14.29	10.28
HF12761	AT4G32590.1	2Fe-2S ferredoxin-like superfamily protein	597.71	1.3	0.32	4.09	4.22e-05	0.000254	15.95	2.67958	27.0667	4.69669	281	390	540	487	824	910	11.25	16.07	20.53	17.69	31.27	32.24
HF13068	AT3G16150.1	N-terminal nucleophile aminohydrolases (Ntn hydrolases) superfamily protein	4563.12	1.3	0.19	7.08	1.45e-12	4.53e-11	70.94	7.61333	121.41	7.12461	3510	3066	2477	5459	6042	5507	82.62	73.56	56.64	115.22	135.62	113.39
HF13301	AT5G20650.1	copper transporter 5	4052.5	1.3	0.14	9.34	9.6e-21	1.26e-18	93.4467	2.79529	159.4	7.49888	2739	2448	2815	5248	5215	4679	95.48	87.92	96.94	164.53	169.04	144.63
HF13355	AT5G25110.1	CBL-interacting protein kinase 25	2438.28	1.3	0.34	3.85	0.000117	0.000622	25.08	6.36297	42.86	6.66178	951	1491	2430	2137	3240	3747	14.91	23.54	36.79	29.63	48.11	50.84
HF13373	AT5G25190.1	Integrase-type DNA-binding superfamily protein	378.23	1.3	0.17	7.46	8.83e-14	3.42e-12	8.62	0.54151	14.2867	1.08352	243	278	240	421	461	526	8.23	9.69	7.94	12.85	13.6	16.41
HF13437	AT1G65910.1	NAC domain containing protein 28	213.98	1.3	0.49	2.73	0.00636	0.0195	2.86333	0.277449	5.00333	2.24661	165	143	116	502	132	167	3.33	2.89	2.37	9.49	2.55	2.97
HF13532	AT2G27190.1	purple acid phosphatase 12	4227.6	1.3	0.29	4.58	4.66e-06	3.64e-05	38.2267	4.44247	68.2333	13.8514	2745	2214	3382	3185	6085	6597	37.92	30.69	46.07	40.54	81.45	82.71
HF13799	AT1G51400.1	Photosystem II 5 kD protein	3217.66	1.3	0.28	4.76	1.91e-06	1.66e-05	129.877	15.4126	216.197	39.721	1729	2106	2590	2555	4324	5162	103.27	129.7	156.66	138.47	240.84	269.28
HF16830	AT3G57450.1	unknown protein; Has 65 Blast hits to 65 proteins in 11 species: Archae - 0; Bacteria - 0; Metazoa - 0; Fungi - 0; Plants - 65; Viruses - 0; Other Eukaryotes - 0 (source: NCBI BLink).	686.61	1.3	0.29	4.61	3.94e-06	3.13e-05	22.73	3.01321	39.7167	7.95664	532	459	360	688	1148	713	26.12	25.35	16.72	30.93	55.6	32.62
HF16875	AT5G16850.1	telomerase reverse transcriptase	8936.47	1.3	0.11	11.52	1e-30	6.2e-28	20.6	0.589689	33.4867	0.288752	6153	5656	6365	11435	10614	11029	20.84	19.48	21.48	33.98	33.5	32.98
HF17079	AT5G36930.1	Disease resistance protein (TIR-NBS-LRR class) family	1411.79	1.3	0.26	5.18	2.2e-07	2.35e-06	27.9	2.33046	49.5833	9.49538	780	990	1007	2435	1435	1422	23.29	30.8	29.61	68.53	41.23	38.99
HF17987	AT4G04950.1	thioredoxin family protein	7364.71	1.3	0.13	9.35	9.15e-21	1.22e-18	38.73	1.46773	63.2467	2.5774	5429	4762	4931	9257	9224	8615	41.66	37.11	37.42	64.3	67.09	58.35
HF18227	AT5G20480.1	EF-TU receptor	9501.59	1.3	0.21	6	1.92e-09	3.27e-08	162.343	15.907	281.51	41.2793	5910	5794	7707	8869	12492	13807	141.92	151.43	193.68	199.11	318.28	327.14
HF18345	AT3G03080.1	Zinc-binding dehydrogenase family protein	1134.81	1.3	0.13	9.86	6.23e-23	1.08e-20	14.43	0.754343	23.3967	0.400347	808	717	813	1393	1374	1410	15.32	12.93	15.04	23.58	23.98	22.63
HF18562	AT3G15760.1	unknown protein; FUNCTIONS IN: molecular_function unknown; INVOLVED IN: biological_process unknown; LOCATED IN: endomembrane system; EXPRESSED IN: 22 plant structures; EXPRESSED DURING: 10 growth stages; BEST Arabidopsis thaliana protein match is: unknown protein (TAIR:AT1G52565.1); Has 42 Blast hits to 42 proteins in 10 species: Archae - 0; Bacteria - 0; Metazoa - 0; Fungi - 0; Plants - 42; Viru…	264.27	1.3	0.29	4.51	6.34e-06	4.78e-05	4.9	0.321299	8.19	1.02198	194	153	183	422	327	229	5.51	4.77	4.42	9.32	9.1	6.15
HF18771	AT3G24420.1	alpha/beta-Hydrolases superfamily protein	2385.88	1.3	0.23	5.63	1.85e-08	2.56e-07	39.82	6.70306	65.1133	2.21527	2137	1234	1507	2952	2656	3225	52.68	30.11	36.67	65.38	61.15	68.81
HF18827	AT5G25930.1	Protein kinase family protein with leucine-rich repeat domain	1310.09	1.3	0.3	4.32	1.59e-05	0.000108	9.71667	2.42667	17.18	3.53679	1235	686	722	2132	1296	1438	14.57	7.28	7.3	24.25	13.45	13.84
HF19333	AT2G17972.1	unknown protein; FUNCTIONS IN: molecular_function unknown; INVOLVED IN: biological_process unknown; LOCATED IN: chloroplast thylakoid membrane. chloroplast; EXPRESSED IN: 22 plant structures; EXPRESSED DURING: 14 growth stages; Has 34 Blast hits to 34 proteins in 17 species: Archae - 0; Bacteria - 0; Metazoa - 0; Fungi - 0; Plants - 34; Viruses - 0; Other Eukaryotes - 0 (source: NCBI BLink).	322.09	1.3	0.27	4.66	3.18e-06	2.6e-05	8.17	1.55185	13.8033	1.59968	191	171	297	326	448	414	7.03	6.24	11.24	11.07	16.61	13.73
HF19839	AT4G13180.1	NAD(P)-binding Rossmann-fold superfamily protein	2590.3	1.3	0.19	6.8	1.06e-11	2.84e-10	48.9633	2.71669	81.05	9.31479	1870	1757	1602	2511	3379	3735	53.01	50.08	43.8	62.54	88.48	92.13
HF19983	AT3G52880.1	monodehydroascorbate reductase 1	7536.2	1.3	0.17	7.67	1.73e-14	7.6e-13	81.64	6.87834	141.437	7.52745	5730	4771	4396	10119	9446	8572	94.2	80.22	70.5	150.17	147.69	126.45
HF20437	AT3G10190.1	Calcium-binding EF-hand family protein	681.54	1.3	0.35	3.57	0.000354	0.00162	12.46	3.69995	19.7467	2.30825	284	719	399	972	845	681	7.29	19.63	10.46	23.07	20.86	15.31
HF20599	AT3G57040.1	response regulator 9	308.29	1.3	0.26	4.89	1.03e-06	9.47e-06	6.62333	0.624429	11.1667	1.61675	165	223	240	291	451	395	5.39	7.07	7.41	8.39	13.99	11.12
HF21866	AT4G31290.1	ChaC-like family protein	954.21	1.3	0.41	3.26	0.00112	0.00441	15.16	0.493187	26.8133	9.71166	644	587	665	549	1929	1039	15.49	14.19	15.8	11.76	44.97	23.71
HF22538	AT2G15890.1	maternal effect embryo arrest 14	801.89	1.3	0.2	6.58	4.69e-11	1.12e-09	16.2133	1.75128	27.34	2.03473	567	423	614	1124	835	1039	17.74	12.72	18.18	30.76	23.72	27.54
HF23472	AT5G24090.1	chitinase A	23837.8	1.3	0.23	5.7	1.21e-08	1.74e-07	565.63	71.9071	1024.03	132.522	18054	11876	17577	37026	25306	26666	655.39	423.44	618.06	1288.49	907.09	876.52
HF23536	AT4G23420.2	NAD(P)-binding Rossmann-fold superfamily protein	1242.45	1.3	0.17	7.63	2.3e-14	9.89e-13	20.6633	1.56957	34.1	1.79117	799	747	972	1554	1609	1432	19.5	18.72	23.77	33.78	37.35	31.17
HF23614	AT5G62150.1	peptidoglycan-binding LysM domain-containing protein	282.93	1.3	0.37	3.41	0.000654	0.00278	10.01	2.80637	16.57	2.26144	302	145	133	438	256	353	15.53	8.13	6.37	20.68	12.88	16.15
HF23678	AT5G51720.1	2 iron. 2 sulfur cluster binding	4304.72	1.3	0.22	6.03	1.61e-09	2.78e-08	145.9	12.7815	247.373	32.6194	2351	2995	3216	4013	5890	6183	120.35	157.97	159.38	182.24	283.15	276.73
HF23834	AT1G26910.1	Ribosomal protein L16p/L10e family protein	5361.9	1.3	0.23	5.67	1.46e-08	2.06e-07	97.4667	15.4836	165.803	12.5802	2555	3658	4535	7596	5660	6765	68.86	101.5	122.04	189.36	146.37	161.68
HF23974	AT3G51880.4	high mobility group B1	3443.6	1.3	0.17	7.53	5.22e-14	2.09e-12	81.3	7.43133	134.477	2.28076	1934	2307	2804	4199	4189	4332	68.2	81.77	93.93	130.14	137.87	135.42
HF24669	AT1G49010.1	Duplicated homeodomain-like superfamily protein	370.51	1.3	0.25	5.24	1.63e-07	1.81e-06	5.26333	0.8783	9.29	0.49689	316	182	238	497	374	520	6.88	3.86	5.05	9.71	8.3	9.86
HF25483	AT5G05300.1	unknown protein; FUNCTIONS IN: molecular_function unknown; INVOLVED IN: biological_process unknown; LOCATED IN: endomembrane system; EXPRESSED IN: 10 plant structures; EXPRESSED DURING: 8 growth stages; Has 1807 Blast hits to 1807 proteins in 277 species: Archae - 0; Bacteria - 0; Metazoa - 736; Fungi - 347; Plants - 385; Viruses - 0; Other Eukaryotes - 339 (source: NCBI BLink).	117.51	1.3	0.46	2.88	0.00402	0.0132	3.62	1.3543	7.16667	0.593867	135	56	42	177	135	126	6.3	2.62	1.94	8.11	7.32	6.07
HF25503	AT2G40765.1	unknown protein; FUNCTIONS IN: molecular_function unknown; INVOLVED IN: biological_process unknown; LOCATED IN: mitochondrion. mitochondrial respiratory chain complex III; EXPRESSED IN: 24 plant structures; EXPRESSED DURING: 15 growth stages; Has 32 Blast hits to 32 proteins in 11 species: Archae - 0; Bacteria - 0; Metazoa - 0; Fungi - 0; Plants - 32; Viruses - 0; Other Eukaryotes - 0 (source: NC…	284.61	1.3	0.28	4.55	5.37e-06	4.13e-05	16.3367	2.69145	27.05	2.69033	127	208	241	310	396	347	10.99	18.47	19.55	23.34	32.28	25.53
HF26189	AT1G27290.2	unknown protein; FUNCTIONS IN: molecular_function unknown; INVOLVED IN: biological_process unknown; EXPRESSED IN: 25 plant structures; EXPRESSED DURING: 15 growth stages; Has 44 Blast hits to 44 proteins in 12 species: Archae - 0; Bacteria - 0; Metazoa - 0; Fungi - 0; Plants - 44; Viruses - 0; Other Eukaryotes - 0 (source: NCBI BLink).	477.14	1.3	0.28	4.57	4.77e-06	3.71e-05	6.99	0.733235	11.7833	2.02011	382	254	334	786	519	457	8.19	5.66	7.12	15.57	11.11	8.67
HF26236	AT5G13190.1	CONTAINS InterPro DOMAIN/s: LPS-induced tumor necrosis factor alpha factor (InterPro:IPR006629); Has 30201 Blast hits to 17322 proteins in 780 species: Archae - 12; Bacteria - 1396; Metazoa - 17338; Fungi - 3422; Plants - 5037; Viruses - 0; Other Eukaryotes - 2996 (source: NCBI BLink).	2941.99	1.3	0.15	8.24	1.73e-16	1.09e-14	61.89	3.10624	101.103	5.55651	1824	1947	2247	3600	3837	3399	56.08	62.89	66.7	101.43	110.56	91.32
HF26279	AT1G27440.1	Exostosin family protein	25614.3	1.3	0.28	4.58	4.64e-06	3.63e-05	119.67	7.97636	198.527	41.2514	15472	17008	19781	19297	39505	35649	105.92	119.54	133.55	119.55	258.68	217.35
HF26544	AT1G24020.2	MLP-like protein 423	1662.32	1.3	0.2	6.22	4.85e-10	9.32e-09	19.5133	0.770808	30.96	4.05813	1177	1169	1062	2586	1703	1844	19.53	20.84	18.17	39.05	26.35	27.48
HF26558	AT3G16770.1	ethylene-responsive element binding protein	1896.28	1.3	0.16	8.11	5.06e-16	2.95e-14	31.7667	0.863604	52.2333	3.62057	1326	1318	1207	2125	2570	2307	32.46	32.79	30.05	47.81	59.41	49.48
HF27609	AT2G18470.1	roline-rich extensin-like receptor kinase 4	3692.94	1.3	0.22	5.81	6.33e-09	9.68e-08	11.1233	0.693429	18.69	2.85332	2415	2240	2810	5930	3998	3757	10.81	10.11	12.45	24.26	16.98	14.83
HF27726	ATCG00120.1	ATP synthase subunit alpha	483.6	1.3	0.24	5.73	9.96e-09	1.46e-07	4.97667	0.319913	8.30333	0.986599	282	305	366	491	736	577	4.54	4.79	5.6	6.91	10.21	7.79
HF28982	AT3G21150.1	B-box 32	741.58	1.3	0.19	7.21	5.54e-13	1.89e-11	11.9767	0.650291	21.1033	2.27693	500	508	449	903	1040	826	12.4	12.83	10.7	20.8	25.19	17.32
HF29097	AT5G17230.2	PHYTOENE SYNTHASE	1040.96	1.3	0.26	5.05	4.52e-07	4.5e-06	13.57	1.79956	22.55	2.95452	888	550	665	1631	1123	1105	17.09	11.16	12.46	28.39	20.41	18.85
HF29300	AT2G04520.1	Nucleic acid-binding. OB-fold-like protein	4929.78	1.3	0.12	10.6	3.06e-26	9.89e-24	198.267	2.30776	315.617	12.6035	3437	3173	3549	6239	5981	5912	201.13	193.7	199.97	324.71	331.43	290.71
HF29387	AT2G05630.1	Ubiquitin-like superfamily protein	556.42	1.3	0.19	6.93	4.14e-12	1.19e-10	21.24	1.72691	36.5467	1.72948	350	318	446	760	651	662	20.01	19.06	24.65	39.88	35.68	34.08
HF29853	AT3G07080.1	EamA-like transporter family	350.97	1.3	0.29	4.57	4.91e-06	3.81e-05	4.31667	0.303333	6.96667	1.30336	244	205	258	612	341	351	4.52	3.72	4.71	9.57	5.78	5.55
HF30133	AT2G38290.1	ammonium transporter 2	1209.04	1.3	0.28	4.69	2.74e-06	2.28e-05	12.9	0.41328	21.79	5.02001	855	751	802	2200	1130	1182	13.72	12.4	12.58	31.83	16.79	16.75
HF30308	NA	NA	853.58	1.3	0.3	4.16	3.24e-05	0.000202	14.93	1.94155	23.5267	4.03271	431	587	746	679	1100	1374	11.2	15.86	17.73	16	24.78	29.8
HF30712	AT4G29680.1	Alkaline-phosphatase-like family protein	4714.91	1.3	0.16	7.7	1.34e-14	5.97e-13	46.0833	2.28281	74.9133	5.38937	3396	2868	3480	6680	4940	5748	48.24	41.52	48.49	85.13	66.83	72.78
HF31663	NA	NA	207.75	1.3	0.35	3.63	0.000282	0.00133	4.57333	0.233548	7.68	1.97279	140	125	159	276	333	149	4.43	4.26	5.03	8.01	10.92	4.11
HF31745	AT4G10300.1	RmlC-like cupins superfamily protein	348.87	1.3	0.26	4.99	6.11e-07	5.92e-06	11.16	0.95974	17.9167	2.42456	198	239	269	306	489	499	9.25	11.95	12.28	13.1	20.81	19.84
HF31838	AT1G21450.1	SCARECROW-like 1	1612.24	1.3	0.29	4.53	5.89e-06	4.49e-05	13.47	1.29214	23.2667	5.02745	1280	881	1047	2898	1553	1565	15.87	11.44	13.1	33.3	18.82	17.68
HF32011	AT1G29930.1	chlorophyll A/B binding protein 1	49321.7	1.3	0.28	4.86	1.16e-06	1.05e-05	945.387	133.706	1635.49	284.367	25627	29772	41902	40905	66782	77723	746.68	889.76	1199.72	1074.11	1837.23	1995.13
HF32024	AT4G01897.1	unknown protein; CONTAINS InterPro DOMAIN/s: Protein of unknown function DUF952 (InterPro:IPR009297); Has 763 Blast hits to 763 proteins in 180 species: Archae - 0; Bacteria - 351; Metazoa - 0; Fungi - 0; Plants - 29; Viruses - 0; Other Eukaryotes - 383 (source: NCBI BLink).	239.22	1.3	0.25	5.21	1.87e-07	2.03e-06	7.87333	1.224	13.57	1.61465	137	138	203	240	307	347	6.58	6.72	10.32	10.38	14.73	15.6
HF33223	AT3G28700.1	Protein of unknown function (DUF185)	6215.19	1.3	0.14	8.98	2.61e-19	2.7e-17	42.53	2.70794	70.4533	2.36334	3829	3977	4783	7531	7925	7560	38.67	41.17	47.75	68.88	75.1	67.38
HF33484	AT3G29670.1	HXXXD-type acyl-transferase family protein	397.77	1.3	0.24	5.36	8.26e-08	9.85e-07	4.84667	0.624429	8.04333	0.753665	316	217	275	447	577	441	5.96	3.8	4.78	7.45	9.54	7.14
HF33631	AT4G03280.1	photosynthetic electron transfer C	1713.88	1.3	0.43	2.93	0.00341	0.0115	37.71	11.8875	61.4867	12.9301	513	1163	1848	1268	2264	2819	16.87	38.22	58.04	36.46	68.36	79.64
HF34033	AT5G17230.2	PHYTOENE SYNTHASE	916.7	1.3	0.2	6.31	2.87e-10	5.81e-09	12.05	1.38338	19.84	0.663652	743	482	661	1157	1000	1230	14.27	9.51	12.37	20.31	18.53	20.68
HF34486	AT2G02390.2	glutathione S-transferase zeta 1	696.96	1.3	0.16	8.09	5.85e-16	3.36e-14	41.1533	3.18711	66.0367	1.90396	410	481	522	806	813	971	34.9	43.21	45.35	62.3	68.54	67.27
HF34538	AT1G57770.1	FAD/NAD(P)-binding oxidoreductase family protein	704.04	1.3	0.28	4.71	2.45e-06	2.07e-05	6.14	1.25921	10.64	0.78543	418	324	669	751	876	1003	5.46	4.38	8.58	9.13	11.02	11.77
HF35411	NA	NA	1546.16	1.3	0.3	4.4	1.1e-05	7.84e-05	14.9267	3.35194	25.1967	2.91711	1481	842	760	2312	1840	1595	21.56	12.45	10.77	30.34	25.01	20.24
HF35729	AT4G34050.1	S-adenosyl-L-methionine-dependent methyltransferases superfamily protein	340.72	1.3	0.26	5.03	4.9e-07	4.84e-06	7.89	0.298664	13.0933	2.21734	236	220	227	572	352	343	8.35	7.99	7.33	17.46	11.58	10.24
HF35985	AT2G16600.1	rotamase CYP 3	40029.3	1.3	0.12	10.52	7.02e-26	2.06e-23	1176.31	53.5856	1946.12	66.8092	26218	25211	30160	46781	47759	53736	1136.44	1110.1	1282.4	1823.28	1962.02	2053.07
HF36037	AT4G35070.1	SBP (S-ribonuclease binding protein) family protein	269.15	1.3	0.33	4.12	3.75e-05	0.00023	4.04667	0.903702	7.47667	0.751805	258	139	133	414	294	300	5.85	3.25	3.04	8.95	7	6.48
HF36118	AT2G17040.1	NAC domain containing protein 36	533.32	1.3	0.24	5.68	1.32e-08	1.88e-07	8.68333	0.534208	14.6867	1.73905	333	312	411	634	799	549	8.49	7.87	9.69	13.88	18.02	12.16
HF36374	AT3G02875.1	Peptidase M20/M25/M40 family protein	294.3	1.3	0.52	2.41	0.0159	0.042	3.67	1.37267	5.96333	1.93843	355	148	101	584	282	213	6.36	2.8	1.85	9.75	4.79	3.35
HF36479	AT3G52880.1	monodehydroascorbate reductase 1	38752.2	1.3	0.14	9.24	2.52e-20	3.07e-18	444.843	15.3143	743.687	47.4952	26152	23993	28054	42228	49846	51849	446.63	417.47	470.43	649.3	800.14	781.62
HF36620	AT5G18150.1	Methyltransferase-related protein	102.08	1.3	0.27	4.77	1.82e-06	1.59e-05	3.91333	0.124544	6.02	0.798812	71	65	69	156	107	117	4.16	3.82	3.76	7.61	5.09	5.36
HF36917	AT5G37600.1	glutamine synthase clone R1	30382.7	1.3	0.11	11.77	5.7e-32	3.96e-29	415.053	11.5033	696.81	19.4035	20980	18887	21168	36101	37516	39431	425.65	392.07	427.44	659.52	724.76	706.15
HF37192	AT2G35390.2	Phosphoribosyltransferase family protein	435.46	1.3	0.48	2.65	0.00794	0.0235	5.17667	1.58892	8.93	2.70012	473	245	165	885	418	301	8.25	4.34	2.94	14.16	7.48	5.15
HF37488	AT5G47580.1	unknown protein; BEST Arabidopsis thaliana protein match is: unknown protein (TAIR:AT4G17250.1); Has 1807 Blast hits to 1807 proteins in 277 species: Archae - 0; Bacteria - 0; Metazoa - 736; Fungi - 347; Plants - 385; Viruses - 0; Other Eukaryotes - 339 (source: NCBI BLink).	567.47	1.3	0.17	7.58	3.39e-14	1.41e-12	3.94	0.341223	6.66333	0.106823	402	311	422	716	689	710	4.23	3.26	4.33	6.76	6.78	6.45
HF37846	AT2G38470.1	WRKY DNA-binding protein 33	1825.6	1.3	0.27	5.02	5.27e-07	5.17e-06	17.2967	2.63161	29.9367	3.62778	1508	853	1253	2700	2294	1808	21.69	12.59	17.61	35.57	31.08	23.16
HF38097	AT3G62550.1	Adenine nucleotide alpha hydrolases-like superfamily protein	1825.61	1.3	0.41	3.1	0.00192	0.007	47.3967	9.57667	78.75	23.0964	1691	846	1196	2649	947	3261	65.11	32.23	44.85	91.64	33.89	110.72
HF38355	AT1G60730.1	NAD(P)-linked oxidoreductase superfamily protein	4802.87	1.3	0.29	4.55	5.31e-06	4.08e-05	35.7333	5.46099	59.25	10.6003	4213	2788	2604	8025	5251	4562	46.47	32.1	28.63	79.33	55.1	43.32
HF38413	AT1G08630.4	threonine aldolase 1	3144.18	1.3	0.4	3.16	0.00155	0.00585	40.57	6.2121	65.0433	22.264	2805	1890	1747	6458	2956	2128	52.8	36.35	32.56	108.48	51.81	34.84
HF38742	AT5G15140.1	Galactose mutarotase-like superfamily protein	493.15	1.3	0.38	3.37	0.000747	0.00312	6.88	1.861	11.2	2.38956	510	257	232	867	498	458	10.58	5.38	4.68	15.9	9.6	8.1
HF38826	AT3G55250.1	unknown protein; FUNCTIONS IN: molecular_function unknown; INVOLVED IN: biological_process unknown; LOCATED IN: mitochondrion. chloroplast. nucleus; EXPRESSED IN: 23 plant structures; EXPRESSED DURING: 13 growth stages; Has 46 Blast hits to 46 proteins in 17 species: Archae - 0; Bacteria - 0; Metazoa - 0; Fungi - 0; Plants - 46; Viruses - 0; Other Eukaryotes - 0 (source: NCBI BLink).	795.17	1.3	0.19	6.75	1.47e-11	3.81e-10	14.1233	1.6512	23.74	1.41514	508	438	658	941	898	1126	13.54	11.6	17.23	22.36	22.29	26.57
HF39217	AT1G34320.1	Protein of unknown function (DUF668)	188.27	1.3	0.31	4.09	4.39e-05	0.000263	4.64333	0.397674	6.89667	1.37976	139	111	132	315	219	160	5.37	4	4.56	9.46	6.5	4.73
HF39605	AT4G38840.1	SAUR-like auxin-responsive protein family	272.52	1.3	0.35	3.64	0.000277	0.00131	4.23333	0.926721	6.92667	0.785628	108	189	259	248	397	361	2.64	4.21	5.85	5.37	7.89	7.52
HF39977	AT4G27950.1	cytokinin response factor 4	300.27	1.3	0.24	5.47	4.58e-08	5.81e-07	4.98667	0.422111	8.66667	1.10097	242	176	178	303	420	397	5.74	4.94	4.28	7.1	10.79	8.11
HF40163	AT2G29670.1	Tetratricopeptide repeat (TPR)-like superfamily protein	2111.92	1.3	0.25	5.42	5.85e-08	7.23e-07	17.25	1.05462	29.8033	5.06523	1208	1388	1561	1782	3079	3055	15.47	17.16	19.12	19.88	36.53	33
HF40217	AT1G07400.1	HSP20-like chaperones superfamily protein	2962.93	1.3	0.45	2.81	0.0049	0.0156	91.74	23.6521	151.823	44.4717	1035	2790	2212	1544	4634	4781	47.81	128.9	98.51	62.9	197.92	194.65
HF40223	AT2G26975.1	Ctr copper transporter family	1284.93	1.3	0.36	3.55	0.000378	0.00172	33.9767	6.83724	56.46	13.1752	1247	713	673	2308	1329	1084	47.56	28.55	25.82	81.85	49.87	37.66
HF40249	AT1G07440.2	NAD(P)-binding Rossmann-fold superfamily protein	2636.7	1.3	0.12	10.92	9.1e-28	3.6e-25	89.7533	1.00295	149.35	4.13541	1757	1772	1877	3449	3062	3217	88.22	91.64	89.4	157.52	146.38	144.15
HF40800	AT5G22300.1	nitrilase 4	3633.74	1.3	0.16	8.18	2.85e-16	1.75e-14	48.9433	3.43606	82.3267	3.67264	2066	2420	2783	4178	4695	4661	42.61	49.8	54.42	76.36	89.02	81.6
HF41411	AT5G14410.1	unknown protein; Has 23 Blast hits to 23 proteins in 9 species: Archae - 0; Bacteria - 0; Metazoa - 0; Fungi - 0; Plants - 23; Viruses - 0; Other Eukaryotes - 0 (source: NCBI BLink).	1967.77	1.3	0.16	8	1.23e-15	6.54e-14	64.4033	4.26728	106.493	6.23001	1216	1259	1550	2244	2557	2458	58.15	62.5	72.56	96.8	118.12	104.56
HF41596	AT5G51040.1	unknown protein; CONTAINS InterPro DOMAIN/s: Protein of unknown function DUF339 (InterPro:IPR005631); Has 532 Blast hits to 532 proteins in 207 species: Archae - 0; Bacteria - 285; Metazoa - 16; Fungi - 41; Plants - 40; Viruses - 0; Other Eukaryotes - 150 (source: NCBI BLink).	2762.15	1.3	0.15	8.6	7.65e-18	6.03e-16	68.2567	4.54706	116.027	3.99823	2020	1570	1912	3448	3499	3349	75.24	59.72	69.81	117.54	122.07	108.47
HF41668	AT1G64720.1	Polyketide cyclase/dehydrase and lipid transport superfamily protein	1660.06	1.3	0.18	7.1	1.22e-12	3.88e-11	17.9867	0.614663	30.1967	2.71697	1219	1059	1130	2165	2181	1747	19.21	17.27	17.48	32.53	33.28	24.78
HF41909	AT3G20000.1	translocase of the outer mitochondrial membrane 40	445.72	1.3	0.4	3.33	0.000877	0.00358	4.55333	0.986447	7.83667	2.43133	412	204	261	895	397	377	6.47	3.19	4	12.68	5.79	5.04
HF42353	NA	NA	785.17	1.3	0.26	4.8	1.59e-06	1.41e-05	37.3567	6.39525	63.0467	2.37869	739	391	484	987	992	907	49.98	29.26	32.83	63.06	67.16	58.92
HF42475	AT2G02760.1	ubiquiting-conjugating enzyme 2	5339.89	1.3	0.16	7.95	1.89e-15	9.73e-14	131.433	10.5327	218.17	10.8572	3750	3908	3128	6516	6943	6302	135.81	147.09	111.4	215.57	238.14	200.8
HF42486	AT5G15080.1	Protein kinase superfamily protein	6850.55	1.3	0.29	4.38	1.17e-05	8.27e-05	41.37	3.09152	67.67	14.486	5245	4627	4127	11761	7854	5539	46.37	42.02	35.72	93.87	65.28	43.86
HF43153	AT3G16640.1	translationally controlled tumor protein	31148.7	1.3	0.14	9.48	2.54e-21	3.58e-19	932.533	54.8948	1539.45	66.5922	18246	21711	21964	36513	40321	39404	823.24	996.21	978.15	1434.26	1662.79	1521.3
HF44115	AT3G18830.1	polyol/monosaccharide transporter 5	34470.4	1.3	0.27	4.71	2.43e-06	2.06e-05	335.313	65.0127	545.757	54.2991	32697	19286	18607	50618	39252	37054	464.79	280.91	260.24	648.3	525.45	463.52
HF44607	AT1G44575.1	Chlorophyll A-B binding family protein	10237.1	1.3	0.19	6.7	2.14e-11	5.43e-10	186.767	22.0523	313.82	3.01805	7317	5213	8274	12789	12288	12853	196.52	144.64	219.14	315.17	318.24	308.05
HF44623	AT3G57040.1	response regulator 9	828.88	1.3	0.25	5.37	7.78e-08	9.34e-07	15.5367	2.34117	26.73	2.37045	457	466	738	839	1084	1169	12.84	13.57	20.2	21.99	29.02	29.18
HF00840	AT4G14010.1	ralf-like 32	130.15	1.4	0.58	2.33	0.0196	0.0499	4.97	1.83189	8.97333	3.17666	155	45	55	279	115	93	8.62	2.87	3.42	15.19	7	4.73
HF00921	AT1G60690.1	NAD(P)-linked oxidoreductase superfamily protein	2090.11	1.4	0.24	5.65	1.6e-08	2.24e-07	8.55	1.05235	14.9267	2.05777	1655	1221	1200	3373	2277	2204	10.64	7.72	7.29	19.01	13.33	12.44
HF01204	AT4G33950.1	Protein kinase superfamily protein	497.66	1.4	0.44	3.07	0.00213	0.00768	6.92667	1.7823	11.71	4.00912	486	208	278	1023	477	364	10.36	4.38	6.04	19.5	9.46	6.17
HF02646	AT5G10990.1	SAUR-like auxin-responsive protein family	443.14	1.4	0.29	4.88	1.07e-06	9.8e-06	13.3933	1.78379	24.4967	4.35834	358	242	247	750	481	446	16.96	11.54	11.68	32.98	21.99	18.52
HF03283	AT1G53030.1	Cytochrome C oxidase copper chaperone (COX17)	167.04	1.4	0.28	5.14	2.78e-07	2.9e-06	7.22667	0.250089	12.6967	2.12895	107	112	95	277	187	172	7.7	7.13	6.85	16.78	11.7	9.61
HF03507	AT4G21970.1	Protein of unknown function. DUF584	1283.23	1.4	0.16	8.66	4.8e-18	3.9e-16	24.94	1.27555	44.6567	4.08339	758	789	894	1383	1614	1891	22.89	24.65	27.28	36.96	46.14	50.87
HF03812	AT3G15352.1	cytochrome c oxidase 17	393.79	1.4	0.31	4.66	3.12e-06	2.55e-05	16.82	2.99032	31.1533	5.25641	322	227	188	644	485	368	22.51	15.57	12.38	40.01	31.63	21.82
HF04058	AT1G51400.1	Photosystem II 5 kD protein	5079.59	1.4	0.3	4.68	2.91e-06	2.4e-05	193.693	29.6677	349.797	66.1685	2285	3359	4003	4016	7509	7802	137.38	205.66	238.04	217.6	421.17	410.62
HF04598	AT3G53810.1	Concanavalin A-like lectin protein kinase family protein	1327.38	1.4	0.26	5.43	5.54e-08	6.89e-07	9.1	0.460688	16.1333	2.89092	888	748	926	2282	1432	1292	9.43	8.19	9.68	21.77	14.43	12.2
HF05682	AT2G46690.1	SAUR-like auxin-responsive protein family	384.76	1.4	0.23	6.03	1.6e-09	2.77e-08	9.94667	1.07039	18.27	2.66053	208	261	273	385	559	507	7.81	11.13	10.9	13.16	22.11	19.54
HF05936	AT2G27510.1	ferredoxin 3	2687.19	1.4	0.2	6.79	1.11e-11	2.96e-10	74.74	3.90672	128.753	15.5317	1942	1565	1765	2689	3874	3501	82.03	68.66	73.53	101.68	155.48	129.1
HF06272	AT3G45600.1	tetraspanin3	783.58	1.4	0.33	4.22	2.43e-05	0.000157	17.13	3.24817	31.9567	5.07498	487	299	716	1272	720	993	16.83	11.66	22.9	40.72	23.14	32.01
HF06367	AT5G45710.1	winged-helix DNA-binding transcription factor family protein	750.88	1.4	0.24	5.87	4.4e-09	6.97e-08	7.68333	0.860897	13.8633	1.67223	568	380	484	1078	999	759	9.14	6.16	7.75	15.85	15.2	10.54
HF06714	AT1G68620.1	alpha/beta-Hydrolases superfamily protein	341.43	1.4	0.26	5.41	6.42e-08	7.84e-07	5.27333	0.462829	9.46333	1.43585	220	187	250	557	388	344	5.51	4.38	5.93	12.16	8.97	7.26
HF08523	AT2G46150.1	Late embryogenesis abundant (LEA) hydroxyproline-rich glycoprotein family	663.07	1.4	0.33	4.22	2.44e-05	0.000158	15.0167	3.21435	25.8633	4.1309	607	306	374	1071	800	617	21.37	10.99	12.69	32.86	26.17	18.56
HF08621	AT4G23885.1	unknown protein; BEST Arabidopsis thaliana protein match is: unknown protein (TAIR:AT5G24165.1); Has 30201 Blast hits to 17322 proteins in 780 species: Archae - 12; Bacteria - 1396; Metazoa - 17338; Fungi - 3422; Plants - 5037; Viruses - 0; Other Eukaryotes - 2996 (source: NCBI BLink).	1267.91	1.4	0.25	5.53	3.29e-08	4.33e-07	54.0067	7.65555	98.45	12.6526	989	792	642	1911	1623	1249	66.89	54.73	40.4	117.68	103.08	74.59
HF08705	AT4G17880.1	Basic helix-loop-helix (bHLH) DNA-binding family protein	1999.52	1.4	0.25	5.65	1.57e-08	2.21e-07	19.3967	1.08127	35.6667	5.36163	1422	1142	1239	3106	2649	1792	21.52	17.98	18.69	42.85	38.97	25.18
HF09232	AT5G62740.1	SPFH/Band 7/PHB domain-containing membrane-associated protein family	531.35	1.4	0.18	8.16	3.43e-16	2.09e-14	6.19	0.202978	11.2633	0.523874	308	322	375	757	636	629	5.93	6.05	6.59	12.23	11.13	10.43
HF10119	AT3G62760.1	Glutathione S-transferase family protein	11058.1	1.4	0.14	10.03	1.13e-23	2.23e-21	222.277	16.0917	414.13	7.54754	6522	6251	8035	14611	13657	13921	208.65	203.84	254.34	424.14	418.91	399.34
HF10263	AT2G46150.1	Late embryogenesis abundant (LEA) hydroxyproline-rich glycoprotein family	12821.1	1.4	0.14	9.7	2.9e-22	4.57e-20	286.937	16.411	500.93	16.6871	9286	7905	7818	17221	15252	15758	318.98	277.07	264.76	533.55	490.73	478.51
HF11292	AT3G26040.1	HXXXD-type acyl-transferase family protein	465.27	1.4	0.4	3.41	0.000645	0.00275	4.42	0.903622	7.68667	2.34842	430	228	247	935	359	462	6.22	3.38	3.66	12.35	4.87	5.84
HF12128	AT1G61260.1	Protein of unknown function (DUF761)	431.78	1.4	0.32	4.46	8.23e-06	6.06e-05	5.36	0.955632	9.46667	1.38363	360	192	269	651	592	386	7.03	3.72	5.33	10.9	10.8	6.7
HF12499	AT2G46620.1	P-loop containing nucleoside triphosphate hydrolases superfamily protein	486.45	1.4	0.25	5.84	5.2e-09	8.1e-08	4.56	0.308599	8.18	1.16603	334	258	321	808	465	590	5.05	3.99	4.64	10.38	6.41	7.75
HF13057	AT1G47128.1	Granulin repeat cysteine protease family protein	7708.82	1.4	0.2	6.74	1.58e-11	4.06e-10	79.1733	8.9665	136.953	12.9564	4339	4473	6205	7973	10359	10714	68.3	72.26	96.96	111.33	153.11	146.42
HF13397	AT4G31940.1	cytochrome P450. family 82. subfamily C. polypeptide 4	3090.9	1.4	0.26	5.3	1.14e-07	1.32e-06	30.6633	1.17042	53.0633	9.7101	2145	1838	2075	5127	3691	2735	32.55	28.52	30.92	70.18	52.45	36.56
HF13471	NA	NA	209.91	1.4	0.24	5.82	5.73e-09	8.85e-08	4.86667	0.482159	9.87333	1.46071	155	128	121	317	240	236	5.71	4.85	4.04	12.71	9.06	7.85
HF14312	AT5G04750.1	F1F0-ATPase inhibitor protein. putative	4855.89	1.4	0.2	7.3	2.92e-13	1.04e-11	152.867	6.06615	281.66	30.6603	3211	3075	2829	7451	5956	5070	159.25	158.61	140.74	330.58	289.22	225.18
HF14793	AT2G45760.1	BON association protein 2	381.17	1.4	0.33	4.27	1.94e-05	0.000129	9.43667	0.826747	16.59	3.84726	257	257	206	604	553	279	10.39	10.13	7.79	21.38	19.41	8.98
HF15538	AT2G38470.1	WRKY DNA-binding protein 33	1077.22	1.4	0.28	4.95	7.58e-07	7.19e-06	10.0967	1.91528	17.9967	1.72368	876	436	759	1497	1412	1153	12.89	6.43	10.97	19.95	19.48	14.56
HF15758	AT1G56580.1	Protein of unknown function. DUF538	58.96	1.4	0.38	3.68	0.00023	0.00112	457.373	6.38888	921.51	47.0487	40	32	42	49	83	91	451.13	470.15	450.84	893.98	1013.2	857.35
HF16640	AT3G12490.1	cystatin B	18821.8	1.4	0.14	10.28	8.24e-25	2.04e-22	489.973	15.3401	905.807	53.749	11228	11688	12814	22284	25592	23550	462.12	492.76	515.04	838.35	1012.02	867.05
HF17541	AT1G22450.1	cytochrome C oxidase 6B	4492.53	1.4	0.16	9.24	2.38e-20	2.93e-18	102.79	4.36031	191.957	11.4496	3092	2605	2713	6398	5452	5299	111.51	98.52	98.34	211.66	192.21	172
HF18078	AT1G28680.1	HXXXD-type acyl-transferase family protein	5054.07	1.4	0.24	6.07	1.24e-09	2.19e-08	53.5967	8.08738	98.32	8.83722	3053	2380	4128	5353	7085	6795	51.46	40.78	68.55	81.88	112.16	100.92
HF18226	AT1G29930.1	chlorophyll A/B binding protein 1	64902.7	1.4	0.31	4.61	4e-06	3.17e-05	1331.19	236.779	2438.69	460.755	30165	36744	56205	52139	90167	105459	984.88	1224.63	1784.07	1528.91	2766.68	3020.49
HF18288	NA	NA	697.76	1.4	0.21	6.64	3.18e-11	7.79e-10	12.8933	1.48333	22.8667	0.810809	559	382	405	947	858	828	15.86	11.41	11.41	23.95	23.37	21.28
HF18408	AT2G32070.1	Polynucleotidyl transferase. ribonuclease H-like superfamily protein	491.48	1.4	0.15	9.46	3.12e-21	4.35e-19	8.67333	0.161692	15.7	0.565803	332	294	311	658	580	629	8.95	8.39	8.68	16.8	15.38	14.92
HF18475	NA	NA	541.51	1.4	0.35	4.09	4.24e-05	0.000256	9.75333	2.64846	17.9167	1.55343	541	239	250	761	534	772	15.05	7.06	7.15	19.44	14.81	19.5
HF18567	AT2G26670.1	Plant haem oxygenase (decyclizing) family protein	721.65	1.4	0.2	7.27	3.54e-13	1.25e-11	7.13667	0.776538	12.2367	0.69602	522	362	479	923	957	863	8.48	5.79	7.14	12.37	13.37	10.97
HF19046	AT1G19130.1	CONTAINS InterPro DOMAIN/s: Protein of unknown function DUF985 (InterPro:IPR009327). RmlC-like jelly roll fold (InterPro:IPR014710); Has 1465 Blast hits to 1465 proteins in 584 species: Archae - 10; Bacteria - 1038; Metazoa - 19; Fungi - 43; Plants - 51; Viruses - 0; Other Eukaryotes - 304 (source: NCBI BLink).	3779.02	1.4	0.12	11.04	2.51e-28	1.12e-25	79.65	2.57927	138.903	2.33712	2595	2288	2545	4840	4677	4652	83.43	74.72	80.8	141.32	141.16	134.23
HF19070	AT5G20790.1	unknown protein; FUNCTIONS IN: molecular_function unknown; INVOLVED IN: biological_process unknown; LOCATED IN: endomembrane system; EXPRESSED IN: 11 plant structures; EXPRESSED DURING: LP.04 four leaves visible. 4 anthesis. petal differentiation and expansion stage; BEST Arabidopsis thaliana protein match is: unknown protein (TAIR:AT3G43110.1); Has 30201 Blast hits to 17322 proteins in 780 speci…	859.64	1.4	0.5	2.83	0.00459	0.0148	18.46	6.61649	33.2167	12.1458	915	393	311	1928	662	683	31.5	13.89	9.99	57.47	22.27	19.91
HF19831	AT1G08570.1	atypical CYS HIS rich thioredoxin 4	532.5	1.4	0.33	4.12	3.79e-05	0.000232	7.61333	1.20635	13.5433	3.23486	448	254	341	955	552	489	9.83	5.68	7.33	19.85	11.64	9.14
HF20770	AT1G63460.1	glutathione peroxidase 8	464.21	1.4	0.22	6.42	1.35e-10	2.93e-09	5.37667	0.263586	9.61	1.16116	304	307	264	614	667	477	5.62	5.66	4.85	9.69	11.58	7.56
HF20850	AT1G63940.4	monodehydroascorbate reductase 6	2630.17	1.4	0.41	3.5	0.00047	0.00208	22.5833	1.48623	41.3733	13.9636	1862	1523	1539	1341	5121	3498	25.54	21.37	20.84	17.08	65.45	41.59
HF21234	NA	NA	1183.94	1.4	0.26	5.38	7.27e-08	8.78e-07	29.6533	3.68976	53.43	8.57586	939	615	696	1972	1279	1243	36.95	25.05	26.96	70.42	46.97	42.9
HF21288	AT2G24820.1	translocon at the inner envelope membrane of chloroplasts 55-II	4888.95	1.4	0.21	6.55	5.88e-11	1.38e-09	43.2533	6.05449	76.5033	5.05142	2919	2476	4050	5381	6242	6882	40.3	34.56	54.9	66.5	80.28	82.73
HF22510	AT2G16060.1	hemoglobin 1	967.41	1.4	0.25	5.44	5.32e-08	6.64e-07	25.5533	2.8212	44.7933	7.89297	539	572	788	924	1464	1232	21.61	24.03	31.02	31.22	58.56	44.6
HF22527	AT2G26500.1	cytochrome b6f complex subunit (petM). putative	842.2	1.4	0.18	7.88	3.35e-15	1.63e-13	19.9633	1.31925	36.2633	1.78176	595	441	566	1177	996	1027	22.25	17.68	19.96	39.76	35.11	33.92
HF22635	AT4G34050.1	S-adenosyl-L-methionine-dependent methyltransferases superfamily protein	294.81	1.4	0.56	2.42	0.0153	0.0407	5.58	1.55897	9.70333	4.62176	303	148	124	720	152	240	8.66	4.46	3.62	18.9	4.3	5.91
HF23024	AT1G30900.1	VACUOLAR SORTING RECEPTOR 6	5754.01	1.4	0.26	5.53	3.18e-08	4.21e-07	19.77	1.40439	36.77	7.46325	4113	3175	3524	10257	5521	6202	22.52	17.9	18.89	51.67	28.55	30.09
HF23214	AT4G21120.1	amino acid transporter 1	504.64	1.4	0.33	4.14	3.41e-05	0.000211	4.09667	0.918483	6.94333	1.31834	468	267	244	854	526	520	5.93	3.28	3.08	9.58	5.63	5.62
HF23364	NA	NA	34.54	1.4	0.5	2.8	0.00513	0.0162	53.65	2.67344	84.9567	12.876	20	25	21	63	42	25	49.83	52.32	58.8	110.69	71.24	72.94
HF23474	AT5G24090.1	chitinase A	2483.06	1.4	0.33	4.18	2.94e-05	0.000185	112.527	15.2538	212.817	40.2989	1992	1258	1547	4786	2354	2225	139.59	86.8	111.19	293.22	177.46	167.77
HF24291	AT5G51970.2	GroES-like zinc-binding alcohol dehydrogenase family protein	3012.53	1.4	0.27	5.2	1.95e-07	2.1e-06	38	6.39282	68.6367	8.67241	2524	1748	1501	4141	4245	2945	50.21	35.18	28.61	73.91	80.31	51.69
HF24809	AT1G18680.1	HNH endonuclease domain-containing protein	814.34	1.4	0.16	9.09	9.91e-20	1.1e-17	22.83	0.44859	41.5233	2.75881	485	526	532	949	1116	1027	22.12	23.66	22.71	37.3	46.71	40.56
HF25208	AT3G55470.2	Calcium-dependent lipid-binding (CaLB domain) family protein	387.46	1.4	0.43	3.31	0.00093	0.00376	8.19333	1.52518	15.8133	5.50443	342	196	201	829	318	322	11.24	6.54	6.8	26.82	10.5	10.12
HF25646	AT3G47420.1	phosphate starvation-induced gene 3	1501.72	1.4	0.37	3.83	0.000128	0.000673	13.35	4.05308	24.1267	1.23659	1428	431	978	2117	1785	1818	20.21	6.18	13.66	26.46	23.67	22.25
HF25943	AT5G24120.1	sigma factor E	2009.74	1.4	0.18	7.37	1.71e-13	6.35e-12	14.6967	0.566284	26.1933	2.64483	1243	1349	1336	2806	2637	2080	13.66	15.61	14.82	29.42	28.21	20.95
HF26485	AT3G17020.1	Adenine nucleotide alpha hydrolases-like superfamily protein	11732	1.4	0.12	11.07	1.83e-28	8.58e-26	308.907	3.14136	537.717	29.334	7726	7337	7888	13500	15286	15288	311.54	302.65	312.53	483.16	583.68	546.31
HF26746	AT2G46495.1	RING/U-box superfamily protein	171.52	1.4	0.34	4.18	2.96e-05	0.000186	2.94333	0.496465	5.35667	1.03707	146	87	90	300	171	183	3.92	2.61	2.3	7.43	4.37	4.27
HF28160	AT3G14690.1	cytochrome P450. family 72. subfamily A. polypeptide 15	3216.37	1.4	0.22	6.54	6.34e-11	1.47e-09	13.5067	2.05906	25.27	0.141067	2590	1911	1528	4161	3907	4218	17.19	13.26	10.07	25.55	25.1	25.16
HF28286	AT4G02860.1	Phenazine biosynthesis PhzC/PhzF protein	240.74	1.4	0.32	4.43	9.49e-06	6.91e-05	2.68333	0.44243	5.14667	0.838577	196	151	114	399	274	236	3.5	2.57	1.98	6.77	4.7	3.97
HF29260	AT2G05100.1	photosystem II light harvesting complex gene 2.1	14183.6	1.4	0.17	8.26	1.48e-16	9.38e-15	52.51	3.63357	92.76	6.71895	9890	7827	9739	15367	18871	19294	57.33	45.39	54.81	79.57	101.58	97.13
HF29496	AT4G28240.1	Wound-responsive family protein	1936.56	1.4	0.21	6.61	3.8e-11	9.14e-10	79.95	4.99374	145.447	17.2206	1390	1066	1244	2215	2929	2157	89.01	71.78	79.06	133.36	179.42	123.56
HF30777	AT2G06510.1	replication protein A 1A	9097.18	1.4	0.24	5.82	5.94e-09	9.14e-08	160.57	19.4048	283.187	35.7288	4602	6002	7120	8589	12811	12850	124.22	166.97	190.52	212.23	325.98	311.35
HF30933	AT3G51430.1	Calcium-dependent phosphotriesterase superfamily protein	237.72	1.4	0.28	5.07	3.98e-07	4.01e-06	2.92	0.319739	5.48667	0.737164	178	131	139	352	327	221	3.55	2.7	2.51	6.35	6.09	4.02
HF30957	AT4G35750.1	SEC14 cytosolic factor family protein / phosphoglyceride transfer family protein	1149.02	1.4	0.25	5.51	3.49e-08	4.57e-07	9.35667	1.60272	17.1833	1.20898	819	488	898	1378	1594	1368	10.65	6.17	11.25	16.59	19.51	15.45
HF31320	AT3G50520.1	Phosphoglycerate mutase family protein	183.67	1.4	0.45	3.18	0.00147	0.00557	3.49	1.21342	6.75333	1.17709	191	95	58	312	161	231	5.77	3.07	1.63	8.86	4.79	6.61
HF31864	AT1G77120.1	alcohol dehydrogenase 1	285.24	1.4	0.5	2.77	0.00568	0.0177	3.66	0.148436	6.45	3.16034	163	188	199	707	172	200	3.37	3.86	3.75	12.77	3.21	3.37
HF32203	AT5G37490.1	ARM repeat superfamily protein	687.04	1.4	0.3	4.88	1.08e-06	9.92e-06	7.19	1.33571	13.16	1.84794	575	393	316	884	1040	681	9.67	6.81	5.09	12.74	16.55	10.19
HF33019	AT5G40690.1	CONTAINS InterPro DOMAIN/s: EF-Hand 1. calcium-binding site (InterPro:IPR018247); BEST Arabidopsis thaliana protein match is: unknown protein (TAIR:AT2G41730.1); Has 1807 Blast hits to 1807 proteins in 277 species: Archae - 0; Bacteria - 0; Metazoa - 736; Fungi - 347; Plants - 385; Viruses - 0; Other Eukaryotes - 339 (source: NCBI BLink).	126.54	1.4	0.32	4.3	1.69e-05	0.000114	3.32	0.271846	5.73667	0.962121	81	72	94	219	128	129	3.16	2.95	3.85	7.64	5.03	4.54
HF33393	AT3G02110.1	serine carboxypeptidase-like 25	441.38	1.4	0.36	3.82	0.000131	0.000685	4.55333	1.3941	7.76	0.935111	451	207	196	691	446	531	7.34	3.24	3.08	9.6	6.55	7.13
HF33834	AT5G55560.1	Protein kinase superfamily protein	617.52	1.4	0.32	4.43	9.56e-06	6.95e-05	9.59667	0.842404	17.03	4.30781	456	337	382	1175	604	563	11.27	8.59	8.93	25.62	13.31	12.16
HF33904	AT2G04240.2	RING/U-box superfamily protein	238.15	1.4	0.35	3.96	7.64e-05	0.00043	5.38333	0.965701	9.71667	1.22265	94	155	217	218	317	363	3.97	4.95	7.23	7.36	10.33	11.46
HF34393	AT2G26975.1	Ctr copper transporter family	3665.57	1.4	0.19	7.5	6.52e-14	2.57e-12	58.3	5.74161	105.123	6.79873	2732	2164	2007	4980	4794	4157	69.19	56.01	49.7	111.63	112.21	91.53
HF34449	AT2G29630.3	thiaminC	2054.63	1.4	0.19	7.58	3.38e-14	1.41e-12	14.1667	1.51147	26.2667	0.878186	1307	1013	1552	2614	2669	2544	14.31	11.48	16.71	26.11	27.86	24.83
HF34454	AT3G47070.1	LOCATED IN: thylakoid. chloroplast thylakoid membrane. chloroplast. chloroplast envelope; EXPRESSED IN: 22 plant structures; EXPRESSED DURING: 13 growth stages; CONTAINS InterPro DOMAIN/s: Thylakoid soluble phosphoprotein TSP9 (InterPro:IPR021584); Has 37 Blast hits to 37 proteins in 10 species: Archae - 0; Bacteria - 0; Metazoa - 0; Fungi - 0; Plants - 37; Viruses - 0; Other Eukaryotes - 0 (sour…	1189.1	1.4	0.24	5.83	5.4e-09	8.37e-08	50.3767	7.52067	92.7767	8.88737	552	713	987	1257	1521	1761	38.33	48.6	64.2	75.14	99.68	103.51
HF34789	AT1G57765.1	unknown protein; FUNCTIONS IN: molecular_function unknown; INVOLVED IN: biological_process unknown; LOCATED IN: endomembrane system; BEST Arabidopsis thaliana protein match is: unknown protein (TAIR:AT1G09645.1); Has 68 Blast hits to 68 proteins in 13 species: Archae - 0; Bacteria - 0; Metazoa - 0; Fungi - 0; Plants - 68; Viruses - 0; Other Eukaryotes - 0 (source: NCBI BLink).	246.25	1.4	0.51	2.83	0.00458	0.0148	9.20333	2.61764	17.18	6.70185	242	104	115	559	207	172	14.43	6.33	6.85	30.56	11.18	9.8
HF34951	AT5G48670.1	AGAMOUS-like 80	1793.69	1.4	0.41	3.48	0.000501	0.0022	16.79	5.55112	30.8	6.40602	1894	671	845	3184	1569	2081	27.82	10.18	12.37	43.09	21.52	27.79
HF35288	AT5G43260.1	chaperone protein dnaJ-related	722.74	1.4	0.17	8.52	1.65e-17	1.23e-15	28.8433	1.07899	53.74	3.48245	429	480	471	839	999	897	27.83	31	27.7	47.55	59.6	54.07
HF35454	AT2G21870.2	copper ion binding;cobalt ion binding;zinc ion binding	12950.4	1.4	0.12	11.96	6.11e-33	4.7e-30	168.56	5.90678	301.987	4.52801	8695	7542	8634	16811	15692	16541	174.95	156.76	173.97	311.03	297.88	297.05
HF35817	AT4G33920.1	Protein phosphatase 2C family protein	1072.36	1.4	0.25	5.79	7.18e-09	1.09e-07	12.1233	0.733311	21.93	3.84388	727	573	706	1824	1196	1071	12.94	10.66	12.77	29.32	20.07	16.4
HF35835	AT1G27730.1	salt tolerance zinc finger	161.95	1.4	0.43	3.21	0.00132	0.00507	3.28333	0.397338	5.5	1.57408	120	75	121	327	162	118	3.64	2.49	3.72	8.52	4.76	3.22
HF35892	AT3G49780.1	phytosulfokine 4 precursor	77.34	1.4	0.48	2.88	0.00393	0.013	3.46667	0.954644	5.98	1.22973	61	64	24	113	114	62	3.97	4.81	1.62	6.81	7.57	3.56
HF36221	AT1G76500.1	Predicted AT-hook DNA-binding family protein	265.99	1.4	0.27	5.18	2.18e-07	2.34e-06	4.76333	0.720864	8.26667	0.861865	225	154	137	359	265	384	6.19	4.23	3.87	9.26	6.55	8.99
HF36329	NA	NA	251.02	1.4	0.19	7.36	1.9e-13	6.97e-12	4.44667	0.134825	7.93667	0.48254	164	155	164	325	330	292	4.7	4.4	4.24	8.05	8.71	7.05
HF36810	AT1G75800.1	Pathogenesis-related thaumatin superfamily protein	943.17	1.4	0.39	3.48	0.000509	0.00223	20.0367	5.78376	35.0967	6.48784	964	510	373	760	1475	1293	31.25	16.89	11.97	22.9	45.03	37.36
HF36863	AT1G14900.1	high mobility group A	183.75	1.4	0.47	2.94	0.00326	0.0111	3.68333	0.776688	6.07333	1.81077	70	143	145	99	285	309	2.13	4.45	4.47	2.5	8.37	7.35
HF37249	AT1G32690.1	unknown protein; FUNCTIONS IN: molecular_function unknown; INVOLVED IN: biological_process unknown; LOCATED IN: plasma membrane; EXPRESSED IN: 21 plant structures; EXPRESSED DURING: 11 growth stages; BEST Arabidopsis thaliana protein match is: unknown protein (TAIR:AT2G35200.1); Has 45 Blast hits to 45 proteins in 8 species: Archae - 0; Bacteria - 0; Metazoa - 0; Fungi - 0; Plants - 45; Viruses -…	780.77	1.4	0.33	4.37	1.25e-05	8.76e-05	15.4933	2.80431	27.99	5.87255	674	423	382	1392	815	757	21.04	13.44	12	39.5	24.26	20.21
HF37973	AT3G54200.1	Late embryogenesis abundant (LEA) hydroxyproline-rich glycoprotein family	354.3	1.4	0.23	6.19	6.15e-10	1.16e-08	3.81333	0.482919	6.97	0.253246	275	173	223	506	407	436	4.62	2.95	3.87	7.45	6.87	6.59
HF38848	AT5G14670.1	ADP-ribosylation factor A1B	24515.3	1.4	0.12	11.7	1.25e-31	8.3e-29	529.127	8.30876	926.083	33.9258	15479	16039	16216	30892	31477	29802	516.45	544.77	526.16	920.07	987.62	870.56
HF39304	AT1G22750.2	unknown protein; FUNCTIONS IN: molecular_function unknown; INVOLVED IN: biological_process unknown; LOCATED IN: vacuole; EXPRESSED IN: 23 plant structures; EXPRESSED DURING: 15 growth stages; CONTAINS InterPro DOMAIN/s: Protein of unknown function DUF1475 (InterPro:IPR009943); Has 185 Blast hits to 155 proteins in 21 species: Archae - 0; Bacteria - 8; Metazoa - 3; Fungi - 0; Plants - 64; Viruses …	1478.99	1.4	0.4	3.56	0.000368	0.00168	21.15	5.78754	39.2933	10.1183	1436	578	761	2845	1523	1260	32.61	14.01	16.83	58.96	33.59	25.33
HF39516	AT5G64250.2	Aldolase-type TIM barrel family protein	398.69	1.4	0.19	7.21	5.42e-13	1.85e-11	5.59667	0.283098	9.78333	0.69066	274	224	266	584	461	465	6.04	5.07	5.68	11.14	9.33	8.88
HF39547	AT2G36690.1	2-oxoglutarate (2OG) and Fe(II)-dependent oxygenase superfamily protein	27262.4	1.4	0.24	5.82	5.98e-09	9.18e-08	307.437	45.0569	543.043	53.1688	22976	14439	15613	40967	27772	34197	397.29	256.58	268.44	641.79	459.5	527.84
HF39612	AT4G22880.2	leucoanthocyanidin dioxygenase	48857.9	1.4	0.15	9.27	1.86e-20	2.34e-18	952.423	65.3811	1637.38	62.8757	35352	27038	32941	63021	55129	66166	1062.56	836.31	958.4	1731.69	1518.19	1662.27
HF40172	AT2G29630.3	thiaminC	2010.19	1.4	0.18	7.46	8.62e-14	3.35e-12	13.9633	1.4133	24.36	0.515978	1375	1028	1539	2400	2507	2649	14.6	11.26	16.03	23.39	25.15	24.54
HF40251	AT1G07440.1	NAD(P)-binding Rossmann-fold superfamily protein	8058.41	1.4	0.11	12.75	3.22e-37	3.99e-34	146.48	1.79316	263.383	7.48213	5328	4947	5273	9644	10146	10671	149.97	144.02	145.45	248.92	273.94	267.29
HF40921	NA	NA	298.86	1.4	0.55	2.54	0.0112	0.0315	7.76667	3.42179	13.9667	3.83116	358	121	90	529	408	184	14.53	5.29	3.48	19.19	16.21	6.5
HF42282	AT1G26220.1	Acyl-CoA N-acyltransferases (NAT) superfamily protein	297.89	1.4	0.2	7.03	2.11e-12	6.39e-11	7.74	0.238607	14.1567	1.03683	186	174	208	324	416	389	7.62	7.4	8.2	12.33	15.92	14.22
HF42351	AT2G03510.1	SPFH/Band 7/PHB domain-containing membrane-associated protein family	727.34	1.4	0.39	3.66	0.000251	0.00121	8.8	0.863153	15.8767	5.31189	569	376	439	1544	606	611	10.49	7.65	8.26	26.5	10.65	10.48
HF42485	AT3G01280.1	voltage dependent anion channel 1	9045.3	1.4	0.16	8.68	3.83e-18	3.2e-16	140.433	12.1246	250.21	1.03116	6091	4757	6672	11511	10865	11798	146.6	117.04	157.66	250.86	248.19	251.58
HF42608	AT3G10860.1	Cytochrome b-c1 complex. subunit 8 protein	4734.51	1.4	0.13	10.57	3.93e-26	1.23e-23	160.717	4.84277	290.653	15.8867	3024	3165	3063	5922	6169	5674	157.68	170.2	154.27	286.08	320.17	265.71
HF43259	AT3G23600.1	alpha/beta-Hydrolases superfamily protein	9182.48	1.4	0.15	9.61	7.42e-22	1.12e-19	54.91	1.70462	99.5667	5.75923	5806	5388	6318	13019	11026	10781	54.77	52.03	57.93	109.96	98.67	90.07
HF44621	AT1G44350.1	IAA-leucine resistant (ILR)-like gene 6	275.86	1.4	0.3	4.77	1.81e-06	1.58e-05	2.74	0.284488	5.05	1.0112	202	170	152	489	256	305	3.2	2.8	2.22	7.05	3.79	4.31
HF00352	NA	NA	178.64	1.5	0.23	6.42	1.34e-10	2.9e-09	6.13	0.223681	11.4	0.988753	100	117	110	257	232	197	5.84	6.57	5.98	13.25	11.08	9.87
HF00692	AT1G51650.1	ATP synthase epsilon chain. mitochondrial	9269.62	1.5	0.12	12.45	1.44e-35	1.41e-32	394.817	3.7948	782.013	33.6021	5481	5499	5809	12226	12157	11407	387.28	399.36	397.81	782.28	840.08	723.68
HF00721	AT5G13930.1	Chalcone and stilbene synthase family protein	127111	1.5	0.18	8	1.23e-15	6.54e-14	1531.76	165.731	2839.48	136.797	79457	62898	95402	166261	141889	179778	1531.68	1244.74	1818.85	2877.51	2585.83	3055.11
HF01123	AT5G64350.1	FK506-binding protein 12	19764.9	1.5	0.13	11.14	8.4e-29	4.19e-26	646.603	18.6331	1209.9	50.9544	12530	11421	12992	26812	24871	23806	656.2	610.62	672.99	1271.69	1249.18	1108.82
HF01780	AT3G22830.1	heat shock transcription factor A6B	12753.9	1.5	0.13	11.99	4.07e-33	3.31e-30	46.5533	1.83761	91.1267	4.2212	7154	7692	8201	15060	16842	17471	43.01	47.48	49.17	83.04	97.27	93.07
HF02025	AT4G13430.1	isopropyl malate isomerase large subunit 1	185.42	1.5	0.33	4.67	2.99e-06	2.46e-05	4.79667	0.974788	9.33333	1.18544	144	113	74	243	280	192	6.24	5.21	2.94	9.2	11.45	7.35
HF02067	AT2G33220.1	GRIM-19 protein	5957.17	1.5	0.12	13.06	5.47e-39	8.19e-36	97.91	1.545	193.687	5.47768	3667	3350	3673	8183	7322	7610	99.45	94.82	99.46	204.61	188.95	187.5
HF02215	AT5G66580.1	unknown protein; FUNCTIONS IN: molecular_function unknown; INVOLVED IN: N-terminal protein myristoylation; LOCATED IN: cellular_component unknown; BEST Arabidopsis thaliana protein match is: unknown protein (TAIR:AT3G50800.1); Has 1807 Blast hits to 1807 proteins in 277 species: Archae - 0; Bacteria - 0; Metazoa - 736; Fungi - 347; Plants - 385; Viruses - 0; Other Eukaryotes - 339 (source: NCBI B…	503.06	1.5	0.23	6.53	6.55e-11	1.51e-09	11.4467	1.44077	22.0433	1.83566	265	272	395	661	518	764	9.62	10.43	14.29	22.75	18.57	24.81
HF02953	AT2G38560.1	transcript elongation factor IIS	94.44	1.5	0.33	4.49	7.12e-06	5.31e-05	6.32333	1.35482	11.1333	0.39872	47	44	83	126	103	136	4.62	5.35	9	11.9	10.56	10.94
HF03698	NA	NA	265.37	1.5	0.29	5.38	7.6e-08	9.15e-07	10.1667	1.92302	19.3967	2.01308	215	120	139	281	369	381	14.01	8.12	8.37	15.44	22.02	20.73
HF04485	AT4G27280.1	Calcium-binding EF-hand family protein	980.55	1.5	0.31	5.02	5.21e-07	5.12e-06	30.03	2.37032	60.6967	13.4338	654	543	557	1703	1302	773	34.76	27.94	27.39	82.1	64.06	35.93
HF04849	AT2G37040.1	PHE ammonia lyase 1	19976.1	1.5	0.23	6.44	1.17e-10	2.55e-09	130.473	17.7787	251.383	29.5068	10915	9873	15654	19961	27336	29917	117.25	108.5	165.67	192.49	277.57	284.09
HF05548	AT2G39210.1	Major facilitator superfamily protein	941.27	1.5	0.22	7.03	2.11e-12	6.39e-11	3.5	0.291947	6.84	0.725006	647	467	567	1508	1055	1095	3.99	2.98	3.53	8.29	6.12	6.11
HF05636	AT5G54160.1	O-methyltransferase 1	886.08	1.5	0.48	3.15	0.00162	0.00605	10.8267	4.10881	21.1367	6.4117	936	321	347	1844	818	757	19.04	6.49	6.95	33.93	15.5	13.98
HF06286	AT1G07890.8	ascorbate peroxidase 1	91093.7	1.5	0.23	6.26	3.77e-10	7.44e-09	1439.47	189.734	2702.37	323.314	45835	51925	71980	89010	124476	135912	1161.95	1354.1	1802.36	2056.13	3006.19	3044.8
HF06514	AT2G46495.1	RING/U-box superfamily protein	131.92	1.5	0.42	3.6	0.000324	0.0015	2.61667	0.481675	5.08333	1.33367	78	50	111	249	98	167	2.76	1.72	3.37	7.53	2.94	4.78
HF07218	AT1G42550.1	plastid movement impaired1	1563.01	1.5	0.18	8.06	7.53e-16	4.25e-14	8.65667	0.451011	16.19	1.25532	1007	853	1037	2240	2020	1717	9.02	7.76	9.19	17.89	16.94	13.74
HF08620	AT4G23880.1	unknown protein; Has 73 Blast hits to 69 proteins in 22 species: Archae - 0; Bacteria - 4; Metazoa - 9; Fungi - 2; Plants - 18; Viruses - 0; Other Eukaryotes - 40 (source: NCBI BLink).	840.2	1.5	0.27	5.45	4.92e-08	6.18e-07	24.1133	1.36994	46.2133	8.1494	499	561	502	1158	1299	730	22.63	26.85	22.86	49.77	58.21	30.66
HF08624	AT4G23900.1	Nucleoside diphosphate kinase family protein	3946.85	1.5	0.15	9.7	3.06e-22	4.79e-20	63.8633	4.58233	121.847	3.57264	2765	2273	2246	5181	5061	4899	72.96	60.28	58.35	123.4	127.11	115.03
HF08737	AT1G32928.1	unknown protein; BEST Arabidopsis thaliana protein match is: unknown protein (TAIR:AT1G32920.1); Has 35333 Blast hits to 34131 proteins in 2444 species: Archae - 798; Bacteria - 22429; Metazoa - 974; Fungi - 991; Plants - 531; Viruses - 0; Other Eukaryotes - 9610 (source: NCBI BLink).	219.92	1.5	0.59	2.48	0.013	0.0355	4.21	2.33579	7.73	1.51099	62	282	63	173	359	307	1.98	8.88	1.77	4.84	9.94	8.41
HF08800	AT5G61820.1	FUNCTIONS IN: molecular_function unknown; INVOLVED IN: biological_process unknown; LOCATED IN: vacuole; EXPRESSED IN: 24 plant structures; EXPRESSED DURING: 15 growth stages; CONTAINS InterPro DOMAIN/s: Stress up-regulated Nod 19 (InterPro:IPR011692); Has 30201 Blast hits to 17322 proteins in 780 species: Archae - 12; Bacteria - 1396; Metazoa - 17338; Fungi - 3422; Plants - 5037; Viruses - 0; Oth…	24517	1.5	0.17	8.69	3.77e-18	3.16e-16	257.117	16.3204	484.817	38.9457	16248	13092	16445	26570	32348	34968	272.98	224.48	273.89	406.95	522.05	525.45
HF09152	AT5G62865.1	unknown protein; BEST Arabidopsis thaliana protein match is: unknown protein (TAIR:AT3G48020.1).	273.57	1.5	0.32	4.55	5.24e-06	4.04e-05	9.13333	1.44617	17.0267	2.93561	221	157	131	460	325	258	11.8	8.77	6.83	22.56	15.96	12.56
HF09933	AT1G76980.1	BEST Arabidopsis thaliana protein match is: embryo defective 2170 (TAIR:AT1G21390.1); Has 65 Blast hits to 65 proteins in 23 species: Archae - 0; Bacteria - 8; Metazoa - 1; Fungi - 8; Plants - 40; Viruses - 3; Other Eukaryotes - 5 (source: NCBI BLink).	656.58	1.5	0.35	4.24	2.27e-05	0.000148	8.65	2.52684	16.3367	2.1638	613	243	346	1047	780	696	13.57	5.19	7.19	20.3	15.86	12.85
HF10076	AT4G35090.1	catalase 2	1171.38	1.5	0.23	6.28	3.32e-10	6.64e-09	10.9933	1.41234	20.35	2.20804	652	596	936	1195	1560	1739	10	9.2	13.78	15.96	22.13	22.96
HF10102	AT4G19370.1	Protein of unknown function (DUF1218)	228.44	1.5	0.36	4.11	3.92e-05	0.000239	4.44	0.934077	8.27	1.48763	205	111	108	389	203	287	6.29	3.74	3.29	11.06	5.98	7.77
HF10526	AT1G47670.1	Transmembrane amino acid transporter family protein	1003.62	1.5	0.49	3.03	0.00246	0.00872	7.02667	2.35175	13.4233	5.02975	1028	409	405	2250	814	792	11.73	4.71	4.64	23.47	8.84	7.96
HF11705	AT1G01980.1	FAD-binding Berberine family protein	7804.07	1.5	0.2	7.13	1.02e-12	3.3e-11	26.6667	3.10852	49.5967	4.5163	5624	3833	5117	11762	8340	9814	31.77	21.04	27.19	58.38	43.38	47.03
HF12553	AT3G58810.2	metal tolerance protein A2	1666.31	1.5	0.47	3.26	0.0011	0.00434	15.84	2.36013	31.6467	14.3388	1280	787	908	4140	1160	1171	20.51	12.91	14.1	60.31	18.1	16.53
HF12943	AT5G11650.1	alpha/beta-Hydrolases superfamily protein	2320.42	1.5	0.17	8.87	7.49e-19	7.22e-17	28.19	0.871799	54.9	5.26	1432	1295	1490	2450	3020	3515	28.75	26.48	29.34	44.75	57.58	62.37
HF13335	AT2G24940.1	membrane-associated progesterone binding protein 2	16094.8	1.5	0.12	12.69	6.56e-37	7.47e-34	611.967	20.2735	1164.49	32.8101	9495	9363	10724	20109	20863	20929	588.2	595.4	652.3	1122.69	1229.2	1141.59
HF13368	AT4G19810.1	Glycosyl hydrolase family protein with chitinase insertion domain	1281.89	1.5	0.24	6.08	1.18e-09	2.09e-08	15.3967	1.07642	29.6633	4.78835	739	708	908	1937	1075	1966	14.5	14.15	17.54	34.67	20.09	34.23
HF14834	AT1G01470.1	Late embryogenesis abundant protein	1830.91	1.5	0.21	7.25	4.1e-13	1.43e-11	24.5333	3.12415	48.1833	4.324	938	1007	1371	1936	2476	2680	20.97	21.87	30.76	39.57	51.82	53.16
HF15418	AT5G01410.1	Aldolase-type TIM barrel family protein	5511.64	1.5	0.24	6.52	7.16e-11	1.64e-09	83.3167	5.04759	163.85	26.0313	3685	2902	3289	5262	8825	7212	92.56	75.18	82.21	120.89	210.8	159.86
HF15759	AT1G56580.1	Protein of unknown function. DUF538	217313	1.5	0.14	11.04	2.37e-28	1.09e-25	6203.95	318.183	12174.9	380.039	126851	116210	146967	282675	284486	275241	6063.89	5736.39	6811.58	12082.3	12874.5	11567.8
HF16010	AT4G14746.1	CONTAINS InterPro DOMAIN/s: EGF-like (InterPro:IPR006210); Has 259 Blast hits to 234 proteins in 55 species: Archae - 0; Bacteria - 0; Metazoa - 184; Fungi - 0; Plants - 69; Viruses - 0; Other Eukaryotes - 6 (source: NCBI BLink).	836.93	1.5	0.31	4.7	2.6e-06	2.18e-05	8.55667	2.03631	16.1633	1.69836	738	336	481	1282	1026	890	12.38	5.43	7.86	19.16	16.05	13.28
HF16442	AT3G22370.1	alternative oxidase 1A	224.19	1.5	0.2	7.72	1.2e-14	5.37e-13	2.82333	0.22281	5.85	0.234307	117	134	148	316	278	278	2.39	2.95	3.13	6.24	5.88	5.43
HF17891	AT1G11260.1	sugar transporter 1	337.18	1.5	0.24	6.02	1.78e-09	3.05e-08	3.14	0.410366	5.82333	0.454325	265	178	185	477	341	479	3.96	2.7	2.76	6.36	4.92	6.19
HF18081	AT2G31090.1	unknown protein; FUNCTIONS IN: molecular_function unknown; INVOLVED IN: biological_process unknown; LOCATED IN: endomembrane system; EXPRESSED IN: 24 plant structures; EXPRESSED DURING: 13 growth stages; BEST Arabidopsis thaliana protein match is: unknown protein (TAIR:AT2G20562.1); Has 70 Blast hits to 70 proteins in 13 species: Archae - 0; Bacteria - 0; Metazoa - 0; Fungi - 0; Plants - 70; Viru…	131.56	1.5	0.28	5.22	1.84e-07	2e-06	5.15	0.325781	10.2333	1.73671	81	72	92	215	141	148	4.63	5.07	5.75	13.69	8.21	8.8
HF18347	AT3G03080.1	Zinc-binding dehydrogenase family protein	16526.7	1.5	0.12	12.89	4.96e-38	6.72e-35	154.647	5.15452	293.963	5.76117	9899	9505	10910	21988	20649	20983	150.61	148.45	164.88	301.43	297.83	282.63
HF18596	AT1G80180.1	unknown protein; FUNCTIONS IN: molecular_function unknown; INVOLVED IN: biological_process unknown; LOCATED IN: plasma membrane; EXPRESSED IN: 21 plant structures; EXPRESSED DURING: 10 growth stages; BEST Arabidopsis thaliana protein match is: unknown protein (TAIR:AT1G15400.3); Has 30201 Blast hits to 17322 proteins in 780 species: Archae - 12; Bacteria - 1396; Metazoa - 17338; Fungi - 3422; Pla…	1046.65	1.5	0.33	4.43	9.63e-06	6.99e-05	31.5433	8.31918	60.0333	6.86193	990	474	489	1641	1222	1132	48.18	23.43	23.02	73.06	57.26	49.78
HF18981	AT2G06510.1	replication protein A 1A	1992.31	1.5	0.27	5.53	3.24e-08	4.27e-07	25.67	3.15522	48.8567	7.84231	947	1343	1398	1760	3063	2807	19.36	28.76	28.89	33.8	60.19	52.58
HF19986	AT3G52870.1	IQ calmodulin-binding motif family protein	3110.43	1.5	0.28	5.24	1.58e-07	1.76e-06	28.2633	1.81288	54.4433	12.8824	2000	1631	2070	5836	2730	3445	29.96	24.64	30.19	79.95	38.54	44.84
HF19997	AT3G59340.1	Eukaryotic protein of unknown function (DUF914)	3200.21	1.5	0.21	7.33	2.38e-13	8.59e-12	32.4967	3.66283	66.23	4.42064	2022	1431	2267	4673	3933	3821	34.86	25.31	37.32	74.12	65.74	58.83
HF20169	AT2G35900.1	unknown protein; FUNCTIONS IN: molecular_function unknown; INVOLVED IN: biological_process unknown; LOCATED IN: nucleus; EXPRESSED IN: 20 plant structures; EXPRESSED DURING: 13 growth stages; Has 32 Blast hits to 32 proteins in 12 species: Archae - 0; Bacteria - 0; Metazoa - 0; Fungi - 0; Plants - 32; Viruses - 0; Other Eukaryotes - 0 (source: NCBI BLink).	1131.95	1.5	0.19	8.04	8.68e-16	4.82e-14	18.4133	2.26346	35.6733	0.837165	542	679	829	1406	1454	1521	14.46	18.48	22.3	34	36.56	36.46
HF21272	AT5G10730.1	NAD(P)-binding Rossmann-fold superfamily protein	1866.21	1.5	0.24	6.33	2.39e-10	4.92e-09	27.29	4.26552	53.6733	3.3301	1289	755	1315	2208	2585	2432	31.67	18.76	31.44	48.82	60.05	52.15
HF23202	AT4G05390.1	root FNR 1	5510.05	1.5	0.42	3.54	0.000397	0.00179	58.25	0.265016	118.357	44.1389	3337	3370	3466	2719	10900	7350	57.76	58.67	58.32	41.37	194.26	119.44
HF23542	AT1G64940.1	cytochrome P450. family 87. subfamily A. polypeptide 6	4588.36	1.5	0.14	10.77	4.89e-27	1.81e-24	20.53	1.17373	38.7	1.6563	2939	2455	3072	5733	5409	6539	21.38	18.21	22	37.3	36.8	42
HF23824	AT2G34930.1	disease resistance family protein / LRR family protein	982.77	1.5	0.27	5.65	1.62e-08	2.26e-07	5.55333	0.62229	11.48	1.96505	611	443	699	1727	962	1141	5.92	4.34	6.4	15.37	9.05	10.02
HF24140	AT5G59613.2	unknown protein; FUNCTIONS IN: molecular_function unknown; INVOLVED IN: biological_process unknown; LOCATED IN: mitochondrial respiratory chain complex III; BEST Arabidopsis thaliana protein match is: unknown protein (TAIR:AT3G46430.1).	2268.6	1.5	0.15	10.08	6.87e-24	1.45e-21	86.0433	5.05152	164.607	5.86374	1547	1298	1317	3021	2906	2794	95.48	84.45	78.2	168.21	172.47	153.14
HF24570	AT1G15125.1	S-adenosyl-L-methionine-dependent methyltransferases superfamily protein	3238.94	1.5	0.33	4.65	3.36e-06	2.73e-05	38.3033	8.90898	74.6033	13.0515	2842	1383	1584	5715	3242	3618	56.07	28.25	30.59	100.66	60.23	62.92
HF24680	AT1G49000.1	unknown protein; FUNCTIONS IN: molecular_function unknown; INVOLVED IN: biological_process unknown; LOCATED IN: chloroplast; EXPRESSED IN: stem; BEST Arabidopsis thaliana protein match is: unknown protein (TAIR:AT3G18560.1); Has 105 Blast hits to 105 proteins in 13 species: Archae - 0; Bacteria - 0; Metazoa - 0; Fungi - 0; Plants - 105; Viruses - 0; Other Eukaryotes - 0 (source: NCBI BLink).	503.37	1.5	0.49	3.09	0.00198	0.00721	10.5733	3.33533	19.7433	6.51464	473	278	162	1076	513	344	16.69	9.82	5.21	32.21	16.79	10.23
HF25022	AT1G61560.1	Seven transmembrane MLO family protein	475.77	1.5	0.24	6.18	6.41e-10	1.21e-08	3.79667	0.595604	6.91667	0.212315	346	204	334	602	611	610	4.48	2.61	4.3	6.83	7.32	6.6
HF25038	AT4G30230.1	unknown protein; Has 42 Blast hits to 42 proteins in 5 species: Archae - 0; Bacteria - 0; Metazoa - 0; Fungi - 0; Plants - 42; Viruses - 0; Other Eukaryotes - 0 (source: NCBI BLink).	219.69	1.5	0.58	2.68	0.00731	0.0219	3.4	1.7476	6.8	1.5724	268	54	68	406	206	244	6.89	1.49	1.82	9.88	4.71	5.81
HF26461	AT3G15355.1	ubiquitin-conjugating enzyme 25	255.27	1.5	0.29	5.13	2.84e-07	2.96e-06	3.06333	0.444872	5.86	0.934398	168	111	185	429	251	309	3.21	2.23	3.75	7.65	4.5	5.43
HF26574	AT3G16720.1	TOXICOS EN LEVADURA 2	3534.4	1.5	0.18	8.02	1.06e-15	5.7e-14	51.83	3.22599	96.5367	7.60317	2475	1930	2188	4461	4975	4032	57.94	46.98	50.57	95.16	110.34	84.11
HF28120	AT1G78600.1	light-regulated zinc finger protein 1	747.89	1.5	0.24	6.2	5.79e-10	1.1e-08	10.63	1.32508	20.63	2.74233	379	421	564	720	1042	1128	8.73	9.98	13.18	15.17	23.81	22.91
HF28492	AT5G61310.4	Cytochrome c oxidase subunit Vc family protein	2693.12	1.5	0.14	11.04	2.42e-28	1.09e-25	162.97	5.66428	313.503	15.5978	1634	1532	1686	3754	3428	3237	162.58	153.36	172.97	334.82	322.57	283.12
HF29535	AT1G03600.1	photosystem II family protein	448.71	1.5	0.27	5.42	5.93e-08	7.31e-07	12.3967	1.8799	23.2667	3.50391	280	208	347	433	670	613	12.3	9.19	15.7	16.74	28.74	24.32
HF29954	AT4G28660.1	photosystem II reaction center PSB28 protein	1603.08	1.5	0.22	6.85	7.17e-12	1.96e-10	37.18	3.99261	73.22	8.56658	863	855	1210	1710	2372	2085	32.94	33.44	45.16	58.75	88.4	72.51
HF30184	AT2G43820.1	UDP-glucosyltransferase 74F2	1947.5	1.5	0.3	5.15	2.6e-07	2.73e-06	24.3333	3.49851	45.9133	8.9832	919	1084	1484	1597	3149	2799	18.77	23.44	30.79	28.66	58.88	50.2
HF30232	AT2G24240.1	BTB/POZ domain with WD40/YVTN repeat-like protein	354.7	1.5	0.33	4.6	4.33e-06	3.41e-05	3.41667	0.339231	6.89333	1.60426	253	163	219	674	293	416	3.97	2.8	3.48	9.9	4.42	6.36
HF30305	AT2G15580.1	RING/U-box superfamily protein	1206.41	1.5	0.29	5.08	3.76e-07	3.8e-06	12.73	0.359073	25.3	5.84406	719	711	822	2226	1281	1097	12.59	12.19	13.41	36.71	21.79	17.4
HF30804	AT3G45310.1	Cysteine proteinases superfamily protein	57077.1	1.5	0.26	5.85	4.93e-09	7.73e-08	699.773	122.258	1358.36	154.71	24632	33246	45999	57780	75190	88134	496.41	683.88	919.03	1058.04	1444.03	1573.02
HF31528	AT4G37790.1	Homeobox-leucine zipper protein family	238.13	1.5	0.34	4.43	9.55e-06	6.94e-05	3.60667	0.872283	7.1	0.897459	212	116	103	387	247	288	5.33	2.98	2.51	8.88	6.01	6.41
HF31699	AT5G53110.1	RING/U-box superfamily protein	3477.58	1.5	0.29	5.01	5.32e-07	5.22e-06	54.6333	4.55182	102.253	23.9451	2487	1902	2050	6577	3343	3417	63.48	48.35	52.07	150.12	79.62	77.02
HF31919	AT3G18710.1	plant U-box 29	1129.23	1.5	0.28	5.43	5.64e-08	7e-07	12.6567	2.34863	24.83	2.78312	935	563	527	1815	1271	1292	17.33	10.73	9.91	30.35	22.69	21.45
HF32350	AT4G28290.1	unknown protein; FUNCTIONS IN: molecular_function unknown; INVOLVED IN: biological_process unknown; LOCATED IN: chloroplast; EXPRESSED IN: 23 plant structures; EXPRESSED DURING: 15 growth stages; Has 45 Blast hits to 45 proteins in 11 species: Archae - 0; Bacteria - 0; Metazoa - 0; Fungi - 0; Plants - 45; Viruses - 0; Other Eukaryotes - 0 (source: NCBI BLink).	503.5	1.5	0.23	6.74	1.57e-11	4.05e-10	15.7733	1.64878	30.97	2.90359	299	248	361	640	738	563	15.85	12.88	18.59	30.12	36.37	26.42
HF33133	AT1G60710.1	NAD(P)-linked oxidoreductase superfamily protein	1126.04	1.5	0.18	8.57	1.05e-17	8.07e-16	5.12	0.20664	9.69	0.959288	626	702	707	1727	1201	1440	4.71	5.37	5.28	11.43	8.12	9.52
HF33978	AT3G12750.1	zinc transporter 1 precursor	4378.18	1.5	0.32	4.69	2.71e-06	2.26e-05	55.0433	9.84893	105.253	23.725	3598	2231	2152	8141	4371	4361	74.63	47.06	43.44	152.58	84.55	78.63
HF34253	NA	NA	293.95	1.5	0.62	2.5	0.0124	0.0341	10.04	4.72865	20.4333	5.8824	337	137	48	622	274	244	18.94	8.36	2.82	32.13	15.68	13.49
HF34593	AT1G60950.1	2Fe-2S ferredoxin-like superfamily protein	4570.36	1.5	0.2	7.27	3.6e-13	1.26e-11	131.897	5.49691	245.783	31.8683	2680	2727	3094	4406	6584	6508	123.37	130.15	142.17	183.47	288.54	265.34
HF34793	AT1G76680.1	12-oxophytodienoate reductase 1	792.4	1.5	0.27	5.61	2.07e-08	2.84e-07	20.37	1.80015	41.57	7.39768	446	410	578	677	1171	1220	19.57	17.73	23.81	26.78	48.62	49.31
HF35823	AT3G43740.1	Leucine-rich repeat (LRR) family protein	12012.3	1.5	0.22	7	2.52e-12	7.53e-11	236.027	22.4523	468.933	55.6025	8525	6144	6792	19532	13473	13645	280.43	208.03	219.62	578.99	427.71	400.1
HF37158	AT3G07040.1	NB-ARC domain-containing disease resistance protein	600.86	1.5	0.25	5.89	3.87e-09	6.2e-08	3.04667	0.183333	5.61667	0.846214	388	328	402	951	771	568	3.23	2.68	3.23	6.92	5.9	4.03
HF37253	AT4G17900.1	PLATZ transcription factor family protein	3393.81	1.5	0.28	5.25	1.48e-07	1.66e-06	47.3333	4.20118	88.6333	19.6693	2375	1795	2097	6298	3252	3489	55.22	40.88	45.9	127.97	69.31	68.62
HF37388	AT3G60290.1	2-oxoglutarate (2OG) and Fe(II)-dependent oxygenase superfamily protein	446.92	1.5	0.3	4.98	6.23e-07	6.02e-06	3.97667	0.484436	7.72333	1.70662	335	249	241	780	513	417	4.89	3.8	3.24	10.98	6.98	5.21
HF37609	AT1G29930.1	chlorophyll A/B binding protein 1	43.94	1.5	0.49	3.04	0.00237	0.00843	37.0833	5.04986	86.2233	12.6362	17	45	18	59	58	52	27.8	38.28	45.17	60.97	98	99.7
HF38698	AT2G03090.1	expansin A15	3547.13	1.5	0.14	10.56	4.74e-26	1.44e-23	55.03	3.1097	103.527	2.31311	2435	1981	2207	4799	4116	4675	61.01	50.56	53.52	107.47	99.46	103.65
HF38965	AT5G40670.1	PQ-loop repeat family protein / transmembrane family protein	2420.47	1.5	0.19	8.18	2.91e-16	1.78e-14	16.6567	1.35264	33.3	2.20953	1662	1204	1467	3291	3277	2801	18.93	14.25	16.79	34.61	36.3	28.99
HF40043	AT2G38470.1	WRKY DNA-binding protein 33	1297.47	1.5	0.23	6.71	1.97e-11	5.02e-10	10.2433	1.1398	19.8767	2.09646	952	695	684	1983	1632	1400	12.51	9.32	8.9	23.56	19.77	16.3
HF41012	AT4G39780.1	Integrase-type DNA-binding superfamily protein	834.86	1.5	0.42	3.68	0.000234	0.00114	11.0967	1.71029	21.9867	7.32426	611	519	356	493	1646	1075	13.8	11.56	7.93	9.93	35.22	20.81
HF41259	AT2G43840.2	UDP-glycosyltransferase 74 F1	329.43	1.5	0.36	4.09	4.25e-05	0.000256	3.35	0.112398	6.38333	1.9577	211	203	189	685	265	321	3.42	3.5	3.13	10.27	4.03	4.85
HF41384	AT4G24730.4	Calcineurin-like metallo-phosphoesterase superfamily protein	730.96	1.5	0.17	8.51	1.74e-17	1.29e-15	15.63	0.352184	29.91	2.62406	467	427	471	830	1034	925	16.24	15.02	15.63	25.85	34.82	29.06
HF41663	AT4G10540.1	Subtilase family protein	1569.69	1.5	0.24	6.39	1.62e-10	3.46e-09	9.70333	1.70104	18.9033	0.559653	1267	812	737	2132	1952	2002	13.04	8.61	7.46	19.98	18.63	18.1
HF41685	AT1G64680.1	unknown protein; BEST Arabidopsis thaliana protein match is: unknown protein (TAIR:AT1G03055.1); Has 146 Blast hits to 146 proteins in 26 species: Archae - 0; Bacteria - 6; Metazoa - 0; Fungi - 0; Plants - 125; Viruses - 0; Other Eukaryotes - 15 (source: NCBI BLink).	479.38	1.5	0.4	3.81	0.000139	0.000723	4.70333	0.972014	9.15333	2.51951	190	291	387	303	728	829	2.96	4.83	6.32	4.14	11.22	12.1
HF41903	AT3G19990.1	unknown protein; INVOLVED IN: biological_process unknown; LOCATED IN: chloroplast stroma. chloroplast; EXPRESSED IN: 23 plant structures; EXPRESSED DURING: 13 growth stages; Has 118 Blast hits to 118 proteins in 41 species: Archae - 0; Bacteria - 42; Metazoa - 0; Fungi - 0; Plants - 56; Viruses - 0; Other Eukaryotes - 20 (source: NCBI BLink).	1101.16	1.5	0.3	4.92	8.52e-07	8.02e-06	10.7633	2.58358	20.55	1.92542	982	547	504	1571	1464	1174	15.92	8.47	7.9	22.72	22.22	16.71
HF42594	AT5G14740.2	carbonic anhydrase 2	1023.1	1.5	0.21	7.05	1.83e-12	5.59e-11	17.0467	1.08306	32.27	3.65117	548	666	692	1197	1536	1163	14.89	17.95	18.3	28.78	39.57	28.46
HF42886	AT4G14100.1	transferases. transferring glycosyl groups	1774.93	1.5	0.27	5.45	5.03e-08	6.3e-07	37.7833	5.33318	71.6533	11.2701	913	965	1411	1553	2551	2715	31.13	33.89	48.33	49.13	83.67	82.16
HF44413	AT2G14095.1	unknown protein; FUNCTIONS IN: molecular_function unknown; INVOLVED IN: biological_process unknown; LOCATED IN: mitochondrion; EXPRESSED IN: 7 plant structures; EXPRESSED DURING: 4 anthesis. C globular stage. petal differentiation and expansion stage; Has 106 Blast hits to 103 proteins in 21 species: Archae - 0; Bacteria - 5; Metazoa - 0; Fungi - 4; Plants - 87; Viruses - 0; Other Eukaryotes - 10…	728.62	1.5	0.41	3.76	0.000168	0.000854	12.5233	1.43454	25.1633	9.19131	534	388	388	1632	606	583	15.37	11.41	10.79	43.54	16.38	15.57
HF00490	AT5G07990.1	Cytochrome P450 superfamily protein	3390.65	1.6	0.26	6.33	2.38e-10	4.92e-09	46.29	1.30967	95.3533	18.3307	1845	1879	2099	6101	3936	3273	44.3	45.81	48.76	130.55	86.64	68.87
HF00723	AT5G13930.1	Chalcone and stilbene synthase family protein	73059.2	1.6	0.2	8.01	1.18e-15	6.32e-14	309.603	35.4987	620.897	30.5514	49812	32618	46365	104895	85076	95667	357.19	240.18	331.44	679.44	576.47	606.78
HF01242	AT5G47230.1	ethylene responsive element binding factor 5	669.54	1.6	0.25	6.44	1.2e-10	2.61e-09	8.47667	1.12837	18.1867	2.43629	349	315	480	821	1065	738	7.7	7.03	10.7	16.9	22.9	14.76
HF02244	AT4G30190.1	H(+)-ATPase 2	2401.77	1.6	0.13	12.04	2.24e-33	1.93e-30	8.46667	0.19785	17.5233	0.487864	1301	1361	1469	3073	3296	3067	8.09	8.55	8.76	17.52	18.37	16.68
HF04134	NA	NA	196.55	1.6	0.57	2.83	0.00465	0.015	7.08333	3.43153	15.2633	4.62804	212	79	45	407	205	159	13.83	4.8	2.62	24.3	12.48	9.01
HF04281	AT4G26850.1	mannose-1-phosphate guanylyltransferase (GDP)s;GDP-galactose:mannose-1-phosphate guanylyltransferases;GDP-galactose:glucose-1-phosphate guanylyltransferases;GDP-galactose:myoinositol-1-phosphate guanylyltransferases;glucose-1-phosphate guanylyltransferase	20977.9	1.6	0.16	9.8	1.16e-22	1.93e-20	204.837	3.1763	411.953	35.4549	12426	11627	12680	26325	30659	24737	206.86	198.61	209.04	394.25	480.27	361.34
HF05496	AT3G53260.1	phenylalanine ammonia-lyase 2	9537.89	1.6	0.16	10.09	6.25e-24	1.33e-21	59.87	4.89957	124.81	4.90208	5110	4784	6409	12973	12685	11910	56.52	53.57	69.52	127.84	131.37	115.22
HF07607	AT1G13700.1	6-phosphogluconolactonase 1	1617.46	1.6	0.16	9.91	3.73e-23	6.81e-21	21.68	1.80794	44.6867	1.85473	878	805	1086	2278	2034	2064	20.33	19.45	25.26	48.05	44.36	41.65
HF07745	AT3G25882.1	NIM1-interacting 2	84.4	1.6	0.48	3.24	0.00118	0.0046	2.75333	0.634621	5.47333	1.56891	68	47	34	171	95	61	3.94	2.55	1.77	8.4	4.99	3.03
HF07869	AT1G23040.1	hydroxyproline-rich glycoprotein family protein	3231.69	1.6	0.19	8.48	2.29e-17	1.66e-15	71.85	7.07959	154.607	9.64844	2019	1461	1992	4896	4004	3872	80.02	57.75	77.78	172.65	151.51	139.66
HF07928	AT1G14870.1	PLANT CADMIUM RESISTANCE 2	503.43	1.6	0.43	3.67	0.000247	0.00119	5.51333	1.04954	11.39	4.115	407	218	257	1129	395	446	7.59	4.21	4.74	19.62	7.28	7.27
HF08114	AT3G49780.1	phytosulfokine 4 precursor	593.08	1.6	0.27	5.76	8.29e-09	1.24e-07	22.8833	2.58633	46.8433	7.35748	265	361	427	643	964	688	18.1	23.57	26.98	38.71	61.53	40.29
HF08743	AT5G20885.1	RING/U-box superfamily protein	1383.45	1.6	0.19	8.34	7.69e-17	5.08e-15	28.5	3.1432	60.3967	1.83646	817	621	960	1775	1844	1810	29.15	22.76	33.59	59.81	63.83	57.55
HF08894	AT3G27030.1	unknown protein; FUNCTIONS IN: molecular_function unknown; INVOLVED IN: biological_process unknown; LOCATED IN: endomembrane system; CONTAINS InterPro DOMAIN/s: Protein of unknown function DUF3339 (InterPro:IPR021775); BEST Arabidopsis thaliana protein match is: Protein of unknown function (DUF 3339) (TAIR:AT5G40970.1); Has 538 Blast hits to 271 proteins in 16 species: Archae - 0; Bacteria - 0; M…	236.04	1.6	0.35	4.68	2.9e-06	2.4e-05	3.98333	0.577504	8.49	2.0902	163	117	118	473	222	240	5.13	3.29	3.53	12.67	6.35	6.45
HF08901	AT3G48550.1	BEST Arabidopsis thaliana protein match is: C2H2-like zinc finger protein (TAIR:AT2G01940.3); Has 78 Blast hits to 78 proteins in 11 species: Archae - 0; Bacteria - 0; Metazoa - 0; Fungi - 0; Plants - 78; Viruses - 0; Other Eukaryotes - 0 (source: NCBI BLink).	377.5	1.6	0.3	5.34	9.45e-08	1.11e-06	8.47	0.64467	18.0933	3.81754	256	213	183	701	363	421	9.51	8.61	7.29	25.7	13.72	14.86
HF10977	AT4G08850.1	Leucine-rich repeat receptor-like protein kinase family protein	233.56	1.6	0.26	6.24	4.27e-10	8.34e-09	3.19333	0.459359	7.11667	0.494548	162	100	139	340	311	266	3.79	2.29	3.5	7.67	7.55	6.13
HF11415	AT1G79510.2	Uncharacterized conserved protein (DUF2358)	364.49	1.6	0.28	5.93	3.03e-09	4.95e-08	5.01667	0.520395	10.5333	1.32345	248	148	220	612	416	414	5.85	4.06	5.14	13.18	9.24	9.18
HF12005	AT4G35160.1	O-methyltransferase family protein	1317.38	1.6	0.25	6.38	1.78e-10	3.78e-09	9.42667	1.1062	19.3167	2.67202	724	585	958	2220	1413	1559	9.19	7.64	11.45	24.66	16.57	16.72
HF12045	AT1G17420.1	lipoxygenase 3	1009.42	1.6	0.17	9.57	1.08e-21	1.58e-19	3.17	0.175024	6.77333	0.436361	609	488	624	1480	1238	1266	3.34	2.82	3.35	7.61	6.57	6.14
HF13107	AT2G23090.1	Uncharacterised protein family SERF	245.98	1.6	0.2	8.06	7.57e-16	4.26e-14	7.08	0.576628	16.3467	1.39677	123	148	148	284	340	347	5.98	7.93	7.33	13.74	18.52	16.78
HF13772	AT4G16260.1	Glycosyl hydrolase superfamily protein	2097.63	1.6	0.27	6.05	1.42e-09	2.48e-08	26.4633	4.72335	56.0967	3.66723	1311	748	1525	2416	2960	2896	29.22	17.26	32.91	49.41	62.05	56.83
HF15014	AT4G16380.1	Heavy metal transport/detoxification superfamily protein	868.19	1.6	0.38	4.21	2.59e-05	0.000166	17.3367	3.28806	35.98	10.2504	710	397	411	1701	979	700	23.9	14.41	13.7	55.33	32.17	20.44
HF15493	AT1G47890.1	receptor like protein 7	1132.66	1.6	0.4	3.94	8.13e-05	0.000453	5.32	1.38659	10.3033	2.79768	1017	459	509	2282	1060	1084	8.09	3.82	4.05	15.89	7.78	7.24
HF15946	AT3G06350.1	dehydroquinate dehydratase. putative / shikimate dehydrogenase. putative	1818.54	1.6	0.23	6.96	3.38e-12	9.85e-11	14.4533	0.858571	30.76	4.62552	1003	1147	982	1698	2780	2664	13.56	16.17	13.63	21.82	37.29	33.17
HF17306	AT1G76680.2	12-oxophytodienoate reductase 1	2334.18	1.6	0.34	4.62	3.78e-06	3.02e-05	41.0533	8.41161	85.05	20.5142	1874	1090	1154	4407	2606	2058	57.84	31.7	33.62	123.87	77.14	54.14
HF17722	AT4G21990.1	APS reductase 3	1470.11	1.6	0.49	3.31	0.000948	0.00383	13.1067	1.42899	27.6533	11.6292	931	636	966	625	3253	1830	14.31	10.26	14.75	8.85	48.91	25.2
HF17875	AT5G45540.1	Protein of unknown function (DUF594)	412.92	1.6	0.49	3.33	0.000881	0.0036	2.57	0.182483	5.33667	2.40702	271	201	230	1044	220	374	2.9	2.27	2.54	10.09	2.3	3.62
HF18542	AT5G20230.1	blue-copper-binding protein	4570.63	1.6	0.37	4.16	3.25e-05	0.000202	51.1133	16.1133	102.51	14.5959	4380	1559	2162	7619	4386	5862	82.78	30.1	40.46	129.12	78.81	99.6
HF19550	AT5G64210.1	alternative oxidase 2	4819.85	1.6	0.36	4.54	5.64e-06	4.31e-05	55.71	6.4085	116.777	30.8001	2146	2714	3367	3036	7920	8068	44.35	56.25	66.53	55.41	152.1	142.82
HF19860	NA	NA	8447.3	1.6	0.31	5.32	1.03e-07	1.2e-06	56.8467	5.93651	119.723	28.5808	5666	4690	4040	16406	9094	7737	67	57.1	46.44	175.31	103.47	80.39
HF21144	AT1G75130.1	cytochrome P450. family 721. subfamily A. polypeptide 1	2017.98	1.6	0.4	3.94	8.06e-05	0.00045	6.13333	1.61051	12.3033	3.34317	1812	808	914	4081	1960	1838	9.35	4.38	4.67	18.96	9.52	8.43
HF21722	AT1G21270.1	wall-associated kinase 2	1393.61	1.6	0.47	3.3	0.00096	0.00386	8.34667	1.20954	16.76	7.55027	1030	618	806	3492	929	1022	10.52	6.34	8.18	31.86	9.32	9.1
HF23091	NA	NA	157.3	1.6	0.5	3.15	0.00163	0.00611	3.5	1.3347	6.57667	1.49885	163	42	72	286	142	188	6.07	1.59	2.84	9.57	4.94	5.22
HF23490	AT2G46150.1	Late embryogenesis abundant (LEA) hydroxyproline-rich glycoprotein family	7008.88	1.6	0.17	9.39	5.76e-21	7.77e-19	127.53	12.2998	261.363	3.27227	4792	3351	4010	9524	8639	9369	149.84	107.4	125.35	267.13	255.8	261.16
HF23504	AT1G01490.2	Heavy metal transport/detoxification superfamily protein	3591.03	1.6	0.32	5.11	3.28e-07	3.37e-06	32.54	2.452	67.53	17.8916	2367	1781	1976	7299	3472	3386	37.37	29.39	30.86	103.19	52.27	47.13
HF24751	AT5G08050.1	Protein of unknown function (DUF1118)	2794.24	1.6	0.17	9.31	1.24e-20	1.59e-18	71.4233	6.71959	143.357	1.3548	1587	1379	1993	3645	3448	3808	68.86	61.28	84.13	142.74	141.38	145.95
HF24768	AT5G07990.1	Cytochrome P450 superfamily protein	37480.4	1.6	0.19	8.61	7.61e-18	6.02e-16	191.933	22.7327	407.537	3.57445	23008	15789	24598	50797	47044	50636	209.75	146.8	219.25	414.6	403.05	404.96
HF25607	AT5G07580.1	Integrase-type DNA-binding superfamily protein	773.77	1.6	0.23	6.88	5.99e-12	1.66e-10	14.1633	0.898894	29.26	4.84198	410	416	515	839	835	1392	13.21	13.32	15.96	24.18	24.66	38.94
HF26752	AT2G46495.1	RING/U-box superfamily protein	223.33	1.6	0.45	3.43	0.000603	0.00259	3.56	1.0252	7.38667	2.16777	205	98	91	469	185	218	5.61	2.57	2.5	11.72	5.1	5.34
HF27198	AT2G45600.1	alpha/beta-Hydrolases superfamily protein	279.4	1.6	0.27	5.74	9.7e-09	1.42e-07	3.67667	0.15878	7.39	1.31394	153	157	183	279	469	335	3.4	3.68	3.95	5.63	9.96	6.58
HF27258	AT5G65730.1	xyloglucan endotransglucosylase/hydrolase 6	1330.18	1.6	0.36	4.44	9.07e-06	6.63e-05	19.69	1.36451	41.0533	11.1577	861	668	763	807	2231	2189	22.16	17.45	19.46	18.96	54.82	49.38
HF27337	AT5G67400.1	root hair specific 19	3500.96	1.6	0.29	5.65	1.57e-08	2.2e-07	44.8933	9.02885	96.3733	11.3113	2713	1811	1369	5022	5083	3677	61.64	42.37	30.67	103.48	111.42	74.22
HF27655	AT3G50930.1	cytochrome BC1 synthesis	4507.5	1.6	0.43	3.7	0.000214	0.00105	35.3233	6.12975	70.22	27.0992	3469	1848	2556	10474	3386	3799	46.54	25.43	34	124.41	42.3	43.95
HF27824	AT5G02020.1	Encodes a protein involved in salt tolerance. names SIS (Salt Induced Serine rich).	3421.88	1.6	0.24	6.65	2.92e-11	7.23e-10	76.85	6.68448	159.44	22.3454	2245	1875	1769	5286	4823	3262	88.73	76.22	65.6	182.02	181.55	114.75
HF29006	AT1G51650.1	ATP synthase epsilon chain. mitochondrial	4554.1	1.6	0.14	11.17	5.57e-29	2.83e-26	178.203	5.95252	365.92	19.1865	2848	2564	2561	6096	6119	5561	188.82	177.56	168.23	368.85	397.59	331.32
HF29493	NA	NA	524.95	1.6	0.31	5.12	3.05e-07	3.15e-06	3.66	0.373631	7.51333	1.54728	245	275	386	423	839	800	3.2	3.38	4.4	4.5	9.63	8.41
[truncated: 537 more rows]

## Sheet: 12 d wet + 0 d dry
Gene ID	AGI Locus Code	Description	baseMean	log2FoldChange	lfcSE	stat	pvalue	padj (FDR)	Mean TPM (control)	SE (control)	Mean TPM (moisture)	SE (moisture)	Gene count - 12 d dry + 0 d dry - biological replicate 1	Gene count - 12 d dry + 0 d dry - biological replicate 2	Gene count - 12 d dry + 0 d dry - biological replicate 3	Gene count - 12 d wet + 0 d dry - biological replicate 1	Gene count - 12 d wet + 0 d dry - biological replicate 2	Gene count - 12 d wet + 0 d dry - biological replicate 3	TPM - 12 d dry + 0 d dry - biological replicate 1	TPM - 12 d dry + 0 d dry - biological replicate 2	TPM - 12 d dry + 0 d dry - biological replicate 3	TPM - 12 d wet + 0 d dry - biological replicate 1	TPM - 12 d wet + 0 d dry - biological replicate 2	TPM - 12 d wet + 0 d dry - biological replicate 3
[truncated: 3,200 more rows]

[truncated: 4 more sheets: 12 d wet + 8 d dry, gene counts 2018, TPM 2018, methods]
