# Supplementary material for: Time course of changes in the transcriptome during russet induction in apple fruit
Source: BMC Plant Biol. 2023 Sep 30;23:457. doi: 10.1186/s12870-023-04483-6 (PMC10542230; doi:10.1186/s12870-023-04483-6)
Supplement: Supplementary file 13 — Supplementary Material 13 [file 12870_2023_4483_MOESM13_ESM.xlsx]

## Sheet: Description
Data S7 List of DEGs during season 2019.

## Sheet: 0 d wet + 0 d dry
Gene ID	AGI Locus Code	Description	baseMean	log2FoldChange	lfcSE	stat	pvalue	padj (FDR)	Mean TPM (control)	SE (control)	Mean TPM (moisture)	SE (moisture)	Gene count - 0 d dry + 0 d dry - biological replicate 1	Gene count - 0 d dry + 0 d dry - biological replicate 2	Gene count - 0 d dry + 0 d dry - biological replicate 3	Gene count - 0 d wet + 0 d dry - biological replicate 1	Gene count - 0 d wet + 0 d dry - biological replicate 2	Gene count - 0 d wet + 0 d dry - biological replicate 3	TPM - 0 d dry + 0 d dry - biological replicate 1	TPM - 0 d dry + 0 d dry - biological replicate 2	TPM - 0 d dry + 0 d dry - biological replicate 3	TPM - 0 d wet + 0 d dry - biological replicate 1	TPM - 0 d wet + 0 d dry - biological replicate 2	TPM - 0 d wet + 0 d dry - biological replicate 3

## Sheet: 12 d wet + 0 d dry
Gene ID	AGI Locus Code	Description	baseMean	log2FoldChange	lfcSE	stat	pvalue	padj (FDR)	Mean TPM (control)	SE (control)	Mean TPM (moisture)	SE (moisture)	Gene count - 12 d dry + 0 d dry - biological replicate 1	Gene count - 12 d dry + 0 d dry - biological replicate 2	Gene count - 12 d dry + 0 d dry - biological replicate 3	Gene count - 12 d wet + 0 d dry - biological replicate 1	Gene count - 12 d wet + 0 d dry - biological replicate 2	Gene count - 12 d wet + 0 d dry - biological replicate 3	TPM - 12 d dry + 0 d dry - biological replicate 1	TPM - 12 d dry + 0 d dry - biological replicate 2	TPM - 12 d dry + 0 d dry - biological replicate 3	TPM - 12 d wet + 0 d dry - biological replicate 1	TPM - 12 d wet + 0 d dry - biological replicate 2	TPM - 12 d wet + 0 d dry - biological replicate 3
HF22261	AT4G37970.1	cinnamyl alcohol dehydrogenase 6	112.69	-6.6	1.49	-4.38	1.17e-05	3.65e-05	5.1	1.33551	0.0233333	0.0233333	220	391	165	6	0	0	4.48	7.66	3.16	0.07	0	0
HF21567	AT5G59845.1	Gibberellin-regulated family protein	71.23	-6.5	0.8	-8.14	4.1e-16	3.39e-15	9.31333	1.72337	0.0733333	0.0218581	206	141	138	1	1	2	12.76	7.61	7.57	0.09	0.03	0.1
HF24543	AT3G18000.1	S-adenosyl-L-methionine-dependent methyltransferases superfamily protein	6393.35	-6.3	1	-6.25	4.2e-10	2.13e-09	208.34	9.34634	2.11333	1.53189	14837	15391	13551	25	355	64	221.68	213.01	190.33	0.31	5.16	0.87
HF25053	AT3G54770.1	RNA-binding (RRM/RBD/RNP motifs) family protein	967.28	-6.2	0.32	-19.37	1.46e-83	2.47e-81	58.9967	12.4626	0.7	0.185562	2999	1933	1612	18	34	18	83.56	50.38	43.05	0.54	1.07	0.49
HF33514	AT1G13280.1	allene oxide cyclase 4	104.2	-6.1	0.67	-9.09	9.88e-20	1.04e-18	11.6967	4.08716	0.11	0.034641	155	152	416	1	4	3	7.72	7.5	19.87	0.05	0.17	0.11
HF23107	NA	NA	50.47	-6	0.84	-7.16	7.81e-13	4.98e-12	5.70333	0.999405	0.00666667	0.00666667	75	145	129	0	0	4	3.72	6.91	6.48	0	0	0.02
HF07729	NA	NA	77.64	-5.7	0.61	-9.19	3.87e-20	4.19e-19	9.79	1.03326	0.126667	0.0938675	131	212	190	0	6	2	7.76	11.14	10.47	0	0.31	0.07
HF20404	NA	NA	39.49	-5.7	0.94	-6.06	1.32e-09	6.41e-09	7.11	2.32979	0.06	0.0458258	125	107	33	0	2	2	10.32	8.43	2.58	0	0.03	0.15
HF21816	AT5G25610.1	BURP domain-containing protein	44.7	-5.5	0.77	-7.21	5.47e-13	3.52e-12	6.03667	1.06762	0.143333	0.123873	94	83	128	0	4	1	5.73	4.36	8.02	0	0.39	0.04
HF19953	AT1G24420.1	HXXXD-type acyl-transferase family protein	91.88	-5.3	0.5	-10.65	1.67e-26	2.64e-25	9.83	0.576223	0.243333	0.109899	197	210	216	5	6	1	8.68	10.34	10.47	0.23	0.44	0.06
HF31028	AT2G18420.1	Gibberellin-regulated family protein	178.54	-5	0.4	-12.59	2.39e-36	6.47e-35	20.1433	3.55845	0.466667	0.0145297	523	371	296	9	9	10	27.01	18.33	15.09	0.47	0.44	0.49
HF20497	AT2G36780.1	UDP-Glycosyltransferase superfamily protein	275.8	-4.9	0.76	-6.43	1.27e-10	6.7e-10	9.80667	0.301128	0.206667	0.0887568	635	603	613	2	22	24	10.35	9.31	9.76	0.03	0.28	0.31
HF43180	AT3G26700.1	Protein kinase superfamily protein	125.11	-4.8	0.45	-10.63	2.19e-26	3.44e-25	5.18333	0.965839	0.13	0.0450925	359	276	195	5	6	12	6.91	5.07	3.57	0.09	0.08	0.22
HF24133	NA	NA	50.63	-4.7	0.59	-7.94	2.04e-15	1.6e-14	5.50333	0.243333	0.203333	0.118369	100	114	126	0	6	4	5.18	5.35	5.98	0	0.41	0.2
HF34181	AT4G01470.1	tonoplast intrinsic protein 1;3	3744.12	-4.7	0.74	-6.35	2.15e-10	1.11e-09	159.053	7.47442	4.67	2.11909	8760	7977	8267	53	435	248	173.37	148.17	155.62	1.03	8.37	4.61
HF00699	AT1G62440.1	leucine-rich repeat/extensin 2	284.29	-4.5	0.4	-11.21	3.59e-29	6.65e-28	6.25667	1.05975	0.206667	0.0917121	806	555	512	11	41	12	8.37	5.34	5.06	0.11	0.39	0.12
HF18913	AT4G29720.1	polyamine oxidase 5	193.86	-4.5	0.35	-13.04	7.16e-39	2.2e-37	5.94667	0.955446	0.18	0.04	520	430	331	11	12	19	7.67	5.8	4.37	0.14	0.14	0.26
HF29072	AT1G06475.1	unknown protein; Has 35333 Blast hits to 34131 proteins in 2444 species: Archae - 798; Bacteria - 22429; Metazoa - 974; Fungi - 991; Plants - 531; Viruses - 0; Other Eukaryotes - 9610 (source: NCBI BLink).	50.06	-4.5	0.56	-7.99	1.34e-15	1.07e-14	5.47333	0.589925	0.22	0.07	100	106	128	5	1	5	4.81	4.96	6.65	0.29	0.08	0.29
HF43881	AT2G31940.1	unknown protein; INVOLVED IN: biological_process unknown; LOCATED IN: endomembrane system; EXPRESSED IN: 16 plant structures; EXPRESSED DURING: 6 growth stages; BEST Arabidopsis thaliana protein match is: unknown protein (TAIR:AT5G19875.1); Has 227 Blast hits to 227 proteins in 13 species: Archae - 0; Bacteria - 0; Metazoa - 0; Fungi - 0; Plants - 227; Viruses - 0; Other Eukaryotes - 0 (source: N…	126.69	-4.5	0.4	-11.31	1.21e-29	2.29e-28	18.3767	0.979972	0.593333	0.239745	302	258	281	7	17	4	20.28	17.02	17.83	0.4	1.07	0.31
HF08104	AT4G14960.2	Tubulin/FtsZ family protein	27751.5	-4.4	0.23	-18.88	1.83e-79	2.7e-77	1027.3	91.9715	36.83	9.76144	69386	59064	54857	1400	3178	1951	1207.36	969.81	904.72	23.23	55.76	31.5
HF27894	AT5G02230.2	Haloacid dehalogenase-like hydrolase (HAD) superfamily protein	322.14	-4.4	0.33	-13.39	7.31e-41	2.45e-39	16.4367	0.352956	0.523333	0.191514	652	731	761	8	42	26	15.85	16.39	17.07	0.16	0.81	0.6
HF29043	NA	NA	98.7	-4.4	0.44	-10.06	8.46e-24	1.14e-22	10.5567	0.375514	0.433333	0.214035	204	223	230	1	14	8	9.81	11	10.86	0.05	0.79	0.46
HF36029	AT2G16750.1	Protein kinase protein with adenine nucleotide alpha hydrolases-like domain	456	-4.3	0.61	-7.1	1.26e-12	7.86e-12	10.9867	0.891783	0.393333	0.149481	903	1197	926	10	56	48	10.07	12.77	10.12	0.1	0.59	0.49
HF17786	AT1G11545.1	xyloglucan endotransglucosylase/hydrolase 8	1025.49	-4.2	0.23	-17.86	2.45e-71	2.73e-69	54.14	3.40018	2.34333	0.486667	2461	2157	2103	55	107	126	60.87	51.62	49.93	1.39	2.65	2.99
HF32438	NA	NA	48.17	-4.2	0.69	-6.08	1.22e-09	5.94e-09	5.38667	0.870102	0.196667	0.141931	139	100	75	1	1	11	6.57	5.9	3.69	0.04	0.07	0.48
HF02812	AT5G27690.1	Heavy metal transport/detoxification superfamily protein	155.72	-4.1	0.34	-11.98	4.39e-33	1.01e-31	7.44	0.947154	0.34	0.0585947	363	256	402	10	19	16	7.97	5.6	8.75	0.25	0.45	0.32
HF04274	AT5G55180.1	O-Glycosyl hydrolases family 17 protein	1240.42	-4.1	0.46	-8.81	1.24e-18	1.22e-17	46.11	1.57992	2.13333	0.806522	2548	2943	2647	60	204	110	45.09	49.21	44.03	1.05	3.71	1.64
HF07696	AT3G25700.1	Eukaryotic aspartyl protease family protein	425.24	-4.1	0.27	-15.35	3.7e-53	2.04e-51	15.9933	2.37503	0.72	0.116762	1165	774	825	31	50	45	20.69	13.03	14.26	0.49	0.87	0.8
HF26984	AT2G44740.1	cyclin p4;1	105.63	-4.1	0.43	-9.52	1.67e-21	1.96e-20	7.34667	1.55171	0.313333	0.0409607	316	210	159	10	10	10	10.32	6.63	5.09	0.25	0.39	0.3
HF30570	AT3G24450.1	Heavy metal transport/detoxification superfamily protein	371.7	-4.1	0.28	-14.58	3.54e-48	1.58e-46	33.21	0.977548	1.16667	0.24127	797	851	797	18	57	30	34.39	33.97	31.27	1.11	1.61	0.78
HF31423	AT4G24204.3	RING/U-box superfamily protein	93.37	-4.1	0.42	-9.75	1.84e-22	2.31e-21	6.71667	0.915957	0.293333	0.0371184	232	228	149	11	9	7	7.51	7.75	4.89	0.32	0.34	0.22
HF43631	AT5G56120.1	unknown protein; BEST Arabidopsis thaliana protein match is: unknown protein (TAIR:AT3G12870.1); Has 77 Blast hits to 75 proteins in 12 species: Archae - 0; Bacteria - 0; Metazoa - 0; Fungi - 0; Plants - 77; Viruses - 0; Other Eukaryotes - 0 (source: NCBI BLink).	389.33	-4.1	0.7	-5.9	3.6e-09	1.67e-08	23.0133	2.1319	1.04333	0.488615	679	985	911	20	77	14	18.75	25.2	25.09	0.78	1.99	0.36
HF15609	AT5G01910.1	unknown protein; Has 66 Blast hits to 66 proteins in 27 species: Archae - 0; Bacteria - 2; Metazoa - 18; Fungi - 7; Plants - 29; Viruses - 0; Other Eukaryotes - 10 (source: NCBI BLink).	130.95	-4	0.39	-10.22	1.68e-24	2.35e-23	10.0267	0.498409	0.5	0.216564	295	308	253	4	23	13	10.51	10.54	9.03	0.12	0.87	0.51
HF17166	NA	NA	132.5	-4	0.34	-11.73	8.96e-32	1.92e-30	6.14	0.595343	0.416667	0.120324	236	346	289	8	19	14	5.05	7.1	6.27	0.19	0.6	0.46
HF25217	AT5G13840.2	FIZZY-related 3	274.21	-4	0.27	-14.94	1.81e-50	8.95e-49	8.54333	0.678732	0.426667	0.117804	520	692	586	17	41	28	7.67	9.88	8.08	0.25	0.65	0.38
HF34812	AT1G22810.1	Integrase-type DNA-binding superfamily protein	71.58	-4	0.54	-7.42	1.17e-13	7.91e-13	5.72	1.37246	0.266667	0.103494	132	101	238	10	10	2	5.27	3.6	8.29	0.38	0.36	0.06
HF42703	AT1G67750.1	Pectate lyase family protein	8823.92	-4	0.5	-7.91	2.55e-15	1.99e-14	369.503	15.8405	18.0167	6.80263	17742	21336	18688	336	1506	944	354.12	401.18	353.21	6.56	30.1	17.39
HF12093	NA	NA	18900.2	-3.9	0.81	-4.88	1.07e-06	3.82e-06	465.173	20.9702	24.4033	14.4274	43060	39503	40462	381	4338	1491	506.68	439.21	449.63	4.21	52.35	16.65
HF14035	AT4G14550.1	indole-3-acetic acid inducible 14	112.59	-3.9	0.38	-10.36	3.78e-25	5.53e-24	5.37667	0.666367	0.276667	0.0833333	273	188	270	7	14	16	6.47	4.17	5.49	0.11	0.36	0.36
HF18432	AT2G46490.1	unknown protein; BEST Arabidopsis thaliana protein match is: unknown protein (TAIR:AT5G35110.1); Has 34 Blast hits to 34 proteins in 7 species: Archae - 0; Bacteria - 0; Metazoa - 1; Fungi - 0; Plants - 33; Viruses - 0; Other Eukaryotes - 0 (source: NCBI BLink).	102.43	-3.9	0.41	-9.58	9.57e-22	1.14e-20	9.40667	1.23653	0.43	0.122202	269	209	184	5	13	16	11.86	8.45	7.91	0.19	0.51	0.59
HF25816	AT5G23960.2	terpene synthase 21	752.6	-3.9	0.65	-6.08	1.19e-09	5.79e-09	20.8167	3.93298	1.02	0.466047	1028	2205	1727	32	150	65	13.71	27.29	21.45	0.36	1.92	0.78
HF31688	AT3G04290.1	Li-tolerant lipase 1	1162.49	-3.9	0.25	-15.53	2.2e-54	1.26e-52	97.2933	6.95189	9.90333	2.17674	2957	2311	2248	73	163	155	110.53	94.36	86.99	5.75	13.11	10.85
HF44075	AT2G16060.1	hemoglobin 1	123.43	-3.9	1.25	-3.09	0.00197	0.00439	9.78333	1.62711	0.44	0.226053	174	290	347	0	22	21	6.6	10.79	11.96	0	0.75	0.57
HF01650	AT5G02800.1	Protein kinase superfamily protein	140.35	-3.8	0.35	-10.78	4.32e-27	7.04e-26	5.43667	0.791672	0.316667	0.0956266	298	227	384	13	24	14	5.37	4.1	6.84	0.16	0.49	0.3
HF05177	AT4G20990.1	alpha carbonic anhydrase 4	108.39	-3.8	0.52	-7.21	5.5e-13	3.54e-12	5.03333	0.698673	0.286667	0.163333	164	316	227	3	28	9	3.99	6.36	4.75	0.05	0.6	0.21
HF05908	AT5G22430.1	Pollen Ole e 1 allergen and extensin family protein	77.17	-3.8	0.41	-9.39	6.26e-21	7.13e-20	6.71333	0.18809	0.343333	0.0783865	161	163	177	5	8	14	6.86	6.34	6.94	0.2	0.36	0.47
HF11887	AT5G45670.1	GDSL-like Lipase/Acylhydrolase superfamily protein	360.19	-3.8	0.34	-11.41	3.58e-30	7.04e-29	7.76333	1.76065	0.436667	0.11865	1069	718	520	42	55	27	11.14	6.94	5.21	0.42	0.65	0.24
HF12278	AT1G11740.1	ankyrin repeat family protein	73.73	-3.8	0.46	-8.07	7.22e-16	5.85e-15	8.48333	1.13662	0.366667	0.140989	182	119	174	3	14	10	9.87	6.23	9.35	0.17	0.64	0.29
HF18734	AT3G24460.1	Serinc-domain containing serine and sphingolipid biosynthesis protein	255.69	-3.8	0.29	-13.15	1.72e-39	5.43e-38	7.76333	0.115518	0.416667	0.113333	514	583	563	13	38	40	7.56	7.77	7.96	0.19	0.53	0.53
HF18891	NA	NA	54.52	-3.8	0.53	-7.16	7.83e-13	4.99e-12	5.80667	0.8764	0.326667	0.0731057	143	126	82	3	11	5	7.11	6.17	4.14	0.23	0.47	0.28
HF21599	AT1G60060.1	Serine/threonine-protein kinase WNK (With No Lysine)-related	249.75	-3.8	0.74	-5.19	2.14e-07	8.24e-07	10.34	1.23122	0.603333	0.380803	646	462	502	10	62	16	12.77	8.78	9.47	0.15	1.36	0.3
HF21754	AT5G25880.1	NADP-malic enzyme 3	358.91	-3.8	0.28	-13.82	1.86e-43	6.89e-42	8.95	0.611474	0.503333	0.151694	760	875	695	25	65	34	9.11	9.92	7.82	0.3	0.8	0.41
HF30751	AT5G49690.1	UDP-Glycosyltransferase superfamily protein	6059.46	-3.8	0.84	-4.55	5.28e-06	1.72e-05	227.657	8.48326	12.4567	5.94834	12648	14213	12458	111	1255	787	227.29	242.53	213.15	1.87	22.45	13.05
HF37120	AT5G17540.1	HXXXD-type acyl-transferase family protein	206.75	-3.8	0.38	-9.96	2.37e-23	3.1e-22	7.49333	0.393715	0.44	0.185831	406	501	436	7	42	25	7.13	8.28	7.07	0.14	0.78	0.4
HF41667	AT1G32930.1	Galactosyltransferase family protein	291.33	-3.8	0.36	-10.54	5.46e-26	8.34e-25	11.2733	0.272662	0.58	0.276225	636	614	637	15	64	25	11.77	10.83	11.22	0.26	1.13	0.35
HF07358	AT1G10550.1	xyloglucan:xyloglucosyl transferase 33	105.7	-3.7	0.44	-8.48	2.32e-17	2.1e-16	5.70667	1.50765	0.333333	0.0384419	330	197	145	12	16	11	8.61	4.96	3.55	0.3	0.41	0.29
HF11483	AT5G44680.1	DNA glycosylase superfamily protein	133.68	-3.7	0.33	-11.18	5.04e-29	9.25e-28	5.54667	0.0674125	0.33	0.0793725	269	294	300	24	17	9	5.42	5.65	5.57	0.45	0.36	0.18
HF20504	AT1G54850.1	HSP20-like chaperones superfamily protein	100.94	-3.7	0.37	-9.95	2.5e-23	3.27e-22	6.68	0.208806	0.32	0.1	219	224	208	5	18	15	6.64	7.06	6.34	0.22	0.52	0.22
HF21666	AT1G32250.1	Calcium-binding EF-hand family protein	88.79	-3.7	0.5	-7.48	7.66e-14	5.28e-13	12.2367	1.42644	0.66	0.301054	161	183	233	1	13	19	10.42	11.24	15.05	0.08	0.81	1.09
HF23303	AT4G33270.1	Transducin family protein / WD-40 repeat family protein	340.75	-3.7	0.3	-12.38	3.37e-35	8.61e-34	8.03	0.682959	0.483333	0.174197	597	825	791	24	70	33	6.67	8.82	8.6	0.28	0.83	0.34
HF25594	AT1G11600.1	cytochrome P450. family 77. subfamily B. polypeptide 1	174.83	-3.7	0.35	-10.83	2.53e-27	4.19e-26	5.34667	0.82479	0.296667	0.0819214	476	307	337	19	31	14	6.98	4.33	4.73	0.27	0.45	0.17
HF35336	AT1G22410.1	Class-II DAHP synthetase family protein	116.85	-3.7	0.44	-8.36	6.42e-17	5.66e-16	6.01667	0.173333	0.38	0.190788	235	256	265	4	29	11	5.67	6.19	6.19	0.06	0.72	0.36
HF35809	AT5G49690.1	UDP-Glycosyltransferase superfamily protein	3286.1	-3.7	0.92	-3.97	7.08e-05	0.000199	129.39	4.92643	7.92667	3.95661	6508	7694	6999	49	773	466	123	139.08	126.09	0.89	14.58	8.31
HF37168	AT2G35470.1	unknown protein; Has 25 Blast hits to 25 proteins in 8 species: Archae - 0; Bacteria - 0; Metazoa - 0; Fungi - 0; Plants - 25; Viruses - 0; Other Eukaryotes - 0 (source: NCBI BLink).	528.43	-3.7	0.59	-6.22	5.05e-10	2.54e-09	43.4533	1.64321	2.63667	0.999906	1116	1239	1044	21	109	78	44.51	45.62	40.23	0.86	4.32	2.73
HF38260	AT5G27350.1	Major facilitator superfamily protein	493.85	-3.7	0.28	-13.57	6.13e-42	2.14e-40	20.64	0.60696	1.33333	0.396414	961	1120	1119	29	91	63	19.62	20.58	21.72	0.75	2.09	1.16
HF13093	AT2G39540.1	Gibberellin-regulated family protein	2833.69	-3.6	0.21	-16.74	6.69e-63	5.39e-61	386.1	9.61211	24.6367	4.9976	6050	6194	5911	234	410	512	402.43	386.72	369.15	15.03	27.05	31.83
HF17062	AT5G20900.1	jasmonate-zim-domain protein 12	452.14	-3.6	0.83	-4.3	1.71e-05	5.22e-05	24.4567	1.13185	1.68333	0.788613	936	1057	905	9	106	73	24.74	26.26	22.37	0.25	2.97	1.83
HF18683	AT2G46225.3	ABI-1-like 1	147.68	-3.6	0.42	-8.56	1.12e-17	1.04e-16	9.01333	0.558132	0.563333	0.231325	260	346	347	4	29	27	7.9	9.64	9.5	0.11	0.87	0.71
HF22756	AT2G30550.2	alpha/beta-Hydrolases superfamily protein	1424.87	-3.6	0.17	-20.53	1.08e-93	2.67e-91	46.49	0.890674	2.97333	0.570448	2845	3175	3129	149	259	172	44.71	47.44	47.32	2.32	4.11	2.49
HF24180	AT3G55240.1	Plant protein 1589 of unknown function	294.8	-3.6	0.33	-10.88	1.42e-27	2.39e-26	32.09	4.04085	1.81333	0.627384	499	618	793	16	61	39	26.9	29.32	40.05	0.83	2.98	1.63
HF24874	AT5G62530.1	aldehyde dehydrogenase 12A1	1164.34	-3.6	0.64	-5.7	1.22e-08	5.37e-08	27.4133	2.79812	1.66667	0.610173	1970	2653	2917	42	184	233	22.09	28.58	31.57	0.5	1.94	2.56
HF25729	AT5G62170.1	unknown protein; BEST Arabidopsis thaliana protein match is: unknown protein (TAIR:AT5G51850.1); Has 381 Blast hits to 359 proteins in 81 species: Archae - 0; Bacteria - 16; Metazoa - 101; Fungi - 21; Plants - 99; Viruses - 3; Other Eukaryotes - 141 (source: NCBI BLink).	366.93	-3.6	0.69	-5.17	2.29e-07	8.76e-07	8.25	0.40501	0.546667	0.321783	795	821	734	21	105	25	8.76	8.54	7.45	0.21	1.19	0.24
HF27948	AT5G02540.1	NAD(P)-binding Rossmann-fold superfamily protein	361.7	-3.6	0.23	-15.55	1.49e-54	8.54e-53	16.0533	1.65661	0.993333	0.153007	602	801	938	34	55	54	12.95	16.6	18.61	0.69	1.18	1.11
HF30899	AT3G51480.1	glutamate receptor 3.6	168.81	-3.6	0.28	-12.81	1.4e-37	4.05e-36	8.47	0.625007	0.52	0.104403	323	335	429	17	29	22	7.85	7.84	9.72	0.35	0.71	0.5
HF33879	AT4G12730.1	FASCICLIN-like arabinogalactan 2	3888.56	-3.6	0.45	-7.97	1.53e-15	1.21e-14	146.697	7.63379	9.60333	2.82226	8656	8550	7671	231	727	637	159.78	146.97	133.34	4.18	13.67	10.96
HF39571	AT2G23970.1	Class I glutamine amidotransferase-like superfamily protein	93.48	-3.6	0.41	-8.93	4.36e-19	4.4e-18	5.75333	0.82858	0.326667	0.137154	138	215	254	7	19	11	4.2	6.03	7.03	0.17	0.6	0.21
HF13528	AT4G36360.2	beta-galactosidase 3	7067.48	-3.5	0.42	-8.38	5.16e-17	4.57e-16	128.273	5.53326	8.66333	2.8385	15613	15418	14104	440	1485	1045	137.61	128.75	118.46	3.68	13.51	8.8
HF15264	AT3G61250.1	myb domain protein 17	1482.81	-3.5	0.16	-22.13	1.81e-108	7.08e-106	62.01	2.93527	3.99	0.432666	3335	3089	3036	158	240	223	67.76	60.16	58.11	3.15	4.59	4.23
HF18177	AT5G45670.1	GDSL-like Lipase/Acylhydrolase superfamily protein	3130.3	-3.5	0.26	-13.11	3.06e-39	9.54e-38	32.6767	2.31286	2.28333	0.643437	6544	5861	7544	228	629	526	33.63	28.28	36.12	1.08	3.28	2.49
HF20344	AT2G42200.1	squamosa promoter binding protein-like 9	421.11	-3.5	0.22	-16.16	9.89e-59	6.84e-57	17.6733	1.11437	1.19333	0.21605	965	805	915	42	61	74	19.59	15.73	17.7	0.77	1.33	1.48
HF21309	AT4G31840.1	early nodulin-like protein 15	1028.53	-3.5	0.2	-17.2	2.65e-66	2.46e-64	87.8967	7.8541	6.03333	1.10894	1967	2618	1977	138	197	116	81.31	103.54	78.84	5.48	8.17	4.45
HF23135	AT1G31335.1	unknown protein; FUNCTIONS IN: molecular_function unknown; INVOLVED IN: biological_process unknown; LOCATED IN: plasma membrane; EXPRESSED IN: 20 plant structures; EXPRESSED DURING: 13 growth stages; Has 34 Blast hits to 34 proteins in 8 species: Archae - 0; Bacteria - 0; Metazoa - 0; Fungi - 0; Plants - 34; Viruses - 0; Other Eukaryotes - 0 (source: NCBI BLink).	329.1	-3.5	0.23	-14.9	3.42e-50	1.66e-48	51.4867	2.11176	3.53333	0.958755	649	790	665	32	65	44	50.26	55.6	48.6	2.19	5.39	3.02
HF32789	AT2G25737.1	Sulfite exporter TauE/SafE family protein	122.67	-3.5	0.31	-11.47	1.87e-30	3.73e-29	11.3733	0.683528	0.536667	0.048074	225	254	309	18	18	15	10.35	11.1	12.67	0.63	0.47	0.51
HF42045	AT1G14890.1	Plant invertase/pectin methylesterase inhibitor superfamily protein	103.86	-3.5	0.5	-6.95	3.76e-12	2.26e-11	5.93	0.502029	0.433333	0.236244	237	218	205	3	31	12	6.92	5.58	5.29	0.1	0.89	0.31
HF02642	AT4G34770.1	SAUR-like auxin-responsive protein family	184.03	-3.4	0.29	-11.71	1.09e-31	2.33e-30	14.8633	1.55928	0.943333	0.219494	392	437	339	18	40	25	14.66	17.66	12.27	0.57	1.33	0.93
HF03453	AT5G55180.1	O-Glycosyl hydrolases family 17 protein	196.06	-3.4	0.41	-8.24	1.68e-16	1.43e-15	6.92	0.76961	0.523333	0.251153	429	481	332	11	56	23	7.47	7.89	5.4	0.21	1.02	0.34
HF05331	AT3G57880.1	Calcium-dependent lipid-binding (CaLB domain) plant phosphoribosyltransferase family protein	754.44	-3.4	0.26	-12.76	2.67e-37	7.58e-36	21.9233	1.91428	1.55667	0.361909	1824	1534	1393	101	175	76	25.63	20.9	19.24	1.45	2.23	0.99
HF11739	AT2G34680.1	Outer arm dynein light chain 1 protein	1329.27	-3.4	0.21	-16.48	5.15e-61	3.85e-59	12.7833	0.292423	0.933333	0.211844	2823	2855	2759	128	273	202	13.33	12.69	12.33	0.59	1.32	0.89
HF22758	AT3G54650.1	RNI-like superfamily protein	327.37	-3.4	0.27	-12.39	3.1e-35	7.92e-34	7.88667	0.480879	0.576667	0.17477	750	650	670	28	74	49	8.84	7.3	7.52	0.3	0.9	0.53
HF28155	AT1G78520.1	Carbohydrate-binding X8 domain superfamily protein	300.59	-3.4	0.32	-10.72	8.12e-27	1.3e-25	38.15	5.26584	2.75333	0.940679	498	812	608	33	75	30	30.54	48.26	35.65	1.93	4.63	1.7
HF30760	AT5G57070.1	hydroxyproline-rich glycoprotein family protein	479.53	-3.4	0.23	-14.88	4.69e-50	2.24e-48	12.99	0.043589	0.993333	0.216513	1008	1015	1012	45	101	79	13.06	13	12.91	0.62	1.37	0.99
HF32805	AT2G25737.1	Sulfite exporter TauE/SafE family protein	181.34	-3.4	0.31	-11.22	3.22e-29	5.99e-28	5.50333	0.717457	0.366667	0.0926163	458	366	321	18	28	35	6.9	5.09	4.52	0.2	0.38	0.52
HF33170	AT5G14920.1	Gibberellin-regulated family protein	7258.24	-3.4	0.27	-12.58	2.71e-36	7.3e-35	247.123	18.3084	18.34	4.94991	16847	14824	14102	561	1555	1303	283.49	232.64	225.24	9.09	26.02	19.91
HF34847	AT1G09960.1	sucrose transporter 4	164.74	-3.4	0.41	-8.29	1.18e-16	1.01e-15	5.25	0.546016	0.39	0.220076	337	294	417	15	48	12	5.37	4.25	6.13	0.16	0.83	0.18
HF36162	AT4G38380.1	MATE efflux family protein	573.92	-3.4	0.16	-21.04	2.96e-98	8.26e-96	13.1467	0.241822	0.886667	0.0808977	1214	1215	1207	76	99	89	13.63	12.92	12.89	0.75	1.03	0.88
HF39861	NA	NA	131.56	-3.4	0.32	-10.48	1.05e-25	1.58e-24	19.63	0.42	1.22333	0.37024	273	281	281	17	31	12	18.85	19.75	20.29	1.12	1.91	0.64
HF01319	AT1G63100.1	GRAS family transcription factor	371.09	-3.3	0.36	-9.06	1.31e-19	1.38e-18	8.45667	0.636562	0.663333	0.288059	746	891	702	28	112	44	8.37	9.6	7.4	0.29	1.23	0.47
HF03893	AT3G15095.1	unknown protein; FUNCTIONS IN: molecular_function unknown; INVOLVED IN: biological_process unknown; LOCATED IN: chloroplast; EXPRESSED IN: 22 plant structures; EXPRESSED DURING: 13 growth stages; Has 9762 Blast hits to 6439 proteins in 764 species: Archae - 77; Bacteria - 1339; Metazoa - 3211; Fungi - 718; Plants - 437; Viruses - 131; Other Eukaryotes - 3849 (source: NCBI BLink).	706.72	-3.3	0.32	-10.16	3e-24	4.14e-23	15.3233	1.22741	1.21	0.459021	1614	1548	1274	57	198	95	17.08	15.93	12.96	0.57	2.1	0.96
HF13063	AT1G60060.1	Serine/threonine-protein kinase WNK (With No Lysine)-related	151.15	-3.3	0.27	-12.29	1.08e-34	2.69e-33	5.79667	0.400056	0.47	0.085049	264	351	343	23	26	24	5.07	6.45	5.87	0.6	0.5	0.31
HF16900	AT3G12610.1	Leucine-rich repeat (LRR) family protein	5326.56	-3.3	0.41	-8.12	4.57e-16	3.76e-15	220.1	10.5103	16.7633	5.55821	11866	10972	10740	444	1319	795	240.97	211.84	207.49	8.49	27.33	14.47
HF19310	AT4G38660.1	Pathogenesis-related thaumatin superfamily protein	504.75	-3.3	0.21	-15.43	9.52e-54	5.33e-52	23.3767	0.342604	1.8	0.3188	1017	1085	1087	49	100	95	23.93	22.75	23.45	1.17	2.2	2.03
HF19499	AT4G13540.1	unknown protein; INVOLVED IN: N-terminal protein myristoylation; BEST Arabidopsis thaliana protein match is: unknown protein (TAIR:AT3G23930.1); Has 4658 Blast hits to 3455 proteins in 431 species: Archae - 39; Bacteria - 387; Metazoa - 1842; Fungi - 436; Plants - 133; Viruses - 38; Other Eukaryotes - 1783 (source: NCBI BLink).	238.84	-3.3	0.36	-9.04	1.53e-19	1.59e-18	12.77	0.650231	1.00333	0.357134	522	490	491	13	62	43	13.99	11.77	12.55	0.35	1.58	1.08
HF21786	AT4G32770.1	tocopherol cyclase. chloroplast / vitamin E deficient 1 (VTE1) / sucrose export defective 1 (SXD1)	6767.36	-3.3	0.21	-15.94	3.27e-57	2.14e-55	189.457	5.65076	14.6867	3.2785	13439	15391	13979	699	1516	1024	185.78	200.55	182.04	9.63	20.83	13.6
HF21815	AT5G25610.1	BURP domain-containing protein	97.12	-3.3	0.43	-7.8	6.13e-15	4.61e-14	7.14333	1.0531	0.556667	0.231325	150	200	269	5	22	20	5.49	6.84	9.1	0.17	0.97	0.53
HF29533	AT2G20870.1	cell wall protein precursor. putative	7552.38	-3.3	0.19	-17.19	3.02e-66	2.79e-64	740.35	49.5848	56.5533	7.32506	16032	13971	17556	1264	905	1508	774.09	642.72	804.24	56.27	44.01	69.38
HF33798	AT5G35670.1	IQ-domain 33	1478.58	-3.3	0.29	-11.66	2.02e-31	4.24e-30	57.2667	1.8824	4.30333	1.25547	3003	3359	2987	104	324	281	57.05	60.63	54.12	1.93	6.2	4.78
HF34110	AT2G42800.1	receptor like protein 29	166.77	-3.3	0.38	-8.62	6.42e-18	6.05e-17	6.02333	0.312321	0.453333	0.203661	359	366	326	17	50	14	6.37	6.3	5.4	0.27	0.86	0.23
HF36320	AT2G01820.1	Leucine-rich repeat protein kinase family protein	983.91	-3.3	0.22	-14.88	4.69e-50	2.24e-48	16.6633	1.21255	1.30667	0.2979	2288	1981	1911	102	214	164	19.08	15.63	15.28	0.81	1.84	1.27
HF39260	NA	NA	199.7	-3.3	0.24	-13.65	2.01e-42	7.14e-41	8.60333	0.298682	0.723333	0.121289	390	426	443	25	33	41	8.18	8.45	9.18	0.51	0.73	0.93
HF39638	AT3G57000.1	nucleolar essential protein-related	448.89	-3.3	0.21	-15.58	9.67e-55	5.59e-53	16.25	1.23005	1.22667	0.139563	1065	867	891	82	69	61	18.71	15	15.04	1.45	1.26	0.97
HF39674	AT1G55260.1	Bifunctional inhibitor/lipid-transfer protein/seed storage 2S albumin superfamily protein	757.73	-3.3	0.26	-12.94	2.54e-38	7.53e-37	59.98	4.22581	4.85333	1.21431	1731	1417	1617	66	165	139	67.44	52.81	59.69	2.58	6.73	5.25
HF43788	AT3G45140.1	lipoxygenase 2	597.86	-3.3	0.55	-5.91	3.4e-09	1.58e-08	10.56	1.56618	0.846667	0.298124	886	1310	1600	37	154	111	7.78	10.7	13.2	0.31	1.34	0.89
HF06721	AT5G48930.1	hydroxycinnamoyl-CoA shikimate/quinate hydroxycinnamoyl transferase	204.1	-3.2	0.27	-11.87	1.79e-32	3.98e-31	18.7967	1.07308	1.47667	0.373333	372	490	423	29	50	25	17.05	20.75	18.59	1.37	2.17	0.89
HF06786	AT5G07030.1	Eukaryotic aspartyl protease family protein	2363.13	-3.2	0.26	-12.26	1.48e-34	3.66e-33	84.3167	3.47623	7	2.20355	5092	4798	4907	217	615	390	91.14	79.75	82.06	3.68	11.17	6.15
HF08144	AT1G33540.1	serine carboxypeptidase-like 18	1383.17	-3.2	0.23	-13.86	1.12e-43	4.24e-42	41.7333	1.27622	3.82667	0.854056	2557	3107	3004	148	350	240	39.55	43.97	41.68	2.48	5.41	3.59
HF08165	AT2G14750.1	APS kinase	708.82	-3.2	0.26	-12.31	8.06e-35	2.02e-33	32.9833	2.79495	2.91667	0.723817	1221	1515	1732	63	145	159	28.2	32.87	37.88	1.53	3.25	3.97
HF08329	AT1G63100.1	GRAS family transcription factor	258.81	-3.2	0.39	-8.12	4.62e-16	3.8e-15	5.97333	0.283451	0.51	0.24173	504	594	523	29	87	21	5.83	6.52	5.57	0.32	0.99	0.22
HF10098	AT4G19230.1	cytochrome P450. family 707. subfamily A. polypeptide 1	1332.92	-3.2	0.66	-4.79	1.7e-06	5.92e-06	40.91	1.69885	3.55	1.87556	2683	2615	3042	101	481	132	40.77	38.04	43.92	1.43	7.29	1.93
HF12913	AT5G11550.1	ARM repeat superfamily protein	716.79	-3.2	0.2	-15.56	1.29e-54	7.45e-53	33.5267	2.94501	2.9	0.357957	1698	1391	1369	91	143	145	39.39	30.11	31.08	2.2	3.38	3.12
HF13225	AT1G68400.1	leucine-rich repeat transmembrane protein kinase family protein	1118.74	-3.2	0.22	-14.46	2.02e-47	8.81e-46	28.37	2.76862	2.23667	0.44243	2669	2316	2010	120	239	204	33.5	27.61	24	1.42	2.94	2.35
HF18454	AT5G17540.1	HXXXD-type acyl-transferase family protein	2954.49	-3.2	0.18	-17.46	2.73e-68	2.83e-66	99.9767	8.73052	8.72667	1.35738	6535	6655	5211	397	655	517	110.86	106.36	82.71	6.81	11.35	8.02
HF23288	AT5G09360.1	laccase 14	647.86	-3.2	0.23	-14.36	8.74e-47	3.7e-45	18.2533	1.06673	1.45667	0.349301	1381	1468	1215	67	143	118	19.34	19.3	16.12	0.85	2.06	1.46
HF23658	AT5G51750.1	subtilase 1.3	167.53	-3.2	0.45	-7.14	9.1e-13	5.75e-12	13.3	0.804135	1.3	0.485421	402	333	310	6	36	45	14.77	13.13	12	0.33	1.75	1.82
HF23662	AT5G51750.1	subtilase 1.3	154.18	-3.2	0.95	-3.41	0.000644	0.00156	8.35333	0.734718	0.66	0.332916	370	286	308	2	40	37	9.73	7.22	8.11	0.06	1.21	0.71
HF24165	AT4G01470.1	tonoplast intrinsic protein 1;3	714.37	-3.2	1.16	-2.76	0.00578	0.0118	42.1467	5.01385	3.58	1.96917	1099	1846	1567	5	232	139	32.85	50.05	43.54	0.13	6.95	3.66
HF25741	AT5G51970.2	GroES-like zinc-binding alcohol dehydrogenase family protein	1034.78	-3.2	0.15	-21.12	5.52e-99	1.6e-96	17.17	1.28557	1.36333	0.0779601	1754	2429	2346	163	172	190	14.62	18.73	18.16	1.23	1.36	1.5
HF25964	AT3G49260.2	IQ-domain 21	1851.59	-3.2	0.23	-14.1	4.04e-45	1.61e-43	61.4933	1.18068	5.22	1.26057	3811	3955	3824	192	455	323	63.83	60.62	60.03	3.11	7.47	5.08
HF28186	AT3G63430.1	unknown protein; BEST Arabidopsis thaliana protein match is: unknown protein (TAIR:AT1G74160.1); Has 135 Blast hits to 119 proteins in 22 species: Archae - 0; Bacteria - 2; Metazoa - 3; Fungi - 3; Plants - 119; Viruses - 0; Other Eukaryotes - 8 (source: NCBI BLink).	386	-3.2	0.27	-12.05	1.96e-33	4.59e-32	8.27333	0.413333	0.693333	0.209947	854	792	770	43	102	53	9.06	8.1	7.66	0.44	1.11	0.53
HF29032	AT3G58790.1	galacturonosyltransferase 15	341.22	-3.2	0.27	-12.01	3.25e-33	7.53e-32	7.84	0.228692	0.656667	0.216667	685	697	759	30	82	65	8.19	7.41	7.92	0.29	1.04	0.64
HF29902	AT2G20180.3	phytochrome interacting factor 3-like 5	205.99	-3.2	0.27	-12.14	6.78e-34	1.63e-32	6.27333	0.283569	0.546667	0.125742	466	423	400	35	45	24	6.84	6.01	5.97	0.48	0.79	0.37
HF32504	AT5G15350.1	early nodulin-like protein 17	289.47	-3.2	0.27	-11.46	2.01e-30	3.99e-29	24.6333	2.04043	2.14667	0.530859	671	580	549	32	76	47	28.48	23.89	21.53	1.39	3.17	1.88
HF34092	AT2G42840.1	protodermal factor 1	654.95	-3.2	0.31	-10.26	1.11e-24	1.58e-23	34.47	6.52467	2.99667	0.769249	1787	1159	1107	59	133	154	47.5	28.57	27.34	1.46	3.7	3.83
HF36044	AT4G35100.2	plasma membrane intrinsic protein 3	2365.39	-3.2	0.25	-13.05	6.48e-39	1.99e-37	116.133	8.96871	9.53	2.47138	5495	4742	4554	222	554	430	133.91	109.32	105.17	5.21	13.77	9.61
HF36170	AT1G20610.1	Cyclin B2;3	284.78	-3.2	0.24	-13.41	5.53e-41	1.86e-39	9.49667	0.335675	0.806667	0.180954	564	653	570	30	63	54	9.45	10.1	8.94	0.47	1.09	0.86
HF38005	AT3G05910.1	Pectinacetylesterase family protein	1649.72	-3.2	0.28	-11.4	4.08e-30	7.98e-29	52.7533	1.52566	4.46333	1.20253	3495	3497	3338	130	401	326	55.46	52.62	50.18	2.26	6.4	4.73
HF43144	AT4G15920.1	Nodulin MtN3 family protein	129.75	-3.2	1.38	-2.29	0.0221	0.0399	6.5	1.16723	0.556667	0.278468	193	254	372	0	35	35	4.58	6.31	8.61	0	0.85	0.82
HF44286	AT4G39010.1	glycosyl hydrolase 9B18	214.75	-3.2	0.25	-13.02	9.11e-39	2.78e-37	6.6	0.567568	0.576667	0.0751295	379	435	539	36	44	30	5.88	6.2	7.72	0.57	0.71	0.45
HF00633	AT3G20260.1	Protein of unknown function (DUF1666)	334.82	-3.1	0.2	-15.7	1.57e-55	9.48e-54	11.0533	0.721719	1.04333	0.0417665	720	708	646	58	60	69	12.31	11.04	9.81	0.96	1.08	1.09
HF02541	NA	NA	1004.15	-3.1	0.25	-12.24	1.84e-34	4.54e-33	51.15	3.36602	4.91667	1.3198	1935	2410	1894	109	275	184	49.38	57.66	46.41	2.83	7.36	4.56
HF02641	AT2G21200.1	SAUR-like auxin-responsive protein family	291.49	-3.1	0.23	-13.07	4.69e-39	1.45e-37	8.50333	0.622075	0.766667	0.117237	565	674	572	44	76	44	8.07	9.73	7.71	0.67	1	0.63
HF03945	AT2G26760.1	Cyclin B1;4	297.02	-3.1	0.23	-13.68	1.25e-42	4.47e-41	9.94333	0.479386	0.896667	0.18809	581	673	597	39	74	50	9.52	10.9	9.41	0.67	1.27	0.75
HF05361	AT2G42110.1	unknown protein; Has 27 Blast hits to 27 proteins in 11 species: Archae - 0; Bacteria - 0; Metazoa - 0; Fungi - 0; Plants - 25; Viruses - 0; Other Eukaryotes - 2 (source: NCBI BLink).	95.84	-3.1	0.33	-9.4	5.27e-21	6.02e-20	8.5	0.342101	0.763333	0.0437163	198	220	177	16	15	22	8.64	9.01	7.85	0.73	0.71	0.85
HF09548	AT3G18000.1	S-adenosyl-L-methionine-dependent methyltransferases superfamily protein	1522.65	-3.1	0.27	-11.27	1.91e-29	3.61e-28	44.5333	2.2014	4.10667	1.46972	2818	3534	3141	157	452	240	41.26	48.72	43.62	2.17	6.99	3.16
HF10397	AT2G21100.1	Disease resistance-responsive (dirigent-like protein) family protein	166.46	-3.1	0.38	-8.34	7.18e-17	6.3e-16	13.32	0.845005	1.25667	0.567372	350	316	372	21	54	15	14.17	11.63	14.16	0.89	2.37	0.51
HF12118	AT1G11120.2	unknown protein; FUNCTIONS IN: molecular_function unknown; INVOLVED IN: biological_process unknown; LOCATED IN: cellular_component unknown; EXPRESSED IN: 10 plant structures; EXPRESSED DURING: 4 anthesis. F mature embryo stage. petal differentiation and expansion stage. E expanded cotyledon stage. D bilateral stage; BEST Arabidopsis thaliana protein match is: unknown protein (TAIR:AT4G28170.1); H…	458.19	-3.1	0.25	-12.15	5.97e-34	1.44e-32	33.8	2.8317	2.85333	0.65244	1039	913	888	47	112	95	39.46	30.8	31.14	1.73	3.99	2.84
HF12241	AT1G11545.1	xyloglucan endotransglucosylase/hydrolase 8	289.63	-3.1	0.29	-10.51	7.91e-26	1.2e-24	15.0267	0.409159	1.29333	0.351773	585	638	578	80	42	35	15.39	15.48	14.21	1.99	1.03	0.86
HF15939	AT3G21510.1	histidine-containing phosphotransmitter 1	705.88	-3.1	0.28	-11.21	3.51e-29	6.5e-28	42.8233	4.79175	3.97	1.17185	1120	1555	1751	77	202	111	33.81	44.51	50.15	2.33	6.24	3.34
HF17529	NA	NA	159.48	-3.1	0.31	-9.96	2.31e-23	3.03e-22	5.41	0.100664	0.503333	0.189062	338	332	323	15	44	28	5.61	5.29	5.33	0.24	0.87	0.4
HF20777	AT5G12250.1	beta-6 tubulin	746.95	-3.1	0.21	-14.78	2.06e-49	9.62e-48	26.5133	2.53809	2.46667	0.443559	1750	1523	1352	101	177	133	31.27	25.67	22.6	1.83	3.32	2.25
HF24211	AT5G53130.1	cyclic nucleotide gated channel 1	711.87	-3.1	0.3	-10.56	4.62e-26	7.11e-25	9.44667	0.243059	0.85	0.265016	1365	1573	1505	83	220	87	9.01	9.85	9.48	0.58	1.38	0.59
HF24461	AT1G48405.1	Kinase interacting (KIP1-like) family protein	144.17	-3.1	0.31	-10.03	1.18e-23	1.57e-22	5.68	0.559851	0.503333	0.0392994	326	315	250	20	24	37	6.59	5.79	4.66	0.45	0.48	0.58
HF24743	AT1G26355.1	SPIRAL1-like1	886.53	-3.1	0.16	-19.46	2.25e-84	3.98e-82	90.4333	2.73891	7.86667	0.811014	1710	1940	1890	146	134	194	85.04	93.96	92.3	7.38	6.77	9.45
HF26588	AT3G06868.1	unknown protein; FUNCTIONS IN: molecular_function unknown; INVOLVED IN: biological_process unknown; LOCATED IN: cellular_component unknown; BEST Arabidopsis thaliana protein match is: unknown protein (TAIR:AT5G49100.1); Has 30201 Blast hits to 17322 proteins in 780 species: Archae - 12; Bacteria - 1396; Metazoa - 17338; Fungi - 3422; Plants - 5037; Viruses - 0; Other Eukaryotes - 2996 (source: NC…	560.08	-3.1	0.19	-15.8	3.05e-56	1.91e-54	18.8333	0.807823	1.68667	0.291681	1184	1215	1068	76	131	111	20.08	19.1	17.32	1.12	2.09	1.85
HF27291	AT2G22840.1	growth-regulating factor 1	599.86	-3.1	0.23	-13.26	3.71e-40	1.21e-38	12.8133	0.589529	1.14	0.365559	1121	1380	1242	77	163	90	11.89	13.91	12.64	0.74	1.87	0.81
HF27355	AT2G23130.1	arabinogalactan protein 17	4267.71	-3.1	0.2	-15.17	5.62e-52	2.97e-50	310.337	37.0512	27.9167	4.93985	10487	8486	7413	558	977	807	381.14	293.87	256	19.44	36.55	27.76
HF28900	AT1G17260.1	autoinhibited H(+)-ATPase isoform 10	2669.78	-3.1	0.2	-15.41	1.45e-53	8.06e-52	42.73	4.03022	3.96333	0.687637	6187	5625	4685	344	606	548	49.66	42.83	35.7	2.69	5.05	4.15
HF30319	NA	NA	387.01	-3.1	0.72	-4.27	1.93e-05	5.85e-05	29.6967	2.35382	2.81667	1.62528	656	898	861	20	146	55	25.12	32.94	31.03	0.62	5.99	1.84
HF30539	AT3G16060.1	ATP binding microtubule motor family protein	123.58	-3.1	0.35	-8.87	7.21e-19	7.18e-18	6.32667	0.315242	0.533333	0.183333	222	266	283	17	38	14	5.74	6.42	6.82	0.35	0.9	0.35
HF31284	AT5G66920.1	SKU5 similar 17	3478.78	-3.1	0.21	-14.68	8.11e-49	3.7e-47	100.43	15.841	9.15	1.2278	9088	6422	5860	599	792	573	131.77	88.78	80.74	8.4	11.55	7.5
HF35223	AT1G67590.1	Remorin family protein	282.99	-3.1	0.28	-10.99	4.38e-28	7.55e-27	11.6767	0.277208	1.07333	0.281977	594	565	596	31	82	47	12.09	11.15	11.79	0.68	1.62	0.92
HF37934	AT3G51550.1	Malectin/receptor-like protein kinase family protein	655.63	-3.1	0.25	-12.33	5.93e-35	1.5e-33	11.4367	0.91492	1.02	0.29023	1513	1239	1315	97	178	83	13.22	10.19	10.9	0.83	1.59	0.64
HF39062	AT5G41050.1	Pollen Ole e 1 allergen and extensin family protein	768.22	-3.1	0.17	-18.37	2.32e-75	2.91e-73	56.5967	2.00039	4.85333	0.518856	1634	1570	1576	103	161	154	60.4	53.62	55.77	3.86	5.61	5.09
HF41805	AT1G64380.1	Integrase-type DNA-binding superfamily protein	1035.48	-3.1	0.21	-14.41	4.21e-47	1.81e-45	43.7533	3.28536	3.87333	0.878205	2403	1987	2020	130	256	189	50.32	40.27	40.67	2.56	5.54	3.52
HF42870	AT5G13960.1	SU(VAR)3-9 homolog 4	240.47	-3.1	0.23	-13.41	5.53e-41	1.86e-39	5.14333	0.123333	0.473333	0.0895048	489	529	475	42	57	35	5.3	5.23	4.9	0.41	0.65	0.36
HF44522	AT1G38131.1	O-fucosyltransferase family protein	559.5	-3.1	0.2	-15.27	1.24e-52	6.74e-51	14.75	0.457639	1.38	0.215019	1062	1232	1184	71	109	136	13.86	15.38	15.01	0.96	1.51	1.67
HF01726	AT5G40010.1	AAA-ATPase 1	228.5	-3	0.28	-10.89	1.33e-27	2.25e-26	6.85333	0.746108	0.616667	0.10651	538	468	398	33	39	61	8.25	6.61	5.7	0.46	0.57	0.82
HF02629	AT4G38840.1	SAUR-like auxin-responsive protein family	60.71	-3	0.56	-5.27	1.34e-07	5.24e-07	6.99333	1.74589	0.72	0.412432	85	111	182	4	25	8	4.31	6.4	10.27	0.18	1.53	0.45
HF04626	AT2G39700.1	expansin A4	2638.4	-3	0.24	-12.34	5.4e-35	1.37e-33	144.41	7.04229	14.5133	3.58277	5460	4963	5831	284	686	610	150.89	130.34	152	8.07	20.45	15.02
HF05339	AT2G42200.1	squamosa promoter binding protein-like 9	572.85	-3	0.19	-15.62	5.48e-55	3.22e-53	22.8	2.08893	2.17333	0.182056	1313	1025	1187	90	118	126	26.55	19.33	22.52	1.85	2.48	2.19
HF06018	AT5G22580.1	Stress responsive A/B Barrel Domain	907.14	-3	0.19	-16	1.33e-57	8.82e-56	75.86	8.18765	7.19333	0.998171	2153	1745	1666	152	212	171	92.09	69.63	65.86	6.03	9.18	6.37
HF08160	AT1G10200.1	GATA type zinc finger transcription factor family protein	158.25	-3	0.28	-10.71	8.89e-27	1.42e-25	10.5733	0.330774	1.04	0.150111	325	328	322	37	36	20	11.11	9.97	10.64	1.2	1.18	0.74
HF09544	AT1G18250.1	Pathogenesis-related thaumatin superfamily protein	90.91	-3	1.03	-2.91	0.00362	0.00767	5.23333	0.771715	0.53	0.420357	219	125	214	3	45	7	6.21	3.71	5.78	0.08	1.37	0.14
HF10222	AT2G46330.1	arabinogalactan protein 16	77.44	-3	0.4	-7.59	3.27e-14	2.32e-13	9.06667	0.773764	0.823333	0.208513	177	166	133	17	20	8	10.42	9.04	7.74	0.79	1.2	0.48
HF10393	AT4G34880.1	Amidase family protein	11396.7	-3	0.23	-13.23	5.94e-40	1.92e-38	111.21	9.92779	10.62	2.33103	26374	23022	20745	1309	2850	2474	130.19	106.77	96.67	6.32	14.33	11.21
HF10951	AT3G04290.1	Li-tolerant lipase 1	601.01	-3	0.54	-5.62	1.89e-08	8.13e-08	24.18	1.70165	2.42667	0.875259	1044	1249	1448	41	180	127	21.54	23.64	27.36	0.88	3.91	2.49
HF13579	AT1G75710.1	C2H2-like zinc finger protein	973.12	-3	0.17	-17.33	2.62e-67	2.57e-65	35.6267	1.31497	3.41667	0.428965	2084	1976	1922	142	225	215	38.2	34.81	33.87	2.57	3.96	3.72
HF19069	AT5G20740.1	Plant invertase/pectin methylesterase inhibitor superfamily protein	1349.48	-3	0.49	-6.06	1.36e-09	6.58e-09	94.58	17.3654	9.67667	3.02997	3652	2341	2230	138	414	260	129.2	79.67	74.87	4.96	15.33	8.74
HF21733	AT4G32830.1	ataurora1	418.35	-3	0.31	-9.69	3.43e-22	4.21e-21	21.4333	2.00401	2.12	0.740563	736	1053	799	51	138	61	19.34	25.44	19.52	1.33	3.6	1.43
HF26552	AT3G06778.1	Chaperone DnaJ-domain superfamily protein	167.88	-3	0.3	-9.91	3.6e-23	4.67e-22	5.94333	0.337062	0.563333	0.146211	368	355	312	17	44	37	6.46	6.06	5.31	0.29	0.79	0.61
HF28981	AT1G71070.1	Core-2/I-branching beta-1.6-N-acetylglucosaminyltransferase family protein	211.01	-3	0.43	-6.9	5.11e-12	3.05e-11	7.14667	0.992175	0.67	0.25865	324	516	473	10	50	65	5.23	8.55	7.66	0.16	0.85	1
HF29227	AT4G12730.1	FASCICLIN-like arabinogalactan 2	823.21	-3	0.28	-10.8	3.34e-27	5.48e-26	33.85	4.86741	3.25667	0.768556	2041	1698	1304	90	216	180	42.6	33.17	25.78	1.8	4.41	3.56
HF29336	AT2G32990.1	glycosyl hydrolase 9B8	488.55	-3	0.31	-9.54	1.48e-21	1.74e-20	15.0533	0.392952	1.45	0.522909	992	967	1057	47	161	82	15.39	14.27	15.5	0.74	2.47	1.14
HF30895	AT2G17500.4	Auxin efflux carrier family protein	12038.5	-3	0.22	-13.71	8.57e-43	3.09e-41	402.333	18.328	38.4867	9.71596	25803	24646	23745	1472	3321	2294	437.75	392.81	376.44	23.46	56.67	35.33
HF35032	NA	NA	76.07	-3	0.44	-6.78	1.18e-11	6.82e-11	8.37333	0.992847	0.673333	0.267727	118	176	178	7	27	12	6.46	8.87	9.79	0.27	1.18	0.57
HF40674	AT5G22580.1	Stress responsive A/B Barrel Domain	457.23	-3	0.3	-10.04	9.94e-24	1.33e-22	15.3	0.482321	1.51	0.525959	870	954	1007	47	147	75	14.48	15.27	16.15	0.81	2.54	1.18
HF42237	AT1G26100.1	Cytochrome b561/ferric reductase transmembrane protein family	781.01	-3	0.52	-5.67	1.43e-08	6.24e-08	47.8333	1.90216	4.84	1.58245	1634	1668	1495	57	213	207	50.47	48.89	44.14	1.72	6.86	5.94
HF42994	AT1G48100.1	Pectin lyase-like superfamily protein	253.84	-3	0.41	-7.29	3.03e-13	1.99e-12	5.4	0.387599	0.553333	0.258285	571	471	523	15	89	45	5.97	4.66	5.57	0.16	1.04	0.46
HF43423	AT5G58600.1	Plant protein of unknown function (DUF828)	2467.15	-3	0.21	-14.38	6.96e-47	2.96e-45	94.3467	0.650777	8.85	1.74792	4830	5266	5182	287	535	608	93.06	95.16	94.82	5.36	10.42	10.77
HF43676	AT5G55950.1	Nucleotide/sugar transporter family protein	174.16	-3	0.27	-10.81	3.25e-27	5.34e-26	6.31667	0.163333	0.656667	0.139204	355	369	347	30	50	25	6.48	6.48	5.99	0.63	0.91	0.43
HF43766	AT2G26760.1	Cyclin B1;4	228.69	-3	0.24	-12.55	4.06e-36	1.08e-34	8.04	0.38553	0.8	0.21	414	530	470	34	60	42	7.46	8.77	7.89	0.47	1.19	0.74
HF03850	AT1G53160.1	squamosa promoter binding protein-like 4	164.22	-2.9	0.25	-11.55	7e-31	1.42e-29	10.9033	0.609763	1.06333	0.168951	345	301	362	27	38	35	11.86	9.77	11.08	0.87	1.4	0.92
HF07687	AT3G25640.1	Protein of unknown function. DUF617	639.56	-2.9	0.3	-9.64	5.51e-22	6.67e-21	35.1633	2.22284	3.67667	1.34301	1431	1297	1179	69	215	115	39	35.19	31.3	1.7	6.24	3.09
HF09189	AT5G62580.1	ARM repeat superfamily protein	1216.97	-2.9	0.29	-10.06	8.45e-24	1.14e-22	29.5133	1.78331	3.05	0.805874	2632	2556	2252	115	299	346	32.42	29.85	26.27	1.44	3.79	3.92
HF10573	AT1G76310.1	CYCLIN B2;4	286.81	-2.9	0.21	-13.83	1.65e-43	6.14e-42	9.24333	0.34911	0.933333	0.165965	575	626	557	56	73	48	9.42	9.74	8.57	0.89	1.24	0.67
HF11043	AT1G04030.1	unknown protein; BEST Arabidopsis thaliana protein match is: unknown protein (TAIR:AT5G44040.1); Has 1835 Blast hits to 1511 proteins in 238 species: Archae - 7; Bacteria - 164; Metazoa - 377; Fungi - 135; Plants - 187; Viruses - 22; Other Eukaryotes - 943 (source: NCBI BLink).	159.96	-2.9	0.37	-7.81	5.88e-15	4.43e-14	5.08667	0.491031	0.556667	0.217281	306	383	290	17	59	26	5.12	5.92	4.22	0.26	0.98	0.43
HF11689	AT1G30690.2	Sec14p-like phosphatidylinositol transfer family protein	654.31	-2.9	0.27	-10.9	1.1e-27	1.87e-26	19.7633	1.15773	2.09	0.652559	1358	1480	1169	89	211	106	20.71	21.12	17.46	1.34	3.39	1.54
HF13346	AT2G25060.1	early nodulin-like protein 14	937.92	-2.9	0.21	-13.96	2.7e-44	1.04e-42	77.7833	4.05465	7.5	1.26508	1915	2108	1736	121	216	235	80.12	83.34	69.89	4.97	8.74	8.79
HF15341	AT3G61440.1	cysteine synthase C1	531.88	-2.9	0.26	-11.4	4.25e-30	8.31e-29	20.1333	3.0314	1.93	0.403774	798	1089	1412	65	133	126	14.84	20.22	25.34	1.14	2.47	2.18
HF15825	AT1G17840.1	white-brown complex homolog protein 11	426.31	-2.9	0.31	-9.31	1.22e-20	1.37e-19	7.47	0.958593	0.856667	0.261683	1007	917	674	58	143	64	8.88	7.89	5.64	0.59	1.38	0.6
HF16544	AT5G13750.1	zinc induced facilitator-like 1	231.8	-2.9	0.31	-9.57	1.02e-21	1.21e-20	6.86333	0.401719	0.703333	0.210581	414	519	498	21	55	65	6.07	7.37	7.15	0.29	0.84	0.98
HF18279	AT1G30260.1	BEST Arabidopsis thaliana protein match is: Galactosyltransferase family protein (TAIR:AT4G21060.1); Has 30 Blast hits to 30 proteins in 8 species: Archae - 0; Bacteria - 0; Metazoa - 0; Fungi - 0; Plants - 30; Viruses - 0; Other Eukaryotes - 0 (source: NCBI BLink).	43.6	-2.9	0.66	-4.46	8.26e-06	2.63e-05	5.00333	0.990561	0.44	0.292803	63	70	138	1	18	8	3.9	4.13	6.98	0.08	1.02	0.22
HF18356	AT1G05690.1	BTB and TAZ domain protein 3	277.17	-2.9	0.28	-10.26	1.11e-24	1.58e-23	9.33	1.2079	0.993333	0.186756	410	659	645	33	63	76	6.92	10.39	10.68	0.62	1.19	1.17
HF18739	AT4G28950.1	RHO-related protein from plants 9	349.61	-2.9	0.2	-14.38	6.72e-47	2.86e-45	20.6267	1.38575	2.00333	0.320486	706	774	659	56	89	74	21.56	22.42	17.9	1.41	2.51	2.09
HF21370	AT2G26180.1	IQ-domain 6	173.78	-2.9	0.3	-9.39	6.29e-21	7.16e-20	5.77333	0.364981	0.586667	0.134454	384	343	330	19	46	47	6.5	5.47	5.35	0.32	0.75	0.69
HF21519	AT3G12350.2	F-box family protein	84.72	-2.9	0.4	-7.29	3.08e-13	2.03e-12	6.84	0.229129	0.753333	0.378432	178	173	168	28	13	10	7.29	6.69	6.54	1.51	0.36	0.39
HF22062	AT5G11160.1	adenine phosphoribosyltransferase 5	326.42	-2.9	0.25	-11.57	5.86e-31	1.2e-29	19.5733	0.772924	1.96	0.494402	637	649	714	38	88	80	19.16	18.49	21.07	1.05	2.75	2.08
HF26326	AT1G48330.1	unknown protein; BEST Arabidopsis thaliana protein match is: unknown protein (TAIR:AT3G17580.1); Has 40 Blast hits to 40 proteins in 11 species: Archae - 0; Bacteria - 0; Metazoa - 0; Fungi - 0; Plants - 40; Viruses - 0; Other Eukaryotes - 0 (source: NCBI BLink).	68.11	-2.9	0.55	-5.31	1.07e-07	4.25e-07	7.63333	1.09114	0.903333	0.381066	94	153	176	2	16	24	5.58	8.02	9.3	0.15	1.38	1.18
HF33032	AT5G14390.1	alpha/beta-Hydrolases superfamily protein	326.55	-2.9	0.24	-12.16	5.33e-34	1.29e-32	12.6633	0.977144	1.38667	0.255756	731	599	661	47	91	68	14.44	11.07	12.48	1	1.87	1.29
HF33520	AT5G38690.1	Zinc-finger domain of monoamine-oxidase A repressor R1 protein	255.17	-2.9	0.27	-10.54	5.37e-26	8.21e-25	5.91	0.810021	0.583333	0.0952774	625	492	434	51	69	39	7.49	5.43	4.81	0.58	0.75	0.42
HF33760	AT3G21670.1	Major facilitator superfamily protein	2761.94	-2.9	0.53	-5.39	6.94e-08	2.81e-07	72.0067	7.60216	7.60667	2.62033	4329	6142	6529	222	895	655	57.02	77.28	81.72	2.85	11.89	8.08
HF35179	AT1G67750.1	Pectate lyase family protein	2866.55	-2.9	0.9	-3.28	0.00105	0.00245	110.077	8.52412	11.3067	6.38638	4745	6456	6506	88	1200	500	93.03	118.4	118.8	1.62	23.36	8.94
HF37937	NA	NA	121.32	-2.9	0.34	-8.64	5.48e-18	5.17e-17	11.1633	1.1705	1.11333	0.349778	191	264	296	19	38	17	8.96	11.58	12.95	0.82	1.81	0.71
HF37938	NA	NA	87.32	-2.9	0.52	-5.65	1.64e-08	7.11e-08	11.14	1.46138	1.41667	0.667866	132	231	177	11	37	6	8.79	13.82	10.81	1.19	2.67	0.39
HF38455	AT3G04290.1	Li-tolerant lipase 1	11018.1	-2.9	0.47	-6.26	3.92e-10	1.99e-09	694.35	42.783	69.7867	24.394	24041	22933	20552	954	3577	2238	767.84	695.56	619.65	29.79	113.98	65.59
HF43010	NA	NA	634.2	-2.9	0.23	-12.72	4.54e-37	1.27e-35	50.2467	8.16075	5.16	0.329697	1657	1135	1062	113	141	135	66.54	42.93	41.27	4.57	5.71	5.2
HF00321	AT4G25150.1	HAD superfamily. subfamily IIIB acid phosphatase	466.8	-2.8	0.36	-7.69	1.43e-14	1.04e-13	30.02	4.85362	3.25	0.977548	651	1228	981	38	133	142	20.99	37.62	31.45	1.31	4.43	4.01
HF01972	NA	NA	1502	-2.8	0.24	-11.38	5.35e-30	1.04e-28	35.8767	4.0097	3.37667	0.652619	3538	2830	2689	194	418	397	43.89	31.6	32.14	2.09	4.21	3.83
HF02136	AT2G06925.1	Phospholipase A2 family protein	224.32	-2.8	0.21	-13.42	4.71e-41	1.59e-39	13.46	0.320052	1.61667	0.219418	435	476	447	47	55	50	13.38	14.05	12.95	1.34	2.05	1.46
HF02956	AT3G63200.1	PATATIN-like protein 9	1273.05	-2.8	0.18	-15.62	5.53e-55	3.24e-53	47.0367	1.5092	5.21333	0.819132	2613	2665	2423	201	328	332	49.45	47.4	44.26	3.58	6.14	5.92
HF03030	AT3G63430.1	unknown protein; BEST Arabidopsis thaliana protein match is: unknown protein (TAIR:AT1G74160.1); Has 135 Blast hits to 119 proteins in 22 species: Archae - 0; Bacteria - 2; Metazoa - 3; Fungi - 3; Plants - 119; Viruses - 0; Other Eukaryotes - 8 (source: NCBI BLink).	262.08	-2.8	0.25	-11.11	1.18e-28	2.11e-27	5.39333	0.564397	0.556667	0.0788106	612	495	470	70	57	49	6.52	4.89	4.77	0.68	0.58	0.41
HF04083	AT4G14700.1	origin recognition complex 1	335.15	-2.8	0.3	-9.12	7.27e-20	7.74e-19	5.64667	0.627809	0.613333	0.14678	780	591	651	36	90	100	6.87	4.79	5.28	0.32	0.77	0.75
HF06720	AT5G48930.1	hydroxycinnamoyl-CoA shikimate/quinate hydroxycinnamoyl transferase	265.77	-2.8	0.29	-9.69	3.25e-22	4.01e-21	21.8967	1.13064	2.37	0.715914	451	583	593	55	85	32	19.64	22.9	23.15	2.37	3.61	1.13
HF06995	AT3G20880.1	WIP domain protein 4	209.49	-2.8	0.25	-11.37	5.94e-30	1.15e-28	8.05333	0.429974	0.88	0.19975	421	468	384	31	55	52	8.25	8.68	7.23	0.49	1.15	1
HF07896	AT1G14930.1	Polyketide cyclase/dehydrase and lipid transport superfamily protein	497.1	-2.8	1.25	-2.28	0.0228	0.041	42.04	21.6935	4.62	3.58715	445	544	2105	31	281	17	18.62	22.12	85.38	1.25	11.79	0.82
HF08526	AT4G11220.1	VIRB2-interacting protein 2	140.97	-2.8	0.29	-9.58	9.84e-22	1.17e-20	7.74667	0.540442	0.88	0.165227	299	255	299	35	38	21	8.53	6.71	8	0.91	1.15	0.58
HF08717	AT5G41890.1	GDSL-like Lipase/Acylhydrolase superfamily protein	145.64	-2.8	0.29	-9.58	9.66e-22	1.15e-20	5.59333	0.530105	0.603333	0.0970109	250	359	281	22	30	43	4.99	6.65	5.14	0.42	0.64	0.75
HF13196	NA	NA	88.4	-2.8	0.4	-6.99	2.69e-12	1.64e-11	422.283	44.5333	53.18	11.5178	192	191	151	8	28	24	511.33	379.39	376.13	34.09	73.89	51.56
HF13444	AT3G46940.1	DUTP-PYROPHOSPHATASE-LIKE 1	827.1	-2.8	0.17	-16.18	7.09e-59	4.94e-57	65.9467	5.22372	7.11667	0.737232	1886	1576	1535	157	203	189	76.38	61.2	60.26	5.77	8.31	7.27
HF13793	AT3G15940.2	UDP-Glycosyltransferase superfamily protein	64.29	-2.8	0.47	-5.95	2.74e-09	1.29e-08	10.24	2.27139	1.2	0.0152753	76	139	181	18	17	7	6.47	9.93	14.32	1.21	1.22	1.17
HF14290	AT3G18290.1	zinc finger protein-related	776.01	-2.8	0.26	-10.81	3.01e-27	4.96e-26	10.9367	0.44307	1.19667	0.337754	1539	1687	1488	91	244	182	11.21	11.53	10.07	0.61	1.78	1.2
HF14975	AT2G44190.1	Family of unknown function (DUF566)	256.32	-2.8	0.43	-6.36	2.06e-10	1.07e-09	6.84667	0.582647	0.776667	0.371229	462	599	494	17	110	50	6.08	7.99	6.47	0.2	1.47	0.66
HF15918	AT1G54790.3	GDSL-like Lipase/Acylhydrolase superfamily protein	231.15	-2.8	0.26	-11.02	3.23e-28	5.62e-27	7.68667	0.663459	0.833333	0.200028	504	487	414	40	69	40	8.54	8.14	6.38	0.68	1.23	0.59
HF16582	AT3G07960.1	Phosphatidylinositol-4-phosphate 5-kinase family protein	304.04	-2.8	0.26	-11.03	2.67e-28	4.67e-27	5.97	0.339559	0.623333	0.139204	640	640	565	87	65	45	6.52	6.04	5.35	0.85	0.65	0.37
HF18331	NA	NA	369.9	-2.8	0.23	-12.11	9.74e-34	2.32e-32	22.6533	2.08768	2.47	0.570029	805	790	647	66	110	67	26.22	22.75	18.99	1.91	3.61	1.89
HF19991	AT5G03610.1	GDSL-like Lipase/Acylhydrolase superfamily protein	264.68	-2.8	0.7	-3.94	8.3e-05	0.00023	10.9433	0.848574	1.21	0.670099	473	511	625	18	121	43	10.06	10.13	12.64	0.31	2.52	0.8
HF20502	AT5G04160.1	Nucleotide-sugar transporter family protein	393.36	-2.8	0.32	-8.74	2.34e-18	2.26e-17	17.9467	0.18415	2.09333	0.810192	766	823	803	50	151	61	17.58	18.1	18.16	1.19	3.71	1.38
HF20577	AT2G41380.1	S-adenosyl-L-methionine-dependent methyltransferases superfamily protein	201.68	-2.8	0.24	-11.62	3.44e-31	7.11e-30	11.3467	0.781203	1.28	0.0493288	440	435	348	44	45	42	12.43	11.78	9.83	1.27	1.37	1.2
HF21356	NA	NA	101.72	-2.8	0.33	-8.42	3.85e-17	3.44e-16	8.28	0.420159	0.776667	0.191949	207	213	197	12	27	29	8.68	8.72	7.44	0.47	0.73	1.13
HF21577	AT1G47210.2	cyclin-dependent protein kinase 3;2	340.61	-2.8	0.26	-10.6	3.08e-26	4.79e-25	6.33333	0.552338	0.713333	0.194708	773	658	625	54	112	63	7.43	5.9	5.67	0.56	1.1	0.48
HF23169	AT1G30690.2	Sec14p-like phosphatidylinositol transfer family protein	1363.2	-2.8	0.26	-10.47	1.18e-25	1.78e-24	19.0667	0.994658	2.13333	0.633886	2691	3049	2520	187	485	251	19.18	20.73	17.29	1.36	3.39	1.65
HF23232	AT5G07220.1	BCL-2-associated athanogene 3	1137.5	-2.8	0.3	-9.43	4.13e-21	4.75e-20	59.6633	4.13401	6.53	1.75799	1922	2549	2476	108	333	316	51.58	65.21	62.2	3.03	8.57	7.99
HF24144	NA	NA	399.4	-2.8	0.25	-11.18	5.09e-29	9.34e-28	30.02	2.95414	3.25	0.531633	949	724	748	87	59	109	35.9	26.58	27.58	3.5	2.23	4.02
HF24535	AT3G17950.1	unknown protein; FUNCTIONS IN: molecular_function unknown; INVOLVED IN: biological_process unknown; LOCATED IN: chloroplast; EXPRESSED IN: 17 plant structures; EXPRESSED DURING: 10 growth stages; Has 63 Blast hits to 63 proteins in 12 species: Archae - 0; Bacteria - 0; Metazoa - 0; Fungi - 0; Plants - 63; Viruses - 0; Other Eukaryotes - 0 (source: NCBI BLink).	991.58	-2.8	0.16	-17.44	3.79e-68	3.89e-66	71.5833	3.61134	7.95	0.915715	1864	2273	1895	169	251	236	69.96	78.49	66.3	6.25	9.39	8.21
HF25416	NA	NA	71.75	-2.8	0.44	-6.37	1.86e-10	9.68e-10	6.43	0.190088	0.64	0.275379	133	151	153	7	29	12	6.23	6.25	6.81	0.19	1.14	0.59
HF25473	AT2G40475.1	unknown protein; BEST Arabidopsis thaliana protein match is: unknown protein (TAIR:AT3G56260.2); Has 477 Blast hits to 219 proteins in 41 species: Archae - 0; Bacteria - 4; Metazoa - 91; Fungi - 61; Plants - 144; Viruses - 0; Other Eukaryotes - 177 (source: NCBI BLink).	81.07	-2.8	0.39	-7.04	1.93e-12	1.18e-11	5.19667	0.262064	0.523333	0.169738	158	182	151	10	15	30	5.3	5.59	4.7	0.28	0.44	0.85
HF25599	AT5G07480.1	KAR-UP oxidoreductase 1	495.24	-2.8	0.28	-10.14	3.52e-24	4.84e-23	17.17	1.63851	1.92	0.53563	826	986	1214	91	168	69	14.68	16.57	20.26	1.66	2.95	1.15
HF27682	AT4G36360.1	beta-galactosidase 3	6177.45	-2.8	0.19	-14.48	1.71e-47	7.49e-46	99.6233	0.844597	11.1167	2.48022	11914	12753	12888	1038	1928	1139	98.31	99.36	101.2	8.41	16.07	8.87
HF30538	AT3G24520.1	heat shock transcription factor C1	214.51	-2.8	0.32	-8.73	2.47e-18	2.38e-17	9.49	1.02109	1.04	0.34356	335	526	455	22	68	50	7.66	11.19	9.62	0.44	1.63	1.05
HF33289	AT2G03090.1	expansin A15	20921.2	-2.8	0.27	-10.6	2.89e-26	4.51e-25	1146.91	25.1657	125.863	36.7104	42509	41410	43318	2231	6507	5071	1188.81	1101.81	1150.11	60.11	187.03	130.45
HF33812	AT5G35700.1	fimbrin-like protein 2	6825.22	-2.8	0.18	-15.61	6.33e-55	3.7e-53	101.46	11.4494	11.2567	1.57913	16084	13048	11926	1257	1873	1497	123.64	95.3	85.44	9.09	14.33	10.35
HF36023	AT4G35000.1	ascorbate peroxidase 3	83.79	-2.8	0.51	-5.56	2.71e-08	1.15e-07	6.90333	1.77466	0.726667	0.362277	94	194	230	8	35	12	3.45	7.92	9.34	0.26	1.44	0.48
HF37463	AT5G47380.1	Protein of unknown function. DUF547	523.99	-2.8	0.25	-11.16	6.19e-29	1.13e-27	12.1067	0.205372	1.31667	0.378785	988	1110	1092	67	170	111	11.7	12.36	12.26	0.76	2.04	1.15
HF38259	NA	NA	19.83	-2.8	0.83	-3.41	0.000638	0.00155	16.5633	1.96321	1.38333	0.416507	19	57	47	0	8	5	13.55	15.89	20.25	0.8	2.19	1.16
HF39615	AT1G55550.1	P-loop containing nucleoside triphosphate hydrolases superfamily protein	324.99	-2.8	0.38	-7.43	1.1e-13	7.51e-13	5.32667	0.170717	0.576667	0.207391	667	620	683	80	111	25	5.61	5.02	5.35	0.64	0.9	0.19
HF39993	AT2G40620.1	Basic-leucine zipper (bZIP) transcription factor family protein	229.73	-2.8	0.31	-9.05	1.44e-19	1.51e-18	7.98667	0.149926	0.893333	0.285209	454	458	482	23	71	61	7.93	7.76	8.27	0.34	1.29	1.05
HF42271	AT3G57030.1	Calcium-dependent phosphotriesterase superfamily protein	373.37	-2.8	0.36	-7.68	1.57e-14	1.14e-13	15.92	0.681689	1.71	0.630582	668	807	797	31	142	80	14.57	16.43	16.76	0.66	2.84	1.63
HF42884	AT5G13400.1	Major facilitator superfamily protein	21789.7	-2.8	0.14	-19.88	6.37e-88	1.26e-85	517.497	13.8458	58.2333	8.05348	43798	45562	42424	3967	6016	4818	536.2	525.83	490.46	46.84	73.79	54.07
HF43003	AT1G56600.1	galactinol synthase 2	267.25	-2.8	0.32	-8.67	4.28e-18	4.07e-17	11.68	1.17184	1.28333	0.441223	456	676	497	27	85	67	10.14	13.98	10.92	0.44	1.93	1.48
HF43152	AT2G47700.1	RING/U-box superfamily protein	245.77	-2.8	0.29	-9.7	3.04e-22	3.75e-21	10.6067	1.00327	1.22667	0.314236	389	541	570	29	70	67	8.73	10.93	12.16	0.61	1.64	1.43
HF43521	NA	NA	31.27	-2.8	0.56	-5.06	4.19e-07	1.56e-06	6.07333	0.727584	0.74	0.286182	65	72	53	10	7	3	6.1	7.32	4.8	1.25	0.71	0.26
HF00323	AT5G51260.1	HAD superfamily. subfamily IIIB acid phosphatase	1441.95	-2.7	0.47	-5.69	1.27e-08	5.59e-08	98.0467	12.8511	12.0633	4.03258	2093	3531	3115	155	540	339	73.22	116.22	104.7	5.3	19.25	11.64
HF02449	AT5G57560.1	Xyloglucan endotransglucosylase/hydrolase family protein	484.09	-2.7	0.2	-13.41	5.64e-41	1.89e-39	23.8867	2.65682	2.77	0.22745	1151	888	869	97	120	113	29.2	21.28	21.18	2.33	3.09	2.89
HF02854	AT1G03470.2	Kinase interacting (KIP1-like) family protein	821.2	-2.7	0.26	-10.32	5.53e-25	8.02e-24	24.37	2.03126	2.94	0.851136	1860	1618	1446	107	270	201	28.28	23.37	21.46	1.57	4.5	2.75
HF02875	AT1G54690.1	gamma histone variant H2AX	1491.42	-2.7	0.23	-11.9	1.22e-32	2.75e-31	144.643	15.0966	16.2133	3.90317	3445	2795	2724	223	475	330	174.79	131.02	128.12	10.11	23.48	15.05
HF03175	AT1G53300.1	tetratricopetide-repeat thioredoxin-like 1	1237.71	-2.7	0.18	-14.97	1.21e-50	6.06e-49	24.7167	3.00766	2.88333	0.279543	2910	2477	2044	249	310	288	30.29	23.89	19.97	2.44	3.4	2.81
HF04460	AT5G54630.1	zinc finger protein-related	597.92	-2.7	0.31	-8.89	5.97e-19	5.98e-18	19.44	0.862786	2.25333	0.687855	1264	1155	1179	60	197	163	21.16	18.46	18.7	1.03	3.41	2.32
HF04715	AT2G37390.2	Chloroplast-targeted copper chaperone protein	222.77	-2.7	0.32	-8.55	1.27e-17	1.17e-16	10.9933	0.210581	1.29333	0.411555	447	435	463	22	72	61	11.27	10.58	11.13	0.5	1.88	1.5
HF05096	AT3G56480.1	myosin heavy chain-related	1072.37	-2.7	0.19	-13.91	5.84e-44	2.24e-42	15.92	0.78143	1.80333	0.413374	2210	2248	1984	200	342	215	17.05	16.29	14.42	1.4	2.63	1.38
HF08689	AT1G64640.1	early nodulin-like protein 8	546.87	-2.7	0.22	-12.19	3.48e-34	8.48e-33	40.5667	5.35791	4.6	0.287924	1336	1020	920	141	121	112	51.12	36.9	33.68	5.13	4.53	4.14
HF09677	AT5G56540.1	arabinogalactan protein 14	805.85	-2.7	0.18	-15.15	7.23e-52	3.8e-50	124.35	9.39606	14.88	1.2665	1764	1631	1420	200	209	167	140.03	125.48	107.54	15.84	16.43	12.37
HF11664	NA	NA	80.86	-2.7	0.54	-5.01	5.4e-07	1.99e-06	8.87	1.55888	1.45667	0.212629	70	321	104	15	20	21	6.16	11.56	8.89	1.28	1.88	1.21
HF11768	AT1G30360.1	Early-responsive to dehydration stress protein (ERD4)	2908.75	-2.7	0.42	-6.27	3.61e-10	1.84e-09	59.5667	2.89971	7.41333	2.43024	5073	6204	6223	336	1098	689	53.77	62.31	62.62	3.6	11.93	6.71
HF12338	AT2G32300.1	uclacyanin 1	793.29	-2.7	0.25	-10.89	1.35e-27	2.28e-26	57.54	0.649692	6.29333	1.43193	1493	1678	1631	108	167	270	56.43	57.51	58.68	4.11	5.78	8.99
HF12520	NA	NA	12440.1	-2.7	0.12	-22.16	7.93e-109	3.15e-106	425.703	25.5963	49.52	3.33645	26868	24416	23512	2581	3165	2874	476.3	407.15	393.66	45.03	56.04	47.49
HF14590	AT2G44840.1	ethylene-responsive element binding factor 13	115.84	-2.7	0.39	-7.07	1.55e-12	9.58e-12	6.42	0.845044	0.733333	0.241684	251	178	270	12	42	26	7.25	4.73	7.28	0.35	1.18	0.67
HF14785	AT4G00770.1	unknown protein; Has 127 Blast hits to 120 proteins in 33 species: Archae - 0; Bacteria - 2; Metazoa - 6; Fungi - 8; Plants - 62; Viruses - 3; Other Eukaryotes - 46 (source: NCBI BLink).	175.67	-2.7	0.28	-9.66	4.41e-22	5.38e-21	5.07	0.498631	0.516667	0.0497773	383	376	293	28	52	45	5.72	5.4	4.09	0.44	0.61	0.5
HF15650	AT2G38620.2	cyclin-dependent kinase B1;2	385.07	-2.7	0.25	-10.95	6.37e-28	1.09e-26	9.42667	0.458597	1.14333	0.232116	801	794	716	53	106	115	10.12	9.6	8.56	0.68	1.35	1.4
HF17719	AT4G22010.1	SKU5 similar 4	1970.69	-2.7	0.16	-17.3	4.38e-67	4.23e-65	52.6667	4.87542	6.16	0.376431	4489	3729	3604	408	515	446	62.38	48.55	47.07	5.67	6.9	5.91
HF18086	AT4G18570.1	Tetratricopeptide repeat (TPR)-like superfamily protein	1875.85	-2.7	0.19	-14.4	4.91e-47	2.1e-45	47.1333	2.23555	5.48333	1.07018	3926	3845	3503	307	568	444	50.93	47.28	43.19	3.7	7.4	5.35
HF19327	AT5G66230.1	Chalcone-flavanone isomerase family protein	484.28	-2.7	0.24	-11.15	7.54e-29	1.36e-27	18.51	0.732826	2.12333	0.505316	976	1040	897	100	163	77	19.05	19.42	17.06	1.86	3.1	1.41
HF21942	AT2G24440.1	selenium binding	276.06	-2.7	0.25	-10.66	1.51e-26	2.39e-25	16.4733	0.299017	1.95	0.431432	547	529	585	42	94	60	16.21	16.14	17.07	1.27	2.75	1.83
HF22760	AT5G43700.1	AUX/IAA transcriptional regulator family protein	318.37	-2.7	0.29	-9.63	6.26e-22	7.55e-21	20.7867	2.30065	2.35667	0.616613	648	759	515	53	110	55	22.19	23.88	16.29	1.61	3.58	1.88
HF23669	AT2G45510.1	cytochrome P450. family 704. subfamily A. polypeptide 2	4444.04	-2.7	0.45	-5.98	2.28e-09	1.08e-08	228.673	17.1177	28.0467	8.4343	7721	8460	10606	479	1520	1220	207.92	215.47	262.63	12.69	41.77	29.68
HF23700	AT5G51670.1	Protein of unknown function (DUF668)	420.11	-2.7	0.28	-9.65	4.89e-22	5.94e-21	12.49	0.559732	1.55333	0.457323	896	841	796	47	133	110	13.59	12.12	11.76	0.73	2.31	1.62
HF24041	AT3G55700.1	UDP-Glycosyltransferase superfamily protein	2200.23	-2.7	0.16	-17.24	1.28e-66	1.2e-64	119.79	5.06164	13.4167	1.47659	4476	4149	4655	417	465	629	126.46	109.86	123.05	11.19	12.85	16.21
HF24118	AT3G55420.1	unknown protein; Has 21 Blast hits to 21 proteins in 8 species: Archae - 0; Bacteria - 0; Metazoa - 0; Fungi - 0; Plants - 21; Viruses - 0; Other Eukaryotes - 0 (source: NCBI BLink).	144.42	-2.7	0.28	-9.64	5.48e-22	6.63e-21	9.15	0.0776745	1.04	0.25658	282	296	296	19	43	37	9.19	9	9.26	0.54	1.39	1.19
HF24766	AT1G18650.1	plasmodesmata callose-binding protein 3	2366.34	-2.7	0.24	-11.23	2.93e-29	5.47e-28	135.177	4.46864	15.8233	3.92717	4919	4689	4629	308	774	582	144.11	130.48	130.94	9.12	22.72	15.63
HF24958	AT3G54870.1	Armadillo/beta-catenin repeat family protein / kinesin motor family protein	1040.92	-2.7	0.27	-10	1.51e-23	2e-22	14.73	0.502925	1.78	0.499633	1893	2252	2137	122	354	262	13.79	15.51	14.89	0.9	2.63	1.81
HF24973	AT2G39130.1	Transmembrane amino acid transporter family protein	947.23	-2.7	0.21	-13.13	2.2e-39	6.92e-38	24.1533	0.331176	2.71667	0.52853	1810	1992	1920	136	247	275	23.9	24.81	23.75	1.66	3.22	3.27
HF25832	AT5G23860.2	tubulin beta 8	2457.33	-2.7	0.21	-12.8	1.73e-37	4.96e-36	81.01	4.98575	9.37333	2.09141	5305	4839	4602	369	766	602	90.75	77.99	74.29	5.83	13.07	9.22
HF27426	AT1G45207.2	Remorin family protein	860.16	-2.7	0.25	-11	3.65e-28	6.32e-27	31.8367	1.63457	3.64	0.951332	1803	1793	1584	111	273	215	34.42	32.28	28.81	1.94	5.23	3.75
HF27611	AT5G66750.1	chromatin remodeling 1	425.11	-2.7	0.23	-12.05	2.06e-33	4.83e-32	5.17	0.250267	0.573333	0.138604	865	916	780	70	137	89	5.44	5.4	4.67	0.42	0.85	0.45
HF28430	AT4G02290.1	glycosyl hydrolase 9B13	4714.49	-2.7	0.41	-6.62	3.7e-11	2.05e-10	136.87	5.86222	16.22	5.05981	9095	8986	10398	500	1646	1154	136.07	127.14	147.4	7.31	24.83	16.52
HF29005	AT4G31590.1	Cellulose-synthase-like C5	4195.6	-2.7	0.19	-14.34	1.24e-46	5.24e-45	88.1033	1.69337	10.3167	1.8365	7972	8873	8464	631	1156	1156	86.43	91.49	86.39	6.7	12.68	11.57
HF30421	AT1G15360.1	Integrase-type DNA-binding superfamily protein	233.93	-2.7	0.71	-3.82	0.000134	0.000362	13.82	0.771492	1.62333	0.685476	504	423	478	12	91	64	15.26	12.62	13.58	0.35	2.7	1.82
HF32197	AT3G02850.1	STELAR K+ outward rectifier	360.16	-2.7	0.18	-14.85	6.55e-50	3.12e-48	6.55667	0.303827	0.77	0.0608276	641	739	794	93	79	80	5.99	6.65	7.03	0.88	0.76	0.67
HF32976	AT5G40870.1	uridine kinase/uracil phosphoribosyltransferase 1	353.08	-2.7	0.18	-14.7	6.43e-49	2.95e-47	10.9067	0.199527	1.36667	0.200776	713	697	707	74	100	79	11.24	10.55	10.93	1.1	1.76	1.24
HF34250	NA	NA	601.7	-2.7	0.17	-15.81	2.48e-56	1.56e-54	96.4867	2.3789	11.3267	1.61056	1148	1215	1281	102	171	138	91.83	97.97	99.66	8.68	14.24	11.06
HF35111	AT1G70550.1	Protein of Unknown Function (DUF239)	310.56	-2.7	0.23	-11.44	2.77e-30	5.47e-29	9.12667	0.426862	1.11667	0.254646	652	607	599	48	95	82	9.97	8.59	8.82	0.63	1.49	1.23
HF36349	AT3G52500.1	Eukaryotic aspartyl protease family protein	506.71	-2.7	0.18	-15.02	5.48e-51	2.8e-49	15.1533	0.800861	1.84333	0.209947	1059	1067	908	113	139	110	16.2	15.68	13.58	1.68	2.26	1.59
HF36554	NA	NA	154.7	-2.7	0.39	-6.82	8.9e-12	5.21e-11	17.35	4.20883	2.24333	0.433833	151	371	421	25	52	35	9.17	19.72	23.16	1.52	3.02	2.19
HF37548	AT4G12420.2	Cupredoxin superfamily protein	949.96	-2.7	0.22	-11.96	5.81e-33	1.33e-31	22.73	0.522047	2.73	0.67	1901	1894	1896	135	272	283	23.77	22.13	22.29	1.39	3.4	3.4
HF39214	AT1G22710.1	sucrose-proton symporter 2	1045.06	-2.7	0.27	-9.74	2.02e-22	2.52e-21	30.0367	1.93125	3.60667	1.15329	1802	2362	2126	151	404	204	26.7	33.39	30.02	2.09	5.87	2.86
HF40749	AT2G27500.2	Glycosyl hydrolase superfamily protein	644.65	-2.7	0.18	-14.97	1.14e-50	5.69e-49	22.8933	1.31937	2.78333	0.492082	1111	1323	1448	123	197	145	20.59	22.93	25.16	2.14	3.75	2.46
HF40972	AT4G39900.1	unknown protein; Has 30201 Blast hits to 17322 proteins in 780 species: Archae - 12; Bacteria - 1396; Metazoa - 17338; Fungi - 3422; Plants - 5037; Viruses - 0; Other Eukaryotes - 2996 (source: NCBI BLink).	344.64	-2.7	0.21	-12.87	6.23e-38	1.82e-36	18.6767	1.02405	2.21667	0.417027	708	650	710	63	107	76	20.64	17.19	18.2	1.65	3.03	1.97
HF42348	AT2G21610.1	pectinesterase 11	544.08	-2.7	0.19	-14.28	2.92e-46	1.21e-44	9.83333	0.649419	1.11	0.159478	1201	1051	1011	121	152	108	11.13	9.25	9.12	1.02	1.42	0.89
HF42398	AT1G69420.1	DHHC-type zinc finger family protein	477.63	-2.7	0.16	-16.83	1.48e-63	1.22e-61	10.3	0.140119	1.22667	0.0735603	896	989	987	95	117	129	10.1	10.57	10.23	1.08	1.31	1.29
HF00169	AT1G12663.1	Predicted to encode a PR (pathogenesis-related) protein. Belongs to the plant thionin (PR-13) family with the following members: At1g66100. At5g36910. At1g72260. At2g15010. At1g12663. At1g12660.	96.47	-2.6	0.35	-7.61	2.85e-14	2.03e-13	11.4833	1.1335	1.44667	0.322559	154	192	235	13	31	27	9.74	11.1	13.61	0.84	1.94	1.56
HF00306	NA	NA	50.34	-2.6	0.51	-5.03	4.83e-07	1.79e-06	5.34667	0.407117	0.606667	0.287595	107	101	91	5	9	24	6.06	5.33	4.65	0.28	0.36	1.18
HF02678	NA	NA	169.6	-2.6	1.11	-2.35	0.0188	0.0345	19.6367	1.6549	2.56	1.53004	275	347	396	2	85	42	16.59	20.04	22.28	0.17	5.41	2.1
HF02766	AT3G62860.1	alpha/beta-Hydrolases superfamily protein	1501.28	-2.6	0.18	-14.01	1.34e-44	5.21e-43	60.9633	2.69706	7.63333	1.47827	2598	3203	3143	260	465	429	55.57	63.74	63.58	4.95	10.05	7.9
HF03766	AT3G15410.1	Leucine-rich repeat (LRR) family protein	274.24	-2.6	0.23	-11.66	2.1e-31	4.4e-30	5.98667	0.541367	0.703333	0.160451	480	606	561	67	84	48	4.94	6.75	6.27	0.59	1.02	0.5
HF04019	AT3G20060.1	ubiquitin-conjugating enzyme19	357.5	-2.6	0.19	-13.8	2.7e-43	9.92e-42	21.1667	0.903997	2.63	0.37018	638	788	713	79	109	77	19.79	22.87	20.84	2.28	3.37	2.24
HF05416	AT5G06610.1	Protein of unknown function (DUF620)	199.29	-2.6	0.23	-11.12	9.83e-29	1.77e-27	7.76333	0.306014	1.03667	0.130937	347	407	433	38	53	62	7.17	7.93	8.19	0.78	1.21	1.12
HF05461	AT5G06530.1	ABC-2 type transporter family protein	547.33	-2.6	0.24	-11.02	3.16e-28	5.5e-27	8.95	0.912798	1.10667	0.219266	1209	1170	884	85	154	160	10.25	9.41	7.19	0.67	1.36	1.29
HF07076	AT1G78020.1	Protein of unknown function (DUF581)	389	-2.6	0.23	-11.17	5.43e-29	9.94e-28	34.9567	4.84722	4.49	0.473533	943	696	652	103	98	95	44.58	31.16	29.13	4.8	5.11	3.56
HF07380	AT1G24020.2	MLP-like protein 423	100408	-2.6	0.23	-11.27	1.95e-29	3.67e-28	8465.26	653.776	1089.75	287.538	220168	196154	178536	16936	37227	22220	9705.17	8204.8	7485.81	715.62	1655.04	898.59
HF07386	AT1G70210.1	CYCLIN D1;1	482.42	-2.6	0.18	-14.39	5.93e-47	2.53e-45	19.1233	1.07015	2.29333	0.199193	957	865	1048	123	138	102	19.7	17.05	20.62	2.29	2.64	1.95
HF09103	AT5G50150.1	Protein of Unknown Function (DUF239)	382.86	-2.6	0.24	-10.44	1.67e-25	2.49e-24	10.4367	0.465916	1.41333	0.347195	818	745	703	86	138	69	11.35	10.14	9.82	1.21	2.09	0.94
HF09214	AT1G74780.1	Nodulin-like / Major Facilitator Superfamily protein	412.46	-2.6	0.27	-9.66	4.62e-22	5.63e-21	11.59	0.420991	1.44333	0.341776	733	886	847	54	113	143	10.82	12.27	11.68	0.76	1.77	1.8
HF10388	AT2G21140.1	proline-rich protein 2	4124.35	-2.6	0.2	-13.09	3.65e-39	1.13e-37	127.58	20.8737	15.45	0.827184	10466	7380	6608	877	987	1131	168.59	113.84	100.31	13.82	16.02	16.51
HF10761	AT5G48480.1	Lactoylglutathione lyase / glyoxalase I family protein	437.62	-2.6	0.22	-12.19	3.35e-34	8.18e-33	33.04	0.799771	4.14667	0.793564	852	847	925	66	125	127	33.56	31.47	34.09	2.63	5.31	4.5
HF12123	NA	NA	1226.92	-2.6	0.22	-12.27	1.32e-34	3.29e-33	167.887	14.5788	19.2067	3.67084	2046	2407	2935	204	283	405	145.89	162.31	195.46	13.61	17.89	26.12
HF12321	AT1G05010.1	ethylene-forming enzyme	117.84	-2.6	0.55	-4.7	2.55e-06	8.65e-06	5.29333	1.92905	0.673333	0.34031	179	128	402	8	53	29	4.04	2.76	9.08	0.13	1.3	0.59
HF13835	AT5G19090.1	Heavy metal transport/detoxification superfamily protein	1984.94	-2.6	0.25	-10.14	3.83e-24	5.25e-23	51.9367	1.81001	6.87	1.78164	4056	3772	3965	273	734	507	55.32	49.13	51.36	3.9	10.06	6.65
HF14651	AT1G27360.4	squamosa promoter-like 11	167.07	-2.6	0.36	-7.14	9.55e-13	6.03e-12	5.58333	0.463657	0.726667	0.237861	349	290	355	18	41	67	6.29	4.71	5.75	0.34	0.68	1.16
HF15559	AT2G38400.1	alanine:glyoxylate aminotransferase 3	196.59	-2.6	0.26	-10.05	9.08e-24	1.22e-22	5.94667	0.499878	0.786667	0.103333	431	410	326	36	56	55	6.79	5.99	5.06	0.58	0.89	0.89
HF15971	AT1G54570.1	Esterase/lipase/thioesterase family protein	1082.51	-2.6	0.29	-8.96	3.34e-19	3.41e-18	22.82	2.39639	2.93	0.764918	1642	2347	2496	131	321	375	18.13	24.31	26.02	1.41	3.54	3.84
HF17675	AT4G05520.1	EPS15 homology domain 2	1016.84	-2.6	0.17	-15.25	1.71e-52	9.23e-51	18.4667	1.11332	2.27	0.390384	2172	2036	1845	211	311	230	20.49	18.26	16.65	1.85	3.05	1.91
HF17742	AT4G04670.1	Met-10+ like family protein / kelch repeat-containing protein	25029.2	-2.6	0.22	-12.1	1.02e-33	2.41e-32	269.92	4.9303	34.1033	8.70857	49907	49504	49974	3911	8818	5892	279.69	263.88	266.19	21.23	50.7	30.38
HF18455	AT5G17540.1	HXXXD-type acyl-transferase family protein	291.68	-2.6	0.31	-8.52	1.59e-17	1.46e-16	8.19667	0.0643774	1.13333	0.335774	605	557	579	40	117	59	8.28	8.24	8.07	0.63	1.77	1
HF19028	AT5G07990.1	Cytochrome P450 superfamily protein	912.5	-2.6	0.25	-10.28	8.25e-25	1.18e-23	45.7633	1.93601	5.88333	1.61121	1889	1748	1804	118	289	272	49.58	43.29	44.42	2.77	8.16	6.72
HF19863	AT5G17980.1	C2 calcium/lipid-binding plant phosphoribosyltransferase family protein	2040.04	-2.6	0.21	-12.77	2.38e-37	6.75e-36	30.29	0.574717	3.70333	0.880196	4043	4167	3989	360	712	426	31.22	30.41	29.24	2.64	5.45	3.02
HF21075	AT4G36360.2	beta-galactosidase 3	15953.1	-2.6	0.22	-11.64	2.46e-31	5.14e-30	257.423	13.1784	33.7267	7.66066	32584	32999	29032	2432	5451	4353	276.75	263.28	232.24	20.19	46.71	34.28
HF21158	AT1G75090.1	DNA glycosylase superfamily protein	151.2	-2.6	0.32	-8.2	2.32e-16	1.95e-15	7.55333	0.636614	0.87	0.194251	268	347	290	19	54	40	6.62	8.77	7.27	0.49	0.99	1.13
HF21833	NA	NA	373.04	-2.6	0.26	-9.94	2.79e-23	3.64e-22	16.2533	1.57778	2.04333	0.42467	798	785	624	61	134	92	18.76	16.66	13.34	1.39	2.84	1.9
HF22502	AT1G49430.1	long-chain acyl-CoA synthetase 2	6054.27	-2.6	0.17	-14.67	9.56e-49	4.35e-47	144.373	1.89421	19.0467	3.53344	11415	12639	11900	1093	2002	1573	143.1	148.1	141.92	13.8	25.77	17.57
HF23011	AT5G44680.1	DNA glycosylase superfamily protein	350.56	-2.6	0.31	-8.5	1.89e-17	1.72e-16	12.9167	2.13892	1.68667	0.525875	874	618	587	55	133	70	17.19	10.95	10.61	1.05	2.73	1.28
HF23197	AT1G30570.1	hercules receptor kinase 2	398.03	-2.6	0.28	-9.3	1.45e-20	1.62e-19	7.15333	0.890343	0.9	0.220076	947	758	654	75	147	74	8.86	6.74	5.86	0.69	1.34	0.67
HF23418	AT5G53460.3	NADH-dependent glutamate synthase 1	20040.7	-2.6	0.2	-12.59	2.29e-36	6.21e-35	132.753	3.70125	16.74	4.16617	37997	42516	38616	4403	7199	3697	131.92	139.54	126.8	14.12	24.9	11.2
HF23593	AT1G63120.1	RHOMBOid-like 2	542.08	-2.6	0.26	-9.97	2.1e-23	2.76e-22	16.5967	0.448343	2.11667	0.494177	1078	1069	1092	70	147	184	17.4	15.85	16.54	1.16	2.38	2.81
HF23666	AT2G45510.1	cytochrome P450. family 704. subfamily A. polypeptide 2	6005.85	-2.6	0.27	-9.83	8.63e-23	1.1e-21	316.197	29.9575	39.1433	11.5727	10042	11314	14809	742	2102	1559	279.49	293.54	375.56	18.86	58.94	39.63
HF24593	AT1G18370.1	ATP binding microtubule motor family protein	326.63	-2.6	0.27	-9.58	9.64e-22	1.15e-20	5.18667	0.276064	0.636667	0.216974	678	639	634	52	124	64	5.73	4.83	5	0.4	1.07	0.44
HF25667	AT5G62350.1	Plant invertase/pectin methylesterase inhibitor superfamily protein	6753.16	-2.6	0.15	-16.73	7.38e-63	5.92e-61	469.407	29.6717	59.67	8.14114	14500	12735	12818	1348	2057	1704	528.75	439.62	439.85	47.76	75.24	56.01
HF27320	AT3G49900.1	Phototropic-responsive NPH3 family protein	1883.34	-2.6	0.21	-12.18	4.03e-34	9.8e-33	55.29	0.725465	7.24	1.56577	3480	3888	3828	297	639	517	53.84	55.97	56.06	4.59	10.01	7.12
HF29938	AT2G20320.1	DENN (AEX-3) domain-containing protein	370.41	-2.6	0.23	-11.07	1.78e-28	3.13e-27	5.96667	0.765949	0.756667	0.075351	537	773	910	105	100	75	4.57	6.12	7.21	0.8	0.86	0.61
HF30949	AT4G35730.1	Regulator of Vps4 activity in the MVB pathway protein	680.99	-2.6	0.25	-10.37	3.48e-25	5.1e-24	12.6567	0.41898	1.62	0.366606	1288	1471	1309	92	187	229	12.62	13.4	11.95	0.9	1.86	2.1
HF30989	AT4G35930.1	F-box family protein	177.43	-2.6	0.25	-10.67	1.41e-26	2.24e-25	8.60667	0.647079	0.936667	0.0648931	392	336	328	41	41	48	9.9	8	7.92	0.84	0.91	1.06
HF31027	AT5G66230.1	Chalcone-flavanone isomerase family protein	346.68	-2.6	0.26	-10.19	2.16e-24	3.01e-23	13.5333	0.359645	1.76	0.525579	645	754	674	55	128	75	13.34	14.23	13.03	1.03	2.78	1.47
HF34340	AT5G59480.1	Haloacid dehalogenase-like hydrolase (HAD) superfamily protein	2203.86	-2.6	0.17	-15.47	5.34e-54	3.01e-52	110.243	1.8663	13.42	2.19297	4094	4580	4532	372	639	606	106.66	112.94	111.13	9.21	16.59	14.46
HF34490	AT2G02450.1	NAC domain containing protein 35	442.42	-2.6	0.17	-15.62	5.19e-55	3.05e-53	13.4967	1.02389	1.62667	0.0120185	739	978	938	105	112	108	11.51	14.92	14.06	1.61	1.62	1.65
HF35263	AT3G52970.1	cytochrome P450. family 76. subfamily G. polypeptide 1	295.24	-2.6	0.2	-12.91	3.71e-38	1.1e-36	8.38667	0.753665	1.09667	0.148586	518	572	676	58	78	85	7.1	8.35	9.71	0.8	1.23	1.26
HF36024	AT4G35000.1	ascorbate peroxidase 3	130.1	-2.6	0.32	-8.17	2.97e-16	2.48e-15	5.91667	0.879571	0.68	0.12741	193	325	266	29	44	22	4.29	7.31	6.15	0.66	0.91	0.47
HF36410	AT2G36200.1	P-loop containing nucleoside triphosphate hydrolases superfamily protein	629.38	-2.6	0.24	-10.6	2.86e-26	4.47e-25	8.96333	0.447263	1.17667	0.329865	1262	1328	1150	100	232	147	9.37	9.45	8.07	0.7	1.81	1.02
HF36689	AT2G20590.1	Reticulon family protein	271.64	-2.6	0.27	-9.98	1.77e-23	2.34e-22	8.18	0.430155	1.04333	0.303553	482	615	535	43	98	57	7.44	8.93	8.17	0.72	1.65	0.76
HF38043	AT1G09390.1	GDSL-like Lipase/Acylhydrolase superfamily protein	2263.43	-2.6	0.21	-12.66	9.36e-37	2.58e-35	69.9133	2.27334	8.65333	1.84489	4396	4837	4291	347	721	609	71.5	72.81	65.43	5.27	11.62	9.07
HF39805	AT5G12930.1	unknown protein; Has 1807 Blast hits to 1807 proteins in 277 species: Archae - 0; Bacteria - 0; Metazoa - 736; Fungi - 347; Plants - 385; Viruses - 0; Other Eukaryotes - 339 (source: NCBI BLink).	321.01	-2.6	0.23	-11.25	2.43e-29	4.56e-28	9.86	0.240278	1.23333	0.313918	625	666	617	57	113	75	10.08	10.12	9.38	0.79	1.84	1.07
HF40369	AT5G59800.1	methyl-CPG-binding domain 7	247.79	-2.6	0.33	-7.94	2e-15	1.57e-14	5.48667	0.228059	0.73	0.262742	470	531	479	26	92	68	5.49	5.88	5.09	0.28	1.19	0.72
HF40833	AT1G08440.1	Aluminium activated malate transporter family protein	184.96	-2.6	0.28	-9.17	4.71e-20	5.07e-19	5.74	0.570731	0.73	0.172434	347	307	448	30	51	60	5.52	4.88	6.82	0.39	0.85	0.95
HF41905	AT5G23420.1	high-mobility group box 6	371.48	-2.6	0.19	-13.13	2.13e-39	6.72e-38	23.3733	1.59846	3.06667	0.258607	798	732	669	80	95	108	26.22	23.21	20.69	2.56	3.23	3.41
HF42225	AT1G75290.1	NAD(P)-binding Rossmann-fold superfamily protein	6248.41	-2.6	0.16	-16.39	2.18e-60	1.61e-58	214.637	3.29947	26.58	4.51586	11850	13025	12457	1141	1951	1551	212.46	221.12	210.33	19.07	34.68	25.99
HF42927	AT1G48330.1	unknown protein; BEST Arabidopsis thaliana protein match is: unknown protein (TAIR:AT3G17580.1); Has 40 Blast hits to 40 proteins in 11 species: Archae - 0; Bacteria - 0; Metazoa - 0; Fungi - 0; Plants - 40; Viruses - 0; Other Eukaryotes - 0 (source: NCBI BLink).	104.09	-2.6	0.31	-8.58	9.27e-18	8.64e-17	11.38	0.833447	1.36667	0.215278	182	199	245	28	29	18	10.23	10.91	13	1.42	1.71	0.97
HF43802	AT5G65360.1	Histone superfamily protein	992.36	-2.6	0.18	-14.14	2.15e-45	8.72e-44	94.17	10.1157	11.6367	0.842265	2296	1840	1743	265	239	233	114.25	86.27	81.99	12.9	11.97	10.04
HF43817	AT2G34690.1	Glycolipid transfer protein (GLTP) family protein	392.39	-2.6	0.23	-11.53	9.3e-31	1.88e-29	25.7067	1.2907	3.29667	0.709656	808	794	739	60	114	116	28.22	24.96	23.94	1.88	4.08	3.93
HF00608	AT3G13040.2	myb-like HTH transcriptional regulator family protein	600.31	-2.5	0.17	-14.56	5.42e-48	2.41e-46	17.79	1.08487	2.40333	0.338346	1038	1172	1333	141	200	144	16.13	17.41	19.83	2.07	3.08	2.06
HF02698	AT4G02100.1	Heat shock protein DnaJ with tetratricopeptide repeat	2055.25	-2.5	0.18	-13.72	7.42e-43	2.69e-41	50.61	4.62501	6.64333	1.08684	4577	3796	3748	423	684	487	59.86	46	45.97	5.33	8.8	5.8
HF04507	AT5G54110.1	membrane-associated mannitol-induced	2508.95	-2.5	0.2	-12.81	1.37e-37	3.94e-36	123.48	3.73332	16.1333	3.20447	4790	5315	4763	412	768	774	123.33	130.02	117.09	9.8	20.15	18.45
HF05787	AT5G20950.2	Glycosyl hydrolase family protein	467.35	-2.5	0.23	-11.07	1.82e-28	3.21e-27	10.43	0.488092	1.39	0.327159	976	865	917	90	173	104	11.4	9.85	10.04	1	2.04	1.13
HF06990	AT3G52110.1	unknown protein; Has 191 Blast hits to 174 proteins in 54 species: Archae - 0; Bacteria - 7; Metazoa - 45; Fungi - 7; Plants - 40; Viruses - 0; Other Eukaryotes - 92 (source: NCBI BLink).	561.2	-2.5	0.19	-12.8	1.72e-37	4.95e-36	12	0.142244	1.61333	0.221008	1069	1144	1090	105	193	156	12.23	12.03	11.74	1.26	2.02	1.56
HF07008	AT3G12610.1	Leucine-rich repeat (LRR) family protein	5604.06	-2.5	0.24	-10.47	1.14e-25	1.71e-24	318.16	15.4026	41.95	10.2619	11656	10799	10630	793	1912	1702	348.35	308.37	297.76	22.6	57.55	45.7
HF07704	AT1G13250.1	galacturonosyltransferase-like 3	1678.79	-2.5	0.17	-14.24	5.43e-46	2.22e-44	61.18	7.01338	8.43667	0.821915	3885	2997	2936	412	508	427	75.18	54.93	53.43	7.58	10.08	7.65
HF08230	AT5G59845.1	Gibberellin-regulated family protein	9150.22	-2.5	0.16	-15.59	8e-55	4.64e-53	1160.78	34.6757	154.707	22.3061	18472	18046	17654	1691	2626	2767	1227.63	1143.34	1111.37	110.28	180.44	173.4
HF08469	AT4G23490.1	Protein of unknown function (DUF604)	2012.14	-2.5	0.18	-14.44	2.99e-47	1.29e-45	53.4733	2.5027	7.02	1.13315	4150	3994	3750	367	596	602	58	53.06	49.36	4.83	8.62	7.61
HF08605	AT1G64380.1	Integrase-type DNA-binding superfamily protein	5495.84	-2.5	0.15	-17.16	5.05e-66	4.59e-64	238.397	6.77981	30.8233	3.20177	10959	10974	10633	1094	1441	1699	251.32	235.49	228.38	24.5	33.11	34.86
HF11419	AT1G79500.4	Aldolase-type TIM barrel family protein	166.31	-2.5	0.28	-9	2.23e-19	2.3e-18	7.23	0.591805	0.973333	0.222586	342	353	286	27	51	53	7.97	7.66	6.06	0.53	1.16	1.23
HF13173	AT1G58440.1	FAD/NAD(P)-binding oxidoreductase family protein	364.64	-2.5	0.21	-11.85	2.1e-32	4.67e-31	9.76667	0.841137	1.27333	0.17817	805	694	653	70	103	109	11.44	9.08	8.78	0.92	1.49	1.41
HF13291	AT1G02180.1	ferredoxin-related	755.92	-2.5	0.18	-13.86	1.17e-43	4.4e-42	43.47	4.26289	5.93	0.257358	1719	1421	1294	185	209	204	51.74	41.13	37.54	5.47	6.36	5.96
HF13556	NA	NA	148.05	-2.5	0.41	-6.09	1.15e-09	5.62e-09	8.23333	0.167564	1.12667	0.438115	290	272	309	12	58	51	8.37	7.9	8.43	0.31	1.81	1.26
HF13612	AT1G75900.1	GDSL-like Lipase/Acylhydrolase superfamily protein	162.28	-2.5	0.27	-9.14	6.47e-20	6.92e-19	11.7867	0.233548	1.89333	0.416827	327	325	301	39	60	32	12.1	11.93	11.33	1.34	2.71	1.63
HF13997	AT3G63410.1	S-adenosyl-L-methionine-dependent methyltransferases superfamily protein	9754.17	-2.5	0.23	-10.92	9.5e-28	1.61e-26	263.627	9.27474	35.37	8.50869	17291	20025	20394	1437	3267	3090	245.35	270.02	275.51	18.69	46.63	40.79
HF15630	NA	NA	123.55	-2.5	0.35	-7.13	9.81e-13	6.18e-12	6.41667	0.22063	0.873333	0.217128	253	210	266	16	33	49	6.69	5.98	6.58	0.59	0.73	1.3
HF15937	AT3G05140.1	ROP binding protein kinases 2	2685.92	-2.5	0.26	-9.65	4.76e-22	5.79e-21	50.3933	3.93746	6.95333	1.85506	4328	5774	5833	363	944	841	42.56	53.61	55.01	3.42	9.7	7.74
HF16000	AT5G11790.1	N-MYC downregulated-like 2	945.21	-2.5	0.17	-14.16	1.64e-45	6.66e-44	38.38	2.60133	5.23	0.587055	2000	1679	1855	278	275	212	43.01	34.01	38.12	5.6	6.01	4.08
HF17391	AT5G65640.1	beta HLH protein 93	157.36	-2.5	0.41	-6.23	4.53e-10	2.29e-09	6.66333	1.08152	0.91	0.297714	393	275	255	64	37	19	8.81	5.82	5.36	1.44	0.88	0.41
HF18974	AT5G20540.1	BREVIS RADIX-like 4	341.93	-2.5	0.21	-11.48	1.64e-30	3.27e-29	9.24333	0.471393	1.31	0.205264	705	626	674	67	94	117	10.03	8.4	9.3	0.91	1.43	1.59
HF19876	NA	NA	610.12	-2.5	0.22	-11.36	6.9e-30	1.33e-28	76.2567	7.13509	9.85667	1.65086	1326	1234	1035	114	214	150	89.03	75.38	64.36	7.41	13	9.16
HF22293	AT2G21220.1	SAUR-like auxin-responsive protein family	80.71	-2.5	0.37	-6.72	1.76e-11	1e-10	8.72	1.04002	1.06	0.307463	138	192	148	13	19	32	7.67	10.8	7.69	0.5	1.12	1.56
HF23730	AT5G62360.1	Plant invertase/pectin methylesterase inhibitor superfamily protein	403.79	-2.5	0.24	-10.57	4.29e-26	6.62e-25	28.7667	4.19807	3.64667	0.242579	940	827	595	110	113	98	35.55	29.66	21.09	3.66	4.06	3.22
HF23836	AT5G58300.2	Leucine-rich repeat protein kinase family protein	2017.75	-2.5	0.25	-10.05	9.14e-24	1.23e-22	21.9067	0.343527	3.08	0.934024	3908	4001	3965	349	841	445	22.57	21.73	21.42	2	4.94	2.3
HF23838	AT3G10870.1	methyl esterase 17	876.98	-2.5	0.15	-17	8.66e-65	7.57e-63	45.6133	2.18926	5.99	0.643739	1756	1822	1583	206	261	232	48.67	46.8	41.37	5.07	7.23	5.67
HF23917	AT5G05390.1	laccase 12	501.95	-2.5	0.28	-8.8	1.32e-18	1.29e-17	13.1033	0.704848	1.86	0.626844	906	952	1108	80	215	109	12.48	12.32	14.51	1.08	3.1	1.4
HF24647	AT5G07990.1	Cytochrome P450 superfamily protein	293.94	-2.5	0.78	-3.14	0.00168	0.00378	20.1767	0.829826	2.8	1.44105	575	623	527	17	159	68	20.66	21.31	18.56	0.45	5.42	2.53
HF26603	AT4G15830.1	ARM repeat superfamily protein	379.43	-2.5	0.26	-9.41	4.95e-21	5.66e-20	16.9933	1.56073	2.34333	0.619525	697	872	664	62	147	100	16.84	19.77	14.37	1.32	3.46	2.25
HF27092	AT3G22142.1	Bifunctional inhibitor/lipid-transfer protein/seed storage 2S albumin superfamily protein	1927.04	-2.5	0.23	-11.02	3.03e-28	5.28e-27	56.8567	5.52477	7.75	1.96893	4370	3553	3395	367	725	435	67.81	52.64	50.12	5.39	11.66	6.2
HF27172	AT2G45490.1	ataurora3	101.69	-2.5	0.35	-7.13	1.03e-12	6.49e-12	5.02667	0.624108	0.673333	0.180954	221	222	153	17	36	29	5.84	5.44	3.8	0.41	1.02	0.59
HF28262	NA	NA	168.5	-2.5	0.37	-6.82	8.84e-12	5.17e-11	12.63	1.18191	1.76333	0.749274	256	357	389	32	77	25	10.37	13.16	14.36	1.08	3.26	0.95
HF30189	AT1G05690.1	BTB and TAZ domain protein 3	193.6	-2.5	0.27	-9.37	6.98e-21	7.93e-20	6.46	0.353459	0.853333	0.203661	335	437	378	38	73	40	5.88	7.1	6.4	0.63	1.26	0.67
HF30284	AT2G46490.1	unknown protein; BEST Arabidopsis thaliana protein match is: unknown protein (TAIR:AT5G35110.1); Has 34 Blast hits to 34 proteins in 7 species: Archae - 0; Bacteria - 0; Metazoa - 1; Fungi - 0; Plants - 33; Viruses - 0; Other Eukaryotes - 0 (source: NCBI BLink).	83.03	-2.5	0.34	-7.34	2.21e-13	1.47e-12	8.94333	0.58851	1.11333	0.132958	160	184	147	15	20	30	9.14	9.85	7.84	0.86	1.17	1.31
HF30677	AT3G61640.1	arabinogalactan protein 20	293.62	-2.5	0.19	-13.19	1.03e-39	3.31e-38	42.6567	1.21439	6.12	0.583895	536	584	609	63	87	88	40.67	42.44	44.86	5.08	6.18	7.1
HF32254	NA	NA	168.82	-2.5	0.26	-9.73	2.26e-22	2.82e-21	14.7033	0.774604	2.03333	0.464483	340	315	342	31	59	43	16.15	13.5	14.46	1.35	2.92	1.83
HF32377	AT5G53390.1	O-acyltransferase (WSD1-like) family protein	79.04	-2.5	0.35	-7.06	1.63e-12	1.01e-11	7.24333	0.280614	1.01333	0.167564	161	153	150	17	31	16	7.71	6.74	7.28	0.76	1.33	0.95
HF32415	AT3G58100.1	plasmodesmata callose-binding protein 5	173.15	-2.5	0.25	-10.01	1.41e-23	1.87e-22	12.65	0.484183	1.74	0.301993	336	365	321	33	46	58	12.56	13.53	11.86	1.14	1.98	2.1
HF32519	AT1G15910.1	XH/XS domain-containing protein	423.07	-2.5	0.16	-14.96	1.39e-50	6.89e-49	5.70667	0.20407	0.786667	0.0808977	822	863	801	102	130	110	5.88	5.94	5.3	0.78	0.93	0.65
HF32537	AT1G80640.1	Protein kinase superfamily protein	212.7	-2.5	0.21	-11.7	1.29e-31	2.76e-30	6.58333	0.19936	0.896667	0.0693622	394	452	411	60	49	58	6.42	6.98	6.35	1.02	0.78	0.89
HF33252	AT5G15150.1	homeobox 3	317.95	-2.5	0.34	-7.28	3.36e-13	2.2e-12	15.5167	0.138604	2.18333	0.747537	597	625	650	35	136	89	15.34	15.42	15.79	0.99	3.56	2
HF33394	AT3G02120.1	hydroxyproline-rich glycoprotein family protein	173.25	-2.5	0.43	-5.95	2.66e-09	1.25e-08	18.92	0.879621	2.60667	1.23861	323	376	329	31	86	18	18.38	20.64	17.74	1.84	5.03	0.95
HF33435	AT5G15780.1	Pollen Ole e 1 allergen and extensin family protein	1155.86	-2.5	0.28	-8.92	4.87e-19	4.9e-18	124.907	22.5965	17.4833	4.52406	1928	1739	3161	246	468	230	109.52	95.8	169.4	13.1	26.53	12.82
HF35200	AT1G24420.1	HXXXD-type acyl-transferase family protein	99.42	-2.5	0.31	-7.99	1.3e-15	1.04e-14	7.03667	0.84826	0.933333	0.171885	163	184	241	26	32	22	6.58	5.85	8.68	1.12	1.09	0.59
HF35207	AT3G25980.1	DNA-binding HORMA family protein	122.26	-2.5	0.28	-8.88	6.54e-19	6.53e-18	6.31667	0.502737	0.81	0.191398	217	266	239	23	34	41	5.32	6.93	6.7	0.44	0.91	1.08
HF35264	AT2G45550.1	cytochrome P450. family 76. subfamily C. polypeptide 4	131.67	-2.5	0.27	-9.23	2.69e-20	2.95e-19	5.77	0.501099	0.876667	0.108985	231	242	310	27	33	42	5.41	5.14	6.76	0.67	0.92	1.04
HF35340	AT5G10310.1	unknown protein; FUNCTIONS IN: molecular_function unknown; INVOLVED IN: biological_process unknown; LOCATED IN: endomembrane system; EXPRESSED IN: 17 plant structures; EXPRESSED DURING: 10 growth stages; BEST Arabidopsis thaliana protein match is: unknown protein (TAIR:AT3G13898.1); Has 1807 Blast hits to 1807 proteins in 277 species: Archae - 0; Bacteria - 0; Metazoa - 736; Fungi - 347; Plants -…	63.07	-2.5	0.43	-5.91	3.35e-09	1.56e-08	5.08333	0.306938	0.79	0.224796	106	131	139	6	24	19	4.51	5.18	5.56	0.35	1.09	0.93
HF35962	AT2G16850.1	plasma membrane intrinsic protein 2;8	2914.58	-2.5	0.23	-11.08	1.49e-28	2.65e-27	122.497	7.87809	16.4967	3.53978	4816	6354	6127	442	924	945	106.93	132.39	128.17	9.51	20.98	19
HF36486	AT3G52910.1	growth-regulating factor 4	302.63	-2.5	0.19	-12.94	2.52e-38	7.49e-37	10.3567	0.382506	1.48	0.132791	599	599	587	80	68	90	11.05	10.29	9.73	1.48	1.25	1.71
HF36701	AT1G03780.2	targeting protein for XKLP2	293.36	-2.5	0.41	-6.25	4.05e-10	2.05e-09	5.41667	0.362231	0.746667	0.332783	554	666	521	31	146	52	5.48	6.01	4.76	0.31	1.4	0.53
HF36703	AT1G53160.1	squamosa promoter binding protein-like 4	137.32	-2.5	0.33	-7.5	6.5e-14	4.52e-13	8.82	0.965004	1.04333	0.343333	303	244	256	23	33	56	10.74	7.69	8.03	0.7	0.7	1.73
HF37513	NA	NA	641.14	-2.5	0.29	-8.89	6.26e-19	6.25e-18	63.1467	3.19705	8.65333	2.32257	1280	1164	1356	77	211	211	67.38	56.88	65.18	4.16	11.92	9.88
HF38182	AT5G27670.1	histone H2A 7	1791.31	-2.5	0.17	-14.82	1.07e-49	5.08e-48	165.503	16.0589	21.6867	2.47444	4018	3217	3288	394	560	462	197.48	146.91	152.12	18.79	26.61	19.66
HF38966	AT3G27350.1	unknown protein; FUNCTIONS IN: molecular_function unknown; INVOLVED IN: biological_process unknown; LOCATED IN: plasma membrane; EXPRESSED IN: 24 plant structures; EXPRESSED DURING: 15 growth stages; BEST Arabidopsis thaliana protein match is: unknown protein (TAIR:AT5G40700.1); Has 230 Blast hits to 202 proteins in 35 species: Archae - 0; Bacteria - 3; Metazoa - 77; Fungi - 4; Plants - 130; Viru…	542.65	-2.5	0.24	-10.64	1.94e-26	3.06e-25	13.5733	0.615476	1.72667	0.407281	1026	1190	1002	90	202	130	13.75	14.54	12.43	1.17	2.52	1.49
HF39777	AT5G65360.1	Histone superfamily protein	1456.9	-2.5	0.2	-12.63	1.47e-36	4.02e-35	139.513	18.9429	17.7433	1.9664	3509	2570	2497	386	420	309	177.38	121.62	119.54	18.67	20.59	13.97
HF39808	AT3G20820.1	Leucine-rich repeat (LRR) family protein	587.74	-2.5	0.2	-12.49	8.65e-36	2.26e-34	23.1367	2.61853	3.11667	0.280614	1355	1102	990	158	167	138	28.25	21.56	19.6	3.28	3.5	2.57
HF40105	AT3G47340.1	glutamine-dependent asparagine synthase 1	41573.2	-2.5	0.14	-17.83	3.92e-71	4.36e-69	961.147	9.30741	128.453	16.9249	77565	84463	84201	8132	12267	12154	942.71	972.59	968.14	96.07	153.18	136.11
HF42170	AT1G68330.1	unknown protein; BEST Arabidopsis thaliana protein match is: unknown protein (TAIR:AT1G48780.1); Has 155 Blast hits to 147 proteins in 23 species: Archae - 0; Bacteria - 0; Metazoa - 19; Fungi - 3; Plants - 126; Viruses - 0; Other Eukaryotes - 7 (source: NCBI BLink).	268.09	-2.5	0.24	-10.58	3.62e-26	5.6e-25	12.1633	0.644265	1.66	0.266521	482	604	501	46	90	76	11.46	13.45	11.58	1.16	2.07	1.75
HF42234	AT1G49000.1	unknown protein; FUNCTIONS IN: molecular_function unknown; INVOLVED IN: biological_process unknown; LOCATED IN: chloroplast; EXPRESSED IN: stem; BEST Arabidopsis thaliana protein match is: unknown protein (TAIR:AT3G18560.1); Has 105 Blast hits to 105 proteins in 13 species: Archae - 0; Bacteria - 0; Metazoa - 0; Fungi - 0; Plants - 105; Viruses - 0; Other Eukaryotes - 0 (source: NCBI BLink).	92.86	-2.5	0.31	-7.93	2.2e-15	1.73e-14	6.98333	0.248819	1.04	0.234307	196	172	176	26	29	20	7.47	6.65	6.83	1.07	1.43	0.62
HF42590	AT1G70370.2	polygalacturonase 2	2949.61	-2.5	0.15	-16.99	1.01e-64	8.72e-63	70.6267	4.09125	9.42	0.849078	6103	5309	5998	627	777	905	77.2	63.12	71.56	7.76	9.94	10.56
HF42804	AT5G43270.1	squamosa promoter binding protein-like 2	2152.73	-2.5	0.1	-23.68	5.92e-124	3.91e-121	62.1967	0.643566	8.40333	0.563511	4151	4340	4195	560	594	558	62.87	62.81	60.91	8.08	9.5	7.63
HF42907	AT5G13870.1	xyloglucan endotransglucosylase/hydrolase 5	15333.9	-2.5	0.15	-16.78	3.44e-63	2.81e-61	686.72	59.6999	89.2967	5.79945	33257	31469	25821	3466	3845	4483	780.2	704.31	575.65	77.93	92.98	96.98
HF43565	AT5G58300.2	Leucine-rich repeat protein kinase family protein	490.06	-2.5	0.24	-10.65	1.77e-26	2.8e-25	7.5	0.741912	1	0.208167	1088	999	801	88	170	124	8.78	7.51	6.21	0.7	1.4	0.9
HF43738	NA	NA	185.52	-2.5	0.41	-6.09	1.11e-09	5.4e-09	28.73	1.17938	3.94667	1.75674	312	398	387	20	93	38	26.49	30.49	29.21	1.62	7.39	2.83
HF44422	AT1G72210.1	basic helix-loop-helix (bHLH) DNA-binding superfamily protein	148.21	-2.5	0.33	-7.43	1.12e-13	7.59e-13	6.81667	0.589359	0.973333	0.363379	234	292	352	26	64	30	5.82	6.77	7.86	0.6	1.7	0.62
HF00241	AT3G16170.1	AMP-dependent synthetase and ligase family protein	2047.9	-2.4	0.24	-10.23	1.38e-24	1.95e-23	45.7067	1.82512	6.60333	1.74885	3563	4254	4241	329	820	536	42.06	47.67	47.39	3.87	9.86	6.08
HF00691	AT4G31590.1	Cellulose-synthase-like C5	570.14	-2.4	0.2	-11.67	1.91e-31	4.01e-30	11.9767	0.548736	1.83333	0.315929	1067	1227	1029	108	197	181	12.01	12.91	11.01	1.26	2.35	1.89
HF01190	AT2G35190.1	novel plant snare 11	173.83	-2.4	0.3	-7.95	1.87e-15	1.47e-14	17.0233	2.20345	2.66667	0.170326	406	300	298	63	47	37	21.43	14.86	14.78	2.96	2.67	2.37
HF01963	AT4G14310.1	Transducin/WD40 repeat-like superfamily protein	439.94	-2.4	0.21	-11.54	7.94e-31	1.61e-29	6.79333	0.524796	0.976667	0.167066	945	771	843	103	159	108	7.78	5.99	6.61	0.83	1.31	0.79
HF02547	NA	NA	48.91	-2.4	0.47	-5.05	4.33e-07	1.61e-06	5.65667	0.402258	0.933333	0.354699	87	91	108	17	19	5	5.6	4.99	6.38	1.11	1.44	0.25
HF02951	AT3G63120.1	cyclin p1;1	365.64	-2.4	0.23	-10.38	3.02e-25	4.45e-24	20.14	0.404516	3.04	0.536749	663	731	739	63	125	125	19.37	20.74	20.31	1.97	3.65	3.5
HF03268	AT4G27520.1	early nodulin-like protein 2	2733.45	-2.4	0.24	-10.01	1.41e-23	1.87e-22	88.8	5.82404	12.53	3.55038	5073	6105	4829	466	1127	690	86.99	99.67	79.74	7.54	19.4	10.65
HF03321	AT4G27435.1	Protein of unknown function (DUF1218)	750.92	-2.4	0.25	-9.46	3.14e-21	3.63e-20	48.5633	1.14295	7.3	1.79589	1412	1433	1541	115	229	292	48.72	46.51	50.46	3.82	8.27	9.81
HF04699	AT3G15940.2	UDP-Glycosyltransferase superfamily protein	111.72	-2.4	0.34	-7.03	2.13e-12	1.31e-11	7.66333	0.929827	1.08	0.202978	148	239	271	22	44	29	5.83	8.85	8.31	0.82	1.48	0.94
HF04821	AT3G53400.1	BEST Arabidopsis thaliana protein match is: conserved peptide upstream open reading frame 47 (TAIR:AT5G03190.1); Has 285 Blast hits to 285 proteins in 23 species: Archae - 0; Bacteria - 0; Metazoa - 1; Fungi - 0; Plants - 279; Viruses - 0; Other Eukaryotes - 5 (source: NCBI BLink).	1710.76	-2.4	0.5	-4.7	2.57e-06	8.72e-06	47.47	8.79494	6.94667	1.87668	4330	2870	2646	710	459	272	64.95	40.43	37.03	10.23	6.88	3.73
HF06154	AT2G28250.2	Protein kinase superfamily protein	907.78	-2.4	0.17	-13.64	2.27e-42	8.07e-41	11.8567	0.444872	1.99	0.283078	1670	1879	1732	185	300	298	11.17	12.69	11.71	1.49	2.47	2.01
HF06470	AT5G01090.1	Concanavalin A-like lectin family protein	1327.86	-2.4	0.17	-14.06	6.24e-45	2.47e-43	52.3333	4.00708	7.38	1.07188	2885	2472	2376	327	450	327	60.34	48.63	48.03	6.42	9.52	6.2
HF06728	AT5G07010.1	sulfotransferase 2A	193.61	-2.4	0.43	-5.61	1.98e-08	8.52e-08	8.64	1.31535	1.19333	0.381983	265	474	404	15	75	73	6.16	10.64	9.12	0.44	1.68	1.46
HF07161	AT1G38131.1	O-fucosyltransferase family protein	425.4	-2.4	0.22	-11.07	1.69e-28	2.98e-27	10.1833	0.800923	1.52667	0.265225	711	803	982	114	154	88	9.15	9.64	11.76	1.42	2.03	1.13
HF07346	AT1G70370.2	polygalacturonase 2	6498.99	-2.4	0.24	-10.28	8.94e-25	1.28e-23	155.887	13.4886	22.51	4.97854	14289	11686	11884	1032	2274	2123	182.81	140.95	143.9	12.86	29.46	25.21
HF07373	AT1G23965.1	unknown protein; FUNCTIONS IN: molecular_function unknown; INVOLVED IN: biological_process unknown; LOCATED IN: cellular_component unknown; BEST Arabidopsis thaliana protein match is: unknown protein (TAIR:AT1G70270.1); Has 30 Blast hits to 30 proteins in 8 species: Archae - 0; Bacteria - 0; Metazoa - 0; Fungi - 0; Plants - 30; Viruses - 0; Other Eukaryotes - 0 (source: NCBI BLink).	876.5	-2.4	0.14	-16.85	1.1e-63	9.18e-62	83.17	3.37367	11.56	1.41106	1746	1629	1738	205	270	260	88.62	77	83.89	8.8	13.45	12.43
HF08603	AT4G23820.1	Pectin lyase-like superfamily protein	3088.7	-2.4	0.2	-12.26	1.5e-34	3.72e-33	93.0133	5.54611	13.1967	2.38731	6430	5955	5594	570	1015	1022	103.79	89.9	85.35	8.51	16.33	14.75
HF09005	AT5G50320.1	radical SAM domain-containing protein / GCN5-related N-acetyltransferase (GNAT) family protein	546.72	-2.4	0.2	-12.07	1.61e-33	3.8e-32	16.89	0.580201	2.98	0.467582	1074	1140	993	112	200	135	17.76	17.12	15.79	2.43	3.91	2.6
HF09044	AT5G63160.1	BTB and TAZ domain protein 1	213.95	-2.4	0.4	-5.99	2.07e-09	9.84e-09	7.98	1.11715	1.20667	0.509946	417	311	518	30	111	44	8.14	5.97	9.83	0.6	2.22	0.8
HF09244	AT1G74690.1	IQ-domain 31	1008.45	-2.4	0.3	-8.09	5.94e-16	4.85e-15	21.3467	1.38444	3.11667	0.975437	2117	1984	1790	130	428	282	23.81	21.21	19.02	1.54	4.9	2.91
HF11911	AT4G18820.1	AAA-type ATPase family protein	480.24	-2.4	0.26	-9.49	2.28e-21	2.65e-20	6.13333	0.160139	0.86	0.19975	937	955	923	70	166	161	6.44	6.06	5.9	0.47	1.13	0.98
HF12004	NA	NA	1202.78	-2.4	0.16	-14.9	3.42e-50	1.66e-48	99.5967	9.13443	13.9733	0.731946	2690	2132	2194	299	334	352	117.7	88.42	92.67	12.51	14.74	14.67
HF12097	NA	NA	37364.3	-2.4	0.12	-19.37	1.3e-83	2.21e-81	953.15	48.561	139.657	14.9978	65229	81696	71245	9320	12399	10020	891.42	1048.95	919.08	123.92	169.64	125.41
HF12718	AT5G11420.1	Protein of unknown function. DUF642	5759.27	-2.4	0.21	-11.08	1.6e-28	2.84e-27	219.997	2.9029	32.25	7.47781	11002	11196	11330	997	2227	1722	225.18	215.14	219.67	19.55	45.44	31.76
HF12962	AT4G32830.1	ataurora1	141.08	-2.4	0.25	-9.63	6.27e-22	7.56e-21	6.94333	0.15878	1.04333	0.0868588	259	289	276	45	38	35	6.67	7.22	6.94	1.14	1.12	0.87
HF13493	AT1G47270.1	tubby like protein 6	835.12	-2.4	0.17	-13.61	3.34e-42	1.17e-40	23.4967	1.60205	3.58333	0.454655	1773	1522	1552	209	291	210	26.63	21.35	22.51	3.19	4.49	3.07
HF13613	AT1G75900.1	GDSL-like Lipase/Acylhydrolase superfamily protein	857.78	-2.4	0.14	-16.93	2.51e-64	2.15e-62	11.07	0.436157	1.68333	0.159199	1739	1716	1571	216	260	222	11.81	11.1	10.3	1.42	1.97	1.66
HF13832	AT3G06150.1	unknown protein; BEST Arabidopsis thaliana protein match is: unknown protein (TAIR:AT5G19060.1); Has 61 Blast hits to 59 proteins in 10 species: Archae - 0; Bacteria - 0; Metazoa - 3; Fungi - 0; Plants - 58; Viruses - 0; Other Eukaryotes - 0 (source: NCBI BLink).	509.85	-2.4	0.19	-12.42	1.98e-35	5.1e-34	11.5567	0.997736	1.71667	0.19342	1085	1026	853	115	152	162	13.18	11.75	9.74	1.33	1.92	1.9
HF14446	AT1G02205.2	Fatty acid hydroxylase superfamily	21863.4	-2.4	0.18	-13.38	8.37e-41	2.8e-39	771.94	12.807	116.973	24.1316	42151	43511	41811	4205	7843	6501	784.35	785.14	746.33	76.23	159.75	114.94
HF14521	AT5G46630.2	Clathrin adaptor complexes medium subunit family protein	457.44	-2.4	0.3	-7.9	2.79e-15	2.16e-14	13.3233	1.5933	1.79667	0.600897	661	941	1091	122	192	70	10.44	13.59	15.94	1.75	2.86	0.78
HF14886	AT2G45970.1	cytochrome P450. family 86. subfamily A. polypeptide 8	1609.61	-2.4	0.19	-12.52	6.04e-36	1.6e-34	45.4033	1.90018	6.49	1.23122	3260	3159	2970	307	582	462	48.84	45.09	42.28	4.42	8.68	6.37
HF15228	AT4G11740.1	Ubiquitin-like superfamily protein	302.75	-2.4	0.19	-12.42	1.94e-35	4.99e-34	7.89667	0.371947	1.18667	0.116237	627	575	556	82	93	82	8.64	7.5	7.55	1.16	1.4	1
HF15337	AT2G45970.1	cytochrome P450. family 86. subfamily A. polypeptide 8	299.68	-2.4	0.31	-7.82	5.49e-15	4.15e-14	7.94333	1.36531	1.14667	0.283862	752	442	537	79	117	57	10.58	6.01	7.24	1.1	1.66	0.68
HF15809	AT1G56300.1	Chaperone DnaJ-domain superfamily protein	213.7	-2.4	0.36	-6.71	1.91e-11	1.08e-10	14.3933	2.1859	2.03	0.62426	307	399	557	26	63	89	11.08	13.58	18.52	0.92	2.09	3.08
HF17214	AT5G64570.1	beta-D-xylosidase 4	908.01	-2.4	0.22	-10.59	3.32e-26	5.16e-25	17.8567	1.17042	2.58	0.478435	1524	1756	2028	170	248	359	15.97	17.6	20	1.71	2.67	3.36
HF17372	NA	NA	6103.06	-2.4	0.2	-12.13	7.72e-34	1.85e-32	328.977	29.8582	47.3867	7.00667	13429	11665	10342	1242	1698	2207	384.79	319.46	282.68	34.45	49.19	58.52
HF17926	NA	NA	28.67	-2.4	0.71	-3.44	0.000576	0.00141	5.65333	0.802004	0.513333	0.315242	53	47	68	17	2	4	5.53	4.33	7.1	1.14	0.14	0.26
HF18245	AT1G29980.1	Protein of unknown function. DUF642	1264.6	-2.4	0.21	-11.08	1.53e-28	2.72e-27	48.91	1.98698	10.0067	1.57548	2537	2264	2554	229	483	371	51.48	45	50.25	7.45	12.88	9.69
HF18365	AT4G30825.1	Tetratricopeptide repeat (TPR)-like superfamily protein	180.98	-2.4	0.27	-8.94	3.83e-19	3.88e-18	5.76667	0.813313	0.933333	0.140989	268	392	403	57	58	37	4.16	6.35	6.79	1.01	1.13	0.66
HF18669	AT2G26910.1	pleiotropic drug resistance 4	89.86	-2.4	0.3	-8.12	4.57e-16	3.76e-15	9.32667	0.156027	1.32333	0.176383	171	169	187	20	29	25	9.34	9.05	9.59	0.99	1.59	1.39
HF18834	AT5G19730.1	Pectin lyase-like superfamily protein	223.12	-2.4	0.4	-6.08	1.2e-09	5.86e-09	8.44	0.905041	1.24	0.482321	381	398	531	22	107	60	7.55	7.52	10.25	0.42	2.09	1.21
HF18843	AT4G29240.1	Leucine-rich repeat (LRR) family protein	750	-2.4	0.27	-8.9	5.44e-19	5.46e-18	27.86	1.98525	4.08667	1.06096	1580	1511	1284	107	281	239	30.94	28.49	24.15	2.12	5.76	4.38
HF18993	AT5G35550.1	Duplicated homeodomain-like superfamily protein	890.3	-2.4	0.21	-11.69	1.45e-31	3.09e-30	42.5767	3.28983	6.18	1.27735	1908	1700	1593	164	311	259	48.9	40.99	37.84	3.91	8.33	6.3
HF19383	AT5G38250.1	Protein kinase family protein	405.66	-2.4	0.16	-14.9	3.54e-50	1.71e-48	19.1	0.298719	2.66667	0.362461	773	777	814	100	122	122	19.23	18.53	19.54	1.96	3.16	2.88
HF19835	AT1G64760.2	O-Glycosyl hydrolases family 17 protein	1201.58	-2.4	0.19	-12.47	1.15e-35	3e-34	35.1	2.90698	5.10333	0.864607	2557	2373	2038	255	431	341	40.26	34.84	30.2	3.73	6.7	4.88
HF20308	AT3G12110.1	actin-11	900.43	-2.4	0.22	-10.72	8.25e-27	1.32e-25	32.3333	4.30118	4.66333	0.561852	2127	1618	1474	285	271	193	40.74	29.71	26.55	5.25	5.2	3.54
HF21470	AT1G58440.1	FAD/NAD(P)-binding oxidoreductase family protein	929.92	-2.4	0.16	-14.42	3.97e-47	1.71e-45	24.8533	1.69364	3.68333	0.328295	1974	1639	1785	215	281	295	28.09	22.37	24.1	3.05	4.15	3.85
HF22303	AT2G21220.1	SAUR-like auxin-responsive protein family	55.08	-2.4	0.44	-5.35	8.63e-08	3.46e-07	6.13	0.980833	0.95	0.245425	131	100	87	11	12	24	8.08	5.34	4.97	0.68	0.73	1.44
HF22807	AT1G56000.1	FAD/NAD(P)-binding oxidoreductase family protein	156.42	-2.4	0.28	-8.6	7.79e-18	7.3e-17	6.40333	1.04636	0.933333	0.14678	213	337	374	47	44	38	4.35	7.08	7.78	1.09	1.07	0.64
HF23008	AT4G20170.1	Domain of unknown function (DUF23)	948.08	-2.4	0.22	-11.15	7.27e-29	1.32e-27	29.9033	1.04381	4.28667	1.01696	1900	1851	1787	214	376	200	31.84	29.61	28.26	3.53	6.3	3.03
HF23138	AT3G54950.1	patatin-like protein 6	202.69	-2.4	0.24	-10.12	4.38e-24	5.99e-23	6.80333	0.188355	0.93	0.15308	399	406	378	40	59	71	7.16	6.73	6.52	0.64	0.99	1.16
HF23711	AT5G51560.1	Leucine-rich repeat protein kinase family protein	3109.16	-2.4	0.18	-13.12	2.4e-39	7.51e-38	70.6367	3.83814	10.51	1.51004	6413	5986	5637	620	998	1053	77.95	69	64.96	7.49	12	12.04
HF24869	AT5G62550.1	unknown protein; FUNCTIONS IN: molecular_function unknown; INVOLVED IN: biological_process unknown; LOCATED IN: plasma membrane; EXPRESSED IN: 17 plant structures; EXPRESSED DURING: 9 growth stages; Has 14949 Blast hits to 9947 proteins in 971 species: Archae - 43; Bacteria - 3248; Metazoa - 4424; Fungi - 1542; Plants - 562; Viruses - 55; Other Eukaryotes - 5075 (source: NCBI BLink).	808.7	-2.4	0.23	-10.34	4.63e-25	6.75e-24	32.06	0.793788	4.82	1.27715	1611	1596	1512	141	322	218	33.33	32.25	30.6	2.81	7.19	4.46
HF25000	AT3G54810.1	Plant-specific GATA-type zinc finger transcription factor family protein	3325.45	-2.4	0.17	-14.04	9.03e-45	3.56e-43	125.367	13.1216	17.64	1.97955	7434	6465	5485	741	1074	922	149.57	122.05	104.48	14.57	21.34	17.01
HF25863	AT5G23940.1	HXXXD-type acyl-transferase family protein	10549.5	-2.4	0.24	-10.09	6.23e-24	8.46e-23	194.19	9.63273	28.9433	7.49692	21638	19724	19945	1757	4312	2973	213.32	182.65	186.6	16.9	42.7	27.23
HF26930	AT2G44580.1	zinc ion binding	243.67	-2.4	0.22	-10.97	5.23e-28	8.98e-27	7.7	0.742316	1.09667	0.208673	522	475	425	55	76	70	8.91	7.84	6.35	0.84	1.51	0.94
HF27104	AT2G45190.1	Plant-specific transcription factor YABBY family protein	1163.82	-2.4	0.14	-17.08	2.1e-65	1.87e-63	66.6967	0.607326	9.3	1.35244	2173	2283	2351	254	358	362	66.77	65.61	67.71	6.66	11.13	10.11
HF27879	AT3G21420.1	2-oxoglutarate (2OG) and Fe(II)-dependent oxygenase superfamily protein	441.73	-2.4	0.28	-8.55	1.23e-17	1.13e-16	18.1733	0.840879	2.78	0.74272	767	857	959	65	184	129	17.02	17.69	19.81	1.53	4.1	2.71
HF28931	AT3G14240.1	Subtilase family protein	1836.24	-2.4	0.22	-11.17	5.91e-29	1.08e-27	80.4733	7.27122	11.98	2.64244	4059	3430	3215	374	710	437	94.6	76.4	70.42	8.83	17.23	9.88
HF29022	AT2G42800.1	receptor like protein 29	255.8	-2.4	0.36	-6.82	9.31e-12	5.44e-11	8.56333	0.94679	1.27	0.500033	577	473	440	44	124	45	10.45	7.76	7.48	0.78	2.27	0.76
HF29331	AT2G05790.1	O-Glycosyl hydrolases family 17 protein	7563.91	-2.4	0.22	-10.67	1.45e-26	2.3e-25	203.447	3.11488	30.36	7.5662	14234	15271	14564	1293	3035	2156	203.49	208.82	198.03	18.17	44.22	28.69
HF30841	AT5G20740.1	Plant invertase/pectin methylesterase inhibitor superfamily protein	1985.77	-2.4	0.22	-10.78	4.49e-27	7.3e-26	145.187	3.10355	21.5567	4.87389	3668	3825	4076	331	721	657	142.66	141.54	151.36	12.4	29.03	23.24
HF31695	AT5G18460.1	Protein of Unknown Function (DUF239)	3394.52	-2.4	0.21	-11.36	6.25e-30	1.21e-28	97.5733	3.3049	14.1533	3.2332	6736	6666	6375	599	1287	996	104.03	95.57	93.12	8.57	19.77	14.12
HF32613	AT3G15850.1	fatty acid desaturase 5	477.95	-2.4	0.36	-6.59	4.38e-11	2.41e-10	11.07	1.07612	1.66667	0.566461	713	1080	1007	48	189	177	8.98	12.56	11.67	0.56	2.43	2.01
HF32714	AT3G15550.1	unknown protein; Has 25732 Blast hits to 16979 proteins in 961 species: Archae - 144; Bacteria - 1801; Metazoa - 12681; Fungi - 1868; Plants - 912; Viruses - 94; Other Eukaryotes - 8232 (source: NCBI BLink).	545.53	-2.4	0.27	-8.83	1.04e-18	1.02e-17	11.1133	0.686934	1.62667	0.474213	919	1209	1079	95	239	120	9.99	12.36	10.99	1.07	2.57	1.24
HF32816	AT4G29080.1	phytochrome-associated protein 2	1175.17	-2.4	0.2	-11.92	8.97e-33	2.03e-31	49.01	4.09688	7.03	0.888951	2573	2040	2225	395	266	310	57.13	44	45.9	8.76	5.81	6.52
HF33031	AT5G40610.1	NAD-dependent glycerol-3-phosphate dehydrogenase family protein	840.56	-2.4	0.19	-12.62	1.73e-36	4.7e-35	28.49	0.291605	4.1	0.868351	1561	1714	1651	154	288	257	28.48	29	27.99	2.51	5.5	4.29
HF33632	AT4G03270.1	Cyclin D6;1	332.04	-2.4	0.27	-8.97	3.05e-19	3.11e-18	13.04	0.633745	1.96667	0.457979	657	660	618	57	140	85	14.27	12.69	12.16	1.27	2.83	1.8
HF34047	AT2G42990.1	GDSL-like Lipase/Acylhydrolase superfamily protein	492.79	-2.4	0.26	-9.26	2.03e-20	2.24e-19	21.0233	1.64945	2.99	0.681982	1075	886	902	78	171	169	24.32	19.27	19.48	1.63	3.76	3.58
HF35105	AT1G70520.1	cysteine-rich RLK (RECEPTOR-like protein kinase) 2	212.35	-2.4	0.22	-10.72	8.46e-27	1.36e-25	6.03667	0.395657	0.89	0.196554	374	458	410	50	76	53	5.43	6.78	5.9	0.82	1.26	0.59
HF35227	AT2G24940.1	membrane-associated progesterone binding protein 2	114.96	-2.4	0.31	-7.69	1.52e-14	1.11e-13	14.9733	1.1793	2.4	0.465224	204	271	196	21	41	36	14.77	17.11	13.04	1.51	2.61	3.08
HF37438	AT4G16780.1	homeobox protein 2	354.55	-2.4	0.22	-11.15	6.98e-29	1.27e-27	15.7067	1.03044	2.12	0.37581	674	773	629	67	108	119	16.19	17.2	13.73	1.39	2.33	2.64
HF38540	AT5G16250.1	unknown protein; BEST Arabidopsis thaliana protein match is: unknown protein (TAIR:AT3G02640.1); Has 1807 Blast hits to 1807 proteins in 277 species: Archae - 0; Bacteria - 0; Metazoa - 736; Fungi - 347; Plants - 385; Viruses - 0; Other Eukaryotes - 339 (source: NCBI BLink).	1552.77	-2.4	0.21	-11.5	1.37e-30	2.73e-29	96.91	4.97257	14.3167	3.02212	2921	3332	2774	286	571	484	95.98	105.95	88.8	8.91	19.36	14.68
HF38606	AT5G15510.1	TPX2 (targeting protein for Xklp2) protein family	211.56	-2.4	0.24	-9.62	6.9e-22	8.29e-21	6.08333	0.563008	0.926667	0.123333	364	504	364	56	75	51	5.71	7.19	5.35	0.84	1.17	0.77
HF38665	AT5G15350.1	early nodulin-like protein 17	529.93	-2.4	0.23	-10.59	3.16e-26	4.92e-25	39.7133	5.52649	5.48	0.831625	1256	965	862	143	175	116	50.65	35.63	32.86	5.52	6.9	4.02
HF39698	AT1G69770.1	chromomethylase 3	178.92	-2.4	0.29	-8.31	9.57e-17	8.29e-16	6.98667	0.537443	1.04333	0.263586	395	341	303	39	72	40	8.06	6.5	6.4	0.8	1.57	0.76
HF40493	AT5G60450.1	auxin response factor 4	490.39	-2.4	0.24	-10.26	1.09e-24	1.55e-23	8.71667	0.74776	1.24667	0.286957	1052	836	975	118	188	99	9.94	7.36	8.85	1.06	1.81	0.87
HF41270	AT5G40250.1	RING/U-box superfamily protein	192.98	-2.4	0.32	-7.38	1.54e-13	1.03e-12	7.25333	0.219418	1.12333	0.412526	373	391	362	28	87	49	7.26	7.63	6.87	0.57	1.93	0.87
HF41656	AT5G59970.1	Histone superfamily protein	361.85	-2.4	0.21	-11.18	4.89e-29	9.01e-28	44.15	4.75675	6.39	0.611746	824	630	647	88	118	97	53.46	37.8	41.19	5.52	7.57	6.08
HF42180	AT1G25422.1	unknown protein; FUNCTIONS IN: molecular_function unknown; INVOLVED IN: biological_process unknown; LOCATED IN: cellular_component unknown; BEST Arabidopsis thaliana protein match is: unknown protein (TAIR:AT1G68500.1); Has 16 Blast hits to 16 proteins in 6 species: Archae - 0; Bacteria - 0; Metazoa - 0; Fungi - 0; Plants - 16; Viruses - 0; Other Eukaryotes - 0 (source: NCBI BLink).	326.58	-2.4	0.23	-10.43	1.8e-25	2.68e-24	28.44	3.28932	3.93	0.771838	508	628	781	66	116	95	23.29	27.47	34.56	2.45	5.05	4.29
HF42425	AT1G69530.2	expansin A1	2609.23	-2.4	0.72	-3.26	0.00111	0.00257	141.197	14.3264	21.2067	9.45063	4048	5135	6087	175	1301	804	117.43	139.22	166.94	5.05	37.78	20.79
HF42588	AT1G23790.1	Plant protein of unknown function (DUF936)	229.47	-2.4	0.28	-8.55	1.19e-17	1.1e-16	5.59	0.345012	0.82	0.212211	448	489	400	56	95	43	5.93	5.94	4.9	0.71	1.23	0.52
HF43077	AT4G16146.1	cAMP-regulated phosphoprotein 19-related protein	937.33	-2.4	0.23	-10.52	6.67e-26	1.01e-24	86.6	3.39082	12.0933	2.67697	1603	1997	1891	165	259	366	80.23	91.8	87.77	7.32	12.38	16.58
HF43414	AT5G05580.1	fatty acid desaturase 8	20981.2	-2.4	0.14	-17.28	6.98e-67	6.66e-65	365.253	13.1343	53.29	6.50236	40367	43464	38465	4667	6976	6113	376.3	380.37	339.09	42.46	64.94	52.47
HF43532	AT2G30370.2	allergen-related	208.37	-2.4	0.25	-9.36	8.01e-21	9.08e-20	17.0767	1.66703	2.48	0.3073	462	352	393	61	70	46	20.41	15.35	15.47	2.11	3.09	2.24
HF44652	AT1G44110.1	Cyclin A1;1	416.91	-2.4	0.36	-6.85	7.38e-12	4.35e-11	11.1033	0.693357	1.67333	0.734401	857	852	732	50	201	94	12.2	11.29	9.82	0.73	3.12	1.17
HF00381	AT3G13750.1	beta galactosidase 1	5694.99	-2.3	0.15	-15.53	2.32e-54	1.32e-52	98.6733	6.10196	15.2933	1.83258	11731	11214	9875	1504	2013	1511	108.72	99.65	87.65	13.87	18.93	13.08
HF00389	AT1G72970.1	Glucose-methanol-choline (GMC) oxidoreductase family protein	3315.47	-2.3	0.2	-11.63	2.92e-31	6.08e-30	74.83	2.40608	11.8867	2.40949	6468	6459	6132	653	1291	1066	79.2	74.39	70.9	7.62	15.96	12.08
HF02577	AT4G33580.1	beta carbonic anhydrase 5	1415.91	-2.3	0.18	-12.83	1.15e-37	3.34e-36	58.6167	1.54455	9.33667	1.61658	2458	2903	2801	296	521	472	55.85	61.19	58.81	6.24	11.69	10.08
HF02837	AT1G03010.1	Phototropic-responsive NPH3 family protein	937.66	-2.3	0.19	-12.21	2.62e-34	6.42e-33	18.5367	1.10629	2.30667	0.418423	1902	1825	1677	197	295	341	20.58	18.25	16.78	1.47	2.71	2.74
HF03598	AT5G54800.1	glucose 6-phosphate/phosphate translocator 1	1325.15	-2.3	0.15	-15.45	7.09e-54	3.99e-52	42.1167	1.42621	6.1	0.656836	2598	2590	2482	297	435	427	44.73	41.8	39.82	4.79	6.84	6.67
HF04223	AT3G20150.1	Kinesin motor family protein	649.86	-2.3	0.22	-10.8	3.49e-27	5.72e-26	7.9	0.574224	1.19333	0.226004	1338	1327	1092	159	257	150	8.68	8.24	6.78	1.03	1.64	0.91
HF04747	AT3G12620.2	Protein phosphatase 2C family protein	1886.42	-2.3	0.18	-12.92	3.64e-38	1.08e-36	59.73	2.92532	9.13333	1.50256	3147	3863	3912	387	663	642	53.88	62.58	62.73	6.19	11.13	10.08
HF04925	AT2G36830.1	gamma tonoplast intrinsic protein	30683.5	-2.3	0.18	-12.5	7.03e-36	1.84e-34	1722.94	113.664	270.11	40.2205	63964	57439	54606	6425	10256	11095	1946.16	1648.61	1574.06	189.68	311.48	309.17
HF05323	AT2G42260.1	uv-b-insensitive 4	202.86	-2.3	0.26	-8.84	9.28e-19	9.18e-18	9.62	0.696443	1.57333	0.318608	447	384	333	52	78	51	10.72	9.81	8.33	1.36	2.2	1.16
HF06826	AT5G12380.1	annexin 8	1463.16	-2.3	0.25	-9.03	1.79e-19	1.86e-18	64.9533	2.17058	10.27	2.84581	2745	3046	2652	239	634	443	65.97	68.1	60.79	5.57	15.4	9.84
HF08034	AT4G21200.1	gibberellin 2-oxidase 8	166.53	-2.3	0.26	-8.96	3.14e-19	3.2e-18	6.72	0.158745	1.00333	0.178543	332	320	310	49	62	35	7.02	6.66	6.48	1.09	1.26	0.66
HF08227	NA	NA	214.91	-2.3	0.3	-7.68	1.64e-14	1.19e-13	11.4367	1.41725	1.99333	0.563688	493	348	391	39	90	64	14.17	9.42	10.72	1.19	3.08	1.71
HF08643	AT5G46290.1	3-ketoacyl-acyl carrier protein synthase I	723.91	-2.3	0.17	-13.62	3.01e-42	1.06e-40	16.8333	0.994138	2.74333	0.335476	1493	1375	1277	180	249	231	18.66	16.6	15.24	2.1	3.23	2.9
HF08734	AT1G32860.1	Glycosyl hydrolase superfamily protein	3998.66	-2.3	0.14	-16.12	1.84e-58	1.25e-56	123.05	6.31532	18.6633	2.37776	8147	7657	7302	930	1363	1209	135.07	120.4	113.68	14.75	22.96	18.28
HF09226	AT5G62720.1	Integral membrane HPP family protein	270.87	-2.3	0.8	-2.88	0.00397	0.00836	14.84	2.40576	2.31667	1.10852	426	449	699	16	153	77	12.54	12.33	19.65	0.4	4.24	2.31
HF09343	AT1G18650.1	plasmodesmata callose-binding protein 3	2791.77	-2.3	0.28	-8.5	1.88e-17	1.72e-16	160.54	4.12355	24.4867	7.83954	5448	5287	5465	403	1237	798	167.49	153.22	160.91	11.92	38.89	22.65
HF09537	AT3G18050.1	unknown protein; BEST Arabidopsis thaliana protein match is: unknown protein (TAIR:AT4G28100.1); Has 67 Blast hits to 66 proteins in 12 species: Archae - 0; Bacteria - 0; Metazoa - 0; Fungi - 0; Plants - 67; Viruses - 0; Other Eukaryotes - 0 (source: NCBI BLink).	1779.62	-2.3	0.16	-14.28	2.77e-46	1.15e-44	78.7333	4.7352	12.62	1.63418	3687	3320	3231	410	625	554	88.2	74.23	73.77	9.82	15.48	12.56
HF11763	AT4G21065.1	Tetratricopeptide repeat (TPR)-like superfamily protein	1978.54	-2.3	0.19	-12.13	7.55e-34	1.81e-32	13.5067	0.326309	2.19333	0.346859	3499	4028	3855	399	693	722	12.95	14.08	13.49	1.5	2.56	2.52
HF12468	AT1G01250.1	Integrase-type DNA-binding superfamily protein	117.24	-2.3	0.27	-8.69	3.52e-18	3.36e-17	9.00333	0.24127	1.33333	0.112002	207	242	231	27	35	41	8.56	9.39	9.06	1.11	1.43	1.46
HF13232	AT2G26150.1	heat shock transcription factor A2	432.59	-2.3	0.74	-3.05	0.00229	0.00505	14.7567	4.47712	2.57333	1.18752	488	653	1381	47	251	103	9.07	11.61	23.59	0.93	4.88	1.91
HF13761	AT3G20060.1	ubiquitin-conjugating enzyme19	210.1	-2.3	0.22	-10.7	1.02e-26	1.63e-25	13.8533	0.512326	2.01333	0.273882	407	426	383	48	71	65	14.41	14.32	12.83	1.84	2.55	1.65
HF14445	AT1G02205.2	Fatty acid hydroxylase superfamily	26236.3	-2.3	0.22	-10.49	1.01e-25	1.53e-24	795.357	18.2395	128.21	29.525	48764	52993	48963	4763	10615	8720	799.72	824.54	761.81	76.29	178.53	129.81
HF15701	AT5G26670.1	Pectinacetylesterase family protein	3580.1	-2.3	0.13	-18.22	3.65e-74	4.37e-72	57.6667	3.31238	8.99	0.757188	7207	7119	6284	1015	1157	1010	62.99	58.42	51.59	8.79	10.39	7.79
HF15855	AT3G05470.1	Actin-binding FH2 (formin homology 2) family protein	419.61	-2.3	0.22	-10.11	4.95e-24	6.74e-23	6.51333	0.127192	1.00333	0.234473	789	826	797	91	180	112	6.66	6.62	6.26	0.73	1.47	0.81
HF16303	AT5G46700.1	Tetraspanin family protein	141.83	-2.3	0.45	-5.02	5.08e-07	1.88e-06	7.18	1.6653	1.06	0.387857	384	199	222	18	75	37	10.5	5.29	5.75	0.45	1.78	0.95
HF17241	AT1G72050.2	transcription factor IIIA	67.38	-2.3	0.35	-6.52	6.94e-11	3.76e-10	7.56667	0.345076	2.54333	0.193678	141	120	125	20	24	17	8.23	7.4	7.07	2.33	2.93	2.37
HF17595	AT1G78140.1	S-adenosyl-L-methionine-dependent methyltransferases superfamily protein	409.21	-2.3	0.17	-13.15	1.72e-39	5.43e-38	16.8033	0.636195	2.60667	0.315929	694	836	841	94	136	134	15.55	17.24	17.62	1.98	2.99	2.85
HF17662	AT3G27200.1	Cupredoxin superfamily protein	66.3	-2.3	0.37	-6.33	2.49e-10	1.28e-09	5.08667	0.762678	0.766667	0.0290593	130	154	99	18	20	20	5.58	6.09	3.59	0.72	0.82	0.76
HF17924	AT1G11120.2	unknown protein; FUNCTIONS IN: molecular_function unknown; INVOLVED IN: biological_process unknown; LOCATED IN: cellular_component unknown; EXPRESSED IN: 10 plant structures; EXPRESSED DURING: 4 anthesis. F mature embryo stage. petal differentiation and expansion stage. E expanded cotyledon stage. D bilateral stage; BEST Arabidopsis thaliana protein match is: unknown protein (TAIR:AT4G28170.1); H…	147.66	-2.3	0.25	-9.17	4.77e-20	5.12e-19	9.66333	0.283862	1.43333	0.143101	288	279	280	35	54	46	9.83	9.11	10.05	1.21	1.7	1.39
HF18214	AT1G29790.2	S-adenosyl-L-methionine-dependent methyltransferases superfamily protein	859.8	-2.3	0.17	-13.13	2.26e-39	7.11e-38	28.6767	1.85473	4.71333	0.574756	1805	1588	1536	214	316	248	32.34	27.35	26.34	4.07	5.86	4.21
HF18297	AT1G30360.1	Early-responsive to dehydration stress protein (ERD4)	279.63	-2.3	0.39	-5.83	5.71e-09	2.59e-08	5.57333	1.01627	0.903333	0.413777	346	573	713	39	149	65	3.74	5.73	7.25	0.34	1.71	0.66
HF18448	AT5G17540.1	HXXXD-type acyl-transferase family protein	125.67	-2.3	0.32	-7.24	4.46e-13	2.9e-12	6.31667	0.484195	0.83	0.117898	255	267	203	23	36	52	6.85	6.75	5.35	0.6	0.9	0.99
HF19121	AT5G20900.1	jasmonate-zim-domain protein 12	9398.99	-2.3	0.14	-16.29	1.13e-59	8.14e-58	557.003	19.2763	84.84	11.1162	16680	19588	18295	2066	3125	3037	526.56	592.71	551.74	63.46	100.81	90.25
HF19293	AT3G51280.1	Tetratricopeptide repeat (TPR)-like superfamily protein	502.53	-2.3	0.23	-9.71	2.73e-22	3.38e-21	14.4633	0.749585	2.31	0.579396	944	1054	894	104	218	134	14.96	15.44	12.99	1.56	3.45	1.92
HF19467	NA	NA	49.63	-2.3	0.6	-3.76	0.000167	0.000443	5.25667	0.893315	0.823333	0.352956	90	73	123	2	25	19	5.16	3.76	6.85	0.19	1.41	0.87
HF20493	NA	NA	104.07	-2.3	0.29	-8.06	7.84e-16	6.33e-15	5.70667	0.12441	0.92	0.149778	194	198	209	35	33	24	5.93	5.5	5.69	1	1.13	0.63
HF20801	AT4G00430.1	plasma membrane intrinsic protein 1;4	1851.63	-2.3	0.14	-16.58	1e-61	7.78e-60	94.67	2.31271	14.1833	1.66021	3573	3487	3631	431	626	587	98.89	90.92	94.2	11.21	16.95	14.39
HF21881	AT4G31590.1	Cellulose-synthase-like C5	574.15	-2.3	0.2	-11.53	9.34e-31	1.89e-29	11.6067	1.07991	1.71667	0.133458	1265	1054	993	128	172	200	13.71	10.98	10.13	1.45	1.84	1.86
HF22020	AT5G20060.3	alpha/beta-Hydrolases superfamily protein	248.45	-2.3	0.23	-9.99	1.77e-23	2.34e-22	8.42	0.840555	1.43	0.224796	381	557	503	79	84	58	6.76	9.48	9.02	1.57	1.73	0.99
HF23300	AT5G17160.1	unknown protein; BEST Arabidopsis thaliana protein match is: unknown protein (TAIR:AT3G03130.1); Has 14330 Blast hits to 10381 proteins in 896 species: Archae - 94; Bacteria - 2881; Metazoa - 4019; Fungi - 1576; Plants - 515; Viruses - 110; Other Eukaryotes - 5135 (source: NCBI BLink).	353.62	-2.3	0.27	-8.4	4.48e-17	3.98e-16	8.52667	0.694894	1.38667	0.396709	702	750	580	77	161	82	9.05	9.38	7.15	0.98	2.18	1
HF24298	AT2G39220.1	PATATIN-like protein 6	1046.76	-2.3	0.17	-13.15	1.66e-39	5.27e-38	28.7	2.04808	4.59	0.575876	2174	2058	1773	268	386	290	32.32	28.55	25.23	4.07	5.74	3.96
HF24720	AT5G08130.4	basic helix-loop-helix (bHLH) DNA-binding superfamily protein	466.15	-2.3	0.24	-9.64	5.56e-22	6.72e-21	10.99	0.646452	1.62667	0.483126	804	878	1032	103	200	103	10.42	10.27	12.28	1.21	2.59	1.08
HF24787	AT5G07830.1	glucuronidase 2	1127.97	-2.3	0.18	-12.71	5.22e-37	1.46e-35	27.9533	0.704044	4.38	0.71905	2149	2259	2082	236	389	396	28.94	28.33	26.59	2.97	5.33	4.84
HF25195	AT3G55360.1	3-oxo-5-alpha-steroid 4-dehydrogenase family protein	2057.12	-2.3	0.19	-11.81	3.64e-32	7.99e-31	89.22	0.70812	13.5333	2.9534	3766	4163	3923	421	831	613	88.76	90.61	88.29	8.77	18.94	12.89
HF25468	AT5G05340.1	Peroxidase superfamily protein	371.3	-2.3	0.35	-6.48	9.38e-11	5.02e-10	29.04	2.06674	4.23667	1.42629	603	801	746	41	168	128	25.05	31.97	30.1	1.53	6.37	4.81
HF25635	AT5G07670.1	RNI-like superfamily protein	187.37	-2.3	0.3	-7.81	5.57e-15	4.2e-14	5.18667	0.199694	0.816667	0.275096	322	403	362	38	86	42	4.93	5.58	5.05	0.47	1.36	0.62
HF25839	AT5G23910.1	ATP binding microtubule motor family protein	264.97	-2.3	0.2	-11.82	3.16e-32	6.94e-31	10.6567	0.593895	1.61	0.051316	546	485	500	71	80	80	11.83	9.91	10.23	1.58	1.71	1.54
HF25992	AT5G53120.5	spermidine synthase 3	907.52	-2.3	0.16	-14.43	3.6e-47	1.55e-45	38.21	1.52743	5.96333	0.554387	1559	1800	1906	199	303	300	35.3	38.86	40.47	4.92	6.81	6.16
HF28629	AT1G73020.2	unknown protein; FUNCTIONS IN: molecular_function unknown; INVOLVED IN: biological_process unknown; LOCATED IN: cellular_component unknown; EXPRESSED IN: 22 plant structures; EXPRESSED DURING: 13 growth stages; CONTAINS InterPro DOMAIN/s: Protein of unknown function DUF590 (InterPro:IPR007632).	373.29	-2.3	0.22	-10.19	2.23e-24	3.1e-23	6.12333	0.148586	0.993333	0.173622	678	719	753	71	144	125	5.96	5.99	6.42	0.65	1.21	1.12
HF29594	AT5G16030.1	unknown protein; BEST Arabidopsis thaliana protein match is: unknown protein (TAIR:AT3G02500.1); Has 30201 Blast hits to 17322 proteins in 780 species: Archae - 12; Bacteria - 1396; Metazoa - 17338; Fungi - 3422; Plants - 5037; Viruses - 0; Other Eukaryotes - 2996 (source: NCBI BLink).	162.6	-2.3	0.34	-6.79	1.12e-11	6.5e-11	7.17333	0.592856	1.14333	0.313546	315	266	356	32	80	35	7.7	5.99	7.83	0.81	1.77	0.85
HF30018	AT3G54690.1	Sugar isomerase (SIS) family protein	750.05	-2.3	0.22	-10.42	1.91e-25	2.84e-24	28.7067	2.5974	4.26333	0.63199	1598	1522	1207	149	228	280	32.8	29.43	23.89	3.06	4.53	5.2
HF30958	AT4G35770.1	Rhodanese/Cell cycle control phosphatase superfamily protein	135.74	-2.3	0.35	-6.71	1.93e-11	1.09e-10	5.19667	0.503631	0.77	0.248462	211	295	287	19	39	60	4.19	5.73	5.67	0.35	0.75	1.21
HF31002	AT3G51280.1	Tetratricopeptide repeat (TPR)-like superfamily protein	247.92	-2.3	0.38	-6.17	6.7e-10	3.34e-09	7.19333	0.360293	1.06	0.381576	447	534	457	26	119	75	6.9	7.91	6.77	0.38	1.7	1.1
HF31245	AT5G66590.1	CAP (Cysteine-rich secretory proteins. Antigen 5. and Pathogenesis-related 1 protein) superfamily protein	2434.31	-2.3	0.2	-11.37	5.88e-30	1.14e-28	181.667	6.64133	28.8567	5.46915	4793	4452	4740	469	857	889	192.38	169.51	183.11	17.95	35.03	33.59
HF31541	AT5G65700.2	Leucine-rich receptor-like protein kinase family protein	597.35	-2.3	0.21	-10.67	1.46e-26	2.31e-25	8.79667	0.702053	1.34667	0.255103	1253	1152	1015	131	238	176	10.04	8.74	7.61	0.93	1.81	1.3
HF31584	AT5G16250.1	unknown protein; BEST Arabidopsis thaliana protein match is: unknown protein (TAIR:AT3G02640.1); Has 1807 Blast hits to 1807 proteins in 277 species: Archae - 0; Bacteria - 0; Metazoa - 736; Fungi - 347; Plants - 385; Viruses - 0; Other Eukaryotes - 339 (source: NCBI BLink).	1582.91	-2.3	0.18	-12.68	7.37e-37	2.04e-35	107.723	7.08177	16.21	2.67081	3096	3336	2718	329	565	500	114.87	114.74	93.56	11.13	20.18	17.32
HF32371	AT1G72110.1	O-acyltransferase (WSD1-like) family protein	269.72	-2.3	0.35	-6.49	8.4e-11	4.52e-10	5.55333	0.0898765	0.846667	0.221836	480	531	544	37	140	70	5.57	5.39	5.7	0.52	1.27	0.75
HF32379	AT1G72110.1	O-acyltransferase (WSD1-like) family protein	3345.68	-2.3	0.19	-12	3.57e-33	8.25e-32	116.53	1.01293	17.05	3.71729	6247	6672	6481	670	1338	926	118.17	116.74	114.68	11.44	24.08	15.63
HF34004	AT3G17640.1	Leucine-rich repeat (LRR) family protein	386.63	-2.3	0.27	-8.69	3.58e-18	3.41e-17	14.14	0.947787	2.15	0.609016	802	772	656	76	171	95	15.69	14.31	12.42	1.33	3.34	1.78
HF34648	AT1G07750.1	RmlC-like cupins superfamily protein	371.67	-2.3	0.28	-8.08	6.64e-16	5.39e-15	16.2533	1.81681	2.44667	0.560961	571	718	868	59	124	152	13.37	15.78	19.61	1.35	2.79	3.2
HF35228	AT1G67570.1	Protein of unknown function (DUF3537)	330.83	-2.3	0.21	-11.06	1.99e-28	3.5e-27	10.0733	0.5067	1.53333	0.114066	654	639	618	79	86	126	11.01	9.94	9.27	1.32	1.57	1.71
HF35868	AT1G70210.1	CYCLIN D1;1	300.9	-2.3	0.29	-7.87	3.64e-15	2.79e-14	13.0933	2.13904	2.07667	0.400056	738	506	477	56	118	95	17.37	11.05	10.86	1.35	2.73	2.15
HF36781	AT5G38300.1	unknown protein; FUNCTIONS IN: molecular_function unknown; INVOLVED IN: biological_process unknown; LOCATED IN: cellular_component unknown; EXPRESSED IN: 12 plant structures; EXPRESSED DURING: 6 growth stages; BEST Arabidopsis thaliana protein match is: unknown protein (TAIR:AT1G67035.2); Has 1807 Blast hits to 1807 proteins in 277 species: Archae - 0; Bacteria - 0; Metazoa - 736; Fungi - 347; Pl…	148.33	-2.3	0.29	-7.89	2.94e-15	2.27e-14	9.13	0.981699	1.37333	0.141696	267	353	233	48	52	34	9.09	10.85	7.45	1.51	1.52	1.09
HF37903	NA	NA	134.82	-2.3	0.33	-6.89	5.57e-12	3.31e-11	49.03	4.72013	12.44	1.81133	222	335	225	23	58	39	41.57	57.77	47.75	10.17	16.02	11.13
HF39357	NA	NA	403.65	-2.3	0.6	-3.85	0.00012	0.000327	22.9633	6.82982	3.39667	1.0068	351	871	1158	60	112	184	10.3	24.86	33.73	1.59	3.53	5.07
HF39803	AT5G65360.1	Histone superfamily protein	1230.21	-2.3	0.18	-12.29	1.07e-34	2.66e-33	68.91	7.77113	11.1467	0.378432	2768	2112	2140	388	332	396	84.43	60.43	61.87	11.51	10.39	11.54
HF40665	AT3G44735.2	PHYTOSULFOKINE 3 PRECURSOR	164.51	-2.3	0.29	-7.95	1.81e-15	1.43e-14	18.03	1.64448	2.77667	0.820515	271	311	370	29	67	53	16.18	16.6	21.31	1.39	4.23	2.71
HF41954	AT1G10850.1	Leucine-rich repeat protein kinase family protein	1074.24	-2.3	0.2	-11.24	2.7e-29	5.05e-28	22.4333	2.31269	3.54333	0.486804	2366	1908	1884	230	341	395	27.04	20.49	19.77	2.57	4.05	4.01
HF43220	AT5G18840.1	Major facilitator superfamily protein	335.15	-2.3	0.32	-7.15	8.62e-13	5.46e-12	9.99	0.918477	1.60667	0.408425	555	616	766	45	119	142	8.61	9.63	11.73	0.79	2	2.03
HF00942	AT1G05835.1	PHD finger protein	93.32	-2.2	0.33	-6.72	1.86e-11	1.06e-10	9.45333	1.06186	1.63333	0.268597	208	169	154	30	35	21	11.36	9.31	7.69	1.79	2	1.11
HF01160	AT5G02890.1	HXXXD-type acyl-transferase family protein	3085.27	-2.2	0.23	-9.79	1.23e-22	1.55e-21	120.9	5.8024	19.4967	4.63933	5193	6556	5988	541	1236	1087	110.83	130.93	120.94	10.83	26.7	20.96
HF02633	AT2G21200.1	SAUR-like auxin-responsive protein family	33.77	-2.2	0.48	-4.7	2.62e-06	8.85e-06	5.89333	0.29475	0.77	0.175024	71	60	62	9	14	8	6.39	5.92	5.37	0.59	1.12	0.6
HF03016	AT4G02670.1	indeterminate(id)-domain 12	454.76	-2.2	0.24	-8.88	6.4e-19	6.39e-18	13.9767	0.744633	2.36667	0.526065	902	848	830	85	192	161	15.46	13.12	13.35	1.43	3.25	2.42
HF03214	AT3G15095.3	unknown protein; FUNCTIONS IN: molecular_function unknown; INVOLVED IN: biological_process unknown; EXPRESSED IN: 22 plant structures; EXPRESSED DURING: 13 growth stages; Has 30201 Blast hits to 17322 proteins in 780 species: Archae - 12; Bacteria - 1396; Metazoa - 17338; Fungi - 3422; Plants - 5037; Viruses - 0; Other Eukaryotes - 2996 (source: NCBI BLink).	1073.69	-2.2	0.19	-11.44	2.54e-30	5.03e-29	17.8533	0.713263	3.05	0.621316	2110	2038	1958	279	459	281	19.24	17.45	16.87	2.5	4.29	2.36
HF03388	AT3G20150.1	Kinesin motor family protein	646.71	-2.2	0.32	-7	2.56e-12	1.56e-11	7.81333	0.47026	1.29667	0.517827	1149	1401	1149	143	347	119	7.67	8.69	7.08	0.84	2.33	0.72
HF04798	AT5G03120.1	unknown protein; FUNCTIONS IN: molecular_function unknown; INVOLVED IN: biological_process unknown; LOCATED IN: endomembrane system; EXPRESSED IN: 21 plant structures; EXPRESSED DURING: 13 growth stages; Has 14 Blast hits to 14 proteins in 4 species: Archae - 0; Bacteria - 0; Metazoa - 0; Fungi - 0; Plants - 14; Viruses - 0; Other Eukaryotes - 0 (source: NCBI BLink).	641.27	-2.2	0.6	-3.57	0.000361	0.000909	82.08	4.48367	14.4867	5.05253	1057	1250	1345	61	281	286	73.48	84.18	88.58	4.47	20.65	18.34
HF04916	AT3G53190.1	Pectin lyase-like superfamily protein	1210.33	-2.2	0.16	-13.5	1.6e-41	5.53e-40	34.7333	3.16799	5.82667	0.507423	2614	2218	2036	345	419	374	40.9	32.91	30.39	5.15	6.82	5.51
HF06084	AT3G45980.1	Histone superfamily protein	1912.49	-2.2	0.18	-12.04	2.32e-33	5.42e-32	167.75	15.8244	28.3333	4.02931	4131	3458	3204	497	758	593	198.93	156.86	147.46	22.44	36.04	26.52
HF06305	AT3G45780.2	phototropin 1	1339.24	-2.2	0.19	-11.55	6.98e-31	1.42e-29	19.4067	1.17508	3.27	0.610983	2724	2418	2441	343	571	376	21.75	18.08	18.39	2.6	4.49	2.72
HF07469	AT1G14390.1	Leucine-rich repeat protein kinase family protein	353.09	-2.2	0.38	-5.68	1.36e-08	5.95e-08	7.14667	0.865724	1.24	0.499032	580	844	586	41	186	118	6.43	8.87	6.14	0.43	2.15	1.14
HF07618	AT1G69080.1	Adenine nucleotide alpha hydrolases-like superfamily protein	259.09	-2.2	0.23	-9.67	4.07e-22	4.98e-21	14.4967	0.17901	2.39333	0.621888	491	520	474	59	109	71	14.81	14.49	14.19	1.66	3.63	1.89
HF07766	AT1G68290.1	endonuclease 2	177.46	-2.2	0.33	-6.64	3.04e-11	1.7e-10	8.3	0.456399	1.38	0.442869	354	350	303	27	82	62	8.95	8.53	7.42	0.56	2.08	1.5
HF08202	AT1G49890.1	Family of unknown function (DUF566)	309	-2.2	0.24	-9.23	2.71e-20	2.97e-19	6.60333	0.114066	1.05333	0.268411	588	608	569	65	136	89	6.78	6.64	6.39	0.7	1.58	0.88
HF08742	AT5G59970.1	Histone superfamily protein	590.82	-2.2	0.18	-12.02	2.66e-33	6.22e-32	64.44	6.4334	10.6733	0.22908	1287	1083	984	184	182	186	76.77	61.46	55.09	10.63	11.09	10.3
HF11963	AT4G18570.1	Tetratricopeptide repeat (TPR)-like superfamily protein	1416.13	-2.2	0.12	-17.87	1.99e-71	2.24e-69	33.24	1.11476	5.38667	0.153225	2772	2666	2603	439	458	449	35.45	32.39	31.88	5.37	5.66	5.13
HF12773	NA	NA	362.21	-2.2	0.28	-7.81	5.79e-15	4.36e-14	9.87	1.11518	1.6	0.431432	527	772	770	117	162	70	7.64	11.02	10.95	1.48	2.4	0.92
HF12857	AT5G24800.1	basic leucine zipper 9	286.8	-2.2	0.38	-5.7	1.22e-08	5.39e-08	11.62	0.704438	2.00333	0.799131	469	602	569	32	154	90	10.39	12.83	11.64	0.72	3.47	1.82
HF13139	AT1G10200.1	GATA type zinc finger transcription factor family protein	1845.18	-2.2	0.18	-12.78	2.26e-37	6.44e-36	97.5633	8.43682	15.76	1.87072	3936	3498	3104	437	591	665	113.35	94.83	84.51	12.02	17.72	17.54
HF13295	AT4G33200.3	myosin. putative	1125.79	-2.2	0.22	-10.09	6.03e-24	8.19e-23	6.43	0.310859	1.02667	0.215278	1931	2161	2343	214	454	403	5.93	6.36	7	0.63	1.37	1.08
HF13490	AT1G75250.2	RAD-like 6	625.57	-2.2	0.23	-9.5	2.01e-21	2.35e-20	59.77	5.86447	9.61333	1.93281	949	1368	1268	124	217	254	48.73	68.72	61.86	5.75	11.66	11.43
HF13577	AT5G42560.1	Abscisic acid-responsive (TB2/DP1. HVA22) family protein	389.9	-2.2	0.27	-8.41	4.19e-17	3.74e-16	16.3867	0.955342	2.71	0.740698	791	739	696	113	173	75	18.29	15.58	15.29	2.61	4.04	1.48
HF13603	NA	NA	1114.15	-2.2	0.52	-4.13	3.58e-05	0.000105	60.98	6.73921	10.6333	3.44384	1576	2450	2342	140	535	415	47.52	68.32	67.1	4.44	16.34	11.12
HF13605	AT1G27940.1	P-glycoprotein 13	11567.3	-2.2	0.23	-9.45	3.52e-21	4.06e-20	167.097	4.65217	28.3767	7.69187	21349	23313	21173	2302	5478	3314	168.9	174.1	158.29	17.74	43.32	24.07
HF14670	AT2G45080.1	cyclin p3;1	791.78	-2.2	0.15	-14.53	7.29e-48	3.23e-46	46.4	0.31225	7.72	0.695006	1445	1543	1505	208	257	300	46.85	46.55	45.8	6.33	8.42	8.41
HF15114	AT5G10480.2	Protein-tyrosine phosphatase-like. PTPLA	10551.2	-2.2	0.13	-16.89	5.52e-64	4.67e-62	426.38	5.72917	74.22	9.64521	19686	20546	19886	2626	3806	3567	435.28	428.18	415.68	56.21	89.21	77.24
HF15893	AT1G09000.1	NPK1-related protein kinase 1	269.67	-2.2	0.31	-7.08	1.47e-12	9.15e-12	5.08667	0.497672	0.88	0.228108	591	487	448	47	129	83	6.03	4.89	4.34	0.49	1.28	0.87
HF16213	AT4G25810.1	xyloglucan endotransglycosylase 6	114.29	-2.2	0.45	-4.8	1.62e-06	5.66e-06	5.8	0.608714	0.973333	0.364341	249	187	210	43	55	11	6.96	4.9	5.54	1.16	1.49	0.27
HF16733	AT5G50400.1	purple acid phosphatase 27	1201.49	-2.2	0.22	-9.82	9.18e-23	1.17e-21	39.4933	2.43563	6.78333	1.75668	2406	2359	2068	262	543	335	43.4	40.06	35.02	4.47	10.23	5.65
HF17048	NA	NA	256	-2.2	0.28	-8.13	4.22e-16	3.48e-15	18.6633	0.548523	2.97	0.694766	461	492	518	44	80	112	18.09	18.14	19.76	1.62	3.36	3.93
HF17142	AT1G71180.1	6-phosphogluconate dehydrogenase family protein	738.4	-2.2	0.2	-10.91	1.08e-27	1.82e-26	31.0267	2.69363	5.33333	1.04888	1579	1337	1259	178	296	236	36.12	30	26.96	3.7	7.29	5.01
HF17430	AT4G24480.1	Protein kinase superfamily protein	457.72	-2.2	0.22	-9.64	5.24e-22	6.35e-21	6.48	0.474377	1.12	0.212211	735	879	995	103	204	137	5.69	6.42	7.33	0.82	1.53	1.01
HF17838	AT4G21270.1	kinesin 1	412.71	-2.2	0.24	-8.84	9.49e-19	9.37e-18	7.28333	0.686982	1.27	0.306431	847	818	667	90	184	127	8.35	7.5	6	0.79	1.84	1.18
HF17923	AT1G11125.1	unknown protein; BEST Arabidopsis thaliana protein match is: unknown protein (TAIR:AT1G61170.1).	452.5	-2.2	0.19	-11.43	3.11e-30	6.13e-29	18.6767	0.941795	3.25	0.473849	896	803	866	108	175	153	20.27	17.01	18.75	2.41	4.05	3.29
HF17931	AT1G61110.1	NAC domain containing protein 25	352.97	-2.2	0.2	-10.93	8.32e-28	1.42e-26	15.2933	0.565459	2.42333	0.392612	616	658	748	78	137	116	14.89	14.58	16.41	1.74	3.1	2.43
HF17997	AT3G21360.1	2-oxoglutarate (2OG) and Fe(II)-dependent oxygenase superfamily protein	844.04	-2.2	0.32	-7.09	1.32e-12	8.21e-12	15.83	1.18191	2.64	0.781302	1339	1782	1741	106	343	337	13.5	17.34	16.65	1.11	3.68	3.13
HF18083	AT1G28580.1	GDSL-like Lipase/Acylhydrolase superfamily protein	129.67	-2.2	0.29	-7.77	7.65e-15	5.71e-14	5.15	0.477912	0.813333	0.101708	272	265	202	37	49	34	5.77	5.47	4.21	0.76	1.01	0.67
HF18129	AT2G34190.1	Xanthine/uracil permease family protein	357.37	-2.2	0.18	-11.84	2.4e-32	5.3e-31	8.91333	0.165865	1.49333	0.191514	686	691	650	90	132	122	9.24	8.8	8.7	1.13	1.78	1.57
HF18645	AT2G26910.1	pleiotropic drug resistance 4	13020.5	-2.2	0.15	-15.07	2.74e-51	1.41e-49	163.18	5.60024	26.59	4.08873	24822	26181	23660	3061	4869	4024	168.69	168.87	151.98	20.21	34.21	25.35
HF18664	AT2G26910.1	pleiotropic drug resistance 4	1519.63	-2.2	0.22	-10.13	3.91e-24	5.37e-23	31.7433	0.971191	5.24333	1.15721	2793	3092	2816	289	645	485	32.02	33.27	29.94	3.36	7.35	5.02
HF18724	AT3G24503.1	aldehyde dehydrogenase 2C4	624.64	-2.2	0.28	-7.67	1.67e-14	1.21e-13	7.75667	0.744454	1.36	0.40612	937	1291	1353	103	296	199	6.28	8.33	8.66	0.7	2.1	1.28
HF19051	AT1G19180.1	jasmonate-zim-domain protein 1	939.34	-2.2	0.28	-8.1	5.66e-16	4.62e-15	42.3967	6.88479	6.8	1.47771	1176	2002	2259	351	333	178	29.23	45.49	52.47	8.12	8.43	3.85
HF20233	AT3G24420.1	alpha/beta-Hydrolases superfamily protein	1093.81	-2.2	0.19	-11.6	4.05e-31	8.35e-30	55.7633	4.18289	9.54667	1.40302	1672	2282	2340	240	426	355	47.4	59.77	60.12	7.13	11.99	9.52
HF23176	AT4G20860.1	FAD-binding Berberine family protein	699.45	-2.2	0.2	-10.92	9.03e-28	1.54e-26	5.39333	0.15899	0.943333	0.200361	1380	1320	1285	152	289	219	5.71	5.26	5.21	0.62	1.31	0.9
HF23556	AT5G23860.2	tubulin beta 8	216.35	-2.2	0.32	-7.07	1.54e-12	9.52e-12	7	0.94511	1.11333	0.343527	496	383	353	44	103	53	8.88	6.23	5.89	0.75	1.8	0.79
HF23872	AT2G40540.2	potassium transporter 2	4664.47	-2.2	0.15	-14.04	9.48e-45	3.73e-43	48.9133	2.12187	8.19	1.31879	7918	9031	9640	1106	1822	1552	45.26	48.87	52.61	5.99	10.55	8.03
HF23873	AT2G40540.2	potassium transporter 2	1931.79	-2.2	0.18	-11.97	5.39e-33	1.24e-31	84.7633	4.93883	14.5133	3.24142	3173	3840	4019	442	809	599	75.41	86.69	92.19	9.72	20.69	13.13
HF24691	AT1G18550.1	ATP binding microtubule motor family protein	273.95	-2.2	0.19	-11.77	5.81e-32	1.26e-30	5.06333	0.138724	0.793333	0.0788106	532	534	504	71	96	84	5.31	5.05	4.83	0.67	0.94	0.77
HF24702	AT5G35520.1	minichromosome instability 12 (mis12)-like	150.78	-2.2	0.3	-7.41	1.28e-13	8.66e-13	7.66	0.710587	1.29667	0.278468	312	288	261	26	55	59	9	7.4	6.58	0.74	1.56	1.59
HF25170	AT5G59970.1	Histone superfamily protein	866.73	-2.2	0.19	-11.26	2.04e-29	3.85e-28	102.743	9.09333	17.1233	2.10191	1835	1660	1417	203	309	313	118.46	102.81	86.96	12.92	19.17	19.28
HF25314	AT2G39920.3	HAD superfamily. subfamily IIIB acid phosphatase	373.57	-2.2	0.21	-10.23	1.46e-24	2.05e-23	15.28	1.00201	2.71667	0.436438	750	628	736	87	129	146	17.04	13.57	15.23	1.85	3.06	3.24
HF26282	AT5G13400.1	Major facilitator superfamily protein	11741.6	-2.2	0.13	-16.53	2.23e-61	1.7e-59	267.267	13.6395	45.2833	4.12804	22859	23451	20322	3089	4064	4076	285.36	275.9	240.54	37.47	51.5	46.88
HF26540	AT1G24020.2	MLP-like protein 423	73755.6	-2.2	0.18	-12.63	1.51e-36	4.11e-35	4295.23	56.1555	703.733	118.184	134071	146987	140967	15428	27077	26531	4236.57	4407.5	4241.61	473.25	864.37	773.58
HF26800	AT3G52990.1	Pyruvate kinase family protein	858.58	-2.2	0.15	-14.75	3.09e-49	1.44e-47	23.58	1.20338	3.91	0.322335	1723	1609	1557	226	301	279	25.96	22.7	22.08	3.39	4.5	3.84
HF27219	AT5G17540.1	HXXXD-type acyl-transferase family protein	1420.45	-2.2	0.21	-10.38	3.14e-25	4.62e-24	49.8467	1.73371	8.43	1.96968	2781	2594	2695	305	629	427	53.28	47.71	48.55	5.51	12.18	7.6
HF27666	AT3G50980.1	dehydrin xero 1	3974.51	-2.2	0.21	-10.39	2.75e-25	4.06e-24	89.3433	4.61285	14.9967	3.17296	6425	8054	8204	797	1694	1341	80.17	93.08	94.78	9.45	20.44	15.1
HF28439	AT1G02816.1	Protein of unknown function. DUF538	1988.91	-2.2	0.16	-13.46	2.52e-41	8.6e-40	173.227	3.92449	29.02	3.83427	3743	3851	3693	465	712	741	180.2	172.86	166.62	21.39	33.5	32.17
HF28600	AT3G16370.1	GDSL-like Lipase/Acylhydrolase superfamily protein	16274.6	-2.2	0.17	-13.31	2.12e-40	7e-39	594.09	12.3501	97.5733	14.9279	29019	33019	31149	3515	5928	5771	577.32	618.18	586.77	68.46	117.86	106.4
HF28915	AT1G72330.1	alanine aminotransferase 2	1153.65	-2.2	0.22	-9.99	1.76e-23	2.32e-22	23.4367	2.01862	3.70667	0.820494	1805	2485	2335	332	497	249	19.48	26.11	24.72	3.25	5.3	2.57
HF29338	AT3G21670.1	Major facilitator superfamily protein	2320.26	-2.2	0.22	-10.11	5.19e-24	7.07e-23	55.1467	1.33024	9.30333	1.86862	4418	4455	4327	439	864	915	57.75	54.32	53.37	5.6	11.59	10.72
HF29495	AT4G21450.1	PapD-like superfamily protein	176.35	-2.2	0.23	-9.84	7.8e-23	9.93e-22	7.98333	0.33193	1.30333	0.186756	323	340	348	42	56	65	7.37	8.07	8.51	0.93	1.5	1.48
HF30364	AT2G10940.2	Bifunctional inhibitor/lipid-transfer protein/seed storage 2S albumin superfamily protein	44228.2	-2.2	0.18	-12.1	1.06e-33	2.51e-32	2905.92	80.0127	477.853	81.6666	84519	87088	81247	9078	15776	16397	3017.42	2949.57	2750.76	315.67	575.7	542.19
HF32357	AT4G28310.1	unknown protein; BEST Arabidopsis thaliana protein match is: unknown protein (TAIR:AT1G52270.1); Has 30201 Blast hits to 17322 proteins in 780 species: Archae - 12; Bacteria - 1396; Metazoa - 17338; Fungi - 3422; Plants - 5037; Viruses - 0; Other Eukaryotes - 2996 (source: NCBI BLink).	652.58	-2.2	0.24	-9.07	1.18e-19	1.24e-18	35.6367	7.05759	5.76	0.447474	1676	999	1013	184	217	205	49.73	27.91	29.27	4.99	6.54	5.75
HF32477	AT1G16070.1	tubby like protein 8	216.94	-2.2	0.29	-7.65	1.98e-14	1.43e-13	7.08	0.839186	1.22	0.330454	416	489	329	53	99	54	7.51	8.27	5.46	0.92	1.88	0.86
HF33628	AT4G28100.1	unknown protein; FUNCTIONS IN: molecular_function unknown; INVOLVED IN: biological_process unknown; LOCATED IN: anchored to plasma membrane. anchored to membrane; EXPRESSED IN: 23 plant structures; EXPRESSED DURING: 14 growth stages; BEST Arabidopsis thaliana protein match is: unknown protein (TAIR:AT3G18050.1); Has 30201 Blast hits to 17322 proteins in 780 species: Archae - 12; Bacteria - 1396; …	1234.62	-2.2	0.21	-10.93	8.07e-28	1.38e-26	48.1667	3.29673	7.87667	1.81218	2241	2662	2184	280	527	330	47	54.37	43.13	5.99	11.5	6.14
HF33786	AT2G04420.1	Polynucleotidyl transferase. ribonuclease H-like superfamily protein	572.76	-2.2	0.19	-11.83	2.6e-32	5.73e-31	33.7867	2.17079	5.21667	0.83555	1168	1136	964	136	210	186	36.82	34.96	29.58	3.86	6.74	5.05
HF34756	AT1G35510.1	O-fucosyltransferase family protein	756.23	-2.2	0.17	-13.32	1.71e-40	5.66e-39	16.7667	0.312481	2.72333	0.497471	1437	1465	1413	181	290	240	17.36	16.64	16.3	1.93	3.64	2.6
HF35610	AT1G05850.1	Chitinase family protein	2509.51	-2.2	0.17	-12.84	1e-37	2.91e-36	91.3433	2.92912	14.96	2.08061	4828	4924	4610	550	818	955	96.24	91.68	86.11	10.9	16.2	17.78
HF36007	AT4G38660.1	Pathogenesis-related thaumatin superfamily protein	2220.9	-2.2	0.15	-14.27	3.52e-46	1.46e-44	82.3367	5.42622	13.99	1.51609	4587	3995	3966	580	799	771	93.18	77.3	76.53	11.15	16.33	14.49
HF36180	AT2G17230.1	EXORDIUM like 5	4825.11	-2.2	0.23	-9.29	1.53e-20	1.71e-19	204.893	34.5393	34.3167	4.55813	11746	7979	7435	1861	1508	1198	273.63	176.47	164.58	41.62	35.39	25.94
HF36204	AT4G35320.1	unknown protein; BEST Arabidopsis thaliana protein match is: unknown protein (TAIR:AT2G17300.1); Has 30201 Blast hits to 17322 proteins in 780 species: Archae - 12; Bacteria - 1396; Metazoa - 17338; Fungi - 3422; Plants - 5037; Viruses - 0; Other Eukaryotes - 2996 (source: NCBI BLink).	3309.06	-2.2	0.17	-13	1.2e-38	3.64e-37	244.367	6.83608	42.25	6.05903	6440	6285	6102	749	1136	1256	256.76	243.17	233.17	30.37	50.26	46.12
HF36413	AT3G52610.1	unknown protein; Has 68 Blast hits to 67 proteins in 21 species: Archae - 0; Bacteria - 11; Metazoa - 0; Fungi - 0; Plants - 55; Viruses - 0; Other Eukaryotes - 2 (source: NCBI BLink).	2780.02	-2.2	0.14	-15.53	2.34e-54	1.33e-52	84.5367	1.52387	14.36	1.78623	5117	5461	5187	705	1064	926	85.99	86.13	81.49	11.41	17.58	14.09
HF37203	AT5G46570.1	BR-signaling kinase 2	226.5	-2.2	0.2	-11.08	1.5e-28	2.67e-27	6.40333	0.308671	1.05	0.0360555	406	412	477	66	68	78	6.07	6.12	7.02	0.98	1.1	1.07
HF37974	AT3G23590.1	REF4-related 1	1397.35	-2.2	0.16	-13.62	3.21e-42	1.13e-40	15.9033	0.529916	2.76667	0.374715	2567	2844	2527	334	527	484	16.08	16.72	14.91	2.08	3.37	2.85
HF38341	AT3G04860.1	Plant protein of unknown function (DUF868)	198.71	-2.2	0.26	-8.23	1.89e-16	1.6e-15	6.93667	0.485054	1.15333	0.16905	363	334	433	40	82	70	7.12	6.02	7.67	0.84	1.42	1.2
HF38792	AT5G40140.1	RING/U-box superfamily protein with ARM repeat domain	212.38	-2.2	0.2	-10.74	6.52e-27	1.05e-25	5.66667	0.290593	0.9	0.023094	389	377	447	64	64	71	5.6	5.2	6.2	0.86	0.9	0.94
HF39324	AT1G19440.1	3-ketoacyl-CoA synthase 4	836.07	-2.2	0.24	-9.26	2.04e-20	2.25e-19	25.5067	3.65576	4.25	0.756329	1924	1532	1279	179	336	274	32.54	23.72	20.26	2.94	5.56	4.25
HF39915	AT5G56120.1	unknown protein; BEST Arabidopsis thaliana protein match is: unknown protein (TAIR:AT3G12870.1); Has 77 Blast hits to 75 proteins in 12 species: Archae - 0; Bacteria - 0; Metazoa - 0; Fungi - 0; Plants - 77; Viruses - 0; Other Eukaryotes - 0 (source: NCBI BLink).	148.5	-2.2	0.32	-6.85	7.6e-12	4.48e-11	5.00333	0.537474	0.836667	0.244427	203	318	329	45	67	31	3.98	5.23	5.8	1.04	1.12	0.35
HF40089	AT3G51780.1	BCL-2-associated athanogene 4	106.67	-2.2	0.36	-6.16	7.1e-10	3.53e-09	5.03	0.425793	0.833333	0.344545	163	210	241	21	54	25	4.33	4.96	5.8	0.44	1.52	0.54
HF40818	AT3G44200.1	NIMA (never in mitosis. gene A)-related 6	965.42	-2.2	0.22	-10.15	3.31e-24	4.56e-23	14.1567	0.182787	2.36	0.625167	1793	1913	1818	224	436	241	14.12	14.49	13.86	1.71	3.61	1.76
HF41057	AT5G35360.1	acetyl Co-enzyme a carboxylase biotin carboxylase subunit	1592.86	-2.2	0.17	-12.98	1.5e-38	4.51e-37	39.3933	2.62399	6.28667	0.803209	3196	3202	2708	398	461	607	43.12	40.73	34.33	4.93	6.22	7.71
HF41686	AT4G24140.1	alpha/beta-Hydrolases superfamily protein	6699.14	-2.2	0.18	-12.44	1.67e-35	4.32e-34	198.4	11.5794	32.6367	6.06261	13661	12819	11719	1576	2726	1950	219.54	196.02	179.64	24.3	44.43	29.18
HF41841	AT3G43720.1	Bifunctional inhibitor/lipid-transfer protein/seed storage 2S albumin superfamily protein	6862.54	-2.2	0.18	-12.12	8.04e-34	1.93e-32	411.437	37.7144	66.7367	8.99633	14759	12874	11382	1554	2488	2389	482.58	397.57	354.16	49.28	79.24	71.69
HF42565	AT1G23965.1	unknown protein; FUNCTIONS IN: molecular_function unknown; INVOLVED IN: biological_process unknown; LOCATED IN: cellular_component unknown; BEST Arabidopsis thaliana protein match is: unknown protein (TAIR:AT1G70270.1); Has 30 Blast hits to 30 proteins in 8 species: Archae - 0; Bacteria - 0; Metazoa - 0; Fungi - 0; Plants - 30; Viruses - 0; Other Eukaryotes - 0 (source: NCBI BLink).	130.67	-2.2	0.5	-4.46	8.38e-06	2.66e-05	14.2367	0.560188	2.22333	0.968544	230	260	261	7	51	64	13.28	14.21	15.22	0.44	2.46	3.77
HF42802	AT1G27950.1	glycosylphosphatidylinositol-anchored lipid protein transfer 1	14599.6	-2.2	0.18	-11.72	1e-31	2.14e-30	1020.87	20.3607	169.643	26.9048	27002	28807	27149	3105	5119	5828	1044.49	1037.78	980.33	116.69	187.84	204.4
HF43250	AT5G35630.3	glutamine synthetase 2	1001.13	-2.2	0.22	-9.95	2.46e-23	3.22e-22	23.0533	2.78229	3.86	0.799812	1523	1790	2430	220	420	312	19.42	21.22	28.52	2.55	5.31	3.72
HF44149	AT4G34500.1	Protein kinase superfamily protein	314.43	-2.2	0.26	-8.36	6.15e-17	5.43e-16	9.45	0.234592	1.63	0.371663	568	641	580	56	133	114	9.3	9.91	9.14	0.95	2.23	1.71
HF00332	AT3G16370.1	GDSL-like Lipase/Acylhydrolase superfamily protein	32934.8	-2.1	0.18	-11.59	4.39e-31	9.03e-30	1220.94	46.2019	221.587	39.0831	63103	63136	58486	7639	14055	11647	1299.81	1223.21	1139.81	154.7	290.06	220
HF00452	AT3G13980.1	unknown protein; BEST Arabidopsis thaliana protein match is: unknown protein (TAIR:AT1G54200.1); Has 1485 Blast hits to 418 proteins in 98 species: Archae - 0; Bacteria - 6; Metazoa - 246; Fungi - 61; Plants - 107; Viruses - 6; Other Eukaryotes - 1059 (source: NCBI BLink).	319.39	-2.1	0.29	-7.43	1.05e-13	7.13e-13	10.03	1.21689	1.63	0.425088	649	678	471	61	145	110	11.58	10.88	7.63	0.87	2.34	1.68
HF00835	AT3G23805.1	ralf-like 24	88.28	-2.1	0.3	-6.93	4.22e-12	2.53e-11	9.1	0.0862168	1.45667	0.172659	167	168	162	21	32	35	8.99	9.27	9.04	1.19	1.4	1.78
HF01186	AT2G35190.1	novel plant snare 11	187.04	-2.1	0.23	-8.96	3.26e-19	3.32e-18	15.0467	1.31303	2.81333	0.054569	387	300	361	60	63	64	17.16	12.64	15.34	2.74	2.92	2.78
HF01337	AT1G12570.1	Glucose-methanol-choline (GMC) oxidoreductase family protein	27008	-2.1	0.19	-11.1	1.31e-28	2.34e-27	648.87	16.4205	116.733	23.1466	50018	52928	48871	6022	11763	9454	666.51	664.04	616.06	77.05	157.22	115.93
HF02657	AT2G16530.1	3-oxo-5-alpha-steroid 4-dehydrogenase family protein	285.22	-2.1	0.19	-10.9	1.19e-27	2.01e-26	10.8033	0.421518	1.79	0.188237	540	506	556	76	106	105	11.54	10.08	10.79	1.48	2.13	1.76
HF02711	AT4G02060.2	Minichromosome maintenance (MCM2/3/5) family protein	178.28	-2.1	0.25	-8.36	6.09e-17	5.38e-16	7.15333	0.572897	1.37	0.23388	322	368	312	41	65	74	7.79	7.66	6.01	0.96	1.77	1.38
HF04095	AT3G63530.2	RING/U-box superfamily protein	216.69	-2.1	0.25	-8.24	1.71e-16	1.46e-15	10.0933	0.888563	2.01	0.331813	351	387	481	48	84	90	9.17	9.24	11.87	1.35	2.28	2.4
HF04794	AT2G37100.1	protamine P1 family protein	209.27	-2.1	0.25	-8.28	1.19e-16	1.02e-15	8.64333	0.500877	1.51333	0.33473	414	401	360	49	95	66	9.47	8.72	7.74	1.04	2.16	1.34
HF04907	AT2G36870.1	xyloglucan endotransglucosylase/hydrolase 32	4295	-2.1	0.57	-3.71	0.00021	0.000548	195.003	20.218	35.16	12.9322	6419	9816	8176	487	2197	1595	160.75	230.74	193.52	11.88	56.56	37.04
HF05343	AT1G34320.1	Protein of unknown function (DUF668)	320.1	-2.1	0.25	-8.59	8.58e-18	8.02e-17	5.61	0.0971253	1.22667	0.286667	563	646	607	71	153	89	5.48	5.8	5.55	0.94	1.8	0.94
HF06112	AT2G36870.1	xyloglucan endotransglucosylase/hydrolase 32	502.67	-2.1	0.62	-3.37	0.000749	0.00179	22.7767	2.76637	4.18	1.66424	690	1094	1070	51	268	190	17.26	25.9	25.17	1.23	6.99	4.32
HF06461	AT3G54030.1	Protein kinase protein with tetratricopeptide repeat domain	653.26	-2.1	0.21	-9.92	3.34e-23	4.33e-22	16.6667	0.798756	2.85	0.587055	1124	1382	1184	153	299	199	15.97	18.26	15.77	2.07	4	2.48
HF06697	AT2G06025.1	Acyl-CoA N-acyltransferases (NAT) superfamily protein	291.02	-2.1	0.21	-10.25	1.22e-24	1.73e-23	14.6433	0.661824	2.33333	0.394729	472	595	586	69	101	115	13.32	15.28	15.33	1.55	2.64	2.81
HF06956	AT3G23890.2	topoisomerase II	1256.82	-2.1	0.46	-4.5	6.74e-06	2.17e-05	12.7733	0.632491	2.37	0.875062	2433	2448	2165	226	720	335	13.8	12.9	11.62	1.23	4.09	1.79
HF07700	AT1G75290.1	NAD(P)-binding Rossmann-fold superfamily protein	18655.1	-2.1	0.19	-10.56	4.78e-26	7.35e-25	711.46	23.8566	129.38	24.7368	32471	38033	34074	4046	7826	7301	690.37	759.07	684.94	82.08	165.59	140.47
HF08992	AT5G50320.1	radical SAM domain-containing protein / GCN5-related N-acetyltransferase (GNAT) family protein	187.97	-2.1	0.24	-8.77	1.84e-18	1.79e-17	5.47667	0.166966	1.06	0.143643	385	326	350	65	70	47	5.79	5.42	5.22	1.01	1.33	0.84
HF09243	AT5G62550.1	unknown protein; FUNCTIONS IN: molecular_function unknown; INVOLVED IN: biological_process unknown; LOCATED IN: plasma membrane; EXPRESSED IN: 17 plant structures; EXPRESSED DURING: 9 growth stages; Has 14949 Blast hits to 9947 proteins in 971 species: Archae - 43; Bacteria - 3248; Metazoa - 4424; Fungi - 1542; Plants - 562; Viruses - 55; Other Eukaryotes - 5075 (source: NCBI BLink).	881.73	-2.1	0.21	-10.02	1.2e-23	1.6e-22	33.0633	1.28387	6.05667	1.21016	1655	1728	1565	196	394	304	34.99	33.57	30.63	4	8.19	5.98
HF11171	AT5G43700.1	AUX/IAA transcriptional regulator family protein	685.17	-2.1	0.2	-10.3	7.13e-25	1.03e-23	42.4467	5.12115	7.47667	0.548098	1501	1289	1042	208	209	265	51.34	42.4	33.6	7.08	6.79	8.56
HF11481	AT4G20170.1	Domain of unknown function (DUF23)	5549.28	-2.1	0.17	-12.23	2.25e-34	5.55e-33	156.15	10.8778	27.3833	4.66065	11388	10356	9460	1404	2319	1771	176.72	152	139.73	20.62	36.32	25.21
HF11885	AT5G45650.1	subtilase family protein	472.26	-2.1	0.24	-8.99	2.39e-19	2.46e-18	8.76	0.47585	1.51333	0.368299	765	946	967	101	221	146	7.83	9.05	9.4	0.98	2.22	1.34
HF12138	AT3G62980.1	F-box/RNI-like superfamily protein	1659.91	-2.1	0.14	-14.48	1.65e-47	7.22e-46	38.4233	1.4359	6.71	0.701498	2975	3411	2967	432	621	604	38.54	40.85	35.88	5.37	7.74	7.02
HF12528	AT4G00820.1	IQ-domain 17	298.26	-2.1	0.26	-8.06	7.62e-16	6.16e-15	7.70333	0.501243	1.42	0.251462	615	548	508	73	84	142	8.67	7.45	6.99	1.05	1.31	1.9
HF12784	AT4G31140.1	O-Glycosyl hydrolases family 17 protein	343.62	-2.1	0.19	-11.1	1.2e-28	2.14e-27	5.13667	0.240439	0.936667	0.123468	568	676	687	92	143	116	4.66	5.32	5.43	0.75	1.17	0.89
HF13611	AT1G75900.1	GDSL-like Lipase/Acylhydrolase superfamily protein	260.21	-2.1	0.25	-8.35	6.9e-17	6.06e-16	5.10667	0.439747	0.913333	0.156773	536	466	460	55	93	111	5.98	4.76	4.58	0.6	1.06	1.08
HF13959	AT4G14770.1	TESMIN/TSO1-like CXC 2	599.36	-2.1	0.19	-10.95	6.39e-28	1.09e-26	11.1333	0.57074	1.94667	0.312054	1100	1247	1042	142	251	196	11.23	12.07	10.1	1.42	2.5	1.92
HF14956	AT4G01130.1	GDSL-like Lipase/Acylhydrolase superfamily protein	260.1	-2.1	0.26	-8.39	4.69e-17	4.16e-16	9.19333	0.787704	1.49	0.325167	404	544	533	52	91	111	7.62	10.05	9.91	0.87	1.63	1.97
HF15154	AT4G39330.1	cinnamyl alcohol dehydrogenase 9	31648.8	-2.1	0.18	-11.85	2.21e-32	4.88e-31	1223.19	31.2295	219.463	40.185	58361	62400	57347	7309	13512	10939	1249.47	1259.12	1160.98	152.2	291.19	215
HF15629	AT3G08600.1	Protein of unknown function (DUF1191)	211.96	-2.1	0.22	-9.5	2.15e-21	2.5e-20	9.8	0.185203	1.81667	0.195988	419	382	395	52	74	82	10.15	9.52	9.73	1.45	1.88	2.12
HF15857	AT5G27670.1	histone H2A 7	1473.62	-2.1	0.18	-11.36	6.26e-30	1.21e-28	125.457	12.875	22.9933	3.31804	3188	2564	2478	409	610	468	151.19	113.39	111.79	19	29.58	20.4
HF16285	AT2G23910.1	NAD(P)-binding Rossmann-fold superfamily protein	4923.37	-2.1	0.15	-13.58	5.44e-42	1.9e-40	222.29	20.0064	39.9333	2.78229	10361	9173	7988	1424	1702	1828	258.94	217.87	190.06	34.4	43.21	42.19
HF16696	NA	NA	2161.56	-2.1	0.46	-4.61	4e-06	1.32e-05	139.197	5.61359	25.3467	9.82018	4255	4030	3884	414	1228	518	150.26	135.32	132.01	14.06	44.91	17.07
HF17436	AT4G24510.1	HXXXD-type acyl-transferase family protein	9248.13	-2.1	0.18	-11.93	8.16e-33	1.86e-31	295.343	5.56323	51.6967	8.73791	17018	18242	16984	2047	3667	3423	299.85	301.9	284.28	34.96	64.42	55.71
HF19026	AT5G07990.1	Cytochrome P450 superfamily protein	2111.2	-2.1	0.16	-13.03	8.33e-39	2.55e-37	96.89	2.15892	16.57	1.79157	4013	3920	3995	585	605	874	100.33	92.91	97.43	14.23	15.39	20.09
HF19144	AT1G76490.1	hydroxy methylglutaryl CoA reductase 1	2838.36	-2.1	0.18	-11.42	3.33e-30	6.55e-29	71.2467	9.54726	12.89	1.28207	6385	4922	4479	816	1085	989	90.1	64.44	59.2	10.7	15.14	12.83
HF19753	AT2G18950.1	homogentisate phytyltransferase 1	2496.29	-2.1	0.16	-12.71	5.2e-37	1.45e-35	82.2667	6.53572	14.96	1.93975	3806	5053	5214	633	952	956	69.37	86.87	90.56	11.13	17.41	16.34
HF20056	AT2G36200.1	P-loop containing nucleoside triphosphate hydrolases superfamily protein	462.05	-2.1	0.28	-7.47	8.05e-14	5.54e-13	6.17333	0.564988	1.16	0.320468	948	887	744	108	243	122	7.1	6.27	5.15	0.81	1.8	0.87
HF20469	AT3G57400.1	unknown protein; FUNCTIONS IN: molecular_function unknown; INVOLVED IN: N-terminal protein myristoylation; LOCATED IN: cellular_component unknown; BEST Arabidopsis thaliana protein match is: unknown protein (TAIR:AT5G52500.1); Has 38 Blast hits to 38 proteins in 7 species: Archae - 0; Bacteria - 0; Metazoa - 0; Fungi - 0; Plants - 38; Viruses - 0; Other Eukaryotes - 0 (source: NCBI BLink).	388.46	-2.1	0.18	-11.14	7.73e-29	1.4e-27	11.4233	0.553333	2.13	0.235018	763	711	696	105	139	153	12.53	10.87	10.87	1.66	2.36	2.37
HF21428	AT5G21482.1	cytokinin oxidase 7	199.72	-2.1	0.26	-7.88	3.23e-15	2.49e-14	5.15	0.274287	0.913333	0.212315	415	333	370	43	82	77	5.66	4.72	5.07	0.51	1.23	1
HF22417	AT2G18260.1	syntaxin of plants 112	186.44	-2.1	0.28	-7.56	4.17e-14	2.94e-13	7.96	0.86885	1.46333	0.343721	385	359	299	53	87	48	9.39	8.1	6.39	1.23	2.14	1.02
HF22759	AT3G23050.1	indole-3-acetic acid 7	2839.16	-2.1	0.18	-11.7	1.27e-31	2.71e-30	138.147	11.2278	23.9167	2.71697	5718	5711	4559	693	973	1129	153.63	144.49	116.32	18.5	27	26.25
HF22855	AT2G30070.1	potassium transporter 1	907.37	-2.1	0.18	-11.34	7.97e-30	1.53e-28	7.88333	0.156667	1.40333	0.285793	1684	1746	1675	210	379	322	8.04	8.04	7.57	0.91	1.9	1.4
HF24908	AT5G54130.2	Calcium-binding endonuclease/exonuclease/phosphatase family	1379.63	-2.1	0.14	-14.95	1.45e-50	7.17e-49	37.5267	1.39357	6.65333	0.783355	2410	2537	2847	403	553	412	36.38	35.9	40.3	5.86	8.22	5.88
HF24909	AT4G09000.1	general regulatory factor 1	129.36	-2.1	0.29	-7.45	9.68e-14	6.62e-13	12.9967	0.737774	2.3	0.453909	241	268	224	27	56	43	13.87	13.59	11.53	1.49	3.06	2.35
HF24974	AT3G10360.1	pumilio 4	3450.45	-2.1	0.2	-10.36	3.69e-25	5.41e-24	42.9267	2.37986	7.79	1.84746	5676	7318	6500	797	1601	1059	39.16	47.33	42.29	5.18	11.36	6.83
HF25420	AT2G40230.1	HXXXD-type acyl-transferase family protein	1070.33	-2.1	0.15	-14.4	5.36e-47	2.29e-45	31.4333	1.62054	5.44333	0.198858	2018	2147	1865	337	320	399	32.55	33.51	28.24	5.27	5.22	5.84
HF26232	AT5G21090.1	Leucine-rich repeat (LRR) family protein	3988.87	-2.1	0.2	-10.32	5.98e-25	8.66e-24	228.253	6.15048	41.0333	8.56377	6866	8047	7611	821	1698	1471	217.15	238.39	229.22	25.45	54.98	42.67
HF28249	AT3G63200.1	PATATIN-like protein 9	2152.68	-2.1	0.16	-12.81	1.45e-37	4.17e-36	71.8	4.83356	12.88	1.15993	4360	4040	3622	573	784	835	80.5	71.1	63.8	10.57	14.22	13.85
HF28765	AT4G38620.1	myb domain protein 4	191.97	-2.1	0.26	-8.21	2.27e-16	1.91e-15	8.95	0.486929	1.54333	0.337161	362	393	331	39	78	71	9.36	9.51	7.98	0.9	2.04	1.69
HF29606	AT1G68690.1	Protein kinase superfamily protein	748.45	-2.1	0.19	-10.99	4.47e-28	7.69e-27	13.32	1.05097	2.37667	0.414782	1550	1377	1261	193	311	251	15.32	12.88	11.76	1.77	3.17	2.19
HF29663	AT5G15740.1	O-fucosyltransferase family protein	297.65	-2.1	0.27	-7.89	3.03e-15	2.34e-14	7.38667	0.322714	1.37	0.384318	496	581	609	56	141	99	6.77	7.53	7.86	0.76	2.08	1.27
HF29723	AT5G48460.1	Actin binding Calponin homology (CH) domain-containing protein	1025.91	-2.1	0.19	-10.63	2.23e-26	3.5e-25	21.8233	0.966339	3.97333	0.815196	1973	1987	1784	265	470	309	23.29	22.18	20	2.93	5.58	3.41
HF30384	AT5G15080.1	Protein kinase superfamily protein	299.23	-2.1	0.18	-11.75	7.23e-32	1.56e-30	8.90667	0.223632	1.61667	0.11392	573	563	548	101	99	96	9.33	8.57	8.82	1.75	1.71	1.39
HF30662	AT4G29310.1	Protein of unknown function (DUF1005)	189.83	-2.1	0.25	-8.32	8.54e-17	7.41e-16	6.4	0.800687	1.11333	0.0352767	425	325	310	58	67	65	7.99	5.77	5.44	1.1	1.18	1.06
HF30864	AT2G26440.1	Plant invertase/pectin methylesterase inhibitor superfamily	4288.68	-2.1	0.17	-11.94	7.19e-33	1.64e-31	54.65	1.8474	10.2067	1.87404	8163	8362	7465	1042	1812	1534	57.36	55.47	51.12	7.08	13.56	9.98
HF30946	NA	NA	219.64	-2.1	0.22	-9.42	4.44e-21	5.09e-20	18.12	1.9194	3.03	0.406325	337	416	484	66	89	69	14.66	18.41	21.29	2.8	3.82	2.47
HF32079	AT4G33250.1	eukaryotic translation initiation factor 3K	164.33	-2.1	0.39	-5.21	1.9e-07	7.34e-07	11.2333	0.989517	2.24	0.995205	242	326	358	30	103	37	9.26	12.09	12.35	1.21	4.23	1.28
HF32381	NA	NA	299.61	-2.1	0.22	-9.71	2.76e-22	3.42e-21	62.5	3.18679	10.0367	1.37726	542	604	544	112	111	72	64.24	66.94	56.32	8.19	12.73	9.19
HF32809	AT1G50710.1	unknown protein; Has 109 Blast hits to 109 proteins in 44 species: Archae - 0; Bacteria - 2; Metazoa - 61; Fungi - 8; Plants - 36; Viruses - 0; Other Eukaryotes - 2 (source: NCBI BLink).	2890.01	-2.1	0.17	-12.32	6.65e-35	1.67e-33	85.0433	3.78152	15.02	2.65915	4841	6081	5481	698	1226	905	78.71	91.79	84.63	11.14	20.11	13.81
HF33258	AT1G50010.1	tubulin alpha-2 chain	4526.68	-2.1	0.18	-11.71	1.2e-31	2.56e-30	144.213	11.787	26.6	4.31516	9320	8565	7382	1392	1931	1276	165.29	142.82	124.53	24.03	35.02	20.75
HF33666	AT4G03210.1	xyloglucan endotransglucosylase/hydrolase 9	39242.7	-2.1	0.15	-13.56	6.85e-42	2.38e-40	1894.12	113.626	336.23	45.6426	64031	83383	74207	9691	15081	14538	1709.66	2101.3	1871.39	249.12	403.42	356.15
HF33831	AT3G07800.1	Thymidine kinase	222.12	-2.1	0.26	-7.96	1.76e-15	1.39e-14	10.5	1.15469	1.99	0.29023	483	385	371	67	60	97	12.8	9.53	9.17	1.8	1.61	2.56
HF34019	AT2G43040.1	tetratricopeptide repeat (TPR)-containing protein	280.49	-2.1	0.22	-9.94	2.75e-23	3.59e-22	5.16667	0.493333	0.856667	0.108372	600	514	467	94	95	82	6.14	4.82	4.54	0.97	0.96	0.64
HF34216	AT5G59970.1	Histone superfamily protein	1356.12	-2.1	0.15	-14.19	1.08e-45	4.39e-44	169.98	11.7135	30.06	2.5117	2801	2447	2402	371	468	481	193.39	159.05	157.5	25.33	33.89	30.96
HF34251	AT3G09390.1	metallothionein 2A	1854.57	-2.1	0.17	-12.24	2.01e-34	4.95e-33	314.33	32.5759	56.7933	7.55349	2743	3594	4238	476	740	592	254.24	322.57	366.18	45.26	71.01	54.11
HF34750	AT5G10160.1	Thioesterase superfamily protein	159.39	-2.1	0.26	-8.06	7.6e-16	6.14e-15	9.26333	0.578312	1.74333	0.317508	254	312	339	35	55	67	8.23	9.33	10.23	1.11	2.02	2.1
HF34843	AT1G50010.1	tubulin alpha-2 chain	17486.8	-2.1	0.19	-10.72	8.41e-27	1.35e-25	545.723	77.0569	98.7533	8.13993	39849	30866	26461	5021	5680	7096	694.59	505.82	436.76	84.47	99.13	112.66
HF34976	AT5G60930.1	P-loop containing nucleoside triphosphate hydrolases superfamily protein	656.64	-2.1	0.33	-6.29	3.22e-10	1.65e-09	5.09333	0.349492	0.933333	0.37024	1322	1256	1103	118	388	160	5.71	5.07	4.5	0.5	1.67	0.63
HF35428	AT5G10080.1	Eukaryotic aspartyl protease family protein	212.21	-2.1	0.21	-9.98	1.79e-23	2.35e-22	5.39667	0.240439	0.986667	0.0851143	404	423	370	57	75	77	5.69	5.58	4.92	0.82	1.1	1.04
HF35854	AT2G14750.1	APS kinase	578.78	-2.1	0.21	-9.81	1.04e-22	1.32e-21	24.4567	1.7402	4.34	0.652482	902	1216	1155	134	191	255	21.19	27.13	25.05	3.2	4.36	5.46
HF36648	AT1G08560.1	syntaxin of plants 111	840.5	-2.1	0.19	-10.91	9.99e-28	1.69e-26	34.7567	2.01334	6.28333	1.13347	1609	1695	1408	222	371	257	36.33	37.18	30.76	5.18	8.55	5.12
HF36860	AT1G18210.2	Calcium-binding EF-hand family protein	587.96	-2.1	0.29	-7.18	6.82e-13	4.36e-12	49.2767	2.22111	8.47667	2.57397	1152	1069	1090	94	291	203	53.59	46.2	48.04	4.23	13.12	8.08
HF37351	AT1G67080.1	abscisic acid (aba)-deficient 4	131.05	-2.1	0.32	-6.8	1.03e-11	6.02e-11	6.44667	0.1424	1.19333	0.320278	245	246	252	22	59	47	6.33	6.73	6.28	0.58	1.66	1.34
HF37908	AT3G10910.1	RING/U-box superfamily protein	189.59	-2.1	0.35	-5.91	3.4e-09	1.58e-08	11.51	0.922244	1.85	0.513258	312	403	355	25	83	84	10.11	13.25	11.17	0.86	2.11	2.58
HF38027	AT2G30933.2	Carbohydrate-binding X8 domain superfamily protein	291.11	-2.1	0.28	-7.47	8.08e-14	5.56e-13	6.06667	0.322301	1.06333	0.279424	580	529	523	58	146	91	6.71	5.71	5.78	0.66	1.6	0.93
HF38124	AT1G56260.1	unknown protein; Has 32 Blast hits to 32 proteins in 16 species: Archae - 0; Bacteria - 0; Metazoa - 2; Fungi - 0; Plants - 28; Viruses - 0; Other Eukaryotes - 2 (source: NCBI BLink).	94.96	-2.1	0.38	-5.62	1.88e-08	8.11e-08	7.76667	0.828379	1.34	0.421466	135	202	204	15	47	32	6.11	8.61	8.58	0.61	2.07	1.34
HF38380	AT5G28646.2	TPX2 (targeting protein for Xklp2) protein family	2947.28	-2.1	0.17	-12.71	5.07e-37	1.42e-35	102.873	3.82244	17.6567	2.9412	5080	6109	5508	722	1243	932	97.79	110.36	100.47	13.22	23.22	16.53
HF38590	AT3G02120.1	hydroxyproline-rich glycoprotein family protein	179	-2.1	0.34	-6.28	3.3e-10	1.68e-09	16.47	0.681469	3.18333	1.01804	327	361	322	31	97	51	16.29	17.73	15.39	1.63	5.1	2.82
HF38734	AT1G50010.1	tubulin alpha-2 chain	1295.34	-2.1	0.23	-9.11	8.1e-20	8.59e-19	42.34	2.5154	7.74333	1.90877	2294	2742	2222	289	630	412	41.97	46.87	38.18	5.13	11.46	6.64
HF39273	AT1G14290.1	sphingoid base hydroxylase 2	157.11	-2.1	0.26	-8.06	7.84e-16	6.33e-15	6.64667	0.188886	1.36667	0.325389	311	297	276	41	70	45	6.86	6.81	6.27	1.13	2.01	0.96
HF39840	AT3G07680.1	emp24/gp25L/p24 family/GOLD family protein	229.6	-2.1	0.28	-7.66	1.9e-14	1.38e-13	13.5133	0.524161	2.12667	0.49242	392	480	433	43	109	72	12.86	14.55	13.13	1.41	3.07	1.9
HF40851	AT3G44150.1	unknown protein; FUNCTIONS IN: molecular_function unknown; INVOLVED IN: biological_process unknown; LOCATED IN: plasma membrane; EXPRESSED IN: cultured cell; BEST Arabidopsis thaliana protein match is: unknown protein (TAIR:AT3G11800.1); Has 76 Blast hits to 75 proteins in 19 species: Archae - 0; Bacteria - 0; Metazoa - 0; Fungi - 0; Plants - 74; Viruses - 0; Other Eukaryotes - 2 (source: NCBI BL…	246.99	-2.1	0.39	-5.38	7.26e-08	2.93e-07	12.2333	1.01902	2.04333	0.664488	514	405	470	32	72	142	14	10.47	12.23	0.92	1.99	3.22
HF41681	AT4G00820.1	IQ-domain 17	381.82	-2.1	0.21	-10.13	4.21e-24	5.76e-23	6.19667	0.539269	1.10333	0.167465	809	708	623	124	147	108	7.22	5.98	5.39	1.11	1.39	0.81
HF42151	AT1G68410.2	Protein phosphatase 2C family protein	308.47	-2.1	0.19	-11.1	1.3e-28	2.32e-27	10.0267	0.496398	1.88	0.141892	609	556	563	105	112	93	10.98	9.31	9.79	1.98	2.06	1.6
HF42235	AT1G26090.1	P-loop containing nucleoside triphosphate hydrolases superfamily protein	583.86	-2.1	0.19	-11.13	8.59e-29	1.55e-27	17.47	0.052915	3.04333	0.421677	1062	1126	1110	131	223	224	17.37	17.55	17.49	2.2	3.46	3.47
HF42458	AT5G19420.1	Regulator of chromosome condensation (RCC1) family with FYVE zinc finger domain	490.56	-2.1	0.26	-8.26	1.44e-16	1.23e-15	19.6233	2.81722	3.1	0.428991	1081	730	944	108	222	156	24.93	15.33	18.61	2.45	3.91	2.94
HF42752	AT1G24360.1	NAD(P)-binding Rossmann-fold superfamily protein	7558.03	-2.1	0.15	-14.02	1.24e-44	4.83e-43	297.563	9.87219	51.5033	7.17102	14483	14623	13554	1852	2881	2704	313.67	299.4	279.62	38.39	63.09	53.03
HF43157	AT4G15830.1	ARM repeat superfamily protein	231.09	-2.1	0.24	-8.76	1.92e-18	1.86e-17	9.31333	0.279424	1.82667	0.387743	453	435	412	61	105	64	9.85	9.18	8.91	1.39	2.6	1.49
HF43289	AT3G06060.1	NAD(P)-binding Rossmann-fold superfamily protein	592.12	-2.1	0.32	-6.46	1.04e-10	5.52e-10	23.95	0.292803	4.18	1.57267	1069	1168	1098	87	322	190	24.17	24.31	23.37	1.76	7.13	3.65
HF43354	AT3G22550.1	Protein of unknown function (DUF581)	572.44	-2.1	0.22	-9.55	1.24e-21	1.47e-20	20.7733	1.34564	3.56333	0.779259	885	1140	1209	124	245	210	18.11	21.77	22.44	2.13	4.81	3.75
HF43544	AT2G40610.1	expansin A8	1055.72	-2.1	0.18	-11.35	7.13e-30	1.37e-28	56.8733	3.06342	10.3333	2.03005	1794	2237	1908	265	463	342	53.85	63	53.77	7.6	14.3	9.1
HF43671	AT2G35190.1	novel plant snare 11	302.05	-2.1	0.26	-7.98	1.45e-15	1.16e-14	11.7033	1.76538	2.17	0.255799	702	525	461	88	83	128	15.17	10.55	9.39	1.88	1.95	2.68
HF43767	AT5G65360.1	Histone superfamily protein	684.26	-2.1	0.18	-11.74	8.28e-32	1.78e-30	67.6633	7.4708	11.2633	0.513853	1512	1125	1219	205	227	229	82.32	57.82	62.85	10.37	12.15	11.27
HF44062	NA	NA	159.18	-2.1	0.36	-5.81	6.3e-09	2.85e-08	5.72333	0.58299	1.10333	0.396078	243	308	353	23	84	52	4.61	5.98	6.58	0.44	1.81	1.06
HF44341	AT1G78170.1	unknown protein; BEST Arabidopsis thaliana protein match is: unknown protein (TAIR:AT1G22250.1); Has 66 Blast hits to 66 proteins in 11 species: Archae - 0; Bacteria - 0; Metazoa - 0; Fungi - 0; Plants - 66; Viruses - 0; Other Eukaryotes - 0 (source: NCBI BLink).	1348.14	-2.1	0.25	-8.47	2.41e-17	2.18e-16	76.4833	5.11489	13.8633	4.03746	2132	2609	2891	262	658	433	67.47	76.8	85.18	7.55	21.38	12.66
HF00461	AT5G35530.1	Ribosomal protein S3 family protein	309.91	-2	0.23	-8.97	3.07e-19	3.13e-18	11.4033	0.688799	2.17667	0.374359	561	556	617	100	142	76	11.77	10.07	12.37	2.1	2.86	1.57
HF00638	AT1G16830.1	Pentatricopeptide repeat (PPR) superfamily protein	230.03	-2	0.34	-5.91	3.51e-09	1.63e-08	5.23667	0.253596	1.06	0.332466	368	451	464	95	110	36	4.73	5.47	5.51	1.32	1.46	0.4
HF00743	AT3G24800.1	proteolysis 1	323.98	-2	0.19	-10.55	5.12e-26	7.86e-25	10.1833	0.748717	1.92	0.222711	638	614	547	97	113	128	11.55	10.03	8.97	1.48	2.08	2.2
HF00993	AT4G16990.1	disease resistance protein (TIR-NBS class). putative	212.86	-2	0.2	-9.98	1.79e-23	2.36e-22	14.5867	0.476317	2.81667	0.167365	385	424	378	64	84	73	14.23	15.53	14	2.73	3.14	2.58
HF01447	AT4G12420.2	Cupredoxin superfamily protein	4567.85	-2	0.19	-10.91	1.04e-27	1.76e-26	102.033	7.10512	19.1833	3.6386	9291	8259	7898	1196	2095	1417	115.86	97.96	92.28	14.65	26.38	16.52
HF03402	AT5G55410.2	Bifunctional inhibitor/lipid-transfer protein/seed storage 2S albumin superfamily protein	373.26	-2	0.29	-6.91	5e-12	2.98e-11	40.4767	4.48282	7.86	1.66656	556	665	871	75	123	194	34.04	38.29	49.1	5.03	7.75	10.8
HF03934	AT2G27080.2	Late embryogenesis abundant (LEA) hydroxyproline-rich glycoprotein family	973.28	-2	0.19	-10.51	7.47e-26	1.13e-24	47.8667	4.44188	9.01333	1.03451	2059	1665	1653	366	380	276	56.75	43.35	43.5	9.37	10.6	7.07
HF04666	AT2G37540.1	NAD(P)-binding Rossmann-fold superfamily protein	175.81	-2	0.28	-7.14	9.58e-13	6.04e-12	6.56	0.533573	1.09333	0.231541	270	341	369	39	87	62	5.57	6.71	7.4	0.71	1.51	1.06
HF05712	AT1G22640.1	myb domain protein 3	290.46	-2	0.23	-9.04	1.57e-19	1.63e-18	13.4033	0.191688	2.53667	0.288116	517	567	540	92	75	131	13.6	13.59	13.02	2.36	2.15	3.1
HF07333	AT1G23550.1	similar to RCD one 2	289.35	-2	0.2	-9.98	1.83e-23	2.41e-22	10.8767	0.940927	1.90333	0.126007	523	616	469	86	108	110	11.02	12.43	9.18	1.71	2.14	1.86
HF07334	AT5G14720.1	Protein kinase superfamily protein	324.37	-2	0.23	-8.88	6.64e-19	6.62e-18	7.06333	0.799528	1.33333	0.183151	468	611	742	107	141	89	5.75	6.93	8.51	1.29	1.67	1.04
HF08565	AT4G23740.1	Leucine-rich repeat protein kinase family protein	253.59	-2	0.2	-10.28	8.75e-25	1.25e-23	5.48333	0.134454	1.03333	0.0938675	478	460	473	95	91	77	5.75	5.32	5.38	1.09	1.16	0.85
HF08604	AT5G41880.1	DNA primases;DNA primases	576.69	-2	0.2	-10.16	3.04e-24	4.19e-23	16.0267	0.521227	3.01333	0.548037	1086	1071	1047	141	260	207	17.03	15.77	15.28	2.12	4.01	2.91
HF08638	AT4G10910.1	unknown protein; Has 30201 Blast hits to 17322 proteins in 780 species: Archae - 12; Bacteria - 1396; Metazoa - 17338; Fungi - 3422; Plants - 5037; Viruses - 0; Other Eukaryotes - 2996 (source: NCBI BLink).	230.67	-2	0.34	-5.82	5.97e-09	2.71e-08	8.49667	0.148137	1.69667	0.492826	410	424	442	34	112	105	8.43	8.28	8.78	0.72	2.3	2.07
HF08910	AT5G50400.1	purple acid phosphatase 27	12761.8	-2	0.19	-10.53	6.13e-26	9.35e-25	145.26	12.4813	27.78	4.98753	19873	27927	22979	3192	5800	4827	127.34	169.27	139.17	19.29	36.56	27.49
HF09100	AT5G56040.2	Leucine-rich receptor-like protein kinase family protein	744.27	-2	0.2	-10	1.54e-23	2.04e-22	17.9833	0.575162	3.50667	0.516957	1394	1418	1311	177	330	287	18.86	18.19	16.9	2.56	4.34	3.62
HF09135	AT1G62400.1	Protein kinase superfamily protein	449.65	-2	0.21	-9.17	4.68e-20	5.04e-19	16.9	1.3502	3.39	0.452806	696	821	983	110	175	199	14.64	16.75	19.31	2.5	3.69	3.98
HF09711	AT4G09890.1	Protein of unknown function (DUF3511)	568.59	-2	0.18	-11.48	1.65e-30	3.3e-29	40.3867	2.56446	7.35	0.841487	1032	1201	936	168	236	187	40.76	44.63	35.77	6.28	9.01	6.76
HF10094	AT2G27260.1	Late embryogenesis abundant (LEA) hydroxyproline-rich glycoprotein family	157.34	-2	0.31	-6.48	8.94e-11	4.8e-10	8.03667	0.718803	1.49667	0.404653	298	328	249	40	42	82	8.71	8.8	6.6	1.18	1.01	2.3
HF10887	AT2G32700.2	LEUNIG_homolog	243.48	-2	0.27	-7.25	4.32e-13	2.81e-12	6.04333	0.464555	1.06333	0.324157	373	453	525	74	128	62	5.32	5.9	6.91	0.78	1.71	0.7
HF11169	AT3G23050.1	indole-3-acetic acid 7	4368.97	-2	0.19	-10.98	4.71e-28	8.09e-27	213.843	12.6758	39.5533	6.48767	8465	8565	7359	1017	1695	1783	231.44	220.85	189.24	26.73	47.68	44.25
HF11663	AT4G20430.1	Subtilase family protein	561.3	-2	0.21	-9.72	2.38e-22	2.96e-21	9.33333	0.428576	1.78	0.344867	900	1125	1107	143	268	182	8.48	9.83	9.69	1.34	2.46	1.54
HF12376	AT5G50740.1	Heavy metal transport/detoxification superfamily protein	1907.27	-2	0.18	-11.15	7.42e-29	1.34e-27	89.68	8.38524	16.6767	2.26218	2851	3690	4153	476	804	713	74.75	90.53	103.76	12.67	20.5	16.86
HF12669	AT5G25390.2	Integrase-type DNA-binding superfamily protein	1465.67	-2	0.16	-12.06	1.64e-33	3.87e-32	67.3367	1.62359	13.1033	1.90103	2628	2856	2635	378	598	593	67.21	70.21	64.59	9.47	15.89	13.95
HF12778	AT2G25690.2	Protein of unknown function (DUF581)	1113.88	-2	0.18	-10.73	7.48e-27	1.21e-25	35.4967	1.78154	7.16	1.29549	1817	2282	2072	287	514	405	32.57	38.72	35.2	5.04	9.51	6.93
HF13360	AT4G31890.2	ARM repeat superfamily protein	345.04	-2	0.19	-10.46	1.33e-25	1.99e-24	9.10333	0.569044	1.56667	0.164249	694	618	604	96	135	129	10.21	8.78	8.32	1.24	1.76	1.7
HF13595	AT2G17880.1	Chaperone DnaJ-domain superfamily protein	599.54	-2	0.31	-6.4	1.58e-10	8.28e-10	54.8967	0.277208	11.3567	4.13224	1095	1113	1126	109	356	172	54.41	55.37	54.91	6.02	19.49	8.56
HF13792	NA	NA	69.9	-2	0.42	-4.73	2.25e-06	7.69e-06	11.9433	0.957328	2.16	0.405257	114	125	151	30	33	10	10.61	11.42	13.8	2.54	2.59	1.35
HF13970	AT3G22810.1	Plant protein of unknown function (DUF828) with plant pleckstrin homology-like region	1079.32	-2	0.22	-9	2.18e-19	2.26e-18	33.0367	2.27465	6.23667	1.3199	1667	2105	2243	238	509	407	28.83	33.64	36.64	3.91	8.48	6.32
HF15230	AT3G61060.1	phloem protein 2-A13	1545.99	-2	0.24	-8.27	1.36e-16	1.16e-15	63.7433	7.14205	12.38	2.80903	2132	3306	3232	329	753	549	49.47	71.36	70.4	7.48	17.21	12.45
HF15437	AT1G58330.1	transcription factor-related	121.08	-2	0.31	-6.64	3.04e-11	1.71e-10	5.64	0.880076	1.12	0.0680686	284	197	190	37	40	47	7.4	4.74	4.78	0.99	1.15	1.22
HF16007	AT3G04810.2	NIMA-related kinase 2	639.22	-2	0.16	-12.98	1.66e-38	4.99e-37	12.37	0.576223	2.32667	0.188886	1200	1292	1068	193	238	232	12.88	13.01	11.22	1.98	2.63	2.37
HF16835	AT3G23890.1	topoisomerase II	899.03	-2	0.26	-7.82	5.13e-15	3.89e-14	8.8	0.210792	1.68667	0.542043	1655	1731	1631	227	489	219	9.09	8.92	8.39	1.18	2.77	1.11
HF17617	AT4G08685.1	Pollen Ole e 1 allergen and extensin family protein	11703.5	-2	0.13	-14.88	4.44e-50	2.13e-48	896.37	61.1746	171.907	10.5245	23610	20775	20211	3634	4245	4585	1018.55	840.85	829.71	150.91	183.69	181.12
HF17733	NA	NA	120.34	-2	0.27	-7.4	1.33e-13	9e-13	5.09333	0.529287	1.08333	0.144376	197	205	269	37	51	39	4.51	4.62	6.15	0.97	1.37	0.91
HF17745	AT1G11700.1	Protein of unknown function. DUF584	4124.42	-2	0.19	-10.51	7.72e-26	1.17e-24	260.083	10.3511	48.4367	8.39441	6895	8255	7938	921	1580	1781	239.65	273.18	267.42	31.71	55.55	58.05
HF18037	NA	NA	561.76	-2	0.16	-12.42	2.04e-35	5.24e-34	48.42	2.14119	9.27667	0.953456	991	1133	979	166	219	222	47.63	52.46	45.17	7.39	10.46	9.98
HF18134	AT5G45780.1	Leucine-rich repeat protein kinase family protein	251.38	-2	0.22	-9.07	1.16e-19	1.22e-18	5.52333	0.202677	1.04333	0.14746	418	486	492	84	115	69	5.12	5.69	5.76	1.06	1.29	0.78
HF18440	NA	NA	199.48	-2	0.27	-7.47	7.78e-14	5.36e-13	5.13667	0.177044	0.963333	0.277869	366	398	350	45	100	62	5.4	5.21	4.8	0.57	1.5	0.82
HF18681	AT4G29010.1	Enoyl-CoA hydratase/isomerase family	2797.01	-2	0.16	-12.29	9.7e-35	2.42e-33	38.99	1.23678	7.50667	1.1955	4792	5660	5105	732	1236	996	37.64	41.46	37.87	5.53	9.66	7.33
HF19284	AT4G35920.2	PLAC8 family protein	709.85	-2	0.23	-8.57	1.08e-17	1e-16	20.2167	1.07338	3.94333	1.04576	1414	1240	1283	157	347	246	22.36	19.04	19.25	2.26	5.86	3.71
HF19303	AT1G11000.1	Seven transmembrane MLO family protein	2129.58	-2	0.12	-16.77	4.38e-63	3.57e-61	42.54	0.266646	8.05333	0.693646	3787	3994	4087	701	854	665	42.03	42.93	42.66	7.91	9.32	6.93
HF19405	AT4G14310.1	Transducin/WD40 repeat-like superfamily protein	390.39	-2	0.26	-7.66	1.83e-14	1.32e-13	5.61	0.777324	1.06667	0.227327	850	737	555	104	188	130	6.99	5.54	4.3	0.81	1.52	0.87
HF20505	AT2G41540.3	6-phosphogluconate dehydrogenase family protein	1351.24	-2	0.24	-8.38	5.25e-17	4.64e-16	39.3233	1.79202	7.81	1.79758	2522	2647	2306	274	623	556	41.73	40.42	35.82	4.39	10.48	8.56
HF20762	AT1G63430.1	Leucine-rich repeat protein kinase family protein	1091.24	-2	0.24	-8.11	5.12e-16	4.2e-15	21.8567	0.73861	4.24	1.13848	1824	2145	2099	216	542	410	20.38	22.63	22.56	2.32	6.26	4.14
HF21675	AT4G10130.1	DNAJ heat shock N-terminal domain-containing protein	3470	-2	0.12	-16.84	1.34e-63	1.11e-61	82.18	1.69816	15.24	1.69717	6130	6878	6423	981	1368	1210	81.14	85.5	79.9	12.7	18.46	14.56
HF22233	AT4G38050.1	Xanthine/uracil permease family protein	509.52	-2	0.26	-7.7	1.36e-14	9.96e-14	8.83667	0.415304	1.68333	0.450346	855	942	1047	99	256	183	8.33	8.52	9.66	0.9	2.46	1.69
HF23281	AT1G65060.1	4-coumarate:CoA ligase 3	12940.7	-2	0.14	-14.26	3.89e-46	1.6e-44	284.69	18.1289	54.5967	5.68994	25416	24374	21710	3797	5282	4714	316.54	283.77	253.76	45.6	65.13	53.06
HF24029	AT5G05830.1	RING/FYVE/PHD zinc finger superfamily protein	325.23	-2	0.21	-9.54	1.47e-21	1.73e-20	17.17	2.08468	3.62667	0.173718	690	556	541	112	113	124	21.3	15.6	14.61	3.34	3.94	3.6
HF24861	AT3G28857.1	basic helix-loop-helix (bHLH) DNA-binding family protein	229.19	-2	0.2	-10.03	1.16e-23	1.54e-22	21.5233	1.40406	3.87333	0.397254	383	409	494	81	83	70	19.83	20.43	24.31	3.63	4.65	3.34
HF25009	AT5G19290.1	alpha/beta-Hydrolases superfamily protein	14049.4	-2	0.16	-12.73	3.82e-37	1.07e-35	602.627	26.666	115.577	16.3822	27030	26383	24465	3676	5852	5340	651.05	597.77	559.06	85.9	142.44	118.39
HF25469	AT2G40460.1	Major facilitator superfamily protein	20519	-2	0.16	-12.61	1.94e-36	5.27e-35	493.55	23.0071	95.66	14.2271	38149	40583	34815	5553	8988	7393	514.42	518.63	447.6	73.3	122.08	91.6
HF26125	AT1G50240.2	Protein kinase family protein with ARM repeat domain	609.67	-2	0.26	-7.73	1.07e-14	7.92e-14	6.35667	0.250954	1.24667	0.392527	1158	1156	1062	166	331	153	6.75	6.43	5.89	0.9	2.03	0.81
HF26457	AT5G49480.1	Ca2+-binding protein 1	117.86	-2	0.34	-5.79	7.08e-09	3.19e-08	8.82	1.73096	1.58	0.0519615	285	218	144	42	44	38	11.61	9.2	5.65	1.67	1.58	1.49
HF27134	AT2G45340.1	Leucine-rich repeat protein kinase family protein	1262.86	-2	0.27	-7.27	3.67e-13	2.4e-12	25.3933	0.00881917	5.01	1.30539	2239	2375	2375	220	551	597	25.39	25.41	25.38	2.4	6.37	6.26
HF27299	AT2G22900.1	Galactosyl transferase GMA12/MNN10 family protein	600.37	-2	0.2	-10.39	2.64e-25	3.9e-24	18.0167	1.00514	3.32333	0.489433	1178	1133	1033	146	229	247	19.79	17.95	16.31	2.35	3.72	3.9
HF27415	AT4G02630.1	Protein kinase superfamily protein	325.65	-2	0.22	-9.07	1.14e-19	1.2e-18	8.36333	0.732151	1.69333	0.18622	657	623	511	90	127	135	9.49	8.61	6.99	1.35	1.99	1.74
HF27961	AT5G53130.1	cyclic nucleotide gated channel 1	425.01	-2	0.31	-6.39	1.61e-10	8.44e-10	8.03333	0.232546	1.55	0.553263	717	826	821	82	252	121	7.57	8.3	8.23	0.84	2.64	1.17
HF28040	AT1G53300.1	tetratricopetide-repeat thioredoxin-like 1	1375.25	-2	0.18	-10.9	1.21e-27	2.03e-26	24.9533	2.43938	4.83667	0.624349	2929	2499	2183	471	562	402	29.54	24.1	21.22	4.62	6.01	3.88
HF28584	AT1G16630.1	unknown protein; LOCATED IN: chloroplast; BEST Arabidopsis thaliana protein match is: unknown protein (TAIR:AT2G16270.1); Has 10587 Blast hits to 5736 proteins in 617 species: Archae - 88; Bacteria - 963; Metazoa - 3686; Fungi - 820; Plants - 541; Viruses - 438; Other Eukaryotes - 4051 (source: NCBI BLink).	379.95	-2	0.27	-7.41	1.23e-13	8.3e-13	7.44	0.363456	1.40333	0.421202	674	775	672	83	204	110	7.22	8.15	6.95	0.9	2.24	1.07
HF28952	AT3G14200.1	Chaperone DnaJ-domain superfamily protein	286.18	-2	0.3	-6.54	6.21e-11	3.38e-10	13.01	0.937923	2.33333	0.692347	466	518	609	48	135	124	11.55	12.72	14.76	1.02	3.37	2.61
HF29450	AT4G03210.1	xyloglucan endotransglucosylase/hydrolase 9	4487.71	-2	0.17	-12.22	2.37e-34	5.83e-33	204.313	11.4196	37.6733	6.1434	8849	8476	7701	1141	1889	1594	224.85	202.7	185.39	27.61	48.81	36.6
HF30547	AT1G72050.2	transcription factor IIIA	215.23	-2	0.31	-6.51	7.56e-11	4.08e-10	7.77	0.454459	1.49333	0.444385	371	369	462	63	117	45	8.11	6.87	8.33	1.27	2.35	0.86
HF30875	AT2G04160.1	Subtilisin-like serine endopeptidase family protein	325.46	-2	0.28	-7.15	8.8e-13	5.57e-12	5.92	0.248261	1.20333	0.352578	608	554	643	63	166	119	6.05	5.44	6.27	0.61	1.83	1.17
HF31333	AT4G32640.2	Sec23/Sec24 protein transport family protein	476.95	-2	0.28	-7.21	5.75e-13	3.69e-12	5.75667	0.553092	1.06	0.299555	686	953	1030	148	251	104	4.71	5.97	6.59	0.9	1.64	0.64
HF31923	NA	NA	11941.9	-2	0.46	-4.23	2.3e-05	6.91e-05	512.81	50.8953	103.45	37.8431	21577	18369	26129	2263	7036	3687	517.49	422.41	598.53	51.03	176.94	82.38
HF32078	AT4G00490.1	beta-amylase 2	85.59	-2	0.33	-5.95	2.63e-09	1.24e-08	9.81667	0.937982	1.99667	0.506963	123	155	200	27	40	24	8.4	9.46	11.59	1.52	3.01	1.46
HF32311	AT3G02580.1	sterol 1	389.75	-2	0.23	-8.57	1.01e-17	9.43e-17	16.9733	0.545965	3.26333	0.889519	738	718	704	96	195	124	17.99	16.81	16.12	1.93	4.95	2.91
HF33785	AT2G04570.1	GDSL-like Lipase/Acylhydrolase superfamily protein	2933.77	-2	0.14	-13.7	9.67e-43	3.47e-41	118.677	6.16046	22.9667	2.59745	5710	5174	5326	833	1215	1089	130.91	111.29	113.83	18.58	27.57	22.75
HF34310	AT3G28760.2	CONTAINS InterPro DOMAIN/s: 3-dehydroquinate synthase. prokaryotic-type (InterPro:IPR002812); Has 35333 Blast hits to 34131 proteins in 2444 species: Archae - 798; Bacteria - 22429; Metazoa - 974; Fungi - 991; Plants - 531; Viruses - 0; Other Eukaryotes - 9610 (source: NCBI BLink).	50.46	-2	0.44	-4.65	3.32e-06	1.11e-05	5.91	0.865236	1.15	0.0950438	78	74	131	20	12	20	5.08	5.01	7.64	1.24	0.96	1.25
HF34567	AT1G60750.1	NAD(P)-linked oxidoreductase superfamily protein	709.49	-2	0.64	-3.22	0.00127	0.00293	28.2167	5.62265	5.12333	1.89742	1400	1726	826	419	162	129	31.07	36.21	17.37	8.88	3.71	2.78
HF35410	AT5G10150.1	Domain of unknown function (DUF966)	175.86	-2	0.27	-7.45	9.05e-14	6.19e-13	5.41333	0.190992	1.04333	0.208513	324	312	339	39	84	65	5.53	5.04	5.67	0.7	1.42	1.01
HF35891	AT2G14660.1	unknown protein; CONTAINS InterPro DOMAIN/s: Uncharacterised protein family UPF0310 (InterPro:IPR002740); Has 2761 Blast hits to 2761 proteins in 686 species: Archae - 5; Bacteria - 1143; Metazoa - 73; Fungi - 78; Plants - 42; Viruses - 0; Other Eukaryotes - 1420 (source: NCBI BLink).	197.02	-2	0.24	-8.05	8.34e-16	6.72e-15	14.7	1.37488	2.52667	0.279126	416	324	342	68	62	82	17.43	13.05	13.62	2.46	2.08	3.04
HF35911	AT1G50010.1	tubulin alpha-2 chain	22915.4	-2	0.16	-12.31	7.69e-35	1.93e-33	344.873	16.2531	65.7067	8.50587	44635	41782	40494	5961	8693	9635	376.99	333.16	324.47	48.7	73.85	74.57
HF35954	AT4G15480.1	UDP-Glycosyltransferase superfamily protein	1483.12	-2	0.19	-10.42	2.01e-25	2.99e-24	45.67	0.873232	9.04333	1.62707	2603	2885	2710	354	641	613	44.93	47.41	44.67	5.93	11.42	9.78
HF37654	AT2G38110.1	glycerol-3-phosphate acyltransferase 6	20012.3	-2	0.18	-10.66	1.5e-26	2.38e-25	278.817	9.77442	54.4267	10.3583	37368	38195	35056	4816	9106	7615	293.42	282.77	260.26	36.37	72.25	54.66
HF38317	AT1G54570.1	Esterase/lipase/thioesterase family protein	431	-2	0.24	-8.35	6.83e-17	6e-16	8.15667	0.313333	1.66667	0.284273	795	747	844	93	172	198	8.47	7.53	8.47	1.1	1.91	1.99
HF38390	AT5G28640.1	SSXT family protein	1610.63	-2	0.16	-12.77	2.31e-37	6.58e-36	94.6633	8.47787	16.9733	0.442053	3356	2752	2824	534	516	623	111.52	84.65	87.82	16.19	17.01	17.72
HF38466	AT2G38430.1	unknown protein; BEST Arabidopsis thaliana protein match is: unknown protein (TAIR:AT3G54310.1); Has 35333 Blast hits to 34131 proteins in 2444 species: Archae - 798; Bacteria - 22429; Metazoa - 974; Fungi - 991; Plants - 531; Viruses - 0; Other Eukaryotes - 9610 (source: NCBI BLink).	218.59	-2	0.21	-9.3	1.4e-20	1.57e-19	6.54667	0.391677	1.25	0.138684	369	393	453	84	84	63	6.16	6.15	7.33	1.33	1.44	0.98
HF38668	AT5G39420.1	CDC2C	995.34	-2	0.19	-10.47	1.13e-25	1.7e-24	18.8633	1.00652	3.71667	0.566343	1916	1904	1695	242	418	396	20.23	19.46	16.9	2.65	4.58	3.92
HF38683	AT3G29060.1	EXS (ERD1/XPR1/SYG1) family protein	567.19	-2	0.18	-11.16	6.48e-29	1.18e-27	10.5	0.884892	1.96	0.236432	1172	961	1022	160	231	195	12.21	9.25	10.04	1.59	2.4	1.89
HF38698	AT2G03090.1	expansin A15	5482.65	-2	0.41	-4.94	7.72e-07	2.79e-06	253.223	19.0669	46.14	12.2341	11239	9251	10059	957	1888	2824	289.53	224.97	245.17	24.38	47.33	66.71
HF39239	AT5G65690.1	phosphoenolpyruvate carboxykinase 2	131.51	-2	0.34	-5.87	4.23e-09	1.95e-08	5.80333	0.553092	0.973333	0.319287	196	237	300	48	66	26	4.97	5.59	6.85	1.04	1.49	0.39
HF39240	AT5G18170.1	glutamate dehydrogenase 1	101.57	-2	0.28	-7.01	2.44e-12	1.49e-11	11.1867	0.353522	2.11333	0.424434	165	194	204	38	42	29	10.72	10.96	11.88	2.13	2.84	1.37
HF40919	AT1G66250.1	O-Glycosyl hydrolases family 17 protein	711.62	-2	0.2	-9.81	1.04e-22	1.32e-21	19.36	0.603241	3.79667	0.806853	1266	1424	1249	170	322	274	19.69	20.2	18.19	2.45	5.24	3.7
HF42220	AT1G13250.1	galacturonosyltransferase-like 3	1622.83	-2	0.13	-14.74	3.43e-49	1.59e-47	60.4833	3.00161	11.9333	0.969885	3078	3120	2771	494	644	596	64.82	61.91	54.72	10.57	13.81	11.42
HF42718	AT1G67720.1	Leucine-rich repeat protein kinase family protein	1753.33	-2	0.16	-12.06	1.77e-33	4.16e-32	25.4267	0.909676	5.05667	0.863604	2942	3475	3306	482	804	598	24.04	27.14	25.1	3.88	6.74	4.55
HF42736	AT3G25980.1	DNA-binding HORMA family protein	218.8	-2	0.23	-8.78	1.64e-18	1.6e-17	12.64	1.09002	2.16	0.244404	332	482	409	61	94	75	10.92	14.66	12.34	1.84	2.64	2
HF42861	AT5G13270.1	Pentatricopeptide repeat (PPR) superfamily protein	1380.53	-2	0.12	-16.16	9.59e-59	6.64e-57	15.45	0.916642	3.07333	0.188886	2179	2700	2804	438	532	498	13.67	15.96	16.72	2.77	3.42	3.03
HF43150	AT3G06880.2	Transducin/WD40 repeat-like superfamily protein	4060.06	-2	0.23	-8.92	4.5e-19	4.54e-18	44.47	0.492172	8.48333	2.21128	7206	7594	7817	876	2059	1348	44.13	43.84	45.44	5.22	12.7	7.53
HF43761	AT5G65360.1	Histone superfamily protein	740.84	-2	0.18	-10.86	1.87e-27	3.12e-26	71.6467	7.65759	13.4333	1.11449	1600	1246	1245	220	281	280	86.93	63.15	64.86	11.27	14.98	14.05
HF43879	AT1G80740.1	chromomethylase 1	227.34	-2	0.36	-5.48	4.24e-08	1.76e-07	10.4133	1.12493	2.03667	0.700103	494	387	367	36	127	85	12.62	9.69	8.93	0.91	3.32	1.88
HF00301	AT3G16500.1	phytochrome-associated protein 1	172.91	-1.9	0.25	-7.64	2.1e-14	1.51e-13	6.28667	0.876172	1.28	0.115902	282	266	403	58	64	70	5.7	5.15	8.01	1.07	1.47	1.3
HF00371	AT3G13690.1	Protein kinase protein with adenine nucleotide alpha hydrolases-like domain	1706.03	-1.9	0.12	-15.21	3e-52	1.6e-50	30.0867	0.355074	6.15	0.692917	3066	3182	3083	572	741	594	30.7	30.09	29.47	5.57	7.53	5.35
HF01392	AT1G12460.1	Leucine-rich repeat protein kinase family protein	341.47	-1.9	0.19	-10	1.49e-23	1.97e-22	5.29333	0.43529	1.04333	0.0371184	677	660	537	118	123	130	5.95	5.46	4.47	0.97	1.07	1.09
HF01508	AT2G36870.1	xyloglucan endotransglucosylase/hydrolase 32	681.15	-1.9	0.28	-6.79	1.1e-11	6.37e-11	29.5633	1.81735	6.21333	1.68147	1113	1433	1180	130	297	348	27.26	33.15	28.28	2.86	7.67	8.11
HF02210	AT2G19170.1	subtilisin-like serine protease 3	3110.77	-1.9	0.14	-13.94	3.82e-44	1.47e-42	48.0067	2.64065	9.72	1.01436	6040	5537	5435	960	1323	1169	53.26	45.85	44.91	8.06	11.56	9.54
HF02721	AT3G62390.1	TRICHOME BIREFRINGENCE-LIKE 6	462.38	-1.9	0.25	-7.87	3.52e-15	2.7e-14	16.96	0.84113	3.38667	0.864741	731	940	891	95	214	195	15.36	18.21	17.31	1.72	4.62	3.82
HF03571	NA	NA	1032.15	-1.9	0.22	-9.05	1.4e-19	1.47e-18	89.6867	5.89048	17.88	4.2274	1741	2187	1775	258	521	346	85.42	101.33	82.31	12.12	26.12	15.4
HF04946	AT4G18160.1	Ca2+ activated outward rectifying K+ channel 6	406.23	-1.9	0.31	-6.11	9.96e-10	4.88e-09	10.7167	1.08545	2.14333	0.560961	571	810	862	175	199	74	8.56	11.58	12.01	2.58	2.82	1.03
HF04959	AT2G36690.1	2-oxoglutarate (2OG) and Fe(II)-dependent oxygenase superfamily protein	943.19	-1.9	0.23	-8.32	8.58e-17	7.44e-16	29.3667	2.03068	5.89667	1.02072	1725	1516	1914	454	343	249	30.51	25.42	32.17	7.56	6.09	4.04
HF05058	AT2G26850.1	F-box family protein	1139.8	-1.9	0.2	-9.69	3.33e-22	4.1e-21	39.87	1.4223	8.14667	1.42174	2096	2190	1956	279	487	505	41.43	41.15	37.03	5.35	9.99	9.1
HF05356	AT2G05990.2	NAD(P)-binding Rossmann-fold superfamily protein	5623.89	-1.9	0.13	-14.14	2.17e-45	8.77e-44	178.027	11.485	35.69	3.40748	10822	10620	9289	1753	2316	2188	197.23	179.34	157.51	29.63	41.42	36.02
HF06726	AT5G07040.1	RING/U-box superfamily protein	203.13	-1.9	0.28	-6.75	1.53e-11	8.78e-11	12.8333	0.236807	2.43	0.650564	361	377	379	47	66	111	13.15	12.37	12.98	1.55	2.04	3.7
HF06991	NA	NA	74.98	-1.9	0.32	-5.74	9.57e-09	4.26e-08	12.8867	0.652338	2.34333	0.30443	118	164	128	25	35	25	13.41	13.66	11.59	2.94	1.94	2.15
HF07024	AT4G11600.1	glutathione peroxidase 6	147.11	-1.9	0.28	-6.81	9.62e-12	5.61e-11	5.45333	0.571616	1.11667	0.153768	212	263	334	66	54	44	4.47	5.44	6.45	1.41	1.05	0.89
HF07053	AT4G25835.1	P-loop containing nucleoside triphosphate hydrolases superfamily protein	355.03	-1.9	0.22	-8.34	7.54e-17	6.6e-16	8.83667	0.631779	1.86	0.279702	703	634	589	106	121	177	10.08	8.41	8.02	1.44	1.75	2.39
HF07082	AT1G36160.2	acetyl-CoA carboxylase 1	14322.6	-1.9	0.2	-9.93	3.03e-23	3.94e-22	91.2633	4.576	18.2067	3.8854	26503	28251	24151	3570	7054	4996	95.49	96.18	82.12	12.46	25.61	16.55
HF07154	AT1G21980.1	phosphatidylinositol-4-phosphate 5-kinase 1	478.67	-1.9	0.21	-9.03	1.76e-19	1.83e-18	8.12667	0.694414	1.66333	0.30683	988	854	768	145	228	160	9.45	7.83	7.1	1.28	2.27	1.44
HF07200	AT1G21880.2	lysm domain GPI-anchored protein 1 precursor	398.37	-1.9	0.23	-8.32	8.47e-17	7.36e-16	12.43	0.755667	2.52333	0.509161	780	715	689	93	186	161	13.94	11.73	11.62	1.61	3.37	2.59
HF07433	AT2G38110.1	glycerol-3-phosphate acyltransferase 6	898.08	-1.9	0.26	-7.16	8.1e-13	5.14e-12	24.3967	2.10983	5.13	1.45918	1829	1481	1579	197	500	319	28.57	21.77	22.85	2.89	7.87	4.63
HF07553	AT1G69420.1	DHHC-type zinc finger family protein	589.36	-1.9	0.2	-9.48	2.48e-21	2.88e-20	12.0467	0.408833	2.4	0.428525	989	1103	1166	138	256	249	11.43	11.89	12.82	1.57	3	2.63
HF08568	AT4G23750.2	cytokinin response factor 2	271.89	-1.9	0.2	-9.3	1.34e-20	1.5e-19	7.21	0.492172	1.43667	0.0868588	541	491	445	96	113	98	8.18	6.87	6.58	1.34	1.61	1.36
HF08953	NA	NA	429.32	-1.9	0.19	-9.66	4.25e-22	5.18e-21	22.86	2.60868	4.53	0.787041	612	809	931	138	195	157	18.1	23.39	27.09	3.39	6.04	4.16
HF09233	AT1G74720.1	C2 calcium/lipid-binding plant phosphoribosyltransferase family protein	649.03	-1.9	0.18	-10.88	1.46e-27	2.45e-26	8.66333	0.635959	1.74333	0.229807	1320	1135	1102	205	284	221	9.93	8.13	7.93	1.47	2.2	1.56
HF09460	AT1G21880.2	lysm domain GPI-anchored protein 1 precursor	1064.27	-1.9	0.2	-9.58	9.61e-22	1.15e-20	38.19	0.980833	8.03333	1.56199	1854	2090	1893	266	522	401	37.99	39.98	36.6	5.54	10.91	7.65
HF09529	AT3G18080.1	B-S glucosidase 44	2356.04	-1.9	0.28	-6.95	3.66e-12	2.2e-11	62.27	5.77342	12.84	3.59153	3390	4665	4977	424	1210	985	51.03	65.6	70.18	6.15	18.45	13.92
HF09596	AT5G22110.1	DNA polymerase epsilon subunit B2	327.7	-1.9	0.19	-9.75	1.83e-22	2.3e-21	8.83	0.618789	1.8	0.0754983	661	577	548	127	120	117	10.04	8.45	8	1.89	1.86	1.65
HF10103	AT1G17200.1	Uncharacterised protein family (UPF0497)	11101.7	-1.9	0.17	-11.14	7.98e-29	1.44e-27	619.687	14.477	128.367	21.0202	20323	20263	19918	2957	5158	4492	648.25	609.51	601.3	91.41	164.2	129.49
HF10298	AT1G01540.2	Protein kinase superfamily protein	1042.01	-1.9	0.18	-11.06	2.01e-28	3.53e-27	28.81	2.43887	5.65	0.742181	2167	1789	1762	317	456	359	33.67	26.02	26.74	4.65	7.1	5.2
HF11127	AT5G24530.1	2-oxoglutarate (2OG) and Fe(II)-dependent oxygenase superfamily protein	775.99	-1.9	0.17	-11.53	9.24e-31	1.87e-29	30.2167	1.09749	6.23667	0.645945	1414	1510	1332	218	311	330	31.06	31.55	28.04	4.97	7.09	6.65
HF11819	AT1G29980.2	Protein of unknown function. DUF642	5265.75	-1.9	0.2	-9.24	2.43e-20	2.67e-19	94.49	0.790759	19.4533	3.77908	9329	9894	9610	1204	2280	2428	95.22	95.34	92.91	11.92	23.75	22.69
HF11904	AT4G18910.1	NOD26-like intrinsic protein 1;2	6302.2	-1.9	0.2	-9.3	1.43e-20	1.6e-19	302.377	8.77778	63.0533	13.0788	10350	12134	11984	1474	2952	2742	284.84	311.85	310.44	38.02	82.14	69
HF12555	AT2G46810.1	basic helix-loop-helix (bHLH) DNA-binding superfamily protein	723.21	-1.9	0.2	-9.19	3.81e-20	4.13e-19	21.33	1.32455	4.39333	0.781373	1171	1269	1513	182	337	307	20.2	19.82	23.97	2.93	5.6	4.65
HF12602	AT5G52560.1	UDP-sugar pyrophosphorylase	632.68	-1.9	0.2	-9.45	3.32e-21	3.83e-20	13.8267	0.386106	2.94667	0.479386	1050	1214	1208	155	268	286	13.06	14.29	14.13	1.99	3.48	3.37
HF14803	AT4G00750.1	S-adenosyl-L-methionine-dependent methyltransferases superfamily protein	1155.45	-1.9	0.13	-14.51	9.92e-48	4.38e-46	25.6967	1.17129	5.27	0.296704	2197	2031	2057	407	470	430	28.03	24.35	24.71	5.03	5.86	4.92
HF15202	AT4G00770.1	unknown protein; Has 127 Blast hits to 120 proteins in 33 species: Archae - 0; Bacteria - 2; Metazoa - 6; Fungi - 8; Plants - 62; Viruses - 3; Other Eukaryotes - 46 (source: NCBI BLink).	662.82	-1.9	0.25	-7.63	2.27e-14	1.64e-13	16.5567	0.451565	3.27	0.810946	1224	1262	1135	139	327	282	17.21	16.77	15.69	1.75	4.52	3.54
HF15801	AT5G26910.3	unknown protein; FUNCTIONS IN: molecular_function unknown; INVOLVED IN: biological_process unknown; LOCATED IN: mitochondrion; EXPRESSED IN: 22 plant structures; EXPRESSED DURING: 13 growth stages; BEST Arabidopsis thaliana protein match is: unknown protein (TAIR:AT3G58650.1).	535.82	-1.9	0.23	-8.33	7.95e-17	6.94e-16	8.04333	0.485157	1.58	0.346987	1036	1003	895	122	239	234	8.87	8.07	7.19	0.9	2.04	1.8
HF16070	NA	NA	425.23	-1.9	0.34	-5.56	2.77e-08	1.17e-07	15.93	1.81006	3.25	1.18154	589	813	932	146	259	79	12.78	15.96	19.05	3	5.41	1.34
HF16503	NA	NA	53.96	-1.9	0.42	-4.52	6.28e-06	2.03e-05	5.13333	0.558699	1.04667	0.0731057	78	126	92	28	16	16	4.21	6.14	5.05	0.95	1	1.19
HF16506	AT1G20930.1	cyclin-dependent kinase B2;2	724.24	-1.9	0.16	-12.31	7.78e-35	1.95e-33	30.8333	1.00691	6.04667	0.658947	1365	1364	1257	216	312	260	32.41	31.13	28.96	5.09	7.31	5.74
HF17504	AT5G65380.1	MATE efflux family protein	961.31	-1.9	0.16	-11.56	6.93e-31	1.41e-29	32.2767	0.923406	6.8	0.942992	1634	1869	1757	266	398	419	31.03	34.08	31.72	4.92	7.87	7.61
HF17647	NA	NA	466.11	-1.9	0.63	-3.01	0.00258	0.00564	32.6733	13.7816	6.49333	1.39167	604	396	1586	113	227	181	23.99	14.36	59.67	4.31	9.08	6.09
HF19039	AT5G20670.1	Protein of unknown function (DUF1677)	212.91	-1.9	0.24	-7.79	6.52e-15	4.9e-14	18.2267	0.558251	3.61667	0.520299	382	385	400	79	56	100	19.12	17.2	18.36	3.67	2.69	4.49
HF20929	AT4G10490.1	2-oxoglutarate (2OG) and Fe(II)-dependent oxygenase superfamily protein	454.24	-1.9	0.22	-8.91	4.9e-19	4.93e-18	12.4967	0.848378	2.60333	0.561259	697	906	905	119	226	157	10.81	13.18	13.5	1.79	3.68	2.34
HF21012	AT1G75780.1	tubulin beta-1 chain	5443.85	-1.9	0.16	-11.84	2.3e-32	5.08e-31	88.46	4.78131	18.1667	2.16889	10415	10081	9122	1560	2204	2404	96.83	88.28	80.27	13.83	20.25	20.42
HF21083	AT1G35180.1	TRAM. LAG1 and CLN8 (TLC) lipid-sensing domain containing protein	1798.92	-1.9	0.14	-13.84	1.45e-43	5.43e-42	97.86	1.81428	19.95	1.81125	3048	3396	3463	525	677	776	94.32	98.94	100.32	16.62	20.38	22.85
HF21923	AT4G31150.1	endonuclease V family protein	143.12	-1.9	0.27	-7.08	1.41e-12	8.76e-12	5.58667	0.0837324	1.02333	0.284742	245	268	274	34	70	55	5.44	5.73	5.59	0.59	1.56	0.92
HF23193	AT4G20940.1	Leucine-rich receptor-like protein kinase family protein	1635.51	-1.9	0.15	-12.51	6.55e-36	1.72e-34	11.48	0.576397	2.38667	0.285443	2663	2980	3289	475	684	706	10.61	11.26	12.57	1.82	2.73	2.61
HF23801	AT2G44740.1	cyclin p4;1	216.23	-1.9	0.25	-7.44	1e-13	6.84e-13	13.4133	0.256926	2.64	0.517333	415	371	394	54	81	108	13.86	12.97	13.41	1.69	2.76	3.47
HF24755	AT5G08020.1	RPA70-kDa subunit B	331.51	-1.9	0.31	-6.03	1.6e-09	7.72e-09	7.42667	0.879571	1.64667	0.559087	704	563	529	92	201	85	9.16	6.82	6.3	1.18	2.76	1
HF24818	AT1G74390.1	Polynucleotidyl transferase. ribonuclease H-like superfamily protein	233.45	-1.9	0.26	-7.17	7.51e-13	4.79e-12	5.71667	0.360062	1.14667	0.233904	365	462	454	82	122	58	5.01	6.19	5.95	1.02	1.6	0.82
HF25516	AT5G05180.2	unknown protein; BEST Arabidopsis thaliana protein match is: unknown protein (TAIR:AT3G10880.1); Has 50151 Blast hits to 28081 proteins in 1838 species: Archae - 860; Bacteria - 6013; Metazoa - 25867; Fungi - 3836; Plants - 2236; Viruses - 90; Other Eukaryotes - 11249 (source: NCBI BLink).	87.25	-1.9	0.36	-5.36	8.24e-08	3.31e-07	5.62667	0.461603	1.29667	0.396709	158	132	191	31	45	19	6.18	4.71	5.99	0.91	2.09	0.89
HF26005	AT5G53120.5	spermidine synthase 3	200.52	-1.9	0.2	-9.87	5.77e-23	7.4e-22	9.89333	0.185233	1.93	0.0519615	345	385	377	71	71	75	9.56	10.2	9.92	1.84	2.02	1.93
HF26300	AT1G44900.1	minichromosome maintenance (MCM2/3/5) family protein	935.89	-1.9	0.19	-10.27	9.39e-25	1.34e-23	14.1333	1.36064	2.90667	0.349778	1975	1627	1512	274	409	348	16.81	13.22	12.37	2.32	3.53	2.87
HF27381	AT4G37250.1	Leucine-rich repeat protein kinase family protein	693.8	-1.9	0.16	-11.57	5.57e-31	1.14e-29	8.28	0.570117	1.78	0.142244	1367	1243	1158	261	284	239	9.38	7.99	7.47	1.75	2.04	1.55
HF27739	AT2G38090.1	Duplicated homeodomain-like superfamily protein	1452.33	-1.9	0.11	-17.27	7.64e-67	7.27e-65	57.9667	1.19834	11.3967	0.600676	2631	2578	2742	517	564	533	59.17	55.57	59.16	10.68	12.59	10.92
HF29718	AT3G07470.1	Protein of unknown function. DUF538	469.65	-1.9	0.2	-9.69	3.3e-22	4.07e-21	30.1033	1.5084	5.97333	1.17672	901	850	823	161	220	136	33.12	28.62	28.57	5.27	8.27	4.38
HF30566	AT3G24480.1	Leucine-rich repeat (LRR) family protein	4203.37	-1.9	0.22	-8.5	1.85e-17	1.69e-16	68.6233	10.8751	14.45	2.20051	9724	6743	6247	1599	1899	1235	90.28	59.54	56.05	14.79	18.08	10.48
HF31079	AT4G36360.1	beta-galactosidase 3	22636.2	-1.9	0.17	-10.83	2.57e-27	4.25e-26	312.867	8.22704	66.4367	11.663	38447	44032	40815	5990	10740	9240	305.16	329.31	304.13	45.79	86.16	67.36
HF31252	AT5G66560.1	Phototropic-responsive NPH3 family protein	457.24	-1.9	0.19	-9.89	4.45e-23	5.74e-22	9.18	0.557704	1.84333	0.28002	869	891	742	128	201	179	9.89	9.57	8.08	1.36	2.33	1.84
HF31271	AT4G37110.1	Zinc-finger domain of monoamine-oxidase A repressor R1	354.63	-1.9	0.26	-7.33	2.28e-13	1.52e-12	8.65667	0.500877	1.89333	0.36997	618	730	591	76	168	157	8.58	9.56	7.83	1.17	2.39	2.12
HF32234	AT5G50330.1	Protein kinase superfamily protein	1689.29	-1.9	0.21	-9.15	5.46e-20	5.85e-19	46.5233	2.3336	9.18333	1.96596	2673	3414	3267	383	813	648	41.98	49.72	47.87	5.76	12.57	9.22
HF32274	AT4G18950.1	Integrin-linked protein kinase family	159.6	-1.9	0.34	-5.64	1.7e-08	7.36e-08	5.16	1.09092	0.946667	0.187735	177	316	395	36	75	66	3.15	5.43	6.9	0.58	1.2	1.06
HF33128	AT3G27870.1	ATPase E1-E2 type family protein / haloacid dehalogenase-like hydrolase family protein	602.38	-1.9	0.21	-9.17	4.91e-20	5.28e-19	7.07	0.459239	1.44667	0.309049	929	1234	1151	153	292	229	6.2	7.76	7.25	0.96	2.02	1.36
HF33441	AT5G15780.1	Pollen Ole e 1 allergen and extensin family protein	803.08	-1.9	0.19	-9.88	5.19e-23	6.67e-22	35.04	3.38386	7.39333	0.898709	1680	1332	1344	246	369	295	41.78	32.2	31.14	6.33	9.18	6.67
HF33741	AT2G32590.1	LOCATED IN: chloroplast; EXPRESSED IN: 17 plant structures; EXPRESSED DURING: 9 growth stages; CONTAINS InterPro DOMAIN/s: Barren (InterPro:IPR008418); Has 467 Blast hits to 447 proteins in 202 species: Archae - 0; Bacteria - 4; Metazoa - 147; Fungi - 168; Plants - 39; Viruses - 1; Other Eukaryotes - 108 (source: NCBI BLink).	284.43	-1.9	0.26	-7.16	7.93e-13	5.05e-12	5.64333	0.491743	1.21333	0.265916	575	518	448	75	152	99	6.55	5.52	4.86	0.82	1.72	1.1
HF34265	AT5G24318.1	O-Glycosyl hydrolases family 17 protein	1216.14	-1.9	0.14	-13.79	3.08e-43	1.13e-41	34.1433	1.10274	7.01	0.785048	2129	2419	2124	396	531	421	34.15	36.05	32.23	6.21	8.58	6.24
HF35191	AT1G67720.1	Leucine-rich repeat protein kinase family protein	649.26	-1.9	0.18	-10.85	2.06e-27	3.42e-26	9.81333	0.26965	2.05	0.343948	1111	1183	1275	186	309	225	9.72	9.4	10.32	1.58	2.72	1.85
HF35534	AT4G02060.2	Minichromosome maintenance (MCM2/3/5) family protein	1060.15	-1.9	0.16	-12	3.64e-33	8.42e-32	21.23	1.80783	4.25333	0.389201	2172	1810	1810	347	442	382	24.84	19.6	19.25	3.82	5.03	3.91
HF35977	AT2G21140.1	proline-rich protein 2	5359.65	-1.9	0.59	-3.17	0.0015	0.00341	175.147	11.2196	37.6667	16.357	8956	11199	9121	625	3599	1946	166.13	197.45	161.86	11.54	67.78	33.68
HF37048	AT2G47240.2	AMP-dependent synthetase and ligase family protein	14625	-1.9	0.17	-11.52	1.08e-30	2.16e-29	318.76	9.42425	64.2267	11.2217	25041	28783	26653	3783	6631	5741	308.85	337.6	309.83	44.65	83.52	64.51
HF37691	NA	NA	288.14	-1.9	0.21	-8.7	3.35e-18	3.21e-17	25.61	0.496017	5.17667	0.364707	482	536	554	86	98	144	24.62	26.16	26.05	4.52	5.23	5.78
HF37956	AT3G08600.1	Protein of unknown function (DUF1191)	690.84	-1.9	0.2	-9.48	2.59e-21	3.01e-20	16.0267	1.23551	2.97333	0.42041	1405	1145	1237	298	253	198	18.41	14.27	15.4	3.59	3.16	2.17
HF38352	AT4G29250.1	HXXXD-type acyl-transferase family protein	9029.37	-1.9	0.14	-13.95	2.99e-44	1.15e-42	285.327	13.8654	58.3733	5.98551	17011	17179	15141	2721	3764	3602	306.42	290.37	259.19	47.6	68.28	59.24
HF38722	AT3G47600.1	myb domain protein 94	2223.36	-1.9	0.12	-16.12	1.79e-58	1.22e-56	86.2333	3.07607	17.6533	0.170717	4016	4301	3830	838	810	834	89.02	89.59	80.09	17.72	17.91	17.33
HF39023	AT3G27060.1	Ferritin/ribonucleotide reductase-like family protein	768.69	-1.9	0.23	-8.23	1.8e-16	1.53e-15	31.34	4.92533	6.49333	0.851084	1787	1240	1154	211	321	318	41.12	27.47	25.43	4.89	7.79	6.8
HF39231	AT1G29670.1	GDSL-like Lipase/Acylhydrolase superfamily protein	6213.58	-1.9	0.2	-9.57	1.12e-21	1.33e-20	216.073	5.31572	44.0833	9.14849	10437	11759	12034	1427	2954	2491	205.92	218.42	223.88	27.66	59.28	45.31
HF40050	AT2G30300.1	Major facilitator superfamily protein	2141.61	-1.9	0.18	-10.27	1.01e-24	1.44e-23	55.4467	4.29192	11.54	1.51876	4077	4246	3336	592	859	970	60.2	59.26	46.88	8.51	12.87	13.24
HF40428	AT2G28550.1	related to AP2.7	210.24	-1.9	0.24	-8.14	4.03e-16	3.33e-15	5.59333	0.275338	1.15333	0.248752	363	359	438	61	103	66	5.5	5.17	6.11	0.88	1.65	0.93
HF40776	AT5G22430.1	Pollen Ole e 1 allergen and extensin family protein	36351.6	-1.9	0.2	-9.35	8.61e-21	9.74e-20	2789.29	87.1283	583.193	117.376	59934	69477	69604	8423	16858	15906	2615.8	2861.93	2890.15	356.79	750.13	642.66
HF40942	AT1G22410.1	Class-II DAHP synthetase family protein	31598.8	-1.9	0.14	-13.55	7.56e-42	2.63e-40	795.173	46.9164	165.027	18.1053	61512	57560	53028	9624	13377	12566	883.13	779.5	722.89	132.8	195.44	166.84
HF41241	AT1G74910.2	ADP-glucose pyrophosphorylase family protein	949.01	-1.9	0.15	-12.48	9.48e-36	2.48e-34	24.8967	0.929307	5.13667	0.751206	1750	1813	1623	297	424	341	26.28	25.28	23.13	4.03	6.57	4.81
HF41382	AT4G12690.2	Plant protein of unknown function (DUF868)	477.18	-1.9	0.2	-9.68	3.79e-22	4.65e-21	17.5	0.77565	3.58667	0.396414	931	850	826	208	171	147	19.05	16.78	16.67	4.17	3.76	2.83
HF41620	AT5G47610.1	RING/U-box superfamily protein	797.97	-1.9	0.71	-2.7	0.00691	0.0139	49.6067	6.00382	10.3767	4.43995	1173	1380	1852	74	514	313	41.88	45.51	61.43	2.72	18.1	10.31
HF41765	AT5G46290.1	3-ketoacyl-acyl carrier protein synthase I	4146.98	-1.9	0.14	-12.81	1.48e-37	4.25e-36	102.037	3.92412	21.6733	2.69159	7625	7838	7064	1225	1806	1716	107	104.82	94.29	16.71	25.96	22.35
HF41942	AT3G19820.3	cell elongation protein / DWARF1 / DIMINUTO (DIM)	1815.24	-1.9	0.13	-14.46	2.03e-47	8.83e-46	29.5067	1.77571	5.79667	0.291567	3543	3312	3091	601	672	720	32.89	28.75	26.88	5.22	6.16	6.01
HF42510	AT5G62620.1	Galactosyltransferase family protein	467.43	-1.9	0.21	-8.93	4.16e-19	4.2e-18	9.00333	0.0448454	1.80667	0.364478	824	864	873	118	234	172	8.98	9.09	8.94	1.2	2.46	1.76
HF42698	AT1G13170.1	OSBP(oxysterol binding protein)-related protein 1D	2893.3	-1.9	0.18	-10.43	1.83e-25	2.72e-24	31.5133	2.59918	6.37333	1.00892	5902	5099	4794	816	1370	1032	36.63	29.75	28.16	4.94	8.32	5.86
HF42721	AT5G01520.1	RING/U-box superfamily protein	162.17	-1.9	0.27	-6.98	2.93e-12	1.78e-11	17.4933	1.03216	3.91	1.02344	258	308	324	37	77	69	15.43	18.58	18.47	1.92	5.32	4.49
HF42993	AT3G62270.1	HCO3- transporter family	2069.76	-1.9	0.14	-13.55	8.07e-42	2.8e-40	17.41	0.192873	3.6	0.496521	3659	3860	3831	612	931	760	17.77	17.35	17.11	2.9	4.56	3.34
HF43021	AT3G06580.1	Mevalonate/galactokinase family protein	1009.53	-1.9	0.17	-10.78	4.35e-27	7.09e-26	23.1	0.862168	4.83667	0.711438	1655	1923	1931	274	423	457	21.4	24.2	23.7	3.42	5.66	5.43
HF43088	AT3G16860.1	COBRA-like protein 8 precursor	127.67	-1.9	0.28	-6.71	1.97e-11	1.12e-10	10.1867	0.840185	2.18667	0.220025	216	210	272	42	39	63	9.62	9.1	11.84	1.79	2.22	2.55
HF43763	NA	NA	630.7	-1.9	0.18	-10.79	3.86e-27	6.31e-26	54.0367	4.83305	11.1133	1.14857	1317	1081	1046	204	256	236	63.69	49.64	48.78	9.71	13.39	10.24
HF43791	AT3G20790.1	NAD(P)-binding Rossmann-fold superfamily protein	972.48	-1.9	0.15	-12.84	9.18e-38	2.67e-36	34.41	1.22647	7.01	0.588246	1779	1704	1846	283	402	396	36.35	32.14	34.74	5.85	7.76	7.42
HF44346	AT1G34640.1	peptidases	262.72	-1.9	0.2	-9.18	4.31e-20	4.66e-19	22.3067	0.697384	4.67333	0.911196	456	449	531	74	110	113	22.51	21.01	23.4	2.89	5.24	5.89
HF44592	AT1G77590.1	long chain acyl-CoA synthetase 9	842.96	-1.9	0.17	-11.41	3.58e-30	7.04e-29	15.34	0.702306	3.13333	0.277389	1576	1612	1431	258	293	380	16.21	15.86	13.95	2.7	3.05	3.65
HF00748	AT5G19440.1	NAD(P)-binding Rossmann-fold superfamily protein	244.2	-1.8	0.2	-9.02	1.92e-19	1.99e-18	10.3233	0.290593	2.35	0.0907377	428	424	458	91	87	114	10.39	9.79	10.79	2.21	2.32	2.52
HF01073	AT2G43290.1	Calcium-binding EF-hand family protein	1181.09	-1.8	0.18	-10	1.51e-23	2e-22	62.94	6.59735	13.79	1.52214	2516	1922	1885	423	526	443	76.13	56.65	56.04	12.02	16.82	12.53
HF01960	AT4G14330.1	P-loop containing nucleoside triphosphate hydrolases superfamily protein	489.5	-1.8	0.33	-5.47	4.48e-08	1.86e-07	7.54667	0.433295	1.64667	0.637216	818	992	842	99	332	146	7.18	8.41	7.05	0.82	2.9	1.22
HF03922	AT3G62660.1	galacturonosyltransferase-like 7	246.12	-1.8	0.24	-7.46	8.62e-14	5.91e-13	8.9	0.766312	2.02	0.353883	490	450	387	65	113	109	10.27	8.81	7.62	1.34	2.53	2.19
HF04487	AT4G27300.1	S-locus lectin protein kinase family protein	1545.46	-1.8	0.2	-8.79	1.49e-18	1.46e-17	140.91	5.08524	32.07	6.347	2629	2947	2720	394	765	706	134.64	150.98	137.11	20.15	41.81	34.25
HF05363	AT3G12110.1	actin-11	614.42	-1.8	0.27	-6.75	1.43e-11	8.24e-11	21.1167	3.89763	4.57667	0.630987	1458	905	916	294	233	188	28.91	17.37	17.07	5.56	4.77	3.4
HF05457	AT3G54750.3	unknown protein; FUNCTIONS IN: molecular_function unknown; INVOLVED IN: biological_process unknown; LOCATED IN: cellular_component unknown; EXPRESSED IN: 24 plant structures; EXPRESSED DURING: 15 growth stages.	469.52	-1.8	0.22	-8.36	6.46e-17	5.69e-16	9.91333	0.377904	2.11333	0.463909	872	855	807	144	254	152	10.64	9.73	9.37	1.61	3.04	1.69
HF07659	NA	NA	114.11	-1.8	0.33	-5.24	1.64e-07	6.38e-07	6.81	0.572626	1.38	0.375278	196	228	187	62	47	27	5.94	7.89	6.6	1.78	1.73	0.63
HF07856	AT1G23000.1	Heavy metal transport/detoxification superfamily protein	348.7	-1.8	0.21	-8.79	1.53e-18	1.49e-17	11.9033	0.372036	2.51667	0.469089	610	688	598	93	168	140	11.99	12.5	11.22	1.67	3.29	2.59
HF08358	AT1G63260.2	tetraspanin10	584.43	-1.8	0.19	-9.89	4.58e-23	5.9e-22	22.7333	0.381066	4.82667	0.45579	985	1094	1095	170	217	289	22.07	23.39	22.74	4.09	4.73	5.66
HF08740	AT1G32930.1	Galactosyltransferase family protein	359.7	-1.8	0.18	-9.92	3.54e-23	4.58e-22	10.8133	0.372484	2.37667	0.303827	632	691	610	115	168	146	10.83	11.45	10.16	1.81	2.85	2.47
HF08785	AT1G33250.1	Protein of unknown function (DUF604)	1085.15	-1.8	0.14	-13.47	2.3e-41	7.88e-40	27.9	1.53366	5.89333	0.324054	2080	1952	1841	378	449	421	30.76	27.43	25.51	5.47	6.53	5.68
HF08918	AT5G50375.1	cyclopropyl isomerase	244.27	-1.8	0.31	-5.7	1.17e-08	5.15e-08	8.29667	0.54189	1.97	0.511175	376	435	510	46	114	132	7.63	7.89	9.37	0.95	2.42	2.54
HF10633	AT4G35320.1	unknown protein; BEST Arabidopsis thaliana protein match is: unknown protein (TAIR:AT2G17300.1); Has 30201 Blast hits to 17322 proteins in 780 species: Archae - 12; Bacteria - 1396; Metazoa - 17338; Fungi - 3422; Plants - 5037; Viruses - 0; Other Eukaryotes - 2996 (source: NCBI BLink).	2851.86	-1.8	0.16	-10.85	1.9e-27	3.17e-26	207.59	4.98137	45.2633	6.13035	5128	5106	5104	834	1161	1394	217.4	204.19	201.18	33.14	49.74	52.91
HF11152	AT5G63450.1	cytochrome P450. family 94. subfamily B. polypeptide 1	254.13	-1.8	0.29	-6.27	3.56e-10	1.81e-09	6.80333	0.966374	1.47667	0.243402	495	547	332	114	111	65	7.6	7.93	4.88	1.73	1.71	0.99
HF11781	AT1G30260.1	BEST Arabidopsis thaliana protein match is: Galactosyltransferase family protein (TAIR:AT4G21060.1); Has 30 Blast hits to 30 proteins in 8 species: Archae - 0; Bacteria - 0; Metazoa - 0; Fungi - 0; Plants - 30; Viruses - 0; Other Eukaryotes - 0 (source: NCBI BLink).	778.3	-1.8	0.22	-8.46	2.67e-17	2.41e-16	46.84	4.36141	10.3333	1.75105	1212	1370	1650	197	322	389	40.83	44.37	55.32	6.94	11.28	12.78
HF11945	AT2G34150.2	SCAR family protein	2615.87	-1.8	0.16	-11.5	1.28e-30	2.56e-29	25.03	0.590931	5.43667	0.884012	4672	4896	4568	807	1297	957	25.87	25.33	23.89	4.31	7.18	4.82
HF11968	AT5G45920.1	SGNH hydrolase-type esterase superfamily protein	2672.77	-1.8	0.16	-11.44	2.68e-30	5.28e-29	137.61	5.55945	31.0567	4.46325	4217	5114	5124	792	1299	1072	126.5	142.78	143.55	23.57	39.01	30.59
HF12571	AT5G63810.1	beta-galactosidase 10	2139.21	-1.8	0.16	-11.31	1.11e-29	2.11e-28	18.1367	0.69066	2.47333	0.652542	3948	3955	3664	669	1054	765	19.3	18.2	16.91	1.54	3.73	2.15
HF13504	AT5G66460.1	Glycosyl hydrolase superfamily protein	1603.45	-1.8	0.14	-13.48	2.03e-41	6.99e-40	50.0367	1.24285	10.86	1.238	2670	3037	3005	489	716	650	47.59	51.64	50.88	8.84	13.11	10.63
HF13689	AT1G08500.1	early nodulin-like protein 18	1590.7	-1.8	0.16	-11.26	2.17e-29	4.08e-28	74.4167	3.93212	15.7967	1.70479	3031	2952	2632	480	618	732	80.79	75.22	67.24	12.49	16.73	18.17
HF17447	AT5G60930.1	P-loop containing nucleoside triphosphate hydrolases superfamily protein	755.01	-1.8	0.26	-6.97	3.21e-12	1.94e-11	5.86333	0.163741	1.31333	0.404818	1373	1353	1336	180	452	269	6.19	5.72	5.68	0.79	2.11	1.04
HF17616	AT1G22170.1	Phosphoglycerate mutase family protein	1914.79	-1.8	0.12	-14.45	2.39e-47	1.04e-45	68.8833	3.12189	15.6567	0.728842	3446	3628	3171	703	778	821	72.78	71.16	62.71	14.28	16.76	15.93
HF17880	AT4G05150.1	Octicosapeptide/Phox/Bem1p family protein	485.86	-1.8	0.16	-11.22	3.26e-29	6.05e-28	14.02	0.863771	3.09	0.0750555	734	992	892	186	193	201	12.43	15.4	14.23	2.94	3.16	3.17
HF18053	AT5G65360.1	Histone superfamily protein	1972.11	-1.8	0.2	-9.45	3.5e-21	4.04e-20	48.68	3.67029	10.5267	2.19211	4025	3318	3324	593	1005	669	56.02	44.93	45.09	7.69	14.84	9.05
HF18873	AT4G29460.1	Phospholipase A2 family protein	353.94	-1.8	0.21	-8.47	2.5e-17	2.26e-16	20.82	1.15365	4.73667	0.555948	602	722	583	110	129	180	20.69	22.88	18.89	3.82	4.65	5.74
HF19280	AT1G75900.1	GDSL-like Lipase/Acylhydrolase superfamily protein	6601.37	-1.8	0.13	-13.6	3.84e-42	1.35e-40	238.067	11.7286	52.8	4.97074	12373	11959	11099	2156	2901	2789	259.31	236.06	218.83	43.78	60.93	53.69
HF20321	AT3G12120.2	fatty acid desaturase 2	14017.9	-1.8	0.21	-8.29	1.14e-16	9.83e-16	500.613	6.69444	113.783	24.6575	23762	26395	25010	3361	7193	6453	494.42	513.99	493.43	67.49	151.65	122.21
HF21028	AT1G19940.1	glycosyl hydrolase 9B5	6336.91	-1.8	0.2	-8.93	4.27e-19	4.32e-18	157.947	5.38881	34.9167	6.062	11680	11390	10981	1618	2717	3215	168.26	155.5	150.08	22.86	39.84	42.05
HF21174	AT1G47530.1	MATE efflux family protein	2295.21	-1.8	0.21	-8.76	1.98e-18	1.92e-17	31.01	1.81795	6.71	1.27008	4420	4079	3871	568	1057	1071	34.57	29.87	28.59	4.22	8.39	7.52
HF21185	AT3G13690.1	Protein kinase protein with adenine nucleotide alpha hydrolases-like domain	849.3	-1.8	0.14	-12.63	1.51e-36	4.13e-35	15.6733	0.682186	3.48	0.14	1594	1471	1490	336	359	313	16.98	14.68	15.36	3.52	3.7	3.22
HF21474	AT4G37750.1	Integrase-type DNA-binding superfamily protein	1433.56	-1.8	0.13	-14.13	2.52e-45	1.01e-43	29.58	0.934309	6.37333	0.579808	2647	2581	2510	545	615	509	31.32	29.3	28.12	6.12	7.48	5.52
HF21708	AT2G26540.1	uroporphyrinogen-III synthase family protein	162.56	-1.8	0.25	-7.14	9.33e-13	5.89e-12	6.75	0.701593	1.48667	0.143333	332	286	253	55	64	73	8.13	6.28	5.84	1.2	1.63	1.63
HF21768	AT5G25830.1	GATA transcription factor 12	422.83	-1.8	0.31	-5.73	9.88e-09	4.39e-08	15.3867	1.38425	3.51667	1.01708	858	743	663	79	236	192	18.02	14.81	13.33	1.65	5.15	3.75
HF22221	AT4G24530.1	O-fucosyltransferase family protein	3654.4	-1.8	0.17	-10.04	9.74e-24	1.3e-22	90.85	2.82872	20.8467	3.37355	6295	7003	6286	1012	1717	1691	91.52	95.38	85.65	14.27	25.44	22.83
HF22782	AT1G17140.2	interactor of constitutive active rops 1	518.06	-1.8	0.2	-8.99	2.48e-19	2.55e-18	17.56	0.735119	3.89333	0.708574	941	962	894	137	229	242	18.6	17.94	16.14	2.48	4.69	4.51
HF22799	AT1G78380.1	glutathione S-transferase TAU 19	544.45	-1.8	0.23	-7.99	1.31e-15	1.05e-14	30.8933	2.35696	6.52333	1.38825	828	1007	1119	137	224	280	26.96	30.61	35.11	3.81	7.37	8.39
HF23806	AT5G51170.1	unknown protein; CONTAINS InterPro DOMAIN/s: Uncharacterised protein family UPF0406 (InterPro:IPR019146); Has 30201 Blast hits to 17322 proteins in 780 species: Archae - 12; Bacteria - 1396; Metazoa - 17338; Fungi - 3422; Plants - 5037; Viruses - 0; Other Eukaryotes - 2996 (source: NCBI BLink).	295.84	-1.8	0.24	-7.5	6.55e-14	4.54e-13	19.08	1.41237	4.21333	0.724484	445	552	603	75	150	128	16.36	19.78	21.1	2.79	5.16	4.69
HF25012	AT5G19500.1	Tryptophan/tyrosine permease	206.5	-1.8	0.35	-5.15	2.59e-07	9.87e-07	5.23667	0.739286	1.16667	0.321057	251	440	434	39	89	117	3.76	6.04	5.91	0.55	1.32	1.63
HF25133	AT1G75270.1	dehydroascorbate reductase 2	317.98	-1.8	0.31	-5.64	1.68e-08	7.27e-08	19.0033	1.18679	4.17	1.4584	542	525	646	68	206	108	19.06	16.92	21.03	2.33	7.05	3.13
HF25793	AT5G52220.2	FUNCTIONS IN: molecular_function unknown; INVOLVED IN: biological_process unknown; LOCATED IN: cellular_component unknown; EXPRESSED IN: 18 plant structures; EXPRESSED DURING: 13 growth stages; CONTAINS InterPro DOMAIN/s: Chromosome transmission fidelity protein 8 (InterPro:IPR018607).	73.2	-1.8	0.33	-5.56	2.66e-08	1.13e-07	5.3	0.465009	1.23333	0.0669162	143	112	141	28	24	32	6.09	4.48	5.33	1.34	1.11	1.25
HF25907	AT4G28000.1	P-loop containing nucleoside triphosphate hydrolases superfamily protein	568.55	-1.8	0.21	-8.72	2.85e-18	2.74e-17	8.68	0.518845	1.91333	0.391762	1099	1011	951	191	297	179	9.68	8.42	7.94	1.67	2.68	1.39
HF25987	AT5G53460.3	NADH-dependent glutamate synthase 1	1229.08	-1.8	0.18	-9.82	9.32e-23	1.18e-21	7.42	0.303535	1.50333	0.311466	1948	2322	2368	444	635	377	6.82	7.64	7.8	1.36	2.1	1.05
HF26371	AT3G17365.1	S-adenosyl-L-methionine-dependent methyltransferases superfamily protein	239.38	-1.8	0.25	-7.29	3.04e-13	2e-12	8.59	0.670895	1.71333	0.32199	341	478	483	61	106	114	7.25	9.32	9.2	1.07	2.01	2.06
HF27305	AT5G67620.1	unknown protein; FUNCTIONS IN: molecular_function unknown; INVOLVED IN: N-terminal protein myristoylation; LOCATED IN: microtubule; BEST Arabidopsis thaliana protein match is: unknown protein (TAIR:AT5G62900.1); Has 1807 Blast hits to 1807 proteins in 277 species: Archae - 0; Bacteria - 0; Metazoa - 736; Fungi - 347; Plants - 385; Viruses - 0; Other Eukaryotes - 339 (source: NCBI BLink).	111.46	-1.8	0.29	-6.42	1.39e-10	7.32e-10	7.01333	0.393715	1.51333	0.288348	217	181	206	36	56	36	7.61	6.27	7.16	1.23	2.09	1.22
HF27731	AT2G38110.1	glycerol-3-phosphate acyltransferase 6	16726.7	-1.8	0.16	-11.53	8.88e-31	1.8e-29	461.973	13.6697	101.763	14.534	30136	31067	28850	4829	7728	7259	482.66	467.11	436.15	74.54	124.2	106.55
HF28134	AT1G78560.1	Sodium Bile acid symporter family	505.81	-1.8	0.15	-12.37	3.76e-35	9.58e-34	16.1633	0.364478	3.42667	0.233119	916	932	877	188	208	198	16.65	16.39	15.45	3.15	3.89	3.24
HF28212	AT3G63280.2	NIMA-related kinase 4	760.38	-1.8	0.15	-11.48	1.68e-30	3.34e-29	10.46	0.327159	2.27667	0.245922	1367	1393	1317	239	343	330	10.97	10.56	9.85	1.8	2.62	2.41
HF28802	AT1G72480.1	Lung seven transmembrane receptor family protein	673.38	-1.8	0.17	-10.6	3.05e-26	4.75e-25	10.4567	0.655879	2.22667	0.317403	1045	1284	1292	208	325	280	9.15	11.01	11.21	1.64	2.73	2.31
HF29035	AT1G78570.1	rhamnose biosynthesis 1	1001.02	-1.8	0.15	-11.94	7.48e-33	1.71e-31	18.4767	1.38103	4.05667	0.183697	1993	1685	1716	357	385	421	21.23	16.91	17.29	3.69	4.26	4.22
HF30271	AT1G80710.1	DROUGHT SENSITIVE 1	327.67	-1.8	0.22	-8.21	2.15e-16	1.82e-15	8.72667	0.875144	1.87333	0.221836	673	556	533	143	133	104	10.47	7.99	7.72	2.11	2.08	1.43
HF30658	AT5G56590.1	O-Glycosyl hydrolases family 17 protein	246.42	-1.8	0.19	-9.67	4.02e-22	4.92e-21	6.41667	0.099387	1.31667	0.0856997	441	460	438	91	85	105	6.54	6.49	6.22	1.19	1.28	1.48
HF30815	AT5G20670.1	Protein of unknown function (DUF1677)	276.79	-1.8	0.2	-9.29	1.58e-20	1.76e-19	22.59	0.343123	5.05667	0.47502	517	486	493	119	96	104	23.27	22.17	22.33	5.95	4.89	4.33
HF30876	AT3G51510.1	unknown protein; FUNCTIONS IN: molecular_function unknown; INVOLVED IN: biological_process unknown; LOCATED IN: chloroplast thylakoid membrane. chloroplast; EXPRESSED IN: 22 plant structures; EXPRESSED DURING: 13 growth stages; Has 42 Blast hits to 42 proteins in 19 species: Archae - 0; Bacteria - 0; Metazoa - 0; Fungi - 0; Plants - 40; Viruses - 0; Other Eukaryotes - 2 (source: NCBI BLink).	200.83	-1.8	0.39	-4.61	3.98e-06	1.32e-05	14.3733	0.152461	3.02	0.92181	344	371	373	25	106	106	14.14	14.66	14.32	1.18	4.04	3.84
HF31347	AT5G48820.1	inhibitor/interactor with cyclin-dependent kinase	93.28	-1.8	0.36	-5.03	4.9e-07	1.81e-06	6.33667	0.680547	1.39667	0.471781	124	187	197	24	56	30	4.98	6.92	7.11	1.05	2.33	0.81
HF31618	AT5G36290.2	Uncharacterized protein family (UPF0016)	1199.65	-1.8	0.12	-14.47	1.89e-47	8.23e-46	29.0367	0.98692	6.63667	0.426002	2047	2332	2052	454	522	465	28.83	30.84	27.44	6.11	7.48	6.32
HF31643	AT3G03910.1	glutamate dehydrogenase 3	281.3	-1.8	0.32	-5.61	1.99e-08	8.53e-08	13.0867	1.66989	2.81	0.807279	364	576	594	98	169	62	9.75	14.63	14.88	2.46	4.35	1.62
HF31693	AT3G04290.1	Li-tolerant lipase 1	157691	-1.8	0.15	-11.75	7.14e-32	1.54e-30	4113.33	118.085	909.34	126.586	285669	288942	273861	45910	72440	68718	4311.53	4125.45	3903.01	670.73	1101.93	955.36
HF31821	AT1G76980.1	BEST Arabidopsis thaliana protein match is: embryo defective 2170 (TAIR:AT1G21390.1); Has 65 Blast hits to 65 proteins in 23 species: Archae - 0; Bacteria - 8; Metazoa - 1; Fungi - 8; Plants - 40; Viruses - 3; Other Eukaryotes - 5 (source: NCBI BLink).	279.14	-1.8	0.19	-9.5	2.08e-21	2.43e-20	8.40333	0.621352	1.62	0.185203	458	574	472	103	123	105	8.27	9.54	7.4	1.42	1.99	1.45
HF32120	NA	NA	52.53	-1.8	0.51	-3.51	0.000454	0.00113	6.29667	0.770115	1.64667	0.511219	99	106	78	8	16	38	7.36	6.73	4.8	0.85	1.49	2.6
HF32611	AT3G15820.1	phosphatidic acid phosphatase-related / PAP2-related	2805.05	-1.8	0.16	-10.73	7.59e-27	1.22e-25	131.67	3.68462	29.6567	3.93471	4910	5307	4807	829	1189	1369	133.74	136.76	124.51	22.01	31.87	35.09
HF32745	AT3G15540.1	indole-3-acetic acid inducible 19	516.76	-1.8	0.22	-8.08	6.64e-16	5.4e-15	33.95	2.92966	7.18333	1.00589	1004	986	789	251	183	166	38.79	34.39	28.67	9.01	7	5.54
HF32923	AT5G41070.1	dsRNA-binding protein 5	926.77	-1.8	0.17	-10.14	3.69e-24	5.07e-23	24.6	0.44238	5.54333	0.783589	1556	1752	1677	261	415	434	23.86	25.39	24.55	3.98	6.42	6.23
HF32960	AT3G27060.1	Ferritin/ribonucleotide reductase-like family protein	1089.91	-1.8	0.17	-10.47	1.2e-25	1.8e-24	30.5033	2.91654	6.21667	0.594876	2262	1840	1774	351	488	422	36.26	28.44	26.81	5.36	7.36	5.93
HF33671	AT2G32280.1	Protein of unknown function (DUF1218)	686.78	-1.8	0.19	-9.66	4.64e-22	5.65e-21	48.9067	4.24824	10.8067	0.667965	1389	1218	1082	231	254	320	57.08	46.83	42.81	9.82	10.52	12.08
HF33773	AT2G31340.1	embryo defective 1381	303.91	-1.8	0.22	-8.02	1.04e-15	8.36e-15	6.05	0.262869	1.32	0.23516	468	584	593	125	147	85	5.56	6.13	6.46	1.37	1.7	0.89
HF34916	AT2G22610.2	Di-glucose binding protein with Kinesin motor domain	446.35	-1.8	0.24	-7.43	1.06e-13	7.22e-13	5.7	0.352326	1.28	0.303535	796	890	717	126	254	150	5.88	6.2	5.02	0.9	1.88	1.06
HF36346	AT3G52480.1	unknown protein; FUNCTIONS IN: molecular_function unknown; INVOLVED IN: biological_process unknown; LOCATED IN: endomembrane system; EXPRESSED IN: 10 plant structures; EXPRESSED DURING: LP.04 four leaves visible. 4 anthesis. petal differentiation and expansion stage; Has 28 Blast hits to 28 proteins in 7 species: Archae - 0; Bacteria - 0; Metazoa - 0; Fungi - 0; Plants - 28; Viruses - 0; Other Eu…	152.13	-1.8	0.24	-7.19	6.68e-13	4.28e-12	10.0167	0.289041	2.52	0.378726	269	270	276	50	55	78	10.27	9.44	10.34	2.29	2.01	3.26
HF36366	AT3G11600.1	unknown protein; FUNCTIONS IN: molecular_function unknown; INVOLVED IN: response to karrikin; EXPRESSED IN: 21 plant structures; EXPRESSED DURING: 12 growth stages; BEST Arabidopsis thaliana protein match is: unknown protein (TAIR:AT5G06270.1); Has 171 Blast hits to 171 proteins in 15 species: Archae - 0; Bacteria - 0; Metazoa - 0; Fungi - 0; Plants - 171; Viruses - 0; Other Eukaryotes - 0 (sourc…	1275.67	-1.8	0.2	-9.25	2.23e-20	2.46e-19	118.403	2.63625	23.99	3.63149	2212	2454	2273	313	561	594	118.52	122.91	113.78	16.73	27.44	27.8
HF36472	AT5G03610.1	GDSL-like Lipase/Acylhydrolase superfamily protein	440.4	-1.8	0.18	-9.88	5.29e-23	6.8e-22	16.1067	1.03191	3.76667	0.512651	671	862	838	142	216	172	14.06	17.36	16.9	3.05	4.76	3.49
HF36954	AT4G29490.1	Metallopeptidase M24 family protein	107.31	-1.8	0.4	-4.5	6.78e-06	2.18e-05	8.75	1.33132	1.54	0.660101	129	236	219	25	71	32	6.17	10.61	9.47	0.86	2.86	0.9
HF37189	NA	NA	266.43	-1.8	0.23	-7.87	3.46e-15	2.66e-14	22.9567	0.900265	4.87667	0.966477	449	467	535	107	127	70	21.85	22.28	24.74	5.01	6.48	3.14
HF37575	AT4G12230.1	alpha/beta-Hydrolases superfamily protein	172.32	-1.8	0.24	-7.57	3.69e-14	2.61e-13	5.36	0.506392	1.01333	0.168951	252	323	359	65	81	57	4.45	5.43	6.2	0.87	1.35	0.82
HF37873	AT2G38400.2	alanine:glyoxylate aminotransferase 3	1658.82	-1.8	0.48	-3.65	0.000258	0.000665	35.57	3.05315	8.12333	2.64306	2396	3203	3351	273	927	814	29.59	37.49	39.63	3.06	11.97	9.34
HF39663	AT3G13610.1	2-oxoglutarate (2OG) and Fe(II)-dependent oxygenase superfamily protein	103.69	-1.8	0.33	-5.5	3.84e-08	1.6e-07	6.41667	0.14345	1.32	0.379781	177	197	186	22	56	45	6.55	6.13	6.57	0.63	1.94	1.39
HF40179	AT5G58900.1	Homeodomain-like transcriptional regulator	254.68	-1.8	0.23	-8.16	3.28e-16	2.73e-15	10.5733	0.604713	2.31	0.43062	387	511	492	77	130	86	9.37	11.28	11.07	1.84	3.17	1.92
HF40196	AT5G58960.1	Plant protein of unknown function (DUF641)	195.84	-1.8	0.29	-6.33	2.39e-10	1.23e-09	5.23667	0.336171	1.06667	0.237019	337	409	318	46	72	108	5.44	5.69	4.58	0.72	0.96	1.52
HF41229	AT5G62580.1	ARM repeat superfamily protein	478.79	-1.8	0.29	-6.1	1.07e-09	5.25e-09	10.2167	0.852943	2.34667	0.57736	798	995	774	97	269	217	9.89	11.83	8.93	1.35	3.35	2.34
HF41292	AT5G14750.1	myb domain protein 66	1240.33	-1.8	0.18	-9.99	1.62e-23	2.14e-22	72.0167	1.69715	15.1933	1.86076	2240	2304	2189	393	403	626	74.81	72.29	68.95	12.91	13.79	18.88
HF41566	AT5G23720.3	dual specificity protein phosphatase family protein	508.69	-1.8	0.16	-11.34	8.28e-30	1.58e-28	5.05	0.140119	1.1	0.13	921	957	884	157	226	201	5.25	5.12	4.78	0.88	1.33	1.09
HF41672	AT5G42110.1	unknown protein; FUNCTIONS IN: molecular_function unknown; INVOLVED IN: biological_process unknown; LOCATED IN: endomembrane system; EXPRESSED IN: 11 plant structures; EXPRESSED DURING: 6 growth stages; Has 36 Blast hits to 36 proteins in 8 species: Archae - 0; Bacteria - 0; Metazoa - 0; Fungi - 0; Plants - 36; Viruses - 0; Other Eukaryotes - 0 (source: NCBI BLink).	82.02	-1.8	0.3	-6	2e-09	9.54e-09	9.17	0.79425	2.16667	0.0935117	155	129	158	30	33	33	9.22	7.77	10.52	2.27	2.25	1.98
HF42457	AT1G69700.1	HVA22 homologue C	131.22	-1.8	0.34	-5.33	9.67e-08	3.86e-07	81.7767	11.2359	14.1567	0.566402	279	233	192	45	34	74	104.06	68.12	73.15	13.04	14.88	14.55
HF42708	AT1G67730.1	beta-ketoacyl reductase 1	2787.5	-1.8	0.16	-11.36	6.45e-30	1.24e-28	118.613	2.57796	24.98	4.00782	5094	5075	4974	774	1295	1131	123.71	116.74	115.39	17.95	31.83	25.16
HF42719	AT5G01520.1	RING/U-box superfamily protein	518.37	-1.8	0.27	-6.87	6.63e-12	3.92e-11	34.76	2.0436	7.85	2.01286	801	1017	1006	104	257	242	30.68	36.59	37.01	4.11	11.01	8.43
HF43166	AT4G15790.1	unknown protein; INVOLVED IN: biological_process unknown; LOCATED IN: chloroplast; EXPRESSED IN: 21 plant structures; EXPRESSED DURING: 13 growth stages; Has 411 Blast hits to 380 proteins in 121 species: Archae - 4; Bacteria - 107; Metazoa - 85; Fungi - 29; Plants - 59; Viruses - 0; Other Eukaryotes - 127 (source: NCBI BLink).	477.18	-1.8	0.17	-10.42	2.07e-25	3.08e-24	24.3133	0.618636	5.42	0.618574	850	902	813	147	211	210	25.24	24.56	23.14	4.27	6.39	5.6
HF43892	AT1G55260.1	Bifunctional inhibitor/lipid-transfer protein/seed storage 2S albumin superfamily protein	1274.35	-1.8	0.26	-6.88	5.96e-12	3.54e-11	86.1767	4.9432	19.2767	5.02461	2050	2278	2580	253	671	581	79.9	82.7	95.93	9.88	27.06	20.89
HF44063	AT1G49430.1	long-chain acyl-CoA synthetase 2	38202.8	-1.8	0.17	-10.18	2.37e-24	3.29e-23	854.3	30.3918	195.59	35.3014	64501	74302	66077	10897	19695	15607	838.54	913.02	811.34	139.5	260.77	186.5
HF44400	AT1G22460.1	O-fucosyltransferase family protein	3518.52	-1.8	0.15	-12.02	2.96e-33	6.87e-32	36.8333	0.982757	8.30333	1.38335	5860	6648	6588	1153	1740	1191	34.89	37.55	38.06	6.93	11.07	6.91
HF00858	AT3G23740.1	unknown protein; FUNCTIONS IN: molecular_function unknown; INVOLVED IN: biological_process unknown; LOCATED IN: chloroplast; EXPRESSED IN: 9 plant structures; EXPRESSED DURING: C globular stage. F mature embryo stage. petal differentiation and expansion stage. E expanded cotyledon stage. D bilateral stage; BEST Arabidopsis thaliana protein match is: unknown protein (TAIR:AT4G14120.1); Has 155 Bla…	481.04	-1.7	0.24	-6.98	3.02e-12	1.83e-11	7.31667	0.79675	1.73	0.296142	974	849	710	225	233	140	8.7	7.31	5.94	1.98	2.07	1.14
HF01064	AT3G59420.1	crinkly4	897.66	-1.7	0.19	-8.7	3.35e-18	3.21e-17	13.9	0.331813	3.24667	0.675533	1553	1679	1526	280	507	337	14.17	14.29	13.24	2.45	4.59	2.7
HF01260	AT5G14750.1	myb domain protein 66	245.26	-1.7	0.31	-5.47	4.39e-08	1.82e-07	14.9833	0.182239	3.38667	0.921165	407	454	448	46	136	122	14.68	15.31	14.96	1.55	4.43	4.18
HF01281	AT5G26667.1	P-loop containing nucleoside triphosphate hydrolases superfamily protein	3181.4	-1.7	0.13	-13.46	2.86e-41	9.7e-40	131.9	7.28453	30.9133	1.06856	5988	5478	5341	1342	1319	1296	146.41	125.78	123.51	31.87	32.09	28.78
HF01587	AT3G53400.1	BEST Arabidopsis thaliana protein match is: conserved peptide upstream open reading frame 47 (TAIR:AT5G03190.1); Has 285 Blast hits to 285 proteins in 23 species: Archae - 0; Bacteria - 0; Metazoa - 1; Fungi - 0; Plants - 279; Viruses - 0; Other Eukaryotes - 5 (source: NCBI BLink).	496.79	-1.7	0.28	-6.25	4.02e-10	2.04e-09	12.8533	1.77682	2.91333	0.601452	1058	861	712	259	210	131	16.17	12.3	10.09	3.88	3.05	1.81
HF01636	NA	NA	237.88	-1.7	0.34	-4.86	1.18e-06	4.17e-06	8.72	1.08885	2.06667	0.671549	321	414	533	70	168	63	7.04	8.36	10.76	1.54	3.4	1.26
HF01661	AT3G12620.2	Protein phosphatase 2C family protein	497.6	-1.7	0.27	-6.19	5.9e-10	2.95e-09	14.2433	0.708174	3.62	1.06006	763	992	883	115	302	216	13.19	15.59	13.95	1.94	5.58	3.34
HF01710	AT1G74770.1	zinc ion binding	131.72	-1.7	0.28	-6.02	1.77e-09	8.48e-09	10.6367	0.656591	2.48667	0.535112	230	257	212	42	76	46	10.97	11.57	9.37	2.06	3.55	1.85
HF01810	AT3G22960.1	Pyruvate kinase family protein	11258	-1.7	0.13	-12.83	1.17e-37	3.38e-36	201.42	5.53543	47.0067	5.13674	20091	20533	19211	3654	5162	5083	209.51	203.92	190.83	37.24	54.65	49.13
HF02531	AT4G25434.1	nudix hydrolase homolog 10	220.59	-1.7	0.22	-7.59	3.28e-14	2.33e-13	8.81	0.96535	2.08	0.191398	337	481	356	79	91	104	7.89	10.74	7.8	1.7	2.23	2.31
HF05196	AT4G10940.1	RING/U-box protein	241.7	-1.7	0.28	-6.22	4.87e-10	2.46e-09	17.58	1.38153	4.03667	1.0164	362	437	495	58	140	101	14.96	18.13	19.65	2.3	5.82	3.99
HF05753	NA	NA	32.34	-1.7	0.53	-3.15	0.00163	0.00368	5.62	0.355012	1.67667	0.448788	66	57	47	6	14	21	5.42	6.31	5.13	0.78	2.16	2.09
HF06083	AT3G44880.1	Pheophorbide a oxygenase family protein with Rieske [2Fe-2S] domain	1673.45	-1.7	0.14	-11.59	4.5e-31	9.24e-30	40.31	2.4286	9.64667	1.06535	2493	3084	3282	566	793	770	35.74	41.17	44.02	7.68	11.34	9.92
HF06250	AT4G00490.1	beta-amylase 2	329.65	-1.7	0.23	-7.46	8.56e-14	5.87e-13	10.2667	0.856161	2.23	0.486621	491	584	698	86	160	155	8.88	10.09	11.83	1.35	3.03	2.31
HF06662	AT5G22700.1	F-box/RNI-like/FBD-like domains-containing protein	233.43	-1.7	0.19	-9.03	1.78e-19	1.85e-18	6.43	0.210792	1.50667	0.125477	380	423	440	81	110	98	6.14	6.31	6.84	1.31	1.74	1.47
HF06951	AT5G13710.2	sterol methyltransferase 1	1017.26	-1.7	0.14	-12.09	1.21e-33	2.87e-32	39.92	0.961613	9.52667	0.410135	1821	1773	1771	395	399	487	41.83	38.77	39.16	8.83	9.5	10.25
HF07261	AT4G30440.1	UDP-D-glucuronate 4-epimerase 1	4853.87	-1.7	0.17	-10.1	5.7e-24	7.75e-23	139.44	7.81388	32.1633	4.80213	9217	8262	8374	1426	2429	2075	155.05	130.99	132.28	23.73	40.36	32.4
HF07525	AT1G69530.2	expansin A1	4808.2	-1.7	0.19	-9.12	7.21e-20	7.68e-19	235.53	27.596	55.26	5.27834	9928	6871	8566	2190	2068	1686	284.57	189.08	232.94	60.86	60.21	44.71
HF07641	AT2G03810.4	18S pre-ribosomal assembly protein gar2-related	629.22	-1.7	0.15	-10.75	5.66e-27	9.18e-26	11.8533	0.275096	2.79	0.266271	1106	1159	1050	259	304	233	12.2	12.05	11.31	2.57	3.32	2.48
HF08055	AT5G08260.1	serine carboxypeptidase-like 35	6314.4	-1.7	0.19	-8.95	3.7e-19	3.75e-18	67.4767	2.67996	15.93	2.91666	11600	11253	10798	1663	3010	3063	72.4	66.85	63.18	10.19	19.7	17.9
HF08736	AT5G42110.1	unknown protein; FUNCTIONS IN: molecular_function unknown; INVOLVED IN: biological_process unknown; LOCATED IN: endomembrane system; EXPRESSED IN: 11 plant structures; EXPRESSED DURING: 6 growth stages; Has 36 Blast hits to 36 proteins in 8 species: Archae - 0; Bacteria - 0; Metazoa - 0; Fungi - 0; Plants - 36; Viruses - 0; Other Eukaryotes - 0 (source: NCBI BLink).	505.95	-1.7	0.16	-10.59	3.44e-26	5.33e-25	55.73	4.18702	12.33	0.69347	971	859	852	191	218	214	64.1	51.77	51.32	11.76	13.71	11.52
HF08807	AT1G01630.1	Sec14p-like phosphatidylinositol transfer family protein	468	-1.7	0.26	-6.67	2.51e-11	1.41e-10	20.9533	0.0751295	4.74333	1.44002	808	851	848	103	264	203	20.96	21.08	20.82	2.17	7.15	4.91
HF10047	AT1G20823.1	RING/U-box superfamily protein	144.73	-1.7	0.37	-4.67	3.01e-06	1.01e-05	11.2533	0.91158	2.80667	0.951776	280	254	234	25	87	68	12.92	11.06	9.78	1.07	4.35	3
HF10138	AT2G36780.1	UDP-Glycosyltransferase superfamily protein	533.13	-1.7	0.15	-10.82	2.91e-27	4.8e-26	13.88	0.291433	3.27	0.180278	882	942	1000	246	211	208	13.64	13.54	14.46	3.52	3.37	2.92
HF10414	AT4G38660.1	Pathogenesis-related thaumatin superfamily protein	842.89	-1.7	0.18	-9.32	1.18e-20	1.32e-19	29.3067	3.47395	6.97	0.368284	1748	1447	1250	341	362	340	35.94	27.78	24.2	7.04	7.57	6.3
HF10851	AT4G27870.1	Vacuolar iron transporter (VIT) family protein	1495.26	-1.7	0.22	-7.84	4.64e-15	3.52e-14	29.5	0.836799	6.85	1.40304	2440	2868	2681	362	721	758	28.57	31.17	28.76	4.05	8.41	8.09
HF10852	AT4G13050.1	Acyl-ACP thioesterase	3032.85	-1.7	0.15	-11.35	7.04e-30	1.35e-28	59.64	2.62413	14.1033	1.44677	5518	5422	5095	1012	1274	1509	64.35	59.29	55.28	11.32	14.81	16.18
HF12035	AT2G34700.1	Pollen Ole e 1 allergen and extensin family protein	5247.02	-1.7	0.17	-9.96	2.19e-23	2.88e-22	280.787	10.4012	67.1233	11.733	9547	8923	9277	1636	2826	2126	300.23	264.66	277.47	49.64	89.42	62.31
HF12205	AT4G21270.1	kinesin 1	743.83	-1.7	0.19	-9.35	8.46e-21	9.58e-20	9.57	0.115902	2.21	0.358515	1253	1354	1371	208	371	330	9.43	9.48	9.8	1.57	2.81	2.25
HF12272	NA	NA	242.35	-1.7	0.31	-5.7	1.21e-08	5.34e-08	12.73	1.64521	2.85	0.672681	327	497	481	81	151	63	9.44	14.42	14.33	2.5	4.15	1.9
HF12592	AT2G13610.1	ABC-2 type transporter family protein	294.22	-1.7	0.22	-7.52	5.45e-14	3.8e-13	6.21333	0.597002	1.51	0.120968	594	495	453	109	116	148	7.38	5.85	5.41	1.33	1.46	1.74
HF12787	AT4G31120.1	SHK1 binding protein 1	283.34	-1.7	0.33	-5.24	1.62e-07	6.32e-07	5.66	0.814125	1.4	0.472264	374	510	642	86	189	72	4.26	5.64	7.08	1.01	2.34	0.85
HF12955	NA	NA	369.54	-1.7	0.22	-7.66	1.86e-14	1.34e-13	15.3033	0.995328	3.62333	0.865262	574	660	728	127	213	125	13.79	14.94	17.18	2.86	5.35	2.66
HF13146	AT4G33800.1	unknown protein; Has 30201 Blast hits to 17322 proteins in 780 species: Archae - 12; Bacteria - 1396; Metazoa - 17338; Fungi - 3422; Plants - 5037; Viruses - 0; Other Eukaryotes - 2996 (source: NCBI BLink).	881.71	-1.7	0.18	-9.06	1.3e-19	1.37e-18	37.9133	2.43735	9.19333	1.09143	1585	1679	1381	432	367	307	40.25	40.45	33.04	10.88	9.55	7.15
HF13212	AT5G11810.1	unknown protein; Has 1807 Blast hits to 1807 proteins in 277 species: Archae - 0; Bacteria - 0; Metazoa - 736; Fungi - 347; Plants - 385; Viruses - 0; Other Eukaryotes - 339 (source: NCBI BLink).	380.19	-1.7	0.19	-9.05	1.38e-19	1.44e-18	15.53	0.147986	3.79667	0.724921	645	711	670	129	201	138	15.56	15.77	15.26	3.37	5.21	2.81
HF13306	AT2G26250.1	3-ketoacyl-CoA synthase 10	16652.6	-1.7	0.13	-13.87	9.26e-44	3.51e-42	417.853	26.0018	95.91	6.70291	31848	30025	26867	6355	7331	6464	464.08	415.37	374.11	91.05	109.16	87.52
HF13779	AT3G21090.1	ABC-2 type transporter family protein	7342.68	-1.7	0.21	-8.1	5.54e-16	4.53e-15	145.913	6.90159	34.5933	7.79469	11349	14155	13658	1896	4126	3122	132.33	154.83	150.58	21.6	48.55	33.63
HF14012	AT1G04220.1	3-ketoacyl-CoA synthase 2	16662.8	-1.7	0.11	-15.31	6.9e-53	3.8e-51	447.72	4.86351	101.697	11.0593	29196	30208	29680	5696	7782	6734	457.1	445.26	440.8	85.5	122.84	96.75
HF14025	AT5G43745.1	Protein of unknown function (DUF1012)	576.12	-1.7	0.17	-10.45	1.49e-25	2.22e-24	10.2433	0.116667	2.39667	0.30168	1006	1043	1032	196	292	211	10.01	10.36	10.36	2.09	3	2.1
HF14233	AT5G04885.1	Glycosyl hydrolase family protein	737.53	-1.7	0.16	-10.71	9.51e-27	1.52e-25	13.77	0.855122	3.21667	0.310501	1389	1263	1259	245	341	326	15.48	12.89	12.94	2.65	3.72	3.28
HF15091	AT5G64620.1	cell wall / vacuolar inhibitor of fructosidase 2	272.53	-1.7	0.21	-7.91	2.62e-15	2.04e-14	19.2967	1.19047	4.41	0.312623	525	455	462	116	92	128	21.64	17.76	18.49	4.79	3.79	4.65
HF15531	AT3G51670.1	SEC14 cytosolic factor family protein / phosphoglyceride transfer family protein	3102.84	-1.7	0.16	-10.55	5e-26	7.68e-25	97.7867	8.52202	23.2033	2.61616	6140	5121	5086	1044	1496	1355	114.83	89.13	89.4	18.61	27.67	23.33
HF15671	AT2G38650.2	galacturonosyltransferase 7	589.63	-1.7	0.14	-11.86	1.98e-32	4.41e-31	10.4333	0.40068	2.41667	0.131191	1073	1039	1007	225	258	252	11.23	10.11	9.96	2.21	2.66	2.38
HF18151	AT1G29300.1	Plant protein of unknown function (DUF641)	219.22	-1.7	0.28	-6.26	3.8e-10	1.93e-09	5.91667	0.687055	1.30333	0.24127	467	346	353	58	118	90	7.29	5.19	5.27	0.86	1.69	1.36
HF18396	NA	NA	243.3	-1.7	0.25	-6.81	1e-11	5.82e-11	8.26	0.81074	1.90333	0.384028	331	453	517	92	133	77	6.73	8.56	9.49	1.56	2.67	1.48
HF18424	AT2G07690.1	Minichromosome maintenance (MCM2/3/5) family protein	1318.11	-1.7	0.14	-11.63	2.89e-31	6.02e-30	8.16333	0.498676	1.98	0.170098	2473	2291	2170	543	617	504	9.14	7.85	7.5	1.92	2.3	1.72
HF18708	AT3G16060.1	ATP binding microtubule motor family protein	388.26	-1.7	0.21	-7.89	3.13e-15	2.41e-14	6.53667	0.414581	1.50667	0.282391	743	701	604	136	211	140	7.29	6.46	5.86	1.26	2.07	1.19
HF18807	AT1G52140.1	unknown protein; BEST Arabidopsis thaliana protein match is: unknown protein (TAIR:AT3G16330.1); Has 114 Blast hits to 114 proteins in 15 species: Archae - 0; Bacteria - 0; Metazoa - 0; Fungi - 0; Plants - 114; Viruses - 0; Other Eukaryotes - 0 (source: NCBI BLink).	655.32	-1.7	0.3	-5.78	7.26e-09	3.26e-08	39.7633	0.79285	9.24667	2.48974	1086	1211	1197	123	315	376	38.23	40.88	40.18	4.27	11.59	11.88
HF19943	AT5G03760.1	Nucleotide-diphospho-sugar transferases superfamily protein	3276.05	-1.7	0.17	-10.52	6.99e-26	1.06e-24	29.2133	0.836707	6.71667	1.10912	5531	6266	5724	952	1625	1419	28.51	30.88	28.25	4.76	8.6	6.79
HF20992	AT1G75900.1	GDSL-like Lipase/Acylhydrolase superfamily protein	452.46	-1.7	0.27	-6.39	1.61e-10	8.43e-10	16.1133	0.502007	3.63333	0.869757	788	848	774	97	226	237	16.35	16.84	15.15	1.91	4.7	4.29
HF20998	AT1G27940.1	P-glycoprotein 13	8212.87	-1.7	0.2	-8.76	1.98e-18	1.92e-17	92.9767	3.73676	21.95	4.23791	14366	15672	13645	2182	4266	3728	95.27	97.99	85.67	14.23	28.84	22.78
HF21033	AT1G47900.2	Plant protein of unknown function (DUF869)	1351.08	-1.7	0.22	-7.59	3.17e-14	2.25e-13	16.3767	1.12407	3.86333	0.901486	2583	2410	2164	348	745	589	18.47	16.04	14.62	2.39	5.5	3.7
HF21332	AT4G31890.2	ARM repeat superfamily protein	9494.14	-1.7	0.14	-12.24	1.93e-34	4.78e-33	240.703	11.1267	56.59	5.9539	17623	16783	15957	3097	4359	4289	262.12	235.23	224.76	45.27	65.45	59.05
HF21966	AT5G67150.1	HXXXD-type acyl-transferase family protein	546.21	-1.7	0.22	-7.65	2.02e-14	1.46e-13	12.2933	0.661119	3.01	0.527763	916	1043	923	148	295	254	11.74	13.61	11.53	2.05	3.87	3.11
HF22305	AT1G19840.1	SAUR-like auxin-responsive protein family	194.17	-1.7	0.23	-7.4	1.33e-13	9.01e-13	15.1033	0.933333	3.62667	0.528089	297	374	362	58	91	94	13.37	16.57	15.37	2.59	4.32	3.97
HF22688	AT4G37260.1	myb domain protein 73	217.26	-1.7	0.3	-5.75	8.97e-09	4e-08	9.47333	1.13939	2.15	0.410406	464	317	367	120	74	70	11.67	7.85	8.9	2.96	1.86	1.63
HF23003	AT5G44635.1	minichromosome maintenance (MCM2/3/5) family protein	757.65	-1.7	0.18	-9.19	3.86e-20	4.18e-19	10.0567	1.0317	2.39333	0.277208	1523	1238	1230	253	368	329	12.12	9.01	9.04	1.92	2.88	2.38
HF23269	AT2G23910.1	NAD(P)-binding Rossmann-fold superfamily protein	7530.32	-1.7	0.2	-8.66	4.59e-18	4.35e-17	292.18	0.763937	69.4067	14.9299	12786	13668	13654	1994	4118	3220	292.52	290.72	293.3	44.35	96	67.87
HF23943	AT3G11100.1	sequence-specific DNA binding transcription factors	135.25	-1.7	0.3	-5.62	1.96e-08	8.43e-08	5.96667	0.535859	1.53333	0.374181	208	263	247	32	68	71	4.91	6.65	6.34	0.79	1.83	1.98
HF24485	AT2G02010.1	glutamate decarboxylase 4	14837.7	-1.7	0.21	-8.17	3.16e-16	2.64e-15	406.8	11.0004	93.3667	18.7657	24055	27549	27657	3644	6919	7730	384.85	416.48	419.07	55.86	110.94	113.3
HF25112	AT5G10830.1	S-adenosyl-L-methionine-dependent methyltransferases superfamily protein	574.54	-1.7	0.19	-9.02	1.85e-19	1.92e-18	34.22	1.34076	8.17	1.16573	968	1117	973	168	258	285	33.1	36.89	32.67	5.85	9.13	9.53
HF25665	AT5G62360.1	Plant invertase/pectin methylesterase inhibitor superfamily protein	6085.28	-1.7	0.19	-8.95	3.49e-19	3.55e-18	242.033	8.0529	57.4733	10.8594	9787	11150	11536	1612	3134	2787	227.82	242.58	255.7	37.08	74.14	61.2
HF26038	AT4G27720.1	Major facilitator superfamily protein	4457.43	-1.7	0.16	-10.72	8.11e-27	1.3e-25	126.583	2.98401	29.0033	4.07454	7801	8331	7698	1307	1946	2165	129.36	129.77	120.62	20.86	33.34	32.81
HF26233	AT2G33500.1	B-box type zinc finger protein with CCT domain	483.29	-1.7	0.19	-8.93	4.18e-19	4.23e-18	11.9267	1.01614	2.83333	0.182787	715	1026	824	160	220	229	10.44	13.87	11.47	2.47	3.05	2.98
HF27000	AT2G44940.1	Integrase-type DNA-binding superfamily protein	128.48	-1.7	0.33	-5.28	1.28e-07	5.04e-07	6.36667	0.343624	1.44	0.360971	247	227	210	31	48	78	6.97	6.35	5.78	0.89	1.31	2.12
HF27794	AT3G54030.1	Protein kinase protein with tetratricopeptide repeat domain	261.43	-1.7	0.3	-5.45	5.02e-08	2.07e-07	6.55667	0.73372	1.58667	0.371498	525	386	461	111	156	64	7.8	5.26	6.61	1.41	2.3	1.05
HF28373	AT1G03010.1	Phototropic-responsive NPH3 family protein	2432.9	-1.7	0.19	-9.09	9.49e-20	1e-18	47.3533	2.0606	10.85	1.76299	4457	4437	4031	672	1151	1185	50.82	47.55	43.69	7.35	12.97	12.23
HF29213	AT3G07650.4	CONSTANS-like 9	283.67	-1.7	0.22	-7.79	6.61e-15	4.96e-14	8.56333	0.754196	1.88333	0.296329	417	547	563	82	115	146	7.09	9.02	9.58	1.34	1.95	2.36
HF30793	AT5G20630.1	germin 3	3393.15	-1.7	0.21	-8.2	2.36e-16	1.98e-15	89.08	7.80923	20.1033	3.85383	5119	5871	7250	920	1335	1867	78.37	84.59	104.28	13.15	20.7	26.46
HF31071	AT4G36250.1	aldehyde dehydrogenase 3F1	4024.23	-1.7	0.17	-10.23	1.47e-24	2.07e-23	110.967	3.5964	24.8933	4.1829	6537	7472	7589	1120	1955	1803	103.87	113.5	115.53	16.97	31.18	26.53
HF31169	AT5G66750.1	chromatin remodeling 1	701.72	-1.7	0.21	-7.74	1.01e-14	7.48e-14	7.57	0.801519	1.89667	0.315507	1402	1278	1000	236	383	273	8.9	7.68	6.13	1.5	2.52	1.67
HF31377	AT5G67100.1	DNA-directed DNA polymerases	1159.89	-1.7	0.18	-9.62	6.58e-22	7.92e-21	10.4033	0.698673	2.40333	0.390783	2236	2055	1893	428	592	383	11.73	10.12	9.36	2.23	3.15	1.83
HF32127	AT5G08565.1	Transcription initiation Spt4-like protein	259.88	-1.7	0.2	-8.59	8.57e-18	8.01e-17	25.6	0.305996	6.02	0.486758	445	436	504	82	114	124	25.6	25.07	26.13	5.06	6.64	6.36
HF32988	AT3G01810.3	FUNCTIONS IN: molecular_function unknown; INVOLVED IN: biological_process unknown; EXPRESSED IN: 21 plant structures; EXPRESSED DURING: 13 growth stages; BEST Arabidopsis thaliana protein match is: nucleolar protein gar2-related (TAIR:AT2G42320.2).	2417.91	-1.7	0.21	-8.02	1.04e-15	8.33e-15	31.8867	0.634043	7.45333	1.64337	4065	4552	4260	615	1344	1042	31.35	33.15	31.16	4.66	10.35	7.35
HF33667	AT3G22104.1	Phototropic-responsive NPH3 family protein	728.03	-1.7	0.15	-11.67	1.78e-31	3.75e-30	10.8533	0.468413	2.38667	0.301183	1232	1426	1209	277	343	282	10.64	11.75	10.17	2.18	2.98	2
HF33857	NA	NA	173.25	-1.7	0.32	-5.22	1.8e-07	6.96e-07	5.24333	0.85989	1.18667	0.304923	203	337	388	71	99	46	3.56	5.78	6.39	1.08	1.76	0.72
HF34384	AT2G45540.1	WD-40 repeat family protein / beige-related	138.49	-1.7	0.37	-4.44	9.15e-06	2.9e-05	7.21333	1.55216	1.90667	0.439179	141	257	343	58	81	36	4.45	7.37	9.82	1.76	2.73	1.23
HF35791	AT4G34260.1	1.2-alpha-L-fucosidases	1929.59	-1.7	0.15	-11.65	2.33e-31	4.88e-30	30.7167	1.38398	6.98333	0.955551	3120	3804	3431	595	922	817	28.85	33.42	29.88	5.32	8.63	7
HF36520	AT5G03760.1	Nucleotide-diphospho-sugar transferases superfamily protein	5946.21	-1.7	0.13	-13.16	1.43e-39	4.55e-38	138.463	4.69108	33.2367	3.38974	10704	10693	10104	2003	2778	2626	146.62	138.4	130.37	27.13	38.84	33.74
HF36886	AT1G24625.1	zinc finger protein 7	343.41	-1.7	0.18	-9.32	1.16e-20	1.31e-19	14.6733	0.358438	3.23333	0.352956	592	621	616	107	151	165	14.54	15.35	14.13	2.6	3.82	3.28
HF37143	AT4G19020.1	chromomethylase 2	452.59	-1.7	0.26	-6.58	4.86e-11	2.67e-10	5.11	0.159478	1.23333	0.347387	793	842	766	110	271	186	5.2	5.33	4.8	0.69	1.88	1.13
HF37524	AT1G62520.1	unknown protein; BEST Arabidopsis thaliana protein match is: unknown protein (TAIR:AT4G12450.1); Has 388 Blast hits to 388 proteins in 26 species: Archae - 0; Bacteria - 1; Metazoa - 0; Fungi - 8; Plants - 376; Viruses - 0; Other Eukaryotes - 3 (source: NCBI BLink).	246.33	-1.7	0.2	-8.59	8.94e-18	8.34e-17	11.3767	0.0917121	2.52667	0.236244	425	439	456	80	94	123	11.29	11.28	11.56	2.07	2.65	2.86
HF37837	AT1G69550.1	disease resistance protein (TIR-NBS-LRR class)	202.42	-1.7	0.23	-7.35	2.03e-13	1.35e-12	9.82	0.533135	2.73	0.47697	373	344	356	75	108	68	10.88	9.39	9.19	2.18	3.68	2.33
HF38125	AT1G17840.1	white-brown complex homolog protein 11	13980.2	-1.7	0.2	-8.49	2.11e-17	1.92e-16	264.143	7.2337	60.6133	12.8094	23064	26722	25066	3500	7405	6179	253.16	277.79	261.48	37.44	81.66	62.74
HF38505	AT1G65295.1	unknown protein; LOCATED IN: endomembrane system; EXPRESSED IN: 22 plant structures; EXPRESSED DURING: 13 growth stages; BEST Arabidopsis thaliana protein match is: unknown protein (TAIR:AT5G01015.1); Has 90 Blast hits to 90 proteins in 15 species: Archae - 0; Bacteria - 0; Metazoa - 0; Fungi - 0; Plants - 90; Viruses - 0; Other Eukaryotes - 0 (source: NCBI BLink).	128.83	-1.7	0.39	-4.4	1.06e-05	3.33e-05	12.67	1.86688	2.42333	0.820088	251	254	176	59	25	74	14.39	14.68	8.94	1.95	1.3	4.02
HF39098	AT3G26700.1	Protein kinase superfamily protein	217.55	-1.7	0.24	-7.13	1.01e-12	6.36e-12	5.04333	0.485295	1.28333	0.217128	434	374	343	77	114	78	5.95	4.89	4.29	1.14	1.71	1
HF39716	AT3G12060.1	Plant protein of unknown function (DUF828)	258.02	-1.7	0.29	-5.91	3.46e-09	1.61e-08	7.16	0.39128	1.66	0.422966	404	508	469	53	135	130	6.45	7.8	7.23	0.84	2.25	1.89
HF39949	NA	NA	18.81	-1.7	0.61	-2.84	0.00455	0.00948	7.05333	0.178357	1.80667	0.303333	24	47	30	7	8	8	6.72	7.33	7.11	1.45	2.41	1.56
HF40031	AT2G30200.1	catalytics;transferases;[acyl-carrier-protein] S-malonyltransferases;binding	2448.58	-1.7	0.12	-14.34	1.27e-46	5.34e-45	48.0333	1.30846	11.0833	0.935331	4342	4482	4148	880	1132	1038	50.03	48.5	45.57	9.71	12.87	10.67
HF40138	AT1G07220.1	Arabidopsis thaliana protein of unknown function (DUF821)	342.96	-1.7	0.21	-7.96	1.77e-15	1.4e-14	8.28333	0.0864741	1.89667	0.384289	570	638	612	102	190	138	8.24	8.45	8.16	1.31	2.62	1.76
HF40528	AT1G08010.2	GATA transcription factor 11	924.28	-1.7	0.15	-11.69	1.51e-31	3.19e-30	38.2867	2.23409	8.54667	0.658846	1589	1850	1510	315	380	420	38.07	42.26	34.53	7.23	9.25	9.16
HF41515	AT3G27030.1	unknown protein; FUNCTIONS IN: molecular_function unknown; INVOLVED IN: biological_process unknown; LOCATED IN: endomembrane system; CONTAINS InterPro DOMAIN/s: Protein of unknown function DUF3339 (InterPro:IPR021775); BEST Arabidopsis thaliana protein match is: Protein of unknown function (DUF 3339) (TAIR:AT5G40970.1); Has 538 Blast hits to 271 proteins in 16 species: Archae - 0; Bacteria - 0; M…	191.82	-1.7	0.37	-4.64	3.47e-06	1.15e-05	14.0233	0.888544	3.1	1.06579	285	374	367	34	75	129	12.25	15.01	14.81	1.29	3.03	4.98
HF41702	AT4G24130.1	Protein of unknown function. DUF538	7731.91	-1.7	0.17	-10.04	1.02e-23	1.36e-22	633.363	28.376	140.887	19.711	14309	13813	13014	2403	3033	4039	687.14	622.18	590.77	106.17	142.07	174.42
HF41953	NA	NA	184.5	-1.7	0.26	-6.48	9.32e-11	4.99e-10	13.04	0.147422	2.75	0.616468	336	322	315	67	60	105	13.1	13.26	12.76	1.94	2.35	3.96
HF41970	AT2G02080.1	indeterminate(id)-domain 4	287.33	-1.7	0.21	-7.87	3.42e-15	2.63e-14	6.34333	0.268225	1.53333	0.254449	478	479	565	142	121	95	6.21	5.96	6.86	1.85	1.72	1.03
HF41998	AT1G14720.1	xyloglucan endotransglucosylase/hydrolase 28	4883.67	-1.7	0.17	-10.55	5.12e-26	7.86e-25	174.65	6.34728	39.8367	6.5219	7828	9358	9007	1437	2504	1994	162.53	183.98	177.44	29.28	51.75	38.48
HF42490	AT1G69850.1	nitrate transporter 1:2	1018.28	-1.7	0.27	-6.46	1.08e-10	5.74e-10	21.4133	2.02834	4.86667	1.19742	1474	1863	2146	212	468	560	17.77	21.69	24.78	2.49	5.8	6.31
HF42512	AT1G59650.1	Protein of unknown function (DUF1336)	311.56	-1.7	0.19	-8.98	2.74e-19	2.81e-18	7.93667	0.355543	1.97	0.268514	478	566	609	103	153	137	7.34	7.9	8.57	1.51	2.44	1.96
HF42555	AT1G60010.1	unknown protein; FUNCTIONS IN: molecular_function unknown; INVOLVED IN: N-terminal protein myristoylation; LOCATED IN: cellular_component unknown; EXPRESSED IN: 22 plant structures; EXPRESSED DURING: 13 growth stages; BEST Arabidopsis thaliana protein match is: unknown protein (TAIR:AT1G10530.1); Has 185 Blast hits to 185 proteins in 18 species: Archae - 0; Bacteria - 0; Metazoa - 0; Fungi - 3; P…	1645.86	-1.7	0.19	-8.71	3.12e-18	3e-17	98.55	1.26653	23.2533	4.02744	2805	3002	2927	442	806	812	98.22	100.89	96.54	15.22	27.78	26.76
HF42780	AT2G45550.1	cytochrome P450. family 76. subfamily C. polypeptide 4	156.99	-1.7	0.23	-7.41	1.31e-13	8.82e-13	7.97	0.426654	1.7	0.202073	241	279	314	54	71	72	7.48	7.61	8.82	1.3	1.95	1.85
HF42903	AT1G44900.1	minichromosome maintenance (MCM2/3/5) family protein	1268.84	-1.7	0.18	-9.6	7.69e-22	9.22e-21	19.44	1.90004	4.52	0.581922	2579	2214	1934	444	623	487	22.96	18.92	16.44	3.79	5.67	4.1
HF43206	AT5G18700.1	Protein kinase family protein with ARM repeat domain	548.73	-1.7	0.21	-8.45	2.84e-17	2.55e-16	5.58333	0.294184	1.24	0.234379	1031	972	923	157	290	222	6.14	5.47	5.14	0.88	1.68	1.16
HF44259	AT2G16440.1	Minichromosome maintenance (MCM2/3/5) family protein	1408.35	-1.7	0.15	-11.59	4.53e-31	9.3e-30	23.2467	1.30193	5.42667	0.580814	2615	2567	2288	477	663	601	25.41	23.42	20.91	4.49	6.49	5.3
HF44509	AT1G21980.1	phosphatidylinositol-4-phosphate 5-kinase 1	958.52	-1.7	0.17	-10.17	2.8e-24	3.87e-23	15.7433	0.828459	3.73	0.398873	1816	1607	1645	308	466	423	17.4	14.89	14.94	2.97	4.32	3.9
HF44608	AT3G05270.2	Plant protein of unknown function (DUF869)	1740.21	-1.7	0.17	-10.17	2.57e-24	3.56e-23	33.7233	0.88614	7.58667	1.38432	3085	3217	3007	534	914	662	34.91	34.27	31.99	5.6	10.25	6.91
HF00484	NA	NA	84.57	-1.6	0.53	-3.1	0.00195	0.00435	7.03	1.38488	1.72	0.662898	155	196	92	9	50	51	7.99	8.8	4.3	0.43	2.63	2.1
HF00838	AT4G13990.1	Exostosin family protein	1154.51	-1.6	0.18	-8.86	8.2e-19	8.13e-18	31.4033	0.65504	8.08667	1.21381	2002	2068	1933	376	508	644	32.17	31.94	30.1	5.83	8.44	9.99
HF01086	AT5G64060.1	NAC domain containing protein 103	1562.99	-1.6	0.23	-6.69	2.23e-11	1.26e-10	35.7367	1.06211	9.37333	2.63002	2449	2843	2825	582	1035	481	33.62	36.95	36.64	7.48	14.57	6.07
HF01612	AT3G09730.2	unknown protein; FUNCTIONS IN: molecular_function unknown; INVOLVED IN: biological_process unknown; EXPRESSED IN: 18 plant structures; EXPRESSED DURING: 9 growth stages.	837.63	-1.6	0.21	-7.67	1.71e-14	1.24e-13	23.9267	1.29498	5.86333	1.19125	1545	1507	1340	231	449	399	26.1	24.06	21.62	3.66	7.75	6.18
HF01630	AT2G37050.3	Leucine-rich repeat protein kinase family protein	1276.61	-1.6	0.13	-11.67	1.77e-31	3.72e-30	18.02	0.743797	4.66667	0.412809	2304	2096	2206	538	637	526	19.45	16.95	17.66	4.43	5.47	4.1
HF02138	AT3G10700.1	galacturonic acid kinase	758.54	-1.6	0.16	-10.33	5.14e-25	7.47e-24	22.6567	1.10082	5.55	0.386825	1257	1457	1270	291	295	388	22.9	24.43	20.64	4.88	5.55	6.22
HF02384	AT4G30400.1	RING/U-box superfamily protein	462.34	-1.6	0.17	-9.67	3.99e-22	4.89e-21	11.56	0.540401	2.82	0.192873	843	741	826	179	197	227	12.52	10.65	11.51	2.52	2.76	3.18
HF02540	AT5G55700.1	beta-amylase 4	304.28	-1.6	0.32	-5.04	4.58e-07	1.7e-06	7.21	0.824197	1.74667	0.571732	432	523	647	79	218	102	5.99	6.86	8.78	1	2.87	1.37
HF03626	AT3G20720.2	unknown protein; FUNCTIONS IN: molecular_function unknown; INVOLVED IN: biological_process unknown; EXPRESSED IN: 22 plant structures; EXPRESSED DURING: 13 growth stages.	1031.02	-1.6	0.14	-11	3.94e-28	6.81e-27	10.8867	0.337655	2.83	0.360555	1614	1919	1839	432	538	394	10.25	11.4	11.01	2.63	3.53	2.33
HF04767	AT3G45630.1	RNA binding (RRM/RBD/RNP motifs) family protein	484.3	-1.6	0.16	-10.26	1.03e-24	1.47e-23	6.03667	0.257704	1.47667	0.137396	782	940	822	173	235	217	5.82	6.55	5.74	1.22	1.69	1.52
HF05718	AT3G61830.1	auxin response factor 18	1483.58	-1.6	0.22	-7.1	1.24e-12	7.77e-12	27.8867	1.22106	7.28	1.57801	2267	2611	2839	395	793	807	25.86	27.72	30.08	4.17	9.3	8.37
HF06532	AT3G56160.1	Sodium Bile acid symporter family	226.46	-1.6	0.22	-7.36	1.87e-13	1.25e-12	9.67667	0.616369	2.32667	0.320953	334	399	452	78	123	98	8.69	9.53	10.81	1.79	2.9	2.29
HF07432	AT5G23400.1	Leucine-rich repeat (LRR) family protein	299.27	-1.6	0.19	-8.75	2.13e-18	2.06e-17	7.34333	0.499744	1.84	0.152753	475	502	597	136	136	112	6.78	6.91	8.34	2.04	1.94	1.54
HF07845	AT1G71110.1	unknown protein; FUNCTIONS IN: molecular_function unknown; INVOLVED IN: biological_process unknown; LOCATED IN: endomembrane system; BEST Arabidopsis thaliana protein match is: unknown protein (TAIR:AT2G12400.1); Has 173 Blast hits to 169 proteins in 21 species: Archae - 0; Bacteria - 0; Metazoa - 3; Fungi - 0; Plants - 165; Viruses - 0; Other Eukaryotes - 5 (source: NCBI BLink).	1779.38	-1.6	0.12	-13.57	6.21e-42	2.16e-40	26.0367	0.538403	6.18	0.550121	3065	3176	3115	648	871	758	27.03	25.9	25.18	5.33	7.21	6
HF08444	AT1G63700.1	Protein kinase superfamily protein	663.27	-1.6	0.18	-9.11	8.29e-20	8.79e-19	9.14	0.227156	2.19667	0.406994	1111	1149	1228	215	367	272	9.08	8.78	9.56	1.59	2.97	2.03
HF08448	AT2G45970.1	cytochrome P450. family 86. subfamily A. polypeptide 8	40407.5	-1.6	0.14	-11.26	2.05e-29	3.86e-28	1379.36	71.3736	360.067	44.3494	73790	71952	63909	14291	19807	19392	1487.23	1406.4	1244.46	278.8	431.48	369.92
HF08558	AT2G46270.1	G-box binding factor 3	305.74	-1.6	0.2	-8.25	1.53e-16	1.31e-15	9.60667	0.837065	2.68333	0.279066	413	604	595	127	145	123	7.97	10.73	10.12	2.58	3.21	2.26
HF08596	AT4G11070.1	WRKY family transcription factor	1181.54	-1.6	0.26	-5.92	3.19e-09	1.49e-08	40.3233	9.62534	10.3433	1.90573	1497	1613	3074	431	704	448	30.36	31.04	59.57	8.9	14.12	8.01
HF08725	AT4G10630.1	Glutaredoxin family protein	176.3	-1.6	0.27	-5.87	4.26e-09	1.96e-08	6.19	0.10116	1.62	0.398037	301	317	304	50	110	71	6.37	6.18	6.02	1.06	2.39	1.41
HF09413	AT5G23100.1	Protein of unknown function. DUF617	298.74	-1.6	0.19	-8.31	9.95e-17	8.6e-16	12.33	0.718215	3.10333	0.282627	545	519	498	109	122	155	13.68	12.08	11.23	2.55	3.28	3.48
HF09437	AT3G18490.1	Eukaryotic aspartyl protease family protein	10976.4	-1.6	0.24	-6.81	1.01e-11	5.86e-11	315.653	10.1646	77.8133	20.2529	19461	19818	18417	2571	6548	5022	331.98	317.98	297	42.43	112.58	78.43
HF09741	AT2G21770.1	cellulose synthase A9	19999.3	-1.6	0.14	-11.19	4.68e-29	8.63e-28	234.357	8.95134	59.3867	8.53336	35624	35869	32756	7187	10712	8296	248.12	237.39	217.56	48.68	76.25	53.23
HF10301	AT3G61490.3	Pectin lyase-like superfamily protein	8129.11	-1.6	0.24	-6.61	3.72e-11	2.07e-10	225.823	10.4299	58.5667	13.1496	12386	14540	15399	1972	4371	4573	206.74	228.07	242.66	32.32	73.13	70.25
HF11080	AT3G54790.1	ARM repeat superfamily protein	552.25	-1.6	0.14	-11.14	8.27e-29	1.49e-27	9.50333	0.31466	2.35	0.130128	971	995	914	219	257	245	9.96	9.65	8.9	2.23	2.61	2.21
HF11210	AT1G17140.2	interactor of constitutive active rops 1	162.39	-1.6	0.23	-6.86	6.9e-12	4.08e-11	5.70333	0.185233	1.48333	0.153876	292	261	296	54	75	82	6.01	5.37	5.73	1.18	1.68	1.59
HF11857	AT1G29790.2	S-adenosyl-L-methionine-dependent methyltransferases superfamily protein	761.19	-1.6	0.2	-8.08	6.31e-16	5.13e-15	24.0333	1.4496	6.19667	1.00549	1403	1348	1205	242	430	333	26.44	24.23	21.43	4.61	8.06	5.92
HF12245	AT4G28556.1	PAK-box/P21-Rho-binding family protein	109.15	-1.6	0.3	-5.4	6.52e-08	2.65e-07	6.20333	0.588114	1.61667	0.387743	185	220	166	40	64	38	6.58	6.98	5.05	1.28	2.39	1.18
HF12625	AT2G25270.1	unknown protein; LOCATED IN: plasma membrane; EXPRESSED IN: 18 plant structures; EXPRESSED DURING: 13 growth stages; BEST Arabidopsis thaliana protein match is: unknown protein (TAIR:AT2G12400.1); Has 35333 Blast hits to 34131 proteins in 2444 species: Archae - 798; Bacteria - 22429; Metazoa - 974; Fungi - 991; Plants - 531; Viruses - 0; Other Eukaryotes - 9610 (source: NCBI BLink).	358.75	-1.6	0.27	-6.04	1.52e-09	7.34e-09	8.21333	0.65834	2.10333	0.493975	692	589	587	91	213	167	9.53	7.55	7.56	1.23	2.94	2.14
HF13653	AT1G20440.1	cold-regulated 47	1457.97	-1.6	0.22	-7.36	1.83e-13	1.23e-12	64.6333	3.56582	15.8767	3.32959	2717	2526	2395	382	814	688	71.55	62.68	59.67	9.77	21.23	16.63
HF14294	AT5G04660.1	cytochrome P450. family 77. subfamily A. polypeptide 4	26116.8	-1.6	0.13	-11.73	9.4e-32	2.01e-30	666.933	52.8177	171.083	5.46167	49717	45326	39774	11093	11774	11913	761.73	659.9	579.17	164.15	181.86	167.24
HF15387	AT5G43745.1	Protein of unknown function (DUF1012)	71.13	-1.6	0.31	-5.2	2.03e-07	7.82e-07	5.72333	0.427798	1.42	0.0608276	108	134	130	32	30	31	4.88	6.27	6.02	1.32	1.53	1.41
HF15516	AT5G01580.1	gamma interferon responsive lysosomal thiol (GILT) reductase family protein	588.82	-1.6	0.19	-8.22	1.96e-16	1.66e-15	7.08333	0.261173	1.80667	0.253333	935	1008	1130	178	300	302	6.72	6.94	7.59	1.3	2.06	2.06
HF15590	AT5G59320.1	lipid transfer protein 3	47116.8	-1.6	0.12	-14.07	5.47e-45	2.18e-43	1559.66	57.6584	382.813	35.8862	85383	82871	78550	18674	22849	19032	1665.18	1547.17	1466.62	353.73	454.18	340.53
HF15964	NA	NA	17282	-1.6	0.13	-12.51	6.79e-36	1.79e-34	1774.83	75.9371	401.313	33.8717	29979	28604	31336	6651	7219	8902	1865.98	1624.05	1834.46	350.86	387.39	465.69
HF15965	NA	NA	79.06	-1.6	0.33	-4.7	2.58e-06	8.73e-06	6.28667	0.477365	1.85333	0.416707	150	125	135	22	40	43	7.08	6.35	5.43	1.02	2.26	2.28
HF16389	AT2G35470.1	unknown protein; Has 25 Blast hits to 25 proteins in 8 species: Archae - 0; Bacteria - 0; Metazoa - 0; Fungi - 0; Plants - 25; Viruses - 0; Other Eukaryotes - 0 (source: NCBI BLink).	799.55	-1.6	0.13	-12.21	2.9e-34	7.1e-33	51.0267	1.35062	13.2733	0.525907	1399	1402	1347	343	373	343	53.08	51.52	48.48	12.84	14.32	12.66
HF16629	AT4G15760.1	monooxygenase 1	348.78	-1.6	0.17	-9.67	3.99e-22	4.89e-21	11	0.367151	2.77	0.307896	561	666	614	123	172	149	10.42	11.68	10.9	2.35	3.37	2.59
HF17627	AT1G49430.1	long-chain acyl-CoA synthetase 2	2926.56	-1.6	0.21	-7.7	1.34e-14	9.82e-14	147.55	9.76511	38.4467	8.39427	4535	5842	4926	839	1732	1292	136.72	167.04	138.89	25.18	53.99	36.17
HF17673	AT4G22290.1	Ubiquitin-specific protease family C19-related protein	243.25	-1.6	0.21	-7.96	1.7e-15	1.34e-14	7.18667	0.150148	1.82333	0.286725	419	434	426	77	113	122	7.45	7.18	6.93	1.25	2.1	2.12
HF18015	AT1G28250.1	unknown protein; Has 22 Blast hits to 22 proteins in 10 species: Archae - 0; Bacteria - 0; Metazoa - 0; Fungi - 0; Plants - 22; Viruses - 0; Other Eukaryotes - 0 (source: NCBI BLink).	66.19	-1.6	0.4	-3.95	7.88e-05	0.000219	5.12333	0.0333333	1.38	0.314802	121	108	114	38	34	15	5.09	5.09	5.19	1.55	1.82	0.77
HF18046	AT1G28440.1	HAESA-like 1	1106.76	-1.6	0.14	-11.01	3.55e-28	6.16e-27	11.6033	0.184782	3.14667	0.413938	1867	2011	1892	409	590	457	11.61	11.92	11.28	2.66	3.97	2.81
HF19341	AT3G51160.1	NAD(P)-binding Rossmann-fold superfamily protein	2857.5	-1.6	0.15	-10.64	2.01e-26	3.16e-25	94.5	3.65583	24.68	3.68268	5009	5188	4650	1014	1540	1231	98.81	97.46	87.23	19.46	31.79	22.79
HF19544	AT4G13710.2	Pectin lyase-like superfamily protein	1310.52	-1.6	0.16	-10.36	3.7e-25	5.41e-24	37.66	0.788099	9.44	1.17534	2264	2323	2268	425	651	631	39.02	37.67	36.29	7.18	11.13	10.01
HF19558	AT2G07050.1	cycloartenol synthase 1	2831.72	-1.6	0.11	-14.7	6.39e-49	2.93e-47	46.54	0.380175	12.19	0.776938	4657	5089	4946	1093	1313	1374	46.18	47.3	46.14	10.71	13.34	12.52
HF20384	AT3G13770.1	Pentatricopeptide repeat (PPR) superfamily protein	2275.37	-1.6	0.14	-11.31	1.12e-29	2.13e-28	24.9533	0.845485	6.42333	0.818583	4068	3991	3779	866	1202	925	26.58	24.54	23.74	5.57	8.06	5.64
HF21360	AT5G11870.1	Alkaline phytoceramidase (aPHC)	1363.58	-1.6	0.2	-8.14	4.12e-16	3.41e-15	28.18	2.4893	6.89667	1.42132	2628	2366	2143	415	765	576	32.81	27.45	24.28	4.88	9.64	6.17
HF21799	NA	NA	345.58	-1.6	0.21	-7.82	5.42e-15	4.1e-14	17.39	0.967592	4.28667	0.575046	502	652	674	107	151	184	15.56	17.76	18.85	3.16	4.65	5.05
HF22669	AT4G34150.1	Calcium-dependent lipid-binding (CaLB domain) family protein	267.44	-1.6	0.37	-4.26	2.07e-05	6.26e-05	10.7333	1.21876	2.99	1.08885	374	471	558	72	214	69	8.66	10.66	12.88	2.15	5.15	1.67
HF22685	AT4G34220.1	Leucine-rich repeat protein kinase family protein	543.92	-1.6	0.18	-8.56	1.14e-17	1.06e-16	9.06667	0.258994	2.33	0.395769	947	940	929	181	303	246	9.58	8.87	8.75	1.66	3.03	2.3
HF22901	AT1G16300.1	glyceraldehyde-3-phosphate dehydrogenase of plastid 2	7218.05	-1.6	0.1	-14.83	9.49e-50	4.5e-48	212.513	8.39523	53.9533	2.81504	12743	12802	11806	3041	3403	3181	225.19	215.71	196.64	50.97	59.58	51.31
HF23080	AT4G19900.1	alpha 1.4-glycosyltransferase family protein	482.05	-1.6	0.17	-9.6	8.18e-22	9.79e-21	9.11	0.257747	2.32333	0.283392	784	846	895	162	250	217	8.79	8.92	9.62	1.85	2.83	2.29
HF23103	AT1G04760.1	vesicle-associated membrane protein 726	3728.96	-1.6	0.12	-12.81	1.54e-37	4.41e-36	187.313	1.60683	48.47	3.81137	6129	6528	6691	1344	1814	1830	186.08	185.36	190.5	40.93	53.21	51.27
HF24086	AT3G55550.1	Concanavalin A-like lectin protein kinase family protein	371.73	-1.6	0.21	-7.84	4.48e-15	3.4e-14	8.58333	0.74461	2.72	0.295466	705	681	552	127	168	188	9.65	8.95	7.15	2.15	3.14	2.87
HF25178	AT5G59300.1	ubiquitin carrier protein 7	181.15	-1.6	0.23	-6.72	1.86e-11	1.06e-10	10.9433	0.776624	2.89333	0.435176	257	352	336	78	67	95	9.61	12.3	10.92	2.98	2.1	3.6
HF25220	NA	NA	131.87	-1.6	0.3	-5.47	4.59e-08	1.9e-07	7.25	0.260832	1.73667	0.280614	201	239	256	32	66	72	6.76	7.34	7.65	1.19	2.12	1.9
HF25598	AT5G07475.1	Cupredoxin superfamily protein	55.82	-1.6	0.43	-3.76	0.000173	0.000456	5.30667	0.421518	1.30333	0.433218	96	91	106	22	38	12	5.32	4.57	6.03	1.08	2.14	0.69
HF25742	AT5G51970.2	GroES-like zinc-binding alcohol dehydrogenase family protein	37766	-1.6	0.1	-16.13	1.6e-58	1.09e-56	616.407	13.4878	156.427	6.72378	62793	69492	64084	16901	16880	16067	612.7	641.4	595.12	158.82	166.69	143.77
HF26061	AT3G49430.2	SER/ARG-rich protein 34A	538.35	-1.6	0.24	-6.73	1.64e-11	9.41e-11	11.59	1.69913	2.96	0.548847	639	1129	1079	173	306	221	8.2	13.49	13.08	2.03	3.93	2.92
HF26142	AT5G16890.1	Exostosin family protein	345.72	-1.6	0.21	-7.59	3.32e-14	2.36e-13	8.54667	0.403705	2.23667	0.381503	524	638	645	106	163	188	7.74	8.92	8.98	1.48	2.53	2.7
HF26351	AT3G06483.1	pyruvate dehydrogenase kinase	2482.91	-1.6	0.12	-13.23	5.79e-40	1.87e-38	76.8733	3.30665	18.9433	1.02963	3839	4513	4622	972	1048	1242	70.52	78.46	81.64	17.1	19.07	20.66
HF26586	AT3G06860.1	multifunctional protein 2	4129.25	-1.6	0.16	-10.19	2.13e-24	2.97e-23	76.7367	3.23229	18.7533	2.94865	6421	7868	7476	1275	2092	1944	70.54	81.43	78.24	13.31	23.44	19.51
HF27258	AT5G65730.1	xyloglucan endotransglucosylase/hydrolase 6	4082.05	-1.6	0.26	-6.21	5.25e-10	2.64e-09	181.18	13.0748	47.1433	12.0788	6423	8280	6612	933	2395	2090	169.79	207.26	166.49	24.17	65.1	52.16
HF27612	AT3G50660.1	Cytochrome P450 superfamily protein	632.79	-1.6	0.24	-6.73	1.7e-11	9.72e-11	15.4	0.62	3.89	0.866949	954	1206	1153	163	364	309	14.16	16.02	16.02	2.35	5.35	3.97
HF27968	NA	NA	235.59	-1.6	0.29	-5.6	2.09e-08	8.97e-08	27.3767	1.7882	6.62333	1.74579	432	376	429	53	136	115	30.21	24.07	27.85	3.29	9.19	7.39
HF28264	AT1G03160.1	FZO-like	1308.08	-1.6	0.17	-9.66	4.59e-22	5.6e-21	18.9867	0.801443	4.71333	0.728614	2204	2508	2167	459	722	497	19.16	20.28	17.52	3.95	6.17	4.02
HF28606	AT1G14520.2	myo-inositol oxygenase 1	350.33	-1.6	0.18	-8.51	1.78e-17	1.63e-16	14.0833	1.24668	3.41	0.352326	487	676	663	139	180	149	11.59	15.32	15.34	2.99	4.11	3.13
HF31402	AT3G19420.1	PTEN 2	293.65	-1.6	0.23	-7.26	3.88e-13	2.53e-12	6.72	0.42595	1.46333	0.247004	502	580	465	84	148	143	6.93	7.33	5.9	1.01	1.86	1.52
HF31517	AT3G49720.2	unknown protein; FUNCTIONS IN: molecular_function unknown; INVOLVED IN: biological_process unknown; LOCATED IN: chloroplast thylakoid membrane. Golgi apparatus. plasma membrane. membrane; EXPRESSED IN: 25 plant structures; EXPRESSED DURING: 15 growth stages; BEST Arabidopsis thaliana protein match is: unknown protein (TAIR:AT5G65810.1); Has 64 Blast hits to 64 proteins in 11 species: Archae - 0; …	1870.93	-1.6	0.12	-13.26	3.8e-40	1.23e-38	80.9233	3.14156	19.82	0.449926	3343	3330	3114	753	781	880	87.01	79.23	76.53	19.49	19.26	20.71
HF31976	AT3G62030.3	rotamase CYP 4	771.77	-1.6	0.13	-13.1	3.42e-39	1.06e-37	36.36	1.38587	8.81	0.487887	1198	1434	1444	297	341	344	33.63	38.14	37.31	7.9	9.57	8.96
HF32368	AT5G53390.1	O-acyltransferase (WSD1-like) family protein	2342.23	-1.6	0.16	-10.25	1.13e-24	1.6e-23	65.7933	1.58234	16.1467	2.57559	3792	4380	4100	759	1251	1045	64.02	68.95	64.41	11.92	20.81	15.71
HF32674	AT1G15410.1	aspartate-glutamate racemase family	462.28	-1.6	0.19	-8.29	1.11e-16	9.6e-16	12.7967	0.697432	3.49667	0.379532	724	777	904	157	204	256	11.95	12.26	14.18	2.77	3.67	4.05
HF33015	AT3G27340.1	FUNCTIONS IN: molecular_function unknown; INVOLVED IN: oxidation reduction; EXPRESSED IN: 23 plant structures; EXPRESSED DURING: 15 growth stages; CONTAINS InterPro DOMAIN/s: Gamma-butyrobetaine dioxygenase/Trimethyllysine dioxygenase. N-terminal (InterPro:IPR010376); Has 1035 Blast hits to 1035 proteins in 399 species: Archae - 0; Bacteria - 765; Metazoa - 0; Fungi - 0; Plants - 39; Viruses - 0;…	115.81	-1.6	0.26	-6.04	1.57e-09	7.55e-09	8.01667	0.12441	2.29	0.341223	191	210	202	58	53	41	7.81	8	8.24	2.68	2.58	1.61
HF33563	AT2G20870.1	cell wall protein precursor. putative	164.72	-1.6	0.45	-3.56	0.000373	0.000937	14.3133	1.48461	3.28667	1.34802	323	247	285	20	113	87	17.18	12.21	13.55	0.87	5.53	3.46
HF33767	AT2G05790.1	O-Glycosyl hydrolases family 17 protein	7010.82	-1.6	0.14	-11.18	5.2e-29	9.53e-28	205.673	11.3199	51.8667	5.8538	12659	12772	11086	3004	3519	2625	221.75	211.44	183.83	51.25	62.3	42.05
HF34694	AT3G50150.1	Plant protein of unknown function (DUF247)	633.23	-1.6	0.18	-9.29	1.54e-20	1.72e-19	18.2967	1.21299	4.52	0.416333	1159	1033	1127	236	243	333	20.36	16.16	18.37	3.92	4.32	5.32
HF34779	AT1G72180.1	Leucine-rich receptor-like protein kinase family protein	2723.28	-1.6	0.15	-10.31	6.41e-25	9.25e-24	20.6233	0.521227	5.25333	0.751761	4801	4686	4709	885	1395	1298	21.66	20.01	20.2	3.88	6.47	5.41
HF35175	AT1G13180.1	Actin-like ATPase superfamily protein	916.45	-1.6	0.14	-11.61	3.68e-31	7.6e-30	26.2833	1.94104	6.44333	0.152461	1341	1855	1645	354	404	412	22.99	29.71	26.15	6.21	6.39	6.73
HF35961	AT4G38810.2	Calcium-binding EF-hand family protein	1106.5	-1.6	0.16	-10.16	2.89e-24	3.99e-23	36.8767	0.985602	9.34667	1.21065	1879	2053	1829	375	576	511	37.36	38.29	34.98	7.2	11.39	9.45
HF36353	AT2G36010.2	E2F transcription factor 3	1840.86	-1.6	0.14	-11.68	1.68e-31	3.55e-30	31.4567	0.678831	7.81333	0.971396	2987	3331	3348	682	975	723	30.2	32.53	31.64	6.58	9.73	7.13
HF36671	AT3G58100.1	plasmodesmata callose-binding protein 5	296.57	-1.6	0.23	-6.76	1.41e-11	8.15e-11	18.7533	2.10162	4.74667	0.243949	598	452	478	135	108	151	22.87	15.96	17.43	4.96	4.26	5.02
HF36926	AT1G48480.1	receptor-like kinase 1	2080.8	-1.6	0.14	-11.3	1.29e-29	2.45e-28	38.6433	1.73134	9.45667	1.01832	3780	3654	3439	719	1020	962	41.95	37.88	36.1	7.63	11.15	9.59
HF37928	AT5G04930.1	aminophospholipid ATPase 1	775.69	-1.6	0.26	-6.35	2.21e-10	1.14e-09	8.06	0.196554	2.03	0.615332	1338	1448	1290	221	516	264	8.13	8.36	7.69	1.38	3.26	1.45
HF38880	AT3G27650.1	LOB domain-containing protein 25	312.54	-1.6	0.22	-7.23	4.67e-13	3.03e-12	5.03	0.11547	1.26	0.163707	495	587	548	172	122	114	4.83	5.23	5.03	1.58	1.16	1.04
HF39087	AT5G14060.2	Aspartate kinase family protein	1012.26	-1.6	0.16	-10.19	2.3e-24	3.2e-23	11.06	0.547449	2.75	0.225019	1827	1668	1783	475	470	370	12.05	10.16	10.97	2.98	2.97	2.3
HF39158	AT4G33520.1	P-type ATP-ase 1	3098.41	-1.6	0.11	-13.9	5.91e-44	2.26e-42	157.833	2.25838	40.15	2.0701	5045	5571	5485	1235	1323	1558	153.65	161.4	158.45	36.53	40.22	43.7
HF39819	NA	NA	203.24	-1.6	0.37	-4.36	1.27e-05	3.95e-05	27.18	1.6953	6.66667	2.50052	318	405	344	37	146	84	25.54	30.57	25.43	2.72	11.3	5.98
HF40125	AT2G29970.1	Double Clp-N motif-containing P-loop nucleoside triphosphate hydrolases superfamily protein	2002.47	-1.6	0.11	-14	1.65e-44	6.42e-43	24.1667	1.13933	6.09667	0.476597	3056	3810	3570	799	972	883	22.13	26.07	24.3	5.43	7.02	5.84
HF40197	AT3G54110.1	plant uncoupling mitochondrial protein 1	266.98	-1.6	0.18	-8.82	1.18e-18	1.16e-17	15.5533	0.269835	4.02	0.315753	436	461	499	99	117	133	15.43	15.16	16.07	3.43	4.51	4.12
HF40301	AT1G07570.1	Protein kinase superfamily protein	1410.17	-1.6	0.12	-13.25	4.31e-40	1.4e-38	39.58	0.633167	10.1067	0.955342	2356	2544	2419	569	711	597	39.8	40.55	38.39	9.3	12.01	9.01
HF40391	AT2G28630.1	3-ketoacyl-CoA synthase 12	1238.69	-1.6	0.16	-10.25	1.13e-24	1.61e-23	36.0533	2.18747	8.82333	1.11992	2320	2074	2108	466	647	467	40.4	33.45	34.31	7.92	11.05	7.5
HF40558	AT2G27990.1	BEL1-like homeodomain 8	490.4	-1.6	0.24	-6.48	9.38e-11	5.02e-10	8.16667	0.433449	2.06333	0.39872	774	940	846	125	246	279	7.52	8.99	7.99	1.27	2.39	2.53
HF41013	AT5G10110.1	unknown protein; BEST Arabidopsis thaliana protein match is: unknown protein (TAIR:AT5G65120.1); Has 30201 Blast hits to 17322 proteins in 780 species: Archae - 12; Bacteria - 1396; Metazoa - 17338; Fungi - 3422; Plants - 5037; Viruses - 0; Other Eukaryotes - 2996 (source: NCBI BLink).	201.65	-1.6	0.23	-7.23	5.01e-13	3.23e-12	6.06333	0.487727	1.49333	0.161795	380	377	298	76	97	86	6.75	6.32	5.12	1.22	1.78	1.48
HF41263	AT5G62890.3	Xanthine/uracil permease family protein	3030.83	-1.6	0.13	-12.75	3.07e-37	8.68e-36	68.5467	3.13731	16.9733	0.986734	5594	5164	5110	1139	1308	1449	74.82	65.52	65.3	15	17.98	17.94
HF41527	AT5G50740.1	Heavy metal transport/detoxification superfamily protein	937.15	-1.6	0.21	-7.57	3.77e-14	2.67e-13	33.5133	2.35021	8.28667	1.73265	1524	1503	1876	294	570	368	31.97	30.44	38.13	6.02	11.69	7.15
HF41586	AT1G57820.1	Zinc finger (C3HC4-type RING finger) family protein	1303.76	-1.6	0.19	-8.76	1.96e-18	1.9e-17	19.97	1.52126	4.91667	0.893874	2511	2229	2088	483	722	465	22.99	18.78	18.14	4.29	6.68	3.78
HF41674	AT1G32860.1	Glycosyl hydrolase superfamily protein	689.64	-1.6	0.13	-12.67	8.36e-37	2.31e-35	20.6967	0.513333	5.14333	0.286201	1203	1179	1237	272	307	306	21.65	19.89	20.55	4.79	5.71	4.93
HF41789	AT1G64405.1	unknown protein; Has 13 Blast hits to 13 proteins in 7 species: Archae - 0; Bacteria - 0; Metazoa - 0; Fungi - 0; Plants - 13; Viruses - 0; Other Eukaryotes - 0 (source: NCBI BLink).	203.3	-1.6	0.22	-7.09	1.35e-12	8.42e-12	19.1667	1.61813	4.82	0.342101	309	334	422	77	81	108	17.03	18.13	22.34	4.31	4.68	5.47
HF42183	AT1G13380.1	Protein of unknown function (DUF1218)	462.32	-1.6	0.18	-8.91	5.17e-19	5.19e-18	22.69	1.13474	5.21	0.755072	834	806	777	152	213	235	24.92	21.94	21.21	3.73	5.69	6.21
HF42484	AT1G69830.1	alpha-amylase-like 3	10651.2	-1.6	0.13	-12.49	8.62e-36	2.26e-34	73.18	0.69419	17.9933	2.34351	17683	19350	19115	3546	5323	4729	71.85	74.19	73.5	14.1	22.2	17.68
HF42815	AT1G67320.2	DNA primase. large subunit family	593.46	-1.6	0.14	-11.37	6.06e-30	1.17e-28	13.4567	0.425297	3.31	0.0458258	1059	1009	1047	260	245	252	14.22	12.75	13.4	3.37	3.34	3.22
HF43102	AT5G11240.1	transducin family protein / WD-40 repeat family protein	548.52	-1.6	0.18	-8.9	5.64e-19	5.65e-18	5.01667	0.159826	1.25333	0.148922	968	973	910	191	303	232	5.31	4.98	4.76	1.04	1.54	1.18
HF43134	AT3G06850.2	2-oxoacid dehydrogenases acyltransferase family protein	215.18	-1.6	0.27	-6.01	1.89e-09	9.02e-09	7.09667	0.362415	1.67667	0.423884	320	391	421	71	137	72	6.42	7.21	7.66	1.18	2.52	1.33
HF43528	NA	NA	71.21	-1.6	0.35	-4.67	3.08e-06	1.03e-05	33.8567	1.67752	9.77667	2.82752	104	135	137	19	42	31	32.52	31.86	37.19	7.07	15.43	6.83
HF43909	AT1G55320.2	acyl-activating enzyme 18	581.52	-1.6	0.26	-6.25	3.98e-10	2.02e-09	28.29	3.63764	7.03	1.62411	695	1147	1227	212	357	191	21.21	30.38	33.28	5.79	10.25	5.05
HF44363	AT1G78230.1	Outer arm dynein light chain 1 protein	406.76	-1.6	0.23	-6.97	3.11e-12	1.88e-11	6.20333	0.592181	1.47	0.33946	570	845	731	134	243	149	5.2	7.25	6.16	1.04	2.14	1.23
HF00220	AT3G16110.1	PDI-like 1-6	449.29	-1.5	0.3	-4.85	1.22e-06	4.32e-06	7.31333	0.75309	1.98	0.49	583	838	885	108	218	309	5.82	7.89	8.23	1.04	2.21	2.69
HF00596	AT3G13000.2	Protein of unknown function. DUF547	2367.82	-1.5	0.13	-11.91	1.03e-32	2.31e-31	37.7067	0.69822	10.0167	1.17872	4004	4172	3979	911	1268	1074	38.82	37.88	36.42	8.29	12.27	9.49
HF00962	AT5G48485.1	Bifunctional inhibitor/lipid-transfer protein/seed storage 2S albumin superfamily protein	2997.94	-1.5	0.22	-6.65	2.98e-11	1.67e-10	121.913	15.9218	33.3067	5.85563	4123	4673	6558	987	1351	1894	101.8	110.59	153.35	23.29	33.06	43.57
HF01354	AT4G22920.1	non-yellowing 1	530.17	-1.5	0.25	-5.98	2.22e-09	1.05e-08	21.3333	2.69421	5.93667	1.03044	675	947	1104	159	262	324	16.43	21.85	25.72	3.96	6.42	7.43
HF01761	AT4G14770.1	TESMIN/TSO1-like CXC 2	577.36	-1.5	0.2	-7.49	6.63e-14	4.6e-13	9.35333	0.663961	2.48667	0.47026	1056	1038	870	239	337	210	10.36	9.6	8.1	2.18	3.41	1.87
HF02710	AT4G02060.2	Minichromosome maintenance (MCM2/3/5) family protein	234.95	-1.5	0.21	-7.3	2.86e-13	1.89e-12	13.46	1.47499	3.43667	0.584846	447	404	357	94	109	114	16.28	12.8	11.3	2.29	4.21	3.81
HF02738	AT3G16770.1	ethylene-responsive element binding protein	2655.9	-1.5	0.22	-6.89	5.77e-12	3.44e-11	104.303	10.7533	28.17	4.6712	4867	3695	5008	1397	1405	848	117.2	82.95	112.76	32.27	33.39	18.85
HF03505	AT1G05170.1	Galactosyltransferase family protein	706.75	-1.5	0.21	-7.06	1.64e-12	1.01e-11	19.4433	1.76946	5.27333	0.717434	1324	1207	1075	391	329	248	22.85	18.57	16.91	6.56	5.18	4.08
HF03583	AT3G47860.1	chloroplastic lipocalin	773.11	-1.5	0.14	-10.67	1.46e-26	2.32e-25	30.0867	0.502339	8.27667	0.365392	1256	1392	1314	337	325	404	30.1	30.95	29.21	8.13	7.73	8.97
HF03757	AT4G27435.1	Protein of unknown function (DUF1218)	4008.12	-1.5	0.15	-9.62	6.55e-22	7.89e-21	245.747	7.3505	65.1633	8.23929	6731	7140	6628	1482	1772	2308	251.61	254.49	231.14	50.22	66.62	78.65
HF04373	NA	NA	1462.63	-1.5	0.19	-7.54	4.57e-14	3.2e-13	63.48	2.85013	17.77	3.74919	2564	2336	2529	501	927	643	68.21	58.36	63.87	12.46	25.01	15.84
HF04410	AT3G15160.1	unknown protein; Has 266 Blast hits to 264 proteins in 44 species: Archae - 0; Bacteria - 0; Metazoa - 58; Fungi - 0; Plants - 199; Viruses - 0; Other Eukaryotes - 9 (source: NCBI BLink).	1441.89	-1.5	0.13	-11.34	8.05e-30	1.54e-28	33.4	2.56677	9.06333	0.60949	2034	2716	2663	586	724	689	28.27	36.13	35.8	8.03	10.14	9.02
HF04535	AT5G54380.1	protein kinase family protein	2075.75	-1.5	0.19	-7.98	1.49e-15	1.18e-14	27.8933	3.34784	7.19	0.67951	4258	3296	3092	1056	921	805	34.55	25.19	23.94	8.13	7.57	5.87
HF04629	AT2G37630.1	myb-like HTH transcriptional regulator family protein	487.38	-1.5	0.19	-7.91	2.5e-15	1.95e-14	14.2867	0.65244	3.93	0.704486	742	904	865	157	262	252	13.1	15.35	14.41	2.56	4.9	4.33
HF05181	AT2G41540.3	6-phosphogluconate dehydrogenase family protein	5712.6	-1.5	0.12	-11.95	6.49e-33	1.49e-31	56.52	1.00724	15.2233	1.5964	9438	10157	9616	2134	2950	2867	56.78	58.12	54.66	12.24	17.7	15.73
HF05638	AT5G54160.1	O-methyltransferase 1	260.57	-1.5	0.2	-7.5	6.43e-14	4.47e-13	8.70667	0.59538	2.24667	0.204803	399	505	437	97	118	143	8	9.89	8.23	1.93	2.18	2.63
HF05695	AT1G01200.1	RAB GTPase homolog A3	2224.12	-1.5	0.15	-10.06	7.93e-24	1.07e-22	103.113	8.8315	27.6	1.48769	4256	3628	3461	913	1030	1123	120.63	96.32	92.39	24.63	28.93	29.24
HF06517	AT1G66950.1	pleiotropic drug resistance 11	9173.78	-1.5	0.21	-6.95	3.77e-12	2.27e-11	107.557	5.05944	29.9367	7.08867	14450	17412	15042	2767	6011	4112	102.79	117.67	102.21	18.95	43.19	27.67
HF07561	AT1G69370.1	chorismate mutase 3	245.75	-1.5	0.22	-6.73	1.67e-11	9.54e-11	8.58667	0.439103	2.18	0.181934	393	464	401	133	91	114	8.23	9.46	8.07	2.5	1.87	2.17
HF07630	AT1G69040.2	ACT domain repeat 4	837.27	-1.5	0.16	-9.13	7.06e-20	7.53e-19	20.6633	1.04923	5.56	0.858604	1290	1428	1595	285	437	430	19.69	19.54	22.76	3.96	6.9	5.82
HF07927	AT1G70710.1	glycosyl hydrolase 9B1	324.14	-1.5	0.26	-5.84	5.27e-09	2.4e-08	8.61333	1.20985	2.31667	0.505184	501	724	450	107	200	134	8.06	10.93	6.85	1.66	3.31	1.98
HF08492	AT5G41560.1	FUNCTIONS IN: molecular_function unknown; INVOLVED IN: biological_process unknown; LOCATED IN: chloroplast; EXPRESSED IN: 24 plant structures; EXPRESSED DURING: 15 growth stages; CONTAINS InterPro DOMAIN/s: Ubiquitin ligase. Det1/DDB1-complexing (InterPro:IPR018276); Has 1807 Blast hits to 1807 proteins in 277 species: Archae - 0; Bacteria - 0; Metazoa - 736; Fungi - 347; Plants - 385; Viruses - …	190.61	-1.5	0.21	-7.07	1.57e-12	9.73e-12	11.5533	0.458561	2.99667	0.349968	333	318	321	73	100	93	12.47	11.12	11.07	2.32	3.49	3.18
HF08714	AT4G24140.1	alpha/beta-Hydrolases superfamily protein	11659.5	-1.5	0.15	-9.93	3.04e-23	3.95e-22	310.947	12.8338	85.2933	11.1952	20090	20913	18506	4138	6381	5748	325.7	321.76	285.38	65.81	104.59	85.48
HF09270	AT3G47600.1	myb domain protein 94	2241.41	-1.5	0.18	-8.12	4.6e-16	3.78e-15	72.1633	2.77699	19.9	3.42033	3416	4165	3956	690	1262	1145	66.99	76.5	73	13.37	24.93	21.4
HF09386	AT5G15740.1	O-fucosyltransferase family protein	2155.87	-1.5	0.18	-8.39	4.77e-17	4.23e-16	44.2967	1.03747	11.78	2.3453	3727	3770	3650	677	1265	968	46.14	44.2	42.55	8.25	16.22	10.87
HF09403	AT1G74030.1	enolase 1	5470.08	-1.5	0.12	-12.28	1.19e-34	2.95e-33	132.303	3.73984	36.56	3.28073	9334	9599	9025	2092	2790	2715	138.15	133.42	125.34	30.52	41.8	37.36
HF09410	AT1G68710.1	ATPase E1-E2 type family protein / haloacid dehalogenase-like hydrolase family protein	1042.51	-1.5	0.17	-9.05	1.42e-19	1.48e-18	11.5433	0.614663	3.06333	0.375692	1914	1721	1728	355	529	532	12.77	10.86	11	2.32	3.53	3.34
HF09608	AT1G48410.1	Stabilizer of iron transporter SufD / Polynucleotidyl transferase	7541.74	-1.5	0.14	-10.23	1.4e-24	1.97e-23	29.5833	0.692467	8.19	1.24709	12903	12888	12556	3094	4390	3135	30.93	29.19	28.63	7.07	10.68	6.82
HF10087	AT4G38260.1	Protein of unknown function (DUF833)	563.75	-1.5	0.18	-8.57	1.03e-17	9.62e-17	29.27	1.05699	7.82	0.811193	891	1051	968	186	297	286	28.5	31.36	27.95	6.41	9.22	7.83
HF10584	AT4G38260.1	Protein of unknown function (DUF833)	5189.52	-1.5	0.47	-3.3	0.000957	0.00225	80.8367	16.9781	21.9733	3.98479	12351	7239	6886	3177	1939	1774	114.73	65.68	62.1	29.63	20.06	16.23
HF10850	AT3G07210.1	unknown protein; Has 97 Blast hits to 85 proteins in 31 species: Archae - 0; Bacteria - 14; Metazoa - 7; Fungi - 19; Plants - 37; Viruses - 0; Other Eukaryotes - 20 (source: NCBI BLink).	671.17	-1.5	0.17	-8.97	2.91e-19	2.97e-18	15.4533	0.720424	4.03333	0.342604	1175	1183	1069	261	298	372	16.65	15.55	14.16	3.36	4.26	4.48
HF11076	AT3G54690.1	Sugar isomerase (SIS) family protein	1459.29	-1.5	0.13	-11.68	1.62e-31	3.42e-30	54.3333	2.3611	14.0933	1.05928	2591	2595	2348	564	682	715	58.14	54.85	50.01	12.11	15.73	14.44
HF11168	AT3G54650.1	RNI-like superfamily protein	380.43	-1.5	0.23	-6.51	7.64e-11	4.12e-10	5.09	0.639062	1.32667	0.206667	768	622	537	159	218	155	6.31	4.81	4.15	1.24	1.72	1.02
HF11207	AT1G78410.1	VQ motif-containing protein	146.16	-1.5	0.29	-5.02	5.28e-07	1.94e-06	14.03	1.99886	4.13333	0.678634	199	224	327	46	84	76	11.82	12.25	18.02	2.94	5.29	4.17
HF11367	AT5G60900.1	receptor-like protein kinase 1	475.18	-1.5	0.15	-10.58	3.86e-26	5.97e-25	10.38	0.23516	3.03667	0.300241	810	823	821	200	237	203	10.85	10.13	10.16	2.66	3.63	2.82
HF11665	NA	NA	53.86	-1.5	0.41	-3.73	0.000192	0.000504	14.9333	2.02381	3.51333	0.51174	75	94	111	14	23	36	11.75	14.36	18.69	2.72	4.47	3.35
HF12008	AT2G33860.1	Transcriptional factor B3 family protein / auxin-responsive factor AUX/IAA-related	731.63	-1.5	0.13	-11.91	1.07e-32	2.4e-31	13.2333	0.364981	3.47667	0.115518	1236	1210	1321	316	329	349	13.51	12.51	13.68	3.28	3.68	3.47
HF12270	NA	NA	163.24	-1.5	0.29	-5.25	1.54e-07	6.01e-07	9.79333	0.962797	2.47667	0.572053	223	327	299	77	96	46	7.96	11.22	10.2	2.71	3.33	1.39
HF12471	AT4G23980.1	auxin response factor 9	307.61	-1.5	0.22	-6.81	9.62e-12	5.61e-11	5.32	0.25697	1.48	0.295127	473	529	580	94	163	169	4.87	5.33	5.76	0.89	1.79	1.76
HF12956	AT4G32850.10	nuclear poly(a) polymerase	492.65	-1.5	0.27	-5.58	2.43e-08	1.03e-07	10.7033	0.231036	2.76333	0.752603	787	845	903	189	346	143	10.31	10.69	11.11	2.4	4.21	1.68
HF13047	AT4G02630.1	Protein kinase superfamily protein	1616.53	-1.5	0.15	-10.08	6.75e-24	9.13e-23	39.83	3.8846	10.7433	0.492082	3166	2597	2540	677	749	754	47.56	36.64	35.29	10.15	11.72	10.36
HF13168	AT4G37750.1	Integrase-type DNA-binding superfamily protein	381.35	-1.5	0.28	-5.58	2.35e-08	9.98e-08	7.44667	1.44368	1.92333	0.203661	872	504	573	205	148	156	10.29	5.59	6.46	2.33	1.74	1.7
HF13586	NA	NA	459.04	-1.5	0.21	-7.04	1.86e-12	1.14e-11	11.16	1.07547	3.24	0.162583	924	697	699	195	201	249	13.31	10.14	10.03	3.13	3.03	3.56
HF14262	AT1G74300.1	alpha/beta-Hydrolases superfamily protein	1922.14	-1.5	0.16	-9.52	1.74e-21	2.04e-20	36.05	1.49018	9.38667	1.13954	3007	3640	3319	651	876	1060	33.68	38.8	35.67	7.21	9.89	11.06
HF14452	AT5G26667.1	P-loop containing nucleoside triphosphate hydrolases superfamily protein	2501.35	-1.5	0.11	-13.28	3.14e-40	1.02e-38	116.427	3.48151	31.44	1.35956	4269	4394	4075	1051	1207	1242	121.32	118.27	109.69	28.82	33.38	32.12
HF15024	AT2G35760.1	Uncharacterised protein family (UPF0497)	1036.42	-1.5	0.16	-9.22	3.09e-20	3.36e-19	11.2433	0.332181	3.09	0.336006	1698	1899	1720	364	492	575	11.22	11.83	10.68	2.42	3.38	3.47
HF15901	AT5G27450.3	mevalonate kinase	1416.87	-1.5	0.12	-11.84	2.36e-32	5.22e-31	42.8933	0.487864	11.7333	0.288694	2296	2525	2411	689	608	674	42.05	43.74	42.89	12.31	11.42	11.47
HF16976	AT2G02450.2	NAC domain containing protein 35	422.72	-1.5	0.19	-7.77	8.01e-15	5.97e-14	11.3767	0.590377	3.08333	0.498709	676	682	815	142	239	203	11.13	10.5	12.5	2.27	3.99	2.99
HF17438	AT4G24510.1	HXXXD-type acyl-transferase family protein	4933.86	-1.5	0.4	-3.78	0.000158	0.000421	142.923	10.1002	37.7567	10.3086	7105	9511	8952	1088	3082	2586	123.25	156.73	148.79	18.32	53.43	41.52
HF17858	AT1G11410.1	S-locus lectin protein kinase family protein	1020.67	-1.5	0.15	-9.77	1.53e-22	1.93e-21	40.2567	1.20898	11.09	1.52325	1766	1768	1659	398	575	461	41.99	40.85	37.93	8.77	13.96	10.54
HF17918	AT1G61255.1	BEST Arabidopsis thaliana protein match is: glycine-rich protein (TAIR:AT4G21620.2); Has 58 Blast hits to 58 proteins in 12 species: Archae - 0; Bacteria - 2; Metazoa - 0; Fungi - 0; Plants - 56; Viruses - 0; Other Eukaryotes - 0 (source: NCBI BLink).	87.1	-1.5	0.31	-4.82	1.45e-06	5.08e-06	6.36	0.317648	1.49333	0.110202	161	137	147	48	32	39	6.79	5.74	6.55	1.71	1.35	1.42
HF18084	AT5G45910.1	GDSL-like Lipase/Acylhydrolase superfamily protein	7609.6	-1.5	0.16	-9.35	8.38e-21	9.49e-20	119.623	4.66574	32.93	4.36625	12858	13871	12115	2604	3973	4056	123.54	125	110.33	24.31	38.45	36.03
HF18861	AT3G61640.1	arabinogalactan protein 20	83.48	-1.5	0.47	-3.19	0.00143	0.00325	11.61	0.809341	3.14	0.941612	165	132	128	45	13	56	13.22	10.95	10.66	3.76	1.29	4.37
HF19031	NA	NA	645.8	-1.5	0.27	-5.72	1.09e-08	4.85e-08	41.88	1.07126	11.7433	3.51098	1153	1081	1084	183	455	250	43.94	41.36	40.34	7.33	18.68	9.22
HF19032	AT2G05920.1	Subtilase family protein	1940.19	-1.5	0.2	-7.54	4.62e-14	3.24e-13	96.71	6.83225	26.1133	4.88202	3583	3394	2945	611	1140	931	108.2	97.37	84.56	17.73	34.64	25.97
HF19134	AT3G51510.1	unknown protein; FUNCTIONS IN: molecular_function unknown; INVOLVED IN: biological_process unknown; LOCATED IN: chloroplast thylakoid membrane. chloroplast; EXPRESSED IN: 22 plant structures; EXPRESSED DURING: 13 growth stages; Has 42 Blast hits to 42 proteins in 19 species: Archae - 0; Bacteria - 0; Metazoa - 0; Fungi - 0; Plants - 40; Viruses - 0; Other Eukaryotes - 2 (source: NCBI BLink).	359.88	-1.5	0.21	-7.25	4.23e-13	2.76e-12	22.92	1.02796	5.85	0.866622	544	658	666	108	184	194	20.87	23.81	24.08	4.14	6.95	6.46
HF19480	NA	NA	147.68	-1.5	0.26	-5.72	1.07e-08	4.73e-08	12.1167	0.614962	3.15667	0.225191	274	244	237	69	52	81	13.27	11.91	11.17	3.33	2.71	3.43
HF19661	AT4G29900.1	autoinhibited Ca(2+)-ATPase 10	6300.6	-1.5	0.19	-7.95	1.9e-15	1.5e-14	71.9367	2.84465	19.85	4.20904	11126	10404	10588	2407	4004	2397	77.58	68.49	69.74	16.25	28.24	15.06
HF19780	AT5G57410.1	Afadin/alpha-actinin-binding protein	358.14	-1.5	0.24	-6.45	1.09e-10	5.78e-10	34.53	1.50891	8.83667	1.50836	592	581	678	106	160	220	33.73	32.41	37.45	6.16	8.97	11.38
HF19948	AT1G64980.1	Nucleotide-diphospho-sugar transferases superfamily protein	1531.33	-1.5	0.13	-11.39	4.75e-30	9.24e-29	51.2467	2.66456	14.9667	0.650496	2711	2680	2391	702	741	700	55.07	52.55	46.12	14.51	16.25	14.14
HF19971	AT5G03670.1	unknown protein; BEST Arabidopsis thaliana protein match is: unknown protein (TAIR:AT2G36420.1); Has 700 Blast hits to 624 proteins in 104 species: Archae - 0; Bacteria - 18; Metazoa - 333; Fungi - 60; Plants - 73; Viruses - 24; Other Eukaryotes - 192 (source: NCBI BLink).	547.11	-1.5	0.15	-9.84	7.55e-23	9.63e-22	12.4967	0.445621	3.38	0.0964365	947	895	953	258	233	265	13.11	11.63	12.75	3.56	3.23	3.35
HF20153	AT5G06510.2	nuclear factor Y. subunit A10	299.34	-1.5	0.22	-7.01	2.31e-12	1.41e-11	11.3	1.11337	3.1	0.156312	571	555	408	135	142	129	12.56	12.26	9.08	2.91	3.41	2.98
HF20168	AT5G06440.3	BEST Arabidopsis thaliana protein match is: Polyketide cyclase/dehydrase and lipid transport superfamily protein (TAIR:AT3G11720.3); Has 157 Blast hits to 155 proteins in 41 species: Archae - 0; Bacteria - 6; Metazoa - 5; Fungi - 6; Plants - 99; Viruses - 0; Other Eukaryotes - 41 (source: NCBI BLink).	1948.45	-1.5	0.13	-11.76	6.06e-32	1.31e-30	25.8367	1.02551	7.33667	0.764119	2958	3634	3395	765	1043	903	24.1	27.65	25.76	6.18	8.78	7.05
HF20324	AT2G05990.2	NAD(P)-binding Rossmann-fold superfamily protein	4248.09	-1.5	0.13	-11.88	1.48e-32	3.32e-31	68.5533	3.66736	18.44	0.584836	7730	7376	6728	1811	1839	2103	74.81	68.74	62.11	17.68	18.05	19.59
HF20805	AT4G00360.1	cytochrome P450. family 86. subfamily A. polypeptide 2	34604.5	-1.5	0.14	-10.66	1.61e-26	2.54e-25	778.4	40.8886	209.467	20.0282	62090	60639	54445	12756	16726	18129	846.82	782.98	705.4	169.57	232.51	226.32
HF21155	AT3G46940.1	DUTP-PYROPHOSPHATASE-LIKE 1	133.06	-1.5	0.32	-4.52	6.25e-06	2.02e-05	7.5	1.00012	2.10333	0.438419	271	203	199	43	91	54	9.49	6.33	6.68	1.68	2.98	1.65
HF21190	AT3G50410.1	OBF binding protein 1	2388.98	-1.5	0.19	-8.02	1.05e-15	8.4e-15	111.533	2.31264	30.9833	5.58838	4073	4149	4002	739	1358	1227	114.3	113.36	106.94	20.97	40.29	31.69
HF21374	AT5G11950.2	Putative lysine decarboxylase family protein	276.46	-1.5	0.2	-7.57	3.87e-14	2.73e-13	14.61	1.05002	3.93	0.122202	495	410	516	126	113	136	15.65	12.51	15.67	4.01	3.69	4.09
HF22631	AT1G49780.1	plant U-box 26	913.28	-1.5	0.12	-12.02	2.85e-33	6.62e-32	28.9367	0.697049	7.75667	0.397045	1586	1540	1537	403	437	426	30.33	28.2	28.28	7.39	8.55	7.33
HF23295	AT5G17050.1	UDP-glucosyl transferase 78D2	10302.9	-1.5	0.14	-11.05	2.21e-28	3.87e-27	273.477	13.5062	73.0333	7.08531	18552	17960	16524	3744	4967	5253	297.8	271.49	251.14	58.94	81.36	78.8
HF23371	AT4G27720.1	Major facilitator superfamily protein	10221.2	-1.5	0.15	-9.87	5.48e-23	7.04e-22	264.247	6.3539	70.7367	9.08807	17703	17449	17277	3485	5102	5483	276.92	258.72	257.1	52.65	81.34	78.22
HF23740	AT4G12420.2	Cupredoxin superfamily protein	1065.65	-1.5	0.16	-9.28	1.74e-20	1.93e-19	21.2767	1.05208	5.72	0.657597	1898	1873	1677	381	560	534	22.85	21.7	19.28	4.53	6.8	5.83
HF23862	AT3G10910.1	RING/U-box superfamily protein	3179.71	-1.5	0.15	-10.01	1.37e-23	1.82e-22	163.627	9.21991	41.9233	4.83447	5581	5879	4979	1111	1480	1676	172.55	173.14	145.19	32.26	46.47	47.04
HF24515	AT3G02850.1	STELAR K+ outward rectifier	1885.91	-1.5	0.18	-8.7	3.36e-18	3.22e-17	33.59	0.183303	8.79	1.80386	3120	3365	3278	626	1123	796	33.47	33.95	33.35	6.38	12.32	7.67
HF24584	AT1G15080.1	lipid phosphate phosphatase 2	234.3	-1.5	0.21	-7.42	1.16e-13	7.88e-13	7.22333	0.372395	1.83333	0.197512	425	382	402	88	101	126	7.87	6.58	7.22	1.57	1.71	2.22
HF24721	AT5G15740.1	O-fucosyltransferase family protein	1898.17	-1.5	0.11	-13.84	1.5e-43	5.58e-42	38.08	0.508626	10.6233	0.95097	3161	3235	3263	793	965	912	39.03	37.29	37.92	8.93	12.22	10.72
HF24844	AT3G47600.1	myb domain protein 94	205.38	-1.5	0.24	-6.13	8.62e-10	4.25e-09	6.39333	0.245515	1.67333	0.398846	328	349	372	81	131	76	5.96	6.41	6.81	1.31	2.47	1.24
HF24868	AT1G74690.1	IQ-domain 31	1753.82	-1.5	0.18	-8.12	4.72e-16	3.88e-15	36.1533	1.14895	9.87	1.65143	3024	3093	2836	560	982	909	37.67	36.89	33.9	6.8	12.46	10.35
HF25437	AT3G11050.1	ferritin 2	1531.32	-1.5	0.19	-8.17	3.09e-16	2.58e-15	37.09	1.26508	9.91333	1.6365	2331	2799	2803	460	825	794	34.56	38.38	38.33	6.68	11.97	11.09
HF25531	AT2G40815.1	Calcium-dependent lipid-binding (CaLB domain) family protein	182.28	-1.5	0.21	-7.04	1.96e-12	1.2e-11	7.21333	0.191514	1.94333	0.168259	284	333	318	91	87	73	6.85	7.5	7.29	2.15	2.07	1.61
HF25700	AT5G51740.1	Peptidase family M48 family protein	549.24	-1.5	0.16	-9.65	4.79e-22	5.83e-21	5.86	0.315119	1.44333	0.0868588	776	1001	1061	240	277	233	5.23	6.16	6.19	1.3	1.6	1.43
HF25779	AT5G62070.1	IQ-domain 23	1418.87	-1.5	0.27	-5.48	4.24e-08	1.76e-07	37.6733	0.369248	10.3133	2.62204	2320	2436	2487	325	850	829	37.83	36.97	38.22	5.11	13.48	12.35
HF25919	AT5G52920.1	plastidic pyruvate kinase beta subunit 1	8619.79	-1.5	0.13	-11.65	2.4e-31	5.01e-30	164.847	8.48436	45.26	4.33258	15485	14892	13663	3361	4447	4114	179.85	164.21	150.48	37.98	52.97	44.83
HF26716	AT3G23600.1	alpha/beta-Hydrolases superfamily protein	9554.22	-1.5	0.11	-13.64	2.28e-42	8.1e-41	272.777	5.76468	95.4633	2.26659	16374	16489	16032	3763	4706	4740	284.07	269.14	265.12	91.38	99.21	95.8
HF27095	AT4G00170.1	Plant VAMP (vesicle-associated membrane protein) family protein	294.29	-1.5	0.21	-7	2.64e-12	1.61e-11	12.1833	0.0375648	3.27333	0.454398	484	509	508	95	161	158	12.18	12.25	12.12	2.39	3.9	3.53
HF27343	AT2G23093.1	Major facilitator superfamily protein	468.16	-1.5	0.15	-9.75	1.88e-22	2.36e-21	11.5967	0.19785	3.19333	0.323024	726	808	860	199	252	203	11.32	11.49	11.98	2.97	3.83	2.78
HF27971	AT2G37510.1	RNA-binding (RRM/RBD/RNP motifs) family protein	122.08	-1.5	0.27	-5.4	6.61e-08	2.69e-07	7.74	1.06491	2.13333	0.0674125	167	267	193	58	57	54	6.34	9.83	7.05	2.26	2.03	2.11
HF29328	AT3G15850.1	fatty acid desaturase 5	1317.94	-1.5	0.25	-6.1	1.03e-09	5.04e-09	48.0833	6.44502	12.2667	2.68525	1638	2779	2453	343	736	708	35.88	57.78	50.59	7.06	16.01	13.73
HF29946	AT2G20370.1	Exostosin family protein	1282.92	-1.5	0.18	-7.95	1.86e-15	1.46e-14	24.8033	0.91061	6.76333	1.01772	2248	2188	2098	418	649	733	26.54	24.41	23.46	4.73	7.7	7.86
HF30273	AT2G07690.1	Minichromosome maintenance (MCM2/3/5) family protein	1330.59	-1.5	0.17	-8.93	4.4e-19	4.44e-18	24.0367	1.93778	6.64	0.750822	2506	2242	2021	495	675	685	27.71	23.27	21.13	5.16	7.6	7.16
HF30308	NA	NA	371	-1.5	0.23	-6.53	6.67e-11	3.62e-10	15.7867	0.257186	4.00667	0.801027	550	657	711	107	184	217	15.33	15.81	16.22	2.44	4.5	5.08
HF30347	AT2G46150.1	Late embryogenesis abundant (LEA) hydroxyproline-rich glycoprotein family	392.76	-1.5	0.26	-5.8	6.67e-09	3.01e-08	24.74	4.88758	6.26333	0.582018	621	464	943	195	183	155	23.03	17.26	33.93	6.88	6.81	5.1
HF30548	AT1G72050.2	transcription factor IIIA	30.75	-1.5	0.52	-2.94	0.00325	0.00696	5.19667	0.459505	1.3	0.336502	37	66	57	9	22	11	4.38	5.97	5.24	0.63	1.69	1.58
HF30602	AT5G11590.1	Integrase-type DNA-binding superfamily protein	771.77	-1.5	0.21	-7.36	1.78e-13	1.19e-12	32.9667	3.95951	8.42	1.16367	1523	1365	1078	259	373	410	39.28	33.95	25.67	6.1	9.74	9.42
HF31719	AT5G28910.2	unknown protein; FUNCTIONS IN: molecular_function unknown; INVOLVED IN: biological_process unknown; BEST Arabidopsis thaliana protein match is: unknown protein (TAIR:AT5G28960.1); Has 82 Blast hits to 80 proteins in 14 species: Archae - 0; Bacteria - 0; Metazoa - 1; Fungi - 0; Plants - 78; Viruses - 0; Other Eukaryotes - 3 (source: NCBI BLink).	2704.6	-1.5	0.14	-10.62	2.41e-26	3.77e-25	57.9267	2.23167	15.48	2.06713	4735	4578	4539	1024	1505	1202	62.39	55.69	55.7	12.97	19.58	13.89
HF31804	AT1G27530.1	CONTAINS InterPro DOMAIN/s: Ubiquitin-conjugating enzyme/RWD-like (InterPro:IPR016135). Ubiquitin-fold modifier-conjugating enzyme 1 (InterPro:IPR014806); Has 269 Blast hits to 269 proteins in 110 species: Archae - 0; Bacteria - 0; Metazoa - 175; Fungi - 0; Plants - 42; Viruses - 0; Other Eukaryotes - 52 (source: NCBI BLink).	148.83	-1.5	0.23	-6.66	2.69e-11	1.51e-10	12.1867	0.438571	3.35667	0.502007	231	275	265	62	59	79	11.31	12.65	12.6	3.75	2.36	3.96
HF32022	AT1G10630.1	ADP-ribosylation factor A1F	10404.9	-1.5	0.12	-12.57	3.21e-36	8.6e-35	630.993	19.6087	172.063	10.3297	17977	18034	17082	4192	4839	5444	666.83	626.87	599.28	151.81	178.66	185.72
HF32116	AT4G02280.1	sucrose synthase 3	2133.57	-1.5	0.14	-10.66	1.62e-26	2.56e-25	22	0.208407	5.85	0.696156	3500	3784	3752	732	1046	1104	21.59	22.14	22.27	4.48	6.75	6.32
HF32121	AT3G03220.1	expansin A13	358.65	-1.5	0.2	-7.47	7.99e-14	5.5e-13	17.8367	1.17596	4.79	0.460579	650	641	544	128	170	196	19.68	18.18	15.65	3.89	5.07	5.41
HF32423	AT2G42570.1	TRICHOME BIREFRINGENCE-LIKE 39	1262.87	-1.5	0.17	-8.98	2.75e-19	2.82e-18	43.36	4.57117	11.3267	0.712562	2441	2267	1777	552	613	538	50.73	44.36	34.99	10.84	12.73	10.41
HF33253	AT5G39865.1	Glutaredoxin family protein	1229.57	-1.5	0.21	-7.09	1.38e-12	8.58e-12	32.54	0.972471	9.33333	1.75762	2098	2154	2017	367	744	618	34.44	31.95	31.23	6.2	12.28	9.52
HF33393	AT3G02110.1	serine carboxypeptidase-like 25	194.26	-1.5	0.24	-6.5	8.15e-11	4.38e-10	5.18333	0.456813	1.34333	0.150591	342	297	364	80	72	109	5.62	4.27	5.66	1.15	1.24	1.64
HF33433	AT5G38880.1	unknown protein; Has 474 Blast hits to 433 proteins in 138 species: Archae - 6; Bacteria - 80; Metazoa - 195; Fungi - 44; Plants - 59; Viruses - 0; Other Eukaryotes - 90 (source: NCBI BLink).	525.42	-1.5	0.26	-5.78	7.63e-09	3.43e-08	5.64333	0.517988	1.54667	0.452929	817	816	1059	164	366	207	5.25	5.01	6.67	0.97	2.44	1.23
HF33669	NA	NA	6530.94	-1.5	0.22	-6.95	3.66e-12	2.2e-11	393.473	23.0823	101.917	20.5778	9600	12378	11980	1815	2900	4079	347.52	420.27	412.63	65.32	103.91	136.52
HF33761	AT2G32990.1	glycosyl hydrolase 9B8	2047.95	-1.5	0.18	-8.48	2.28e-17	2.07e-16	51.9167	1.6414	13.9867	2.28947	3295	3813	3400	655	1066	1116	50.67	55.17	49.91	9.44	16.73	15.79
HF34431	AT2G29570.1	proliferating cell nuclear antigen 2	699.52	-1.5	0.22	-6.69	2.26e-11	1.27e-10	30.0633	5.12036	8.08667	0.640633	1505	1041	988	349	313	311	40.25	25.88	24.06	9.35	7.64	7.27
HF34602	AT4G22200.1	potassium transport 2/3	4228.24	-1.5	0.22	-6.8	1.05e-11	6.1e-11	62.4867	3.15048	17.0233	4.29251	6348	7943	7515	1188	2724	1921	56.58	67.34	63.54	10.32	25.02	15.73
HF34853	AT1G27600.2	Nucleotide-diphospho-sugar transferases superfamily protein	1082.26	-1.5	0.13	-11.9	1.23e-32	2.77e-31	30.39	0.96535	8.31667	0.279543	1908	1799	1832	496	506	485	32.32	29.38	29.47	8.55	8.64	7.76
HF36114	AT3G45970.1	expansin-like A1	259.44	-1.5	0.26	-5.89	3.95e-09	1.82e-08	12.0633	2.00355	3.23	0.3005	571	377	382	120	98	128	16.05	9.72	10.42	3.56	2.63	3.5
HF37472	NA	NA	78.29	-1.5	0.32	-4.69	2.68e-06	9.05e-06	5.09	0.285015	1.21	0.280535	111	144	150	26	34	47	4.52	5.38	5.37	0.9	0.96	1.77
HF37841	AT3G51670.1	SEC14 cytosolic factor family protein / phosphoglyceride transfer family protein	7418.56	-1.5	0.16	-9.58	9.73e-22	1.16e-20	213.22	14.5579	56.42	6.85369	13724	12835	11564	2553	3863	3676	240.23	209.13	190.3	43.28	66.37	59.61
HF37972	AT3G05975.1	Late embryogenesis abundant (LEA) hydroxyproline-rich glycoprotein family	873.64	-1.5	0.23	-6.64	3.19e-11	1.78e-10	51.8633	0.293617	13.9967	3.01035	1463	1528	1508	232	494	473	52.04	52.26	51.29	8.09	17.96	15.94
HF38073	AT1G02380.1	unknown protein; BEST Arabidopsis thaliana protein match is: unknown protein (TAIR:AT4G01960.1); Has 66 Blast hits to 66 proteins in 11 species: Archae - 0; Bacteria - 0; Metazoa - 0; Fungi - 0; Plants - 66; Viruses - 0; Other Eukaryotes - 0 (source: NCBI BLink).	141.9	-1.5	0.27	-5.4	6.61e-08	2.69e-07	5.94667	0.276064	1.51	0.319427	232	215	277	44	78	78	6.01	5.44	6.39	0.91	1.62	2
HF38346	AT3G04810.2	NIMA-related kinase 2	906.9	-1.5	0.15	-10.13	4.01e-24	5.49e-23	16.8	0.0493288	4.59333	0.520299	1513	1599	1538	331	492	430	16.89	16.72	16.79	3.72	5.52	4.54
HF38998	AT3G01810.3	FUNCTIONS IN: molecular_function unknown; INVOLVED IN: biological_process unknown; EXPRESSED IN: 21 plant structures; EXPRESSED DURING: 13 growth stages; BEST Arabidopsis thaliana protein match is: nucleolar protein gar2-related (TAIR:AT2G42320.2).	776.24	-1.5	0.14	-10.55	5.06e-26	7.77e-25	10.01	0.320052	2.75333	0.240578	1336	1332	1283	307	402	380	10.65	9.7	9.68	2.36	3.19	2.71
HF39105	AT3G26670.3	Protein of unknown function (DUF803)	1579.76	-1.5	0.13	-11.19	4.64e-29	8.57e-28	39.9667	2.03663	10.78	1.28539	2269	2847	3002	696	826	666	36.11	40.76	43.03	9.91	13.31	9.12
HF39364	AT5G64740.1	cellulose synthase 6	14259.7	-1.5	0.15	-10.23	1.46e-24	2.06e-23	168.853	10.4794	45.96	5.95661	25982	24899	21970	5630	7903	6168	186.31	170.17	150.08	39.25	57.84	40.79
HF39841	AT1G55850.1	cellulose synthase like E1	367.87	-1.5	0.19	-8.17	3.07e-16	2.56e-15	6.59667	0.533833	1.71	0.10504	696	635	556	148	179	173	7.57	6.49	5.73	1.6	1.92	1.61
HF40101	AT2G30020.1	Protein phosphatase 2C family protein	281.44	-1.5	0.26	-5.58	2.35e-08	1e-07	9.52333	0.738249	2.51	0.538424	442	569	427	81	178	137	9.1	10.96	8.51	1.62	3.48	2.43
HF40404	AT3G45850.2	P-loop containing nucleoside triphosphate hydrolases superfamily protein	943.22	-1.5	0.23	-6.62	3.51e-11	1.96e-10	11.8567	0.214269	3.08333	0.808977	1507	1711	1668	283	628	367	11.47	12.21	11.89	1.95	4.65	2.65
HF40509	AT3G26700.1	Protein kinase superfamily protein	386.4	-1.5	0.2	-7.3	2.8e-13	1.85e-12	9.00333	0.39918	2.45	0.37072	693	642	639	126	212	199	9.8	8.56	8.65	1.74	2.99	2.62
HF40980	AT4G39860.1	unknown protein; BEST Arabidopsis thaliana protein match is: unknown protein (TAIR:AT2G22270.1); Has 152 Blast hits to 146 proteins in 19 species: Archae - 0; Bacteria - 0; Metazoa - 0; Fungi - 2; Plants - 146; Viruses - 0; Other Eukaryotes - 4 (source: NCBI BLink).	480.04	-1.5	0.15	-10.48	1.03e-25	1.54e-24	17.08	0.675056	4.48	0.270247	772	914	798	207	227	211	16.42	18.43	16.39	4.19	5.02	4.23
HF41803	AT1G64390.1	glycosyl hydrolase 9C2	11105.9	-1.5	0.16	-9.38	6.72e-21	7.63e-20	228.067	7.49968	60.3267	8.91754	17436	20641	19207	3590	5823	5783	215.82	241.69	226.69	42.8	71.95	66.23
HF42406	AT1G14020.1	O-fucosyltransferase family protein	236.2	-1.5	0.19	-7.91	2.58e-15	2.01e-14	5.13	0.183394	1.37	0.0907377	401	409	394	97	112	121	5.48	5.05	4.86	1.23	1.34	1.54
HF42615	AT1G60800.1	NSP-interacting kinase 3	878.17	-1.5	0.15	-10.15	3.44e-24	4.73e-23	9.03333	0.280852	2.44333	0.329916	1392	1503	1618	316	466	430	8.82	8.69	9.59	1.85	2.99	2.49
HF42634	AT1G70570.1	anthranilate phosphoribosyltransferase. putative	353.87	-1.5	0.18	-8.21	2.25e-16	1.89e-15	7.19667	0.586922	1.86333	0.10729	658	592	564	168	167	146	8.29	7.02	6.28	1.95	1.99	1.65
HF42699	AT1G13180.1	Actin-like ATPase superfamily protein	1215.35	-1.5	0.14	-10.96	5.87e-28	1.01e-26	37.5433	1.85298	9.81667	0.923406	2199	2155	1908	526	601	509	40.5	38	34.13	9.26	11.62	8.57
HF43201	NA	NA	321.11	-1.5	0.2	-7.71	1.3e-14	9.52e-14	8.44	0.404269	2.23	0.330807	465	573	620	111	174	156	7.75	8.42	9.15	1.6	2.72	2.37
HF43549	AT2G40620.1	Basic-leucine zipper (bZIP) transcription factor family protein	950.56	-1.5	0.23	-6.36	2.06e-10	1.07e-09	26.8733	3.96237	7.4	0.867122	1979	1552	1275	528	369	421	34.35	25.41	20.86	9.13	6.43	6.64
HF43928	AT4G23800.1	HMG (high mobility group) box protein	401.67	-1.5	0.16	-9.23	2.75e-20	3.01e-19	9.85333	0.148361	2.78	0.295691	669	680	713	199	184	166	10.15	9.71	9.7	3.17	2.97	2.2
HF44340	AT1G34580.1	Major facilitator superfamily protein	628.25	-1.5	0.13	-11.87	1.63e-32	3.64e-31	15.3833	0.173237	4.01667	0.2021	1054	1095	1098	263	281	301	15.68	15.08	15.39	3.67	4.37	4.01
HF44442	AT1G36160.2	acetyl-CoA carboxylase 1	9127.47	-1.5	0.16	-9.43	4.17e-21	4.79e-20	53.7733	2.01905	14.8	2.29236	15586	16359	14633	3989	5262	3452	55.96	55.62	49.74	13.94	19.13	11.33
HF00208	AT3G16060.1	ATP binding microtubule motor family protein	1447.98	-1.4	0.18	-7.87	3.63e-15	2.78e-14	25.9267	0.727835	7.50333	1.19488	2487	2439	2382	480	803	803	27.21	25.88	24.69	5.15	9.04	8.32
HF00398	AT1G55110.1	indeterminate(id)-domain 7	1905.41	-1.4	0.16	-8.74	2.27e-18	2.19e-17	44.2633	0.57345	12.9133	1.69997	3089	3220	3301	978	1049	712	44.51	43.17	45.11	14	15.16	9.58
HF00753	AT1G04900.1	Protein of unknown function (DUF185)	206.65	-1.4	0.22	-6.1	1.05e-09	5.16e-09	5.34333	0.0617342	1.59333	0.19785	329	351	357	70	116	118	5.22	5.4	5.41	1.21	1.87	1.7
HF00936	AT3G28040.1	Leucine-rich receptor-like protein kinase family protein	2591.86	-1.4	0.1	-13.54	9.62e-42	3.33e-40	33.7367	0.368299	9.6	0.6278	4302	4396	4358	1113	1365	1266	34.47	33.43	33.31	8.68	10.8	9.32
HF01817	AT1G04220.1	3-ketoacyl-CoA synthase 2	1601.5	-1.4	0.22	-6.46	1.07e-10	5.71e-10	39.9167	3.98925	11.58	2.41786	3088	2588	2370	519	1026	768	47.71	37.5	34.54	7.78	16.07	10.89
HF02352	AT3G21240.1	4-coumarate:CoA ligase 2	3715.03	-1.4	0.12	-11.37	5.97e-30	1.16e-28	83.5933	2.70058	24.1167	2.08588	6247	6391	5971	1764	2032	1630	87.5	84.87	78.41	23.44	28.02	20.89
HF02792	AT1G02910.1	tetratricopeptide repeat (TPR)-containing protein	315.23	-1.4	0.19	-7.5	6.53e-14	4.53e-13	8.33	0.330807	2.45667	0.301183	472	526	599	137	185	131	7.82	8.22	8.95	2.25	3.05	2.07
HF03595	AT4G27070.1	tryptophan synthase beta-subunit 2	452.1	-1.4	0.19	-7.3	2.97e-13	1.96e-12	11.7067	0.572548	3.41	0.582065	699	852	725	159	254	247	11.08	12.85	11.19	2.31	4.29	3.63
HF03633	AT5G54670.1	kinesin 3	496.26	-1.4	0.16	-8.44	3.12e-17	2.8e-16	7.53333	0.232188	2.26	0.279344	830	806	839	210	294	232	7.98	7.2	7.42	1.9	2.81	2.07
HF03728	AT5G54380.1	protein kinase family protein	742.94	-1.4	0.18	-7.6	3.05e-14	2.17e-13	10.9967	1.04257	3.14333	0.387743	1418	1153	1147	354	416	306	13.08	9.88	10.03	3.09	3.84	2.5
HF03762	AT4G27460.1	Cystathionine beta-synthase (CBS) family protein	244.57	-1.4	0.21	-6.66	2.71e-11	1.52e-10	6.91333	0.213724	2.01333	0.339231	406	431	396	87	145	122	6.9	7.29	6.55	1.46	2.63	1.95
HF05663	AT1G01110.2	IQ-domain 18	713.68	-1.4	0.15	-8.95	3.56e-19	3.61e-18	16.9867	1.14405	4.98667	0.222436	1290	1185	1083	321	363	365	19.14	16.58	15.24	4.61	5.38	4.97
HF05983	AT4G33790.1	Jojoba acyl CoA reductase-related male sterility protein	1443.27	-1.4	0.16	-8.98	2.64e-19	2.71e-18	56.7267	1.70757	16.25	2.51183	2487	2435	2349	537	843	705	59.61	56.87	53.7	12.5	21.02	15.23
HF05984	AT4G33790.1	Jojoba acyl CoA reductase-related male sterility protein	829.37	-1.4	0.14	-9.69	3.37e-22	4.15e-21	44.0433	0.83796	12.9567	1.72803	1340	1467	1376	332	477	390	44.39	45.29	42.45	10.32	16.21	12.34
HF06040	AT5G22740.1	cellulose synthase-like A02	3453.09	-1.4	0.18	-7.79	6.59e-15	4.95e-14	76.7933	3.61061	22.8567	3.63545	6077	5762	5440	1182	2011	1880	83.87	74.5	72.01	16	28.38	24.19
HF06171	AT1G08010.2	GATA transcription factor 11	796.78	-1.4	0.16	-8.62	6.89e-18	6.48e-17	31.8767	0.898412	9.47	1.28643	1355	1343	1302	312	477	373	33.61	31.42	30.6	7.8	12	8.61
HF06344	AT5G43150.1	unknown protein; FUNCTIONS IN: molecular_function unknown; INVOLVED IN: biological_process unknown; LOCATED IN: mitochondrion; EXPRESSED IN: 22 plant structures; EXPRESSED DURING: 13 growth stages; Has 1807 Blast hits to 1807 proteins in 277 species: Archae - 0; Bacteria - 0; Metazoa - 736; Fungi - 347; Plants - 385; Viruses - 0; Other Eukaryotes - 339 (source: NCBI BLink).	402.78	-1.4	0.25	-5.81	6.4e-09	2.89e-08	26.4733	0.687903	8.48667	1.70943	646	667	735	112	208	254	27.73	25.36	26.33	5.21	9.28	10.97
HF06420	AT2G42580.1	tetratricopetide-repeat thioredoxin-like 3	1244.63	-1.4	0.18	-8.07	7.07e-16	5.73e-15	21.24	1.94282	6.09333	0.700769	2365	2078	1834	472	609	692	24.9	20.54	18.28	4.71	6.59	6.98
HF06545	AT4G12320.1	cytochrome P450. family 706. subfamily A. polypeptide 6	51.47	-1.4	0.38	-3.71	0.000204	0.000533	7.82667	0.0762306	2.49333	0.25208	79	81	100	25	18	31	7.97	7.71	7.8	1.99	2.72	2.77
HF06672	AT2G38695.1	unknown protein; Has 65 Blast hits to 65 proteins in 18 species: Archae - 0; Bacteria - 0; Metazoa - 0; Fungi - 0; Plants - 62; Viruses - 0; Other Eukaryotes - 3 (source: NCBI BLink).	102.94	-1.4	0.26	-5.58	2.43e-08	1.03e-07	5.28333	0.545599	1.60333	0.0959745	151	176	197	46	51	49	4.34	5.28	6.23	1.45	1.78	1.58
HF07255	AT2G23810.1	tetraspanin8	5000.27	-1.4	0.16	-8.84	9.79e-19	9.66e-18	220.697	2.31474	62.0767	10.4143	8192	8406	8744	1714	2932	2510	221.77	216.26	224.06	44.36	80.42	61.45
HF07583	AT2G03480.1	QUASIMODO2 LIKE 2	635.44	-1.4	0.14	-9.57	1.04e-21	1.24e-20	11.3133	0.253399	3.29667	0.403416	1010	1140	1044	278	361	287	11.07	11.82	11.05	2.83	4.1	2.96
HF07905	AT1G70780.1	unknown protein; FUNCTIONS IN: molecular_function unknown; INVOLVED IN: biological_process unknown; LOCATED IN: mitochondrion; EXPRESSED IN: sperm cell. male gametophyte. pollen tube; EXPRESSED DURING: L mature pollen stage. M germinated pollen stage; BEST Arabidopsis thaliana protein match is: unknown protein (TAIR:AT1G23150.1); Has 143 Blast hits to 143 proteins in 17 species: Archae - 0; Bacte…	1314.5	-1.4	0.13	-10.82	2.86e-27	4.72e-26	86.42	2.27759	23.93	2.12286	2290	2123	2212	537	692	662	90.91	83.51	84.84	19.99	27.27	24.53
HF07926	AT1G14890.1	Plant invertase/pectin methylesterase inhibitor superfamily protein	299.2	-1.4	0.32	-4.47	7.93e-06	2.53e-05	17.11	0.649333	4.44333	1.34594	526	473	512	66	207	160	18.04	15.86	17.43	2.02	6.67	4.64
HF08326	AT1G12640.1	MBOAT (membrane bound O-acyl transferase) family protein	5305.78	-1.4	0.12	-11.01	3.52e-28	6.11e-27	139.923	3.9818	41.24	4.16518	8843	9222	8494	2156	2992	2648	144.25	143.55	131.97	34.43	48.8	40.49
HF08664	AT4G24050.1	NAD(P)-binding Rossmann-fold superfamily protein	583	-1.4	0.23	-5.93	3.06e-09	1.43e-08	20.7967	0.765514	5.97667	1.41716	878	1017	1035	172	379	310	19.27	21.46	21.66	3.44	8.34	6.15
HF08972	AT4G24820.2	26S proteasome. regulatory subunit Rpn7;Proteasome component (PCI) domain	207.19	-1.4	0.32	-4.46	8.25e-06	2.63e-05	6.96	0.820081	2.30667	0.666242	248	408	400	75	154	70	5.32	7.76	7.8	1.51	3.63	1.78
HF09020	AT3G48460.1	GDSL-like Lipase/Acylhydrolase superfamily protein	5337.06	-1.4	0.22	-6.47	9.64e-11	5.15e-10	175.617	5.63303	51.2967	11.9454	8320	9788	8823	1555	3467	2754	169.77	186.88	170.2	30.57	71.95	51.37
HF09098	AT5G50130.1	NAD(P)-binding Rossmann-fold superfamily protein	391.94	-1.4	0.17	-7.89	3.03e-15	2.34e-14	13.1467	0.967408	3.97	0.178979	685	688	579	189	197	192	14.57	13.57	11.3	3.97	4.28	3.66
HF09593	AT4G29990.1	Leucine-rich repeat transmembrane protein kinase protein	304.09	-1.4	0.26	-5.56	2.65e-08	1.12e-07	8.96333	1.24315	2.31	0.362905	363	529	666	124	192	116	6.71	9.18	11	2.16	3	1.77
HF10001	AT1G76620.1	Protein of unknown function. DUF547	746.87	-1.4	0.16	-8.92	4.72e-19	4.76e-18	12.4333	0.400056	3.53333	0.488	1250	1321	1226	266	405	385	12.92	12.74	11.64	2.7	4.39	3.51
HF10009	AT1G20990.1	Cysteine/Histidine-rich C1 domain family protein	420.65	-1.4	0.2	-7.11	1.14e-12	7.17e-12	17.9033	0.54907	5.22333	0.661219	675	758	691	244	190	166	17.78	18.91	17.02	6.27	5.4	4
HF10167	AT1G31812.1	acyl-CoA-binding protein 6	37065.1	-1.4	0.1	-13.89	7.72e-44	2.93e-42	3670.59	48.6896	1044.56	57.3662	59047	65076	62775	15821	17828	19892	3602.66	3764.98	3644.13	930.04	1095.83	1107.82
HF11185	AT1G17110.1	ubiquitin-specific protease 15	752.51	-1.4	0.2	-6.86	6.84e-12	4.04e-11	9.39	0.118462	2.71333	0.623708	1189	1285	1316	257	499	343	9.18	9.4	9.59	1.81	3.91	2.42
HF11431	AT1G16350.1	Aldolase-type TIM barrel family protein	1013.61	-1.4	0.15	-9.11	7.9e-20	8.4e-19	38.25	1.07156	9.96333	1.02144	1725	1663	1669	394	556	551	40.38	37.39	36.98	8.05	11.54	10.3
HF11672	AT1G30620.2	NAD(P)-binding Rossmann-fold superfamily protein	1639.66	-1.4	0.13	-10.59	3.45e-26	5.34e-25	42.0733	1.12785	12.25	1.39576	2622	2658	2965	659	930	804	41.6	40.4	44.22	10.07	14.85	11.83
HF11797	AT2G34590.1	Transketolase family protein	11019.8	-1.4	0.12	-11.19	4.46e-29	8.23e-28	314.09	17.572	91.7467	4.50275	19488	18311	17127	4834	5514	5899	347.59	306.54	288.14	82.8	97.11	95.33
HF12054	AT5G24550.1	beta glucosidase 32	197.55	-1.4	0.28	-5.19	2.07e-07	7.95e-07	7.26667	0.40924	2.16667	0.539145	320	361	321	88	132	61	7.79	7.55	6.46	1.79	3.23	1.48
HF12282	AT4G22010.1	SKU5 similar 4	2955.65	-1.4	0.15	-9.78	1.41e-22	1.78e-21	35.43	2.58485	10	1.06265	5531	4876	4555	1272	1610	1287	40.5	33.77	32.02	9.07	12.12	8.81
HF12487	AT4G38620.1	myb domain protein 4	6603.2	-1.4	0.15	-9.13	7.06e-20	7.53e-19	257.23	12.5132	73.08	8.46286	9712	11822	11870	2408	3282	3861	232.21	269.25	270.23	56.49	78.47	84.28
HF13111	AT1G49890.1	Family of unknown function (DUF566)	1012.33	-1.4	0.13	-11.23	2.84e-29	5.29e-28	18.5867	0.352767	5.34	0.0321455	1733	1673	1726	475	450	505	19.12	17.92	18.72	5.29	5.33	5.4
HF13169	AT1G10120.1	basic helix-loop-helix (bHLH) DNA-binding superfamily protein	696.59	-1.4	0.17	-8.28	1.26e-16	1.08e-15	18.5767	0.823111	5.42667	0.86171	1181	1102	1205	297	424	301	19.75	16.99	18.99	4.58	7.15	4.55
HF13391	AT4G37100.1	Pyridoxal phosphate (PLP)-dependent transferases superfamily protein	683.17	-1.4	0.15	-9.28	1.7e-20	1.88e-19	9.30667	0.218658	2.68333	0.303663	1161	1156	1126	265	379	342	9.73	9.19	9	2.14	3.19	2.72
HF14006	AT3G22970.1	Protein of unknown function (DUF506)	257.43	-1.4	0.29	-4.76	1.97e-06	6.78e-06	7.57	1.42727	2.29333	0.445172	302	408	590	82	155	145	5.46	6.96	10.29	1.44	2.94	2.5
HF15423	AT3G55960.1	Haloacid dehalogenase-like hydrolase (HAD) superfamily protein	154.61	-1.4	0.24	-5.74	9.48e-09	4.22e-08	6.69333	0.38843	1.83	0.115326	277	252	245	81	63	80	7.47	6.32	6.29	2.05	1.66	1.78
HF16504	AT1G76460.1	RNA-binding (RRM/RBD/RNP motifs) family protein	98.72	-1.4	0.27	-5.06	4.13e-07	1.54e-06	5.8	0.108167	1.56	0.276225	155	165	174	41	60	45	5.74	5.65	6.01	1.16	2.09	1.43
HF17240	AT1G35510.1	O-fucosyltransferase family protein	803.75	-1.4	0.14	-10.11	5.06e-24	6.89e-23	17.5867	0.327329	5.11333	0.421202	1349	1361	1334	322	420	423	18.23	17.16	17.37	4.3	5.71	5.33
HF17695	AT4G22130.1	STRUBBELIG-receptor family 8	2655.42	-1.4	0.13	-10.73	7.14e-27	1.15e-25	23.31	1.00231	6.94333	0.838736	3983	4819	4532	1137	1546	1217	21.54	25.01	23.38	6.06	8.62	6.15
HF18323	AT2G44160.1	methylenetetrahydrofolate reductase 2	5122.49	-1.4	0.14	-9.94	2.7e-23	3.53e-22	105.613	1.98036	30.2933	3.5553	8411	9026	8412	1887	2700	2805	106.49	108.52	101.83	23.24	34.6	33.04
HF18359	AT2G43800.1	Actin-binding FH2 (formin homology 2) family protein	3041.61	-1.4	0.19	-7.31	2.57e-13	1.71e-12	42.3233	0.536977	12.41	2.42116	4822	5305	5160	982	1906	1577	41.4	43.26	42.31	8.12	16.5	12.61
HF18524	AT5G20250.4	Raffinose synthase family protein	5454.47	-1.4	0.17	-8.26	1.43e-16	1.22e-15	91.85	9.36196	26.1367	3.8667	7158	10000	10696	1928	3139	2708	73.67	97.06	104.82	19.34	32.73	26.34
HF18539	AT3G33520.1	actin-related protein 6	232.97	-1.4	0.19	-7.19	6.6e-13	4.23e-12	6.46	0.272091	1.90667	0.202183	359	429	377	110	128	106	6.42	6.95	6.01	1.73	2.31	1.68
HF18704	AT5G19650.1	ovate family protein 8	150.79	-1.4	0.48	-2.86	0.0043	0.00899	6.40333	0.620546	1.93	0.93222	206	271	282	19	134	73	5.17	6.9	7.14	0.48	3.67	1.64
HF18733	AT4G18670.1	Leucine-rich repeat (LRR) family protein	8987.89	-1.4	0.17	-8.33	7.84e-17	6.84e-16	140.56	14.2578	39.8533	5.46364	17591	14463	13284	3680	5216	3864	168.43	131.85	121.4	34.29	50.78	34.49
HF18745	AT4G13370.1	Plant protein of unknown function (DUF936)	808.19	-1.4	0.16	-8.83	1.02e-18	1e-17	5.81667	0.208513	1.61333	0.239884	1327	1458	1298	300	461	402	5.94	6.1	5.41	1.21	2.04	1.59
HF18885	AT5G56750.1	N-MYC downregulated-like 1	104.55	-1.4	0.27	-5.22	1.8e-07	6.97e-07	8.10667	0.621217	2.34	0.304357	149	171	210	52	54	44	7.36	7.62	9.34	2.24	2.91	1.87
HF19425	AT3G23510.1	Cyclopropane-fatty-acyl-phospholipid synthase	1007.22	-1.4	0.18	-7.97	1.64e-15	1.3e-14	15.1133	0.562564	4.21667	0.654124	1703	1823	1588	335	554	540	15.62	15.73	13.99	2.96	5.16	4.53
HF19554	AT2G07180.2	Protein kinase superfamily protein	396.76	-1.4	0.22	-6.1	1.07e-09	5.24e-09	10.2	0.43	2.93	0.662042	618	648	723	157	274	155	9.98	9.59	11.03	2.36	4.25	2.18
HF19817	AT5G18280.1	apyrase 2	1069.19	-1.4	0.14	-10.14	3.84e-24	5.27e-23	26.6733	1.48348	7.49333	0.790914	1909	1803	1710	442	580	487	29.62	25.5	24.9	6.4	9.03	7.05
HF19877	NA	NA	9703.68	-1.4	0.15	-8.85	8.9e-19	8.8e-18	750.117	42.9333	231.48	32.7392	14502	16346	17818	3534	5141	5673	681.09	740.4	828.86	166.12	267.57	260.75
HF20089	AT3G11591.1	unknown protein; Has 30201 Blast hits to 17322 proteins in 780 species: Archae - 12; Bacteria - 1396; Metazoa - 17338; Fungi - 3422; Plants - 5037; Viruses - 0; Other Eukaryotes - 2996 (source: NCBI BLink).	46.94	-1.4	0.5	-2.76	0.00575	0.0118	5.39667	0.649419	1.68667	0.518856	83	91	61	37	19	11	5.98	6.11	4.1	2.68	1.45	0.93
HF20262	AT2G41940.1	zinc finger protein 8	236.88	-1.4	0.22	-6.27	3.51e-10	1.79e-09	10.0367	0.759086	3.05667	0.0548736	428	421	329	119	112	118	11.18	10.33	8.6	2.96	3.15	3.06
HF21007	AT1G20030.2	Pathogenesis-related thaumatin superfamily protein	1707.02	-1.4	0.17	-8.07	6.89e-16	5.59e-15	21.9	0.284488	6.44667	0.749007	2788	2932	2818	1003	784	705	22.42	21.84	21.44	7.86	6.17	5.31
HF21026	AT4G31790.2	Tetrapyrrole (Corrin/Porphyrin) Methylases	542.25	-1.4	0.15	-9.2	3.66e-20	3.97e-19	7.05667	0.130171	1.99	0.183394	859	929	943	243	238	304	6.84	7.04	7.29	1.72	1.91	2.34
HF21441	AT3G43860.1	glycosyl hydrolase 9A4	904.53	-1.4	0.16	-8.56	1.16e-17	1.07e-16	8.57667	0.755697	2.41333	0.156027	1321	1422	1842	476	406	411	7.96	7.69	10.08	2.72	2.31	2.21
HF21472	AT4G07960.1	Cellulose-synthase-like C12	2410.66	-1.4	0.13	-10.33	4.93e-25	7.18e-24	42.53	1.83566	12.55	1.26595	4226	3910	3909	1055	1374	1111	46.2	40.78	40.61	11.37	15.08	11.2
HF21745	AT4G32850.6	nuclear poly(a) polymerase	483.11	-1.4	0.21	-6.76	1.42e-11	8.17e-11	6.40333	0.356854	1.72667	0.315507	695	861	882	191	318	196	5.7	6.65	6.86	1.5	2.35	1.33
HF22353	AT4G39050.1	Kinesin motor family protein	699.92	-1.4	0.17	-7.9	2.7e-15	2.1e-14	7.54667	0.178543	2.28	0.315647	1132	1134	1233	253	412	373	7.46	7.29	7.89	1.71	2.8	2.33
HF23224	AT2G34650.1	Protein kinase superfamily protein	4476.8	-1.4	0.17	-8.44	3.28e-17	2.94e-16	117.02	6.40925	33.52	5.72623	7854	7882	6934	1590	2696	2088	126.46	119.81	104.79	24.9	44.36	31.3
HF23383	AT5G24320.1	Transducin/WD40 repeat-like superfamily protein	648.86	-1.4	0.21	-6.49	8.53e-11	4.58e-10	8.25	0.356417	2.50333	0.529224	978	1223	1053	283	433	240	7.84	8.96	7.95	2.17	3.54	1.8
HF23897	AT2G40475.1	unknown protein; BEST Arabidopsis thaliana protein match is: unknown protein (TAIR:AT3G56260.2); Has 477 Blast hits to 219 proteins in 41 species: Archae - 0; Bacteria - 4; Metazoa - 91; Fungi - 61; Plants - 144; Viruses - 0; Other Eukaryotes - 177 (source: NCBI BLink).	611.77	-1.4	0.23	-6.12	9.25e-10	4.55e-09	31.3667	0.528814	8.68667	1.75005	960	1045	1078	195	283	413	30.34	31.66	32.1	5.55	8.91	11.6
HF24467	AT1G48410.1	Stabilizer of iron transporter SufD / Polynucleotidyl transferase	6704.39	-1.4	0.12	-12.12	8.17e-34	1.96e-32	46.2533	0.967959	13.1067	1.28232	11371	11459	11091	3068	3612	2863	47.97	46.17	44.62	12.56	15.55	11.21
HF24526	AT1G48480.1	receptor-like kinase 1	1529.73	-1.4	0.15	-9.52	1.67e-21	1.97e-20	28.8067	1.39993	8.35	0.98764	2696	2605	2416	625	882	686	31.39	28.45	26.58	7.24	10.32	7.49
HF24653	AT1G18440.1	Peptidyl-tRNA hydrolase family protein	209.39	-1.4	0.2	-6.9	5.17e-12	3.09e-11	8.89333	0.0881917	2.45667	0.469657	335	370	354	82	123	96	8.86	9.06	8.76	1.69	3.31	2.37
HF24654	AT3G18490.1	Eukaryotic aspartyl protease family protein	14237.6	-1.4	0.12	-11.25	2.42e-29	4.53e-28	302.95	18.3311	87.1567	6.30249	25667	23631	22187	6585	7506	6462	338.32	293.62	276.91	83.75	99.37	78.35
HF24895	AT1G01040.2	dicer-like 1	326.69	-1.4	0.24	-5.83	5.67e-09	2.58e-08	5.48333	0.377374	1.63	0.330807	452	608	588	148	215	114	4.73	5.9	5.82	1.52	2.25	1.12
HF25134	AT3G55240.1	Plant protein 1589 of unknown function	963.78	-1.4	0.24	-5.71	1.1e-08	4.86e-08	83.8867	7.41483	24.3233	5.76114	1365	1599	1868	279	626	535	75.72	77.25	98.69	13.78	33.62	25.57
HF25452	AT3G56130.1	biotin/lipoyl attachment domain-containing protein	2764.76	-1.4	0.12	-11.8	3.85e-32	8.43e-31	106.27	4.70842	29.34	2.41106	4820	4775	4356	1163	1416	1379	114.39	106.34	98.08	25.11	33.46	29.45
HF25487	AT2G40550.1	E2F target gene 1	1481.02	-1.4	0.15	-9.35	8.48e-21	9.6e-20	32.7733	2.3804	9.42667	0.355731	2727	2380	2298	674	687	795	37.48	31.04	29.8	8.79	9.47	10.02
HF25498	AT2G40690.1	NAD-dependent glycerol-3-phosphate dehydrogenase family protein	223.34	-1.4	0.19	-7.15	8.66e-13	5.48e-12	6.01	0.19975	1.74	0.104403	336	387	396	114	100	114	5.62	6.13	6.28	1.93	1.57	1.72
HF25864	AT5G23950.1	Calcium-dependent lipid-binding (CaLB domain) family protein	999.22	-1.4	0.18	-7.93	2.24e-15	1.76e-14	43.04	3.77987	12.0333	1.14517	1889	1625	1515	373	505	555	50.5	40.37	38.25	9.75	13.33	13.02
HF26124	AT5G17160.1	unknown protein; BEST Arabidopsis thaliana protein match is: unknown protein (TAIR:AT3G03130.1); Has 14330 Blast hits to 10381 proteins in 896 species: Archae - 94; Bacteria - 2881; Metazoa - 4019; Fungi - 1576; Plants - 515; Viruses - 110; Other Eukaryotes - 5135 (source: NCBI BLink).	622.35	-1.4	0.24	-5.64	1.67e-08	7.21e-08	13.4133	1.21815	3.97667	0.946086	1035	1216	864	213	435	270	13.94	15.21	11.09	2.76	5.84	3.33
HF26280	AT1G11680.1	CYTOCHROME P450 51G1	1815.14	-1.4	0.15	-9.65	5.05e-22	6.12e-21	46.9467	1.41977	13.1133	1.24721	3120	3112	2951	697	861	1030	49.58	46.55	44.71	10.67	13.9	14.77
HF26355	AT1G56720.3	Protein kinase superfamily protein	696.56	-1.4	0.18	-8.23	1.91e-16	1.62e-15	16.3133	1.57823	4.57	0.301054	1268	1283	975	330	345	306	18.27	17.48	13.19	4.72	5	3.99
HF26472	NA	NA	21422	-1.4	0.14	-10.19	2.16e-24	3e-23	446.297	39.9583	119.337	7.34802	40107	33250	33826	9526	11535	10081	525.44	397.12	416.33	109.2	133.62	115.19
HF26769	AT5G04660.1	cytochrome P450. family 77. subfamily A. polypeptide 4	43399.7	-1.4	0.16	-8.98	2.65e-19	2.71e-18	1107.91	46.3092	320.327	44.7374	73995	76463	67984	15431	24148	23317	1168.67	1138.06	1016.99	235.68	387.76	337.54
HF27147	AT2G02390.1	glutathione S-transferase zeta 1	284.08	-1.4	0.2	-6.75	1.44e-11	8.26e-11	11.93	0.39128	4.02	0.629312	448	446	532	104	170	144	12	11.22	12.57	2.93	5.11	4.02
HF27776	AT2G29550.1	tubulin beta-7 chain	1486.33	-1.4	0.16	-8.99	2.48e-19	2.55e-18	41.9033	2.89462	11.7633	1.59744	2727	2464	2311	578	843	701	47.52	40.31	37.88	9.43	14.82	11.04
HF29048	AT2G42880.1	MAP kinase 20	4608.72	-1.4	0.15	-8.98	2.74e-19	2.81e-18	78.08	3.47253	23.0167	3.06347	6925	8485	7741	1671	2596	2513	72.56	84.49	77.19	17.11	27.38	24.56
HF29834	AT3G07120.1	RING/U-box superfamily protein	469.26	-1.4	0.15	-9.05	1.39e-19	1.46e-18	14.95	0.255408	4.26	0.061101	779	796	772	237	215	235	15.44	14.58	14.83	4.38	4.18	4.22
HF30188	AT2G43820.1	UDP-glucosyltransferase 74F2	157.58	-1.4	0.35	-4.05	5.05e-05	0.000145	6.37	0.351046	2.27	0.501431	242	260	299	34	116	77	5.73	6.44	6.94	1.45	3.18	2.18
HF30192	AT3G25500.1	formin homology 1	3609.66	-1.4	0.2	-7	2.57e-12	1.57e-11	50.8633	0.937022	14.57	3.11125	5686	6300	6339	1064	2219	1890	49.04	51.4	52.15	8.94	19.68	15.09
HF30277	AT5G35180.2	Protein of unknown function (DUF1336)	1913.78	-1.4	0.13	-10.53	6.33e-26	9.64e-25	30.8667	0.661673	9.07333	1.04614	3154	3333	3100	767	1074	969	31.64	31.41	29.55	7.36	10.97	8.89
HF30501	AT2G26730.1	Leucine-rich repeat protein kinase family protein	2697.07	-1.4	0.15	-9.73	2.22e-22	2.77e-21	52.07	3.91038	14.87	0.977667	5029	4312	4243	1323	1354	1167	59.88	48.52	47.81	15.42	16.22	12.97
HF30506	AT5G25510.1	Protein phosphatase 2A regulatory B subunit family protein	2214.72	-1.4	0.1	-13.9	6.59e-44	2.51e-42	35.65	0.38553	9.82333	0.645428	3644	3895	3689	945	1134	1068	36.07	36	34.88	8.79	11.01	9.67
HF30577	AT4G13370.1	Plant protein of unknown function (DUF936)	620.99	-1.4	0.19	-7.23	4.98e-13	3.22e-12	7.42	0.387427	2.06	0.39	1025	1117	969	219	382	313	7.73	7.88	6.65	1.4	2.75	2.03
HF30623	AT2G19880.2	Nucleotide-diphospho-sugar transferases superfamily protein	449.35	-1.4	0.16	-8.83	1.02e-18	1e-17	11.1933	0.682088	3.22333	0.308347	780	785	711	195	244	198	12.34	11.26	9.98	3.06	3.82	2.79
HF30744	AT4G33050.3	calmodulin-binding family protein	315.66	-1.4	0.25	-5.76	8.35e-09	3.74e-08	7.38333	1.1007	1.96667	0.330118	440	466	707	158	178	109	6.16	6.41	9.58	2.1	2.46	1.34
HF31164	NA	NA	6673.52	-1.4	0.21	-6.81	9.47e-12	5.53e-11	207.837	24.0245	58.7967	11.3096	8529	11939	13480	3162	4128	2289	162.89	215.6	245.02	57.68	78.92	39.79
HF31387	AT2G23360.1	Plant protein of unknown function (DUF869)	1194.4	-1.4	0.23	-5.86	4.55e-09	2.09e-08	13.4367	0.726414	4.08	1.01712	2082	2049	1826	368	830	578	14.64	13.54	12.13	2.58	6.02	3.64
HF31440	AT2G23093.1	Major facilitator superfamily protein	408.67	-1.4	0.16	-8.35	7.12e-17	6.24e-16	9.01667	0.313812	2.60333	0.286026	694	717	633	187	225	187	9.36	9.3	8.39	2.58	3.11	2.12
HF31452	AT5G67420.1	LOB domain-containing protein 37	345.67	-1.4	0.21	-6.65	3.02e-11	1.69e-10	15.8567	0.642192	4.58333	0.874192	619	558	566	129	219	149	17.14	15.26	15.17	3.54	6.32	3.89
HF32210	AT1G32240.1	Homeodomain-like superfamily protein	1938.34	-1.4	0.16	-8.76	2.03e-18	1.96e-17	42.1733	0.271682	12.65	1.93717	3117	3317	3261	706	1137	1027	42.2	42.63	41.69	9.32	16.03	12.6
HF32220	AT3G03450.1	RGA-like 2	1975.47	-1.4	0.13	-10.74	6.32e-27	1.02e-25	43.8	2.07943	12.4333	0.872436	3482	3324	3157	844	919	1064	47.81	42.75	40.84	10.85	12.59	13.86
HF33162	AT3G28050.1	nodulin MtN21 /EamA-like transporter family protein	1828.22	-1.4	0.18	-7.52	5.41e-14	3.77e-13	30.04	1.57045	9.14333	1.7032	2674	3134	3392	648	1181	861	27.07	30.64	32.41	6.65	12.4	8.38
HF33697	AT3G21700.1	Ras-related small GTP-binding family protein	405.61	-1.4	0.23	-6.18	6.25e-10	3.12e-09	16.32	0.913291	4.38667	0.88454	589	740	736	119	224	237	14.53	16.9	17.53	2.62	5.35	5.19
HF34020	AT2G43020.1	polyamine oxidase 2	3720.56	-1.4	0.12	-10.86	1.79e-27	2.99e-26	89.38	6.14798	26.4	2.31605	5139	6701	6837	1768	2033	1687	77.19	94.08	96.87	25.06	30.91	23.23
HF34287	AT2G39700.1	expansin A4	291.04	-1.4	0.27	-5.39	7.13e-08	2.89e-07	12.6867	1.3731	3.7	0.785133	474	406	600	83	163	169	13.07	10.14	14.85	2.13	4.46	4.51
HF34370	AT1G07420.1	sterol 4-alpha-methyl-oxidase 2-1	406.17	-1.4	0.17	-8.35	6.77e-17	5.95e-16	15.45	0.731118	4.20667	0.427252	703	668	680	167	187	227	16.89	14.51	14.95	3.36	4.53	4.73
HF34441	AT3G46990.1	Protein of unknown function (DUF740)	98.15	-1.4	0.3	-4.71	2.45e-06	8.32e-06	5.50667	0.235112	1.52667	0.386494	175	173	148	40	63	37	5.69	5.79	5.04	1.3	2.28	1
HF34565	AT5G12220.1	las1-like family protein	1184.8	-1.4	0.17	-7.74	1.03e-14	7.63e-14	13.7933	1.19519	4.35	0.51984	1592	2055	2303	436	678	646	11.71	13.82	15.85	3.36	5.12	4.57
HF35135	AT1G59960.1	NAD(P)-linked oxidoreductase superfamily protein	603.66	-1.4	0.17	-8.33	8.06e-17	7.02e-16	23.33	1.27812	6.4	0.839901	941	1155	977	219	344	292	22.77	25.77	21.45	5.18	8.01	6.01
HF35184	AT1G67730.1	beta-ketoacyl reductase 1	8015.08	-1.4	0.12	-11.52	1.02e-30	2.05e-29	143.233	6.58066	40.6467	3.976	14144	13423	12738	3361	4341	3872	155.85	140.17	133.68	34.9	48.28	38.76
HF35199	AT1G24430.1	HXXXD-type acyl-transferase family protein	335.97	-1.4	0.24	-5.96	2.46e-09	1.16e-08	18.8367	0.784014	5.45333	1.3481	523	570	613	97	206	179	17.95	18.16	20.4	2.9	7.48	5.98
HF35829	AT1G49890.1	Family of unknown function (DUF566)	456.71	-1.4	0.16	-8.7	3.43e-18	3.28e-17	8.25333	0.367892	2.3	0.25697	797	738	760	185	240	237	8.98	7.99	7.79	1.86	2.75	2.29
HF36859	AT1G66430.1	pfkB-like carbohydrate kinase family protein	1313.52	-1.4	0.11	-13.24	5.31e-40	1.72e-38	36.4933	0.608888	10.1567	0.289501	2170	2208	2299	580	613	658	37.01	35.28	37.19	9.58	10.49	10.4
HF37187	AT1G52800.1	2-oxoglutarate (2OG) and Fe(II)-dependent oxygenase superfamily protein	3665.75	-1.4	0.12	-11.05	2.3e-28	4.03e-27	220.133	10.6491	64.6833	3.40172	6484	6121	5655	1636	1862	1913	237.84	221.53	201.03	58.52	70.26	65.27
HF37256	AT3G03550.1	RING/U-box superfamily protein	581.6	-1.4	0.2	-7.17	7.76e-13	4.94e-12	21.6	0.607536	6.12667	1.14741	908	1014	1029	185	343	306	20.51	21.68	22.61	3.99	7.92	6.47
HF37268	AT4G25960.1	P-glycoprotein 2	17955	-1.4	0.19	-7.28	3.3e-13	2.17e-12	187.037	6.64921	55.97	10.969	28488	32560	28667	6015	11586	9121	185.23	199.35	176.53	37.66	75.59	54.66
HF37688	AT2G38170.3	cation exchanger 1	674.07	-1.4	0.14	-10.33	4.93e-25	7.18e-24	9.35667	0.194622	2.73667	0.15836	1108	1127	1176	282	317	364	9.46	8.98	9.63	2.42	2.89	2.9
HF37901	AT2G38540.1	lipid transfer protein 1	104.89	-1.4	0.34	-4.21	2.52e-05	7.53e-05	10.0933	1.55007	3.01333	0.556936	162	237	133	33	56	61	8.8	13.18	8.3	1.9	3.6	3.54
HF37902	AT5G59320.1	lipid transfer protein 3	755977	-1.4	0.12	-12.34	5.76e-35	1.46e-33	69691.6	1789.76	19503.3	2258.43	1236401	1246606	1359015	300861	418393	351688	69530.4	66675.3	72869	16422.5	23904.3	18183
HF38066	AT1G09310.1	Protein of unknown function. DUF538	28394.2	-1.4	0.09	-15.56	1.41e-54	8.11e-53	1923.88	48.4564	537.16	25.3673	47211	50484	46289	12398	14028	13820	1964.49	1979.78	1827.37	498.67	585.03	527.78
HF38368	AT4G02590.2	basic helix-loop-helix (bHLH) DNA-binding superfamily protein	668.84	-1.4	0.21	-6.71	1.98e-11	1.12e-10	21.2133	1.50971	6.03667	1.00532	983	1062	1350	212	390	362	19.47	19.95	24.22	4.16	7.6	6.35
HF38510	AT3G02800.1	Tyrosine phosphatase family protein	164.11	-1.4	0.22	-6.5	7.84e-11	4.22e-10	7.96667	0.294071	2.14	0.177858	271	263	295	67	92	77	8.55	7.61	7.74	1.91	2.49	2.02
HF38881	AT3G18670.1	Ankyrin repeat family protein	5788.91	-1.4	0.27	-5.12	3.02e-07	1.15e-06	103.407	9.32427	30.7167	9.17973	7661	11000	10534	1474	4204	2895	84.94	114.89	110.39	15.55	47.26	29.34
HF38946	AT5G14410.1	unknown protein; Has 23 Blast hits to 23 proteins in 9 species: Archae - 0; Bacteria - 0; Metazoa - 0; Fungi - 0; Plants - 23; Viruses - 0; Other Eukaryotes - 0 (source: NCBI BLink).	1073.54	-1.4	0.17	-7.78	7.14e-15	5.34e-14	71.8133	0.750696	21.08	3.29588	1757	1792	1809	375	616	606	73.27	70.77	71.4	14.86	26.08	22.3
HF39203	AT1G34430.1	2-oxoacid dehydrogenases acyltransferase family protein	4901.59	-1.4	0.13	-10.58	3.52e-26	5.46e-25	128.847	7.8334	37.42	2.56621	8642	8452	7427	2066	2501	2599	140.95	131.41	114.18	32.41	40.89	38.96
HF39557	AT4G33580.1	beta carbonic anhydrase 5	1192.67	-1.4	0.16	-8.83	1.01e-18	9.94e-18	48.3333	1.84646	14.33	1.61037	1762	2096	2144	444	618	686	44.8	49.17	51.03	11.11	16	15.88
HF39562	AT4G33625.1	FUNCTIONS IN: molecular_function unknown; INVOLVED IN: biological_process unknown; LOCATED IN: plasma membrane. vacuole; EXPRESSED IN: cultured cell; CONTAINS InterPro DOMAIN/s: Golgi apparatus membrane protein TVP15 (InterPro:IPR013714); Has 59 Blast hits to 59 proteins in 18 species: Archae - 0; Bacteria - 0; Metazoa - 0; Fungi - 0; Plants - 50; Viruses - 0; Other Eukaryotes - 9 (source: NCBI B…	648.46	-1.4	0.13	-10.79	3.68e-27	6.02e-26	35.1633	1.62727	10.4133	0.352625	1015	1071	1187	312	314	308	33.84	33.25	38.4	10.97	10.51	9.76
HF39744	AT5G13000.1	glucan synthase-like 12	3144.97	-1.4	0.19	-7.6	2.94e-14	2.1e-13	21.48	0.73867	6.13	1.28767	4924	5276	5754	1060	2030	1423	20.51	21	22.93	4.24	8.59	5.56
HF40523	AT5G42300.1	ubiquitin-like protein 5	205.12	-1.4	0.29	-4.65	3.27e-06	1.09e-05	13.5533	1.13717	3.99333	0.920767	285	356	392	56	107	140	11.46	13.83	15.37	2.22	4.45	5.31
HF40525	AT4G30080.1	auxin response factor 16	336.8	-1.4	0.26	-5.56	2.64e-08	1.12e-07	6.07333	0.343527	1.71333	0.443672	555	640	513	115	236	130	6.07	6.67	5.48	1.24	2.6	1.3
HF40886	AT1G01370.2	Histone superfamily protein	107.45	-1.4	0.36	-3.96	7.56e-05	0.000211	6.08	0.265016	1.67667	0.629612	192	177	175	29	83	42	6.57	6.01	5.66	0.84	2.91	1.28
HF40899	AT3G61220.1	NAD(P)-binding Rossmann-fold superfamily protein	600.9	-1.4	0.22	-6.35	2.19e-10	1.13e-09	18.9933	0.239467	5.58667	1.3089	970	1054	1005	186	392	297	19.12	19.33	18.53	3.43	7.95	5.38
HF41234	AT1G70140.1	formin 8	420.86	-1.4	0.18	-7.91	2.59e-15	2.01e-14	5.48333	0.28103	1.49667	0.0536449	754	704	651	216	208	185	6.01	5.39	5.05	1.56	1.54	1.39
HF41764	AT4G23980.2	auxin response factor 9	685.97	-1.4	0.14	-10.54	5.79e-26	8.84e-25	11.8233	0.11865	3.24	0.355106	1135	1178	1176	288	374	305	12.02	11.61	11.84	2.87	3.95	2.9
HF41893	AT5G08390.1	Transducin/WD40 repeat-like superfamily protein	549.8	-1.4	0.18	-7.7	1.34e-14	9.78e-14	10.2167	0.519626	2.86	0.428525	804	1021	958	205	337	253	9.22	10.97	10.46	2.26	3.69	2.63
HF41894	AT5G23430.2	Transducin/WD40 repeat-like superfamily protein	151.01	-1.4	0.24	-5.67	1.39e-08	6.09e-08	9.66667	0.101708	2.67667	0.430555	249	263	245	86	61	72	9.69	9.83	9.48	3.53	2.15	2.35
HF42200	AT3G25860.1	2-oxoacid dehydrogenases acyltransferase family protein	3857.11	-1.4	0.15	-9.32	1.11e-20	1.25e-19	96.8033	5.91863	27.9033	3.33717	6872	6527	5868	1513	2149	2006	107.15	96.61	86.65	22.1	33.66	27.95
HF42488	AT2G02710.2	PAS/LOV protein B	736.41	-1.4	0.14	-9.84	7.34e-23	9.36e-22	19.9433	1.56188	6.00333	0.0638575	1035	1388	1323	341	333	373	16.82	21.46	21.55	5.9	6.12	5.99
HF42493	AT2G02590.1	FUNCTIONS IN: molecular_function unknown; INVOLVED IN: biological_process unknown; LOCATED IN: chloroplast; EXPRESSED IN: 21 plant structures; EXPRESSED DURING: 13 growth stages; CONTAINS InterPro DOMAIN/s: Putative small multi-drug export (InterPro:IPR009577); Has 405 Blast hits to 405 proteins in 185 species: Archae - 65; Bacteria - 295; Metazoa - 0; Fungi - 0; Plants - 23; Viruses - 0; Other E…	214.58	-1.4	0.24	-6	1.97e-09	9.39e-09	8.4	0.540771	2.27667	0.363242	391	346	346	74	104	129	9.48	7.91	7.81	1.61	2.36	2.86
HF42507	AT1G69910.1	Protein kinase superfamily protein	390.62	-1.4	0.19	-7.69	1.45e-14	1.06e-13	8.32	0.436616	2.34667	0.301901	692	666	615	172	225	160	9.05	8.37	7.54	2.19	2.93	1.92
HF42624	AT1G70550.1	Protein of Unknown Function (DUF239)	558.16	-1.4	0.18	-7.81	5.57e-15	4.2e-14	13.81	0.392301	3.95333	0.703949	934	948	951	195	336	263	14.53	13.18	13.72	2.83	5.25	3.78
HF42950	AT3G17430.1	Nucleotide-sugar transporter family protein	706.88	-1.4	0.13	-11.1	1.2e-28	2.14e-27	20.3933	0.667591	6.02333	0.220479	1185	1173	1207	331	353	331	21.58	19.27	20.33	5.94	6.44	5.69
HF42953	AT2G47070.1	squamosa promoter binding protein-like 1	6466.6	-1.4	0.12	-11.22	3.33e-29	6.18e-28	32.3467	0.407322	9.47333	1.1591	10338	10921	11219	2701	3780	2976	31.9	31.98	33.16	8.12	11.78	8.52
HF43193	AT4G15630.1	Uncharacterised protein family (UPF0497)	7786.58	-1.4	0.19	-7.49	6.97e-14	4.83e-13	462.05	8.94938	130.36	23.029	12979	13582	12776	2424	4343	4460	475.76	465.16	445.23	84.39	155.81	150.88
HF43908	AT1G55320.2	acyl-activating enzyme 18	326.36	-1.4	0.26	-5.55	2.94e-08	1.24e-07	26.6	4.16234	6.36333	1.1294	346	636	694	134	192	137	18.84	27.87	33.09	5.15	8.62	5.32
HF44385	AT4G08980.5	F-BOX WITH WD-40 2	1201.48	-1.4	0.16	-8.84	9.34e-19	9.23e-18	46.19	2.30912	12.7633	1.72614	1749	2148	2214	429	617	670	41.64	47.78	49.15	9.32	14.7	14.27
HF44548	AT5G08640.2	flavonol synthase 1	9577.87	-1.4	0.14	-10.12	4.52e-24	6.17e-23	353.73	19.5226	98.33	11.6703	16750	16993	14820	3993	5467	4085	382.69	361.93	316.57	87.52	121.65	85.82
HF00027	AT1G16010.3	magnesium transporter 2	277.76	-1.3	0.24	-5.39	7.24e-08	2.93e-07	6.86667	0.75992	2.14	0.358376	351	499	524	120	191	118	5.35	7.54	7.71	1.87	2.85	1.7
HF00653	AT1G16860.1	Ubiquitin-specific protease family C19-related protein	1573.34	-1.3	0.12	-11.46	1.99e-30	3.95e-29	32.5433	0.748473	9.88667	0.851084	2616	2678	2541	686	863	790	33.38	33.2	31.05	8.61	11.5	9.55
HF00720	AT5G13930.1	Chalcone and stilbene synthase family protein	279816	-1.3	0.15	-8.43	3.39e-17	3.03e-16	8603.95	413.009	2742.63	295.027	474054	469663	423248	114019	148722	172651	9266.87	8699.26	7845.72	2157.66	2968.18	3102.05
HF01161	AT4G17540.1	unknown protein; Has 30201 Blast hits to 17322 proteins in 780 species: Archae - 12; Bacteria - 1396; Metazoa - 17338; Fungi - 3422; Plants - 5037; Viruses - 0; Other Eukaryotes - 2996 (source: NCBI BLink).	6032.56	-1.3	0.17	-7.74	9.57e-15	7.09e-14	131.413	15.4886	41.5233	3.2407	11652	9635	8222	2861	3396	2970	160.51	126.07	107.66	39.34	47.9	37.33
HF01309	AT1G63120.1	RHOMBOid-like 2	689.81	-1.3	0.17	-7.89	3.03e-15	2.34e-14	22.64	0.280951	6.75333	0.948549	1130	1152	1142	343	413	277	23.2	22.4	22.32	6.64	8.45	5.17
HF01711	AT1G74770.1	zinc ion binding	657.44	-1.3	0.15	-8.81	1.22e-18	1.2e-17	7.51333	0.200028	2.31667	0.254711	1041	1041	1157	284	394	331	7.55	7.15	7.84	1.96	2.81	2.18
HF01787	AT1G60750.1	NAD(P)-linked oxidoreductase superfamily protein	238.05	-1.3	0.2	-6.84	8.1e-12	4.75e-11	7.83	0.3751	2.27667	0.208513	416	396	373	102	137	114	8.58	7.44	7.47	1.96	2.67	2.2
HF02121	AT5G35360.1	acetyl Co-enzyme a carboxylase biotin carboxylase subunit	3448.63	-1.3	0.11	-11.85	2.21e-32	4.89e-31	66.71	1.83593	19.3167	1.39786	5567	6114	5504	1474	1796	1859	67.29	69.56	63.28	16.68	21.44	19.83
HF02277	AT1G70530.1	cysteine-rich RLK (RECEPTOR-like protein kinase) 3	755.78	-1.3	0.14	-9.17	4.53e-20	4.88e-19	40.9567	1.78882	13.65	0.930537	1304	1136	1307	343	420	370	43.76	37.63	41.48	13.48	15.34	12.13
HF02435	AT5G57590.1	adenosylmethionine-8-amino-7-oxononanoate transaminases	1464.42	-1.3	0.14	-9.69	3.24e-22	3.99e-21	21.18	0.87306	6.63	0.781302	2232	2658	2374	675	871	665	20.11	22.91	20.52	6.14	8.16	5.59
HF02457	AT5G57520.1	zinc finger protein 2	241.7	-1.3	0.29	-4.38	1.18e-05	3.68e-05	17.96	1.00286	5.67	1.05154	419	366	400	161	75	131	19.82	16.38	17.68	7.45	3.81	5.75
HF02479	AT5G57800.1	Fatty acid hydroxylase superfamily	48929.1	-1.3	0.13	-10.07	7.33e-24	9.89e-23	956.763	11.4781	297.23	37.0118	77117	84177	80475	19821	29422	25377	953.13	978.21	938.95	237.66	365.07	288.96
HF02598	AT2G23970.1	Class I glutamine amidotransferase-like superfamily protein	403.19	-1.3	0.24	-5.33	9.82e-08	3.92e-07	15.8333	1.37976	4.81667	0.869431	522	712	766	155	175	287	13.08	17.05	17.37	3.83	4.07	6.55
HF03307	AT3G14690.1	cytochrome P450. family 72. subfamily A. polypeptide 15	329.73	-1.3	0.27	-4.81	1.53e-06	5.34e-06	5.46	0.286182	1.62	0.409919	472	602	566	92	233	177	4.95	5.94	5.49	0.91	2.33	1.62
HF03324	AT4G27430.2	COP1-interacting protein 7	3016.82	-1.3	0.18	-6.97	3.11e-12	1.88e-11	31.63	1.95147	9.99333	1.87725	5229	5076	4462	1229	2058	1386	35.02	31.61	28.26	7.91	13.74	8.33
HF03425	AT5G55280.1	homolog of bacterial cytokinesis Z-ring protein FTSZ 1-1	924.46	-1.3	0.15	-8.49	2.03e-17	1.85e-16	26.6533	0.507751	8.52667	0.807658	1511	1466	1552	410	452	569	27.61	25.88	26.47	7.32	8.2	10.06
HF03845	AT3G15290.1	3-hydroxyacyl-CoA dehydrogenase family protein	3604.79	-1.3	0.12	-10.69	1.15e-26	1.83e-25	57.65	0.803513	28.1967	1.2646	5971	5856	5999	1797	1640	1996	58.32	56.05	58.58	29.84	25.71	29.04
HF03904	NA	NA	195.16	-1.3	0.26	-4.79	1.69e-06	5.87e-06	5.42	0.60781	1.85667	0.440467	263	310	388	96	134	73	4.61	5.04	6.61	1.52	2.73	1.32
HF04107	AT5G55730.2	FASCICLIN-like arabinogalactan 1	15148.6	-1.3	0.15	-8.29	1.17e-16	1.01e-15	416.477	31.4316	130.793	14.2563	27142	24903	22172	6119	8529	8671	474.47	408.49	366.47	102.82	149.56	140
HF04651	AT2G28840.1	XB3 ortholog 1 in Arabidopsis thaliana	2831.93	-1.3	0.12	-10.49	9.24e-26	1.4e-24	70.6367	0.782269	22.16	1.32455	4374	4720	4795	1267	1430	1693	69.22	70.77	71.92	19.53	23.2	23.75
HF05028	AT3G56930.2	DHHC-type zinc finger family protein	882.33	-1.3	0.21	-6.29	3.15e-10	1.61e-09	23.53	0.289194	7.32	1.30067	1405	1481	1471	290	492	569	23.73	23.9	22.96	4.76	8.2	9
HF05617	AT5G24590.2	TCV-interacting protein	700.65	-1.3	0.22	-5.84	5.09e-09	2.33e-08	5.45333	0.368616	1.73333	0.40924	1018	1112	1343	256	505	311	5.06	5.11	6.19	1.21	2.54	1.45
HF05721	AT1G01250.1	Integrase-type DNA-binding superfamily protein	1467.84	-1.3	0.22	-6.09	1.12e-09	5.46e-09	96.61	7.60018	29.49	5.69576	1960	2727	2641	457	913	849	81.41	104.12	104.3	18.6	37.83	32.04
HF06060	AT5G22850.1	Eukaryotic aspartyl protease family protein	401.11	-1.3	0.17	-7.54	4.73e-14	3.32e-13	8.73333	0.488888	2.62667	0.206263	698	643	642	214	211	177	9.69	8.08	8.43	2.77	2.89	2.22
HF06471	AT5G62700.1	tubulin beta chain 3	3147.68	-1.3	0.15	-9.05	1.44e-19	1.5e-18	81.8633	6.54266	24.9967	2.14182	5770	5153	4632	1358	1748	1624	94.29	79.2	72.1	21.4	28.81	24.78
HF07317	AT1G60590.1	Pectin lyase-like superfamily protein	1817.44	-1.3	0.22	-6.12	9.43e-10	4.63e-09	24.1033	1.05708	7.36333	1.55506	2670	3155	3243	541	1145	1051	22.1	24.52	25.69	4.39	9.64	8.06
HF07368	AT1G23870.1	trehalose-phosphatase/synthase 9	2827.16	-1.3	0.15	-8.58	9.89e-18	9.21e-17	26.9733	1.7777	8.76	0.946907	5025	4591	4211	1194	1653	1524	30.33	26.31	24.28	7.11	10.39	8.78
HF07750	AT1G68530.1	3-ketoacyl-CoA synthase 6	6878.3	-1.3	0.16	-7.75	9.02e-15	6.7e-14	173.753	12.0032	54.8033	8.09159	12060	11558	10026	2756	4354	3548	193.66	175.42	152.18	42.56	70.09	51.76
HF08079	AT5G08390.1	Transducin/WD40 repeat-like superfamily protein	711.88	-1.3	0.14	-9.46	3.19e-21	3.68e-20	9.52333	0.159826	2.92667	0.300241	1137	1187	1204	294	392	390	9.56	9.23	9.78	2.37	3.4	3.01
HF08838	AT3G48820.1	Glycosyltransferase family 29 (sialyltransferase) family protein	217.84	-1.3	0.19	-6.99	2.84e-12	1.72e-11	5.48333	0.0648931	1.64333	0.126667	358	361	367	102	124	97	5.58	5.36	5.51	1.57	1.89	1.47
HF08900	AT4G24900.1	unknown protein; Has 119 Blast hits to 96 proteins in 40 species: Archae - 0; Bacteria - 0; Metazoa - 81; Fungi - 0; Plants - 34; Viruses - 0; Other Eukaryotes - 4 (source: NCBI BLink).	233.08	-1.3	0.3	-4.53	5.87e-06	1.9e-05	5.60667	0.315718	1.80667	0.590377	352	389	423	75	183	92	5.17	5.43	6.22	1.05	2.97	1.4
HF09322	AT5G07830.1	glucuronidase 2	5721.37	-1.3	0.11	-11.93	8.6e-33	1.95e-31	119.723	4.45358	36.3933	2.6989	9673	9644	9071	2493	3055	3021	127.82	118.89	112.46	31.52	40.84	36.82
HF09335	AT5G61150.1	leo1-like family protein	262.66	-1.3	0.23	-5.75	8.74e-09	3.9e-08	6.33667	0.160243	2.50333	0.374715	385	459	462	110	181	106	6.04	6.59	6.38	2.42	3.19	1.9
HF09373	AT3G08900.1	reversibly glycosylated polypeptide 3	21680	-1.3	0.15	-8.63	5.96e-18	5.63e-17	725.977	72.9313	228.817	10.5037	40443	35157	30423	10111	11423	11748	861.84	704.01	612.08	209.73	245.96	230.76
HF09387	AT5G08130.4	basic helix-loop-helix (bHLH) DNA-binding superfamily protein	950.18	-1.3	0.17	-7.61	2.68e-14	1.92e-13	18.6667	1.39289	5.86333	0.773678	1275	1736	1702	423	603	424	15.89	20.25	19.86	5.13	7.41	5.05
HF09475	AT1G67060.1	unknown protein; FUNCTIONS IN: molecular_function unknown; INVOLVED IN: biological_process unknown; LOCATED IN: plasma membrane; EXPRESSED IN: 22 plant structures; EXPRESSED DURING: 13 growth stages; Has 283 Blast hits to 281 proteins in 136 species: Archae - 0; Bacteria - 145; Metazoa - 0; Fungi - 65; Plants - 41; Viruses - 0; Other Eukaryotes - 32 (source: NCBI BLink).	233.71	-1.3	0.22	-5.68	1.37e-08	5.98e-08	9.01667	0.884031	2.90667	0.120185	422	394	323	127	109	125	10.43	9.23	7.39	3.14	2.74	2.84
HF09494	AT1G15030.1	Protein of unknown function (DUF789)	864.21	-1.3	0.13	-10.08	6.54e-24	8.87e-23	21.3433	0.809575	6.60667	0.33473	1272	1486	1517	374	482	463	19.78	21.76	22.49	5.96	7.08	6.78
HF10059	AT2G33700.1	Protein phosphatase 2C family protein	479.55	-1.3	0.17	-7.92	2.3e-15	1.8e-14	14.0767	0.448788	4.28	0.532572	729	825	838	183	256	278	13.18	14.49	14.56	3.23	4.65	4.96
HF10120	AT1G31650.1	RHO guanyl-nucleotide exchange factor 14	2753.94	-1.3	0.1	-12.97	1.7e-38	5.09e-37	62.53	0.635164	19.6167	1.52484	4270	4701	4583	1255	1537	1441	61.42	63.62	62.55	17.24	22.46	19.15
HF10164	AT5G17540.1	HXXXD-type acyl-transferase family protein	6427.42	-1.3	0.17	-7.71	1.26e-14	9.26e-14	112	4.62206	35.6633	5.34751	10710	11008	9822	2378	3879	3679	118.39	114.59	103.02	25.61	43.85	37.53
HF10528	AT3G45970.1	expansin-like A1	2206.14	-1.3	0.23	-5.72	1.06e-08	4.7e-08	99.0833	8.63444	31.1133	5.58553	4058	3500	3278	1416	1142	771	115.83	94.36	87.06	38.92	34.13	20.29
HF10755	AT5G48460.1	Actin binding Calponin homology (CH) domain-containing protein	665.96	-1.3	0.17	-7.75	9.52e-15	7.05e-14	12.6367	0.452413	3.85667	0.588482	1122	1105	1072	280	422	302	13.46	12.55	11.9	3.35	5.03	3.19
HF10809	AT3G07330.1	Cellulose-synthase-like C6	473.96	-1.3	0.19	-7.06	1.64e-12	1.02e-11	7.88333	0.29339	2.39	0.37072	803	767	782	218	300	192	8.47	7.6	7.58	2.22	3.1	1.85
HF10886	AT3G24820.1	BSD domain-containing protein	107.5	-1.3	0.29	-4.63	3.73e-06	1.24e-05	5.68	0.704486	1.79333	0.29339	171	140	224	49	60	52	5.55	4.53	6.96	1.51	2.38	1.49
HF10947	AT2G20190.1	CLIP-associated protein	1991.17	-1.3	0.17	-7.55	4.46e-14	3.13e-13	17.2	0.442418	5.43	0.998866	3351	3295	3218	855	1319	828	18.08	16.84	16.68	4.67	7.41	4.21
HF11218	AT1G78380.1	glutathione S-transferase TAU 19	3256.87	-1.3	0.16	-8.49	2.02e-17	1.84e-16	171.983	17.9341	53.0233	1.13239	5331	6396	4408	1617	1612	1654	177.18	200.12	138.65	52.69	55.13	51.25
HF11513	AT3G12750.1	zinc transporter 1 precursor	262.74	-1.3	0.33	-4.04	5.24e-05	0.00015	9.55667	1.08102	2.73333	0.894881	431	355	525	62	194	139	9.89	7.54	11.24	1.26	4.35	2.59
HF11771	AT1G30330.1	auxin response factor 6	5176.52	-1.3	0.11	-11.72	1.02e-31	2.18e-30	72.1867	2.43756	22.6967	1.90781	8718	8451	8304	2466	2920	2517	76.93	70.79	68.84	21.06	26.5	20.53
HF11932	AT5G45840.2	Leucine-rich repeat protein kinase family protein	340.24	-1.3	0.24	-5.69	1.23e-08	5.43e-08	5.95667	0.0592546	1.76	0.400666	566	562	568	146	237	123	6.07	5.93	5.87	1.6	2.52	1.16
HF11936	AT1G29240.1	Protein of unknown function (DUF688)	1021.06	-1.3	0.14	-9.01	2.13e-19	2.2e-18	13.3467	0.228206	4.15	0.525389	1627	1768	1645	479	620	456	13.45	13.68	12.91	3.96	5.14	3.35
HF12099	NA	NA	48783.6	-1.3	0.12	-11.08	1.52e-28	2.69e-27	816.477	33.1885	246.67	26.0552	79500	87257	75848	22051	28170	22600	833.11	863.81	752.51	224.67	298.58	216.76
HF12898	AT2G25737.1	Sulfite exporter TauE/SafE family protein	1691.27	-1.3	0.17	-7.9	2.83e-15	2.19e-14	42.02	3.54119	12.6267	1.86231	2992	3022	2364	698	1011	827	46.21	44.87	34.98	9.93	16.2	11.75
HF13213	AT2G26070.1	Protein of unknown function (DUF778)	299.71	-1.3	0.23	-5.8	6.78e-09	3.06e-08	13.4333	1.30849	4.01333	0.65504	394	516	589	103	173	175	10.95	13.96	15.39	2.71	4.78	4.55
HF13596	AT1G20030.2	Pathogenesis-related thaumatin superfamily protein	384.22	-1.3	0.18	-7.11	1.17e-12	7.35e-12	6.42333	0.238491	2.00667	0.207391	607	675	620	168	173	240	6.2	6.9	6.17	1.77	1.83	2.42
HF13648	AT1G76160.1	SKU5 similar 5	15038.7	-1.3	0.13	-10.55	5.2e-26	7.97e-25	324.647	17.7783	98.72	9.19277	26497	24743	23260	6458	8402	7689	358.64	316.68	298.62	83.78	115.47	96.91
HF13667	AT1G42430.1	unknown protein; BEST Arabidopsis thaliana protein match is: unknown protein (TAIR:AT3G55760.3); Has 186 Blast hits to 143 proteins in 47 species: Archae - 0; Bacteria - 23; Metazoa - 14; Fungi - 6; Plants - 87; Viruses - 0; Other Eukaryotes - 56 (source: NCBI BLink).	533.5	-1.3	0.17	-7.58	3.4e-14	2.41e-13	13.5167	0.256926	3.95	0.62554	852	920	868	234	340	235	13.52	13.96	13.07	3.28	5.2	3.37
HF13966	AT4G14746.1	CONTAINS InterPro DOMAIN/s: EGF-like (InterPro:IPR006210); Has 259 Blast hits to 234 proteins in 55 species: Archae - 0; Bacteria - 0; Metazoa - 184; Fungi - 0; Plants - 69; Viruses - 0; Other Eukaryotes - 6 (source: NCBI BLink).	517.22	-1.3	0.15	-8.77	1.83e-18	1.78e-17	25.9633	0.837184	8	0.858429	789	933	862	208	285	276	24.52	27.42	25.95	6.33	9.18	8.49
HF14092	AT3G23160.1	Protein of unknown function (DUF668)	348.98	-1.3	0.2	-6.35	2.14e-10	1.11e-09	6.9	0.62963	2.15333	0.0783865	658	517	540	191	160	176	8.14	6.09	6.47	2.31	2.07	2.08
HF14199	NA	NA	154.75	-1.3	0.37	-3.58	0.000341	0.000863	6.46333	0.290364	2.07	0.661539	233	254	286	81	116	33	6.29	6.07	7.03	2.12	3.19	0.9
HF14656	AT3G60530.1	GATA transcription factor 4	472.62	-1.3	0.25	-5.14	2.76e-07	1.05e-06	22.9933	0.661623	7.28667	1.94273	761	743	834	145	348	230	23.51	21.68	23.79	4.26	10.91	6.69
HF15233	AT2G45720.2	ARM repeat superfamily protein	763.07	-1.3	0.16	-8.49	2.01e-17	1.83e-16	17.26	1.20931	5.18667	0.42412	1393	1271	1123	352	408	373	19.5	16.93	15.35	4.53	5.98	5.05
HF15322	AT2G45960.1	plasma membrane intrinsic protein 1B	10431.6	-1.3	0.14	-8.73	2.45e-18	2.36e-17	416.88	20.2387	131.247	14.2548	17592	15960	17477	4192	5837	6186	450.81	380.8	419.03	102.86	147.73	143.15
HF15955	AT3G05020.1	acyl carrier protein 1	7916.44	-1.3	0.12	-10.58	3.78e-26	5.85e-25	599.133	38.405	184.69	7.05841	13953	13068	11970	3668	4064	4277	671.56	585.07	540.77	170.7	193.32	190.05
HF16378	AT5G46910.1	Transcription factor jumonji (jmj) family protein / zinc finger (C5HC2 type) family protein	266.62	-1.3	0.19	-6.84	7.82e-12	4.6e-11	5.27333	0.0202759	1.58667	0.226961	434	447	441	114	166	122	5.31	5.27	5.24	1.34	2.04	1.38
HF17107	AT5G16300.1	Vps51/Vps67 family (components of vesicular transport) protein	1159.19	-1.3	0.16	-7.7	1.31e-14	9.59e-14	13.6033	0.201191	4.24	0.695006	1778	1979	1942	463	764	568	13.23	13.92	13.66	3.25	5.58	3.89
HF17689	AT4G22190.1	unknown protein; Has 283 Blast hits to 154 proteins in 44 species: Archae - 0; Bacteria - 2; Metazoa - 24; Fungi - 12; Plants - 48; Viruses - 0; Other Eukaryotes - 197 (source: NCBI BLink).	434.74	-1.3	0.17	-7.9	2.87e-15	2.22e-14	7.70667	0.110504	2.31	0.140119	700	738	720	206	190	255	7.91	7.68	7.53	2.18	2.16	2.59
HF17981	AT4G04930.1	fatty acid desaturase family protein	638.08	-1.3	0.18	-7.5	6.39e-14	4.44e-13	12.0167	0.810706	3.32	0.542801	1122	1002	1033	244	379	340	13.63	11.35	11.07	2.39	4.27	3.3
HF18371	AT5G57860.2	Ubiquitin-like superfamily protein	302.43	-1.3	0.17	-7.88	3.38e-15	2.6e-14	15.75	0.380395	4.85667	0.00333333	499	471	533	151	153	147	16.1	14.99	16.16	4.85	4.86	4.86
HF18523	NA	NA	121.78	-1.3	0.42	-3.08	0.0021	0.00466	9.69667	1.37771	3.29333	1.2542	145	242	218	26	106	57	6.95	11.26	10.88	1.53	5.72	2.63
HF18540	AT3G33530.1	Transducin family protein / WD-40 repeat family protein	1586.2	-1.3	0.19	-6.78	1.24e-11	7.17e-11	14.89	0.455229	4.80333	0.970813	2582	2714	2462	594	1085	799	15.37	15.32	13.98	3.32	6.63	4.46
HF18587	AT2G42520.1	P-loop containing nucleoside triphosphate hydrolases superfamily protein	1184.79	-1.3	0.13	-9.62	6.65e-22	8e-21	23.1767	0.635724	7.17333	0.24037	1982	1954	1896	565	561	680	24.37	22.96	22.2	6.84	7.04	7.64
HF19276	AT2G17800.2	Arabidopsis RAC-like 1	1456.24	-1.3	0.2	-6.39	1.66e-10	8.67e-10	73.3867	5.03452	23.54	4.02982	2496	2432	2220	523	736	984	82.09	73.42	64.65	16.17	24.4	30.05
HF19698	AT4G30020.1	PA-domain containing subtilase family protein	3158.15	-1.3	0.12	-10.48	1.09e-25	1.64e-24	47.2667	1.70983	14.9667	1.37797	5298	5084	5112	1365	1802	1702	50.68	45.38	45.74	12.69	17.45	14.76
HF19778	AT2G18876.2	Afadin/alpha-actinin-binding protein	344.83	-1.3	0.2	-6.58	4.59e-11	2.53e-10	20.7967	0.480428	6.56667	0.689501	589	566	544	134	178	214	21.04	21.48	19.87	5.25	6.87	7.58
HF19916	NA	NA	160.97	-1.3	0.34	-3.74	0.000185	0.000486	15.0633	2.41896	5.01	1.24933	187	285	328	41	101	107	10.31	16.66	18.22	2.56	6.66	5.81
HF20602	AT3G57060.1	binding	556.38	-1.3	0.21	-5.91	3.4e-09	1.58e-08	5.21333	0.383942	1.69667	0.342264	993	928	800	221	385	256	5.88	5.21	4.55	1.32	2.38	1.39
HF20830	AT4G23490.1	Protein of unknown function (DUF604)	2646.26	-1.3	0.16	-8.29	1.17e-16	1.01e-15	56.9567	2.38446	17.23	2.93302	4501	4578	4089	1012	1643	1292	60.43	58.05	52.39	12.81	22.78	16.1
HF21103	AT1G27680.1	ADPGLC-PPase large subunit	611.6	-1.3	0.15	-8.76	2.01e-18	1.94e-17	13.6	0.160935	4.16333	0.644602	992	1026	1009	264	368	294	13.41	13.92	13.47	3.45	5.45	3.59
HF21431	AT1G02180.1	ferredoxin-related	415.65	-1.3	0.2	-6.7	2.13e-11	1.2e-10	16.7733	1.67571	5.08667	0.0463081	792	659	599	220	205	197	20.02	15.87	14.43	5.17	5.08	5.01
HF21615	AT2G23340.1	DREB and EAR motif protein 3	145.28	-1.3	0.25	-5.2	2.02e-07	7.8e-07	9.54	1.03317	2.94333	0.308887	186	274	261	60	76	86	7.53	10.96	10.13	2.34	3.36	3.13
HF21724	AT1G31480.1	shoot gravitropism 2 (SGR2)	3202.61	-1.3	0.14	-9.09	9.52e-20	1.01e-18	41.37	0.709389	12.75	1.94014	5054	5597	5241	1381	2014	1434	41.26	42.65	40.2	10.85	16.63	10.77
HF21866	AT4G31290.1	ChaC-like family protein	2108.92	-1.3	0.26	-4.88	1.05e-06	3.72e-06	84.6533	14.6212	27.66	4.82215	4367	2565	3318	1282	1233	726	111.68	61.47	80.81	31.57	33.34	18.07
HF22780	AT1G17147.1	VQ motif-containing protein	71.88	-1.3	0.49	-2.64	0.0083	0.0164	7.38667	1.76543	2.08667	0.566196	130	62	162	22	27	61	8.25	3.99	9.92	1.2	1.92	3.14
HF23195	NA	NA	152.51	-1.3	0.33	-3.92	8.93e-05	0.000247	23.64	0.978383	7.09667	1.68607	231	290	234	41	118	75	21.76	25.05	24.11	4.15	9.99	7.15
HF23345	AT5G20885.1	RING/U-box superfamily protein	6038.7	-1.3	0.14	-9.47	2.7e-21	3.13e-20	381.36	9.17975	117.73	11.0891	9956	10243	9672	2467	3049	3623	395.07	385.08	363.93	96.26	123.65	133.28
HF23409	AT3G49220.1	Plant invertase/pectin methylesterase inhibitor superfamily	5155.27	-1.3	0.2	-6.65	2.92e-11	1.64e-10	150.947	16.5253	46.6267	6.32946	9907	8368	7161	2890	2834	1969	181.33	147.02	124.49	52.04	53.83	34.01
HF23464	AT4G23740.1	Leucine-rich repeat protein kinase family protein	952.41	-1.3	0.19	-6.62	3.71e-11	2.06e-10	16.7633	1.33178	5.36	0.794754	1456	1391	1830	527	571	372	16.23	14.77	19.29	5.83	6.44	3.81
HF23515	AT5G24010.1	Protein kinase superfamily protein	633.01	-1.3	0.17	-7.45	9.5e-14	6.5e-13	12.26	0.525959	3.87667	0.586297	1103	968	1036	258	391	325	13.29	11.56	11.93	2.88	4.91	3.84
HF23743	AT5G62390.1	BCL-2-associated athanogene 7	2035.1	-1.3	0.14	-9.43	4.01e-21	4.61e-20	59.84	4.41083	18.0667	0.955691	3675	3302	3066	922	1040	1106	68.53	56.81	54.18	16.43	19.74	18.03
HF23861	AT5G05270.2	Chalcone-flavanone isomerase family protein	16437.3	-1.3	0.13	-9.85	6.78e-23	8.67e-22	874.823	23.1325	264.967	19.6206	27361	27477	26401	7277	7714	9868	917.12	869.91	837.44	232.35	262.38	300.17
HF24253	AT2G38880.7	nuclear factor Y. subunit B1	1887.32	-1.3	0.14	-8.96	3.22e-19	3.28e-18	93.42	5.16666	29.7433	1.79689	3212	3192	2809	903	919	1107	101.66	94.7	83.9	27.07	29	33.16
HF24937	AT5G04310.1	Pectin lyase-like superfamily protein	4231.77	-1.3	0.1	-13.04	6.85e-39	2.11e-37	98.3467	1.72337	30.74	1.25954	6774	7164	6776	2001	2261	2303	100.05	100.09	94.9	28.42	32.75	31.05
HF25014	AT2G28880.1	para-aminobenzoate (PABA) synthase family protein	1235.22	-1.3	0.14	-9.67	4.24e-22	5.17e-21	9.79	0.270986	3.08667	0.30683	2054	2036	2015	595	720	553	10.33	9.48	9.56	2.96	3.67	2.63
HF25240	AT2G39750.1	S-adenosyl-L-methionine-dependent methyltransferases superfamily protein	1406.6	-1.3	0.13	-10.38	3.14e-25	4.62e-24	24.63	0.3751	7.46667	0.924668	2318	2312	2336	601	815	708	25.23	23.94	24.72	6.21	9.27	6.92
HF25850	AT1G40087.1	Plant transposase (Ptta/En/Spm family)	373.24	-1.3	0.21	-6.52	6.91e-11	3.74e-10	14.17	0.349476	4.32333	0.826041	619	597	643	127	216	215	14.85	13.97	13.69	2.72	5.47	4.78
HF26114	AT1G09320.1	agenet domain-containing protein	115.85	-1.3	0.34	-3.95	7.76e-05	0.000216	5.49	0.541972	1.77667	0.618663	152	216	212	55	84	34	4.41	6.11	5.95	1.38	2.99	0.96
HF26139	AT1G65060.1	4-coumarate:CoA ligase 3	10689.1	-1.3	0.14	-9.6	7.72e-22	9.25e-21	218.643	14.7722	66.8	5.96055	18872	18109	15823	4501	5933	5700	243.47	220.1	192.36	56.18	76.8	67.42
HF26517	AT1G40087.1	Plant transposase (Ptta/En/Spm family)	602.51	-1.3	0.2	-6.64	3.07e-11	1.72e-10	26.45	0.69407	8.44667	1.26556	1018	1004	966	206	333	369	27.27	27.01	25.07	5.92	9.84	9.58
HF27047	AT3G60260.4	ELMO/CED-12 family protein	396.41	-1.3	0.17	-8.04	8.8e-16	7.08e-15	11.1867	0.403168	3.38	0.346987	603	679	692	158	229	208	10.58	11.03	11.95	2.8	4	3.34
HF27619	AT3G50860.1	Clathrin adaptor complex small chain family protein	276.29	-1.3	0.18	-7.09	1.32e-12	8.24e-12	12.81	0.663049	3.91	0.0608276	453	416	487	137	136	152	13.58	11.49	13.36	4.02	3.81	3.9
HF27836	AT5G28470.1	Major facilitator superfamily protein	531.17	-1.3	0.13	-9.59	8.96e-22	1.07e-20	5.90667	0.15878	1.88	0.0655744	812	888	909	271	279	269	5.63	5.91	6.18	1.8	2.01	1.83
HF27903	AT2G39700.1	expansin A4	3160.03	-1.3	0.16	-7.84	4.4e-15	3.35e-14	126.46	3.53514	39.4267	7.29544	4927	5110	5572	1184	2047	1610	122.98	122.87	133.53	27.84	52.9	37.54
HF28180	AT2G38840.1	Guanylate-binding family protein	269.9	-1.3	0.18	-7.47	8.05e-14	5.54e-13	7.60667	0.237089	2.39667	0.00881917	440	476	420	125	140	142	7.58	8.03	7.21	2.4	2.38	2.41
HF28181	AT2G38840.1	Guanylate-binding family protein	123.42	-1.3	0.26	-5.06	4.1e-07	1.53e-06	6.88333	0.33193	2.1	0.171561	215	190	203	50	63	75	6.97	6.27	7.41	1.76	2.23	2.31
HF28422	AT2G47520.1	Integrase-type DNA-binding superfamily protein	1831.8	-1.3	0.17	-7.47	7.79e-14	5.37e-13	70.0867	5.74034	21.6133	2.99614	3241	3181	2578	859	1140	797	78.1	73.2	58.96	19.64	27.5	17.7
HF29615	AT5G15900.1	TRICHOME BIREFRINGENCE-LIKE 19	358.5	-1.3	0.18	-7.4	1.41e-13	9.51e-13	5.31333	0.225561	1.59333	0.0491031	577	639	557	190	159	191	5.39	5.66	4.89	1.69	1.53	1.56
HF29802	AT3G25120.1	Mitochondrial import inner membrane translocase subunit Tim17/Tim22/Tim23 family protein	1341.18	-1.3	0.12	-10.31	6.66e-25	9.6e-24	27.1567	0.678241	8.95	0.414045	2207	2199	2196	611	668	771	28.51	26.56	26.4	8.13	9.26	9.46
HF29804	AT3G07210.1	unknown protein; Has 97 Blast hits to 85 proteins in 31 species: Archae - 0; Bacteria - 14; Metazoa - 7; Fungi - 19; Plants - 37; Viruses - 0; Other Eukaryotes - 20 (source: NCBI BLink).	421	-1.3	0.19	-7.18	6.73e-13	4.31e-12	9.36333	0.80296	2.86333	0.31168	771	710	604	184	237	208	10.78	9.31	8	2.37	3.44	2.78
HF29920	AT4G28730.1	Glutaredoxin family protein	359.63	-1.3	0.15	-8.49	2.13e-17	1.93e-16	20.2767	0.154524	6.40333	0.0866667	558	599	620	168	181	198	20.5	20.35	19.98	6.55	6.41	6.25
HF29985	AT1G35710.1	Protein kinase family protein with leucine-rich repeat domain	846.38	-1.3	0.24	-5.44	5.43e-08	2.23e-07	7.07	1.38688	2.09333	0.19342	1863	1249	1045	463	426	371	9.8	6.13	5.28	2.33	2.24	1.71
HF30612	AT2G19910.1	RNA-dependent RNA polymerase family protein	894.86	-1.3	0.16	-7.98	1.43e-15	1.14e-14	7.12	0.419563	2.17	0.355715	1276	1532	1637	412	561	382	6.33	7.27	7.76	1.93	2.87	1.71
HF30668	AT2G19790.1	SNARE-like superfamily protein	111.5	-1.3	0.27	-4.72	2.39e-06	8.14e-06	7.81	0.0305505	2.55333	0.401428	176	182	190	45	53	74	7.75	7.85	7.83	1.87	2.53	3.26
HF30670	AT5G11700.2	BEST Arabidopsis thaliana protein match is: glycine-rich protein (TAIR:AT4G32920.3); Has 8203 Blast hits to 3102 proteins in 389 species: Archae - 3; Bacteria - 5624; Metazoa - 852; Fungi - 139; Plants - 704; Viruses - 77; Other Eukaryotes - 804 (source: NCBI BLink).	1085.17	-1.3	0.19	-6.97	3.21e-12	1.94e-11	7.97667	0.191253	2.48667	0.501675	1650	1850	1875	444	747	461	7.63	8.01	8.29	1.99	3.49	1.98
HF30818	AT5G25610.1	BURP domain-containing protein	14071.2	-1.3	0.14	-9.51	1.85e-21	2.17e-20	573.637	52.4548	177.82	18.0436	19841	22007	27925	6366	8283	6785	509.84	533.41	677.66	158.82	213.89	160.75
HF30867	NA	NA	247.08	-1.3	0.23	-5.65	1.6e-08	6.93e-08	10.1033	0.666742	3.74667	0.736689	428	375	419	99	168	107	10.96	8.79	10.56	3	5.22	3.02
HF30893	AT2G17480.1	Seven transmembrane MLO family protein	1186.51	-1.3	0.12	-10.66	1.54e-26	2.44e-25	23.25	0.504612	7.28667	0.605567	1941	1924	1936	551	676	618	24.2	22.48	23.07	6.44	8.46	6.96
HF31589	AT1G65450.1	HXXXD-type acyl-transferase family protein	8663.57	-1.3	0.15	-8.15	3.57e-16	2.96e-15	216.17	9.21124	68.9867	8.46374	14405	14719	13218	3381	4893	5229	229.29	220.81	198.41	52.11	78.56	76.29
HF31795	NA	NA	234.25	-1.3	0.3	-4.34	1.42e-05	4.39e-05	8.06667	0.683528	2.54	0.81304	320	396	443	107	179	74	6.78	8.31	9.11	2.04	4.13	1.45
HF32001	AT4G01850.2	S-adenosylmethionine synthetase 2	16772	-1.3	0.13	-9.49	2.4e-21	2.8e-20	506.103	26.203	159.897	14.9372	28084	28978	24950	7132	9390	9524	540.16	523.57	454.58	130.92	180.68	168.09
HF32188	AT2G42750.1	DNAJ heat shock N-terminal domain-containing protein	149.48	-1.3	0.23	-5.5	3.88e-08	1.62e-07	5.10333	0.253596	1.64	0.243311	221	237	281	59	84	86	4.87	4.83	5.61	1.2	2.04	1.68
HF32202	AT1G66150.1	transmembrane kinase 1	781.72	-1.3	0.15	-8.42	3.66e-17	3.27e-16	10.5433	0.853626	3.22667	0.155063	1411	1148	1292	355	412	418	12.15	9.24	10.24	2.92	3.42	3.34
HF32355	AT4G03560.1	two-pore channel 1	919.28	-1.3	0.22	-5.81	6.09e-09	2.76e-08	13.5433	0.837304	4.22333	0.896481	1312	1587	1664	283	612	510	11.91	14.04	14.68	2.62	5.72	4.33
HF32589	AT1G52510.1	alpha/beta-Hydrolases superfamily protein	301.64	-1.3	0.16	-8	1.29e-15	1.03e-14	9.35333	0.151694	2.80667	0.11865	465	515	512	138	154	166	9.05	9.5	9.51	2.61	2.79	3.02
HF32632	NA	NA	142.91	-1.3	0.27	-4.72	2.38e-06	8.11e-06	9.09	1.19985	2.76333	0.314236	174	233	304	66	89	63	6.89	9.36	11.02	2.56	3.38	2.35
HF32808	AT3G16170.1	AMP-dependent synthetase and ligase family protein	12442	-1.3	0.11	-11.08	1.56e-28	2.77e-27	257.05	3.77969	81.85	7.00472	19385	21343	20348	5324	6780	7151	254.64	264.46	252.05	68.05	90.84	86.66
HF33042	AT5G14410.1	unknown protein; Has 23 Blast hits to 23 proteins in 9 species: Archae - 0; Bacteria - 0; Metazoa - 0; Fungi - 0; Plants - 23; Viruses - 0; Other Eukaryotes - 0 (source: NCBI BLink).	1257.81	-1.3	0.16	-8.11	5.16e-16	4.23e-15	93.6033	4.09111	28.2633	3.61193	1883	2221	2170	465	657	761	85.93	99.9	94.98	21.04	31.8	31.95
HF33147	AT3G01480.1	cyclophilin 38	446.66	-1.3	0.22	-6.23	4.53e-10	2.29e-09	12.39	0.570468	3.82	0.740968	648	768	821	143	260	263	11.36	12.48	13.33	2.36	4.77	4.33
HF33569	AT4G03400.1	Auxin-responsive GH3 family protein	1534.8	-1.3	0.23	-5.44	5.22e-08	2.15e-07	23.1833	1.78427	7.28	1.51741	2250	2944	2362	458	979	947	21.5	26.75	21.3	4.32	9.34	8.18
HF33584	NA	NA	411.15	-1.3	0.26	-4.96	6.96e-07	2.53e-06	9.08667	0.481675	2.88	0.63343	602	667	760	118	274	245	8.49	8.73	10.04	1.67	3.81	3.16
HF34106	AT3G58760.1	Integrin-linked protein kinase family	469.08	-1.3	0.19	-6.49	8.36e-11	4.5e-10	10.22	0.7494	3.23	0.500033	637	844	826	183	307	242	8.78	11.3	10.58	2.39	4.12	3.18
HF34369	AT2G29380.1	highly ABA-induced PP2C gene 3	356.88	-1.3	0.2	-6.38	1.76e-10	9.18e-10	10.6467	0.331981	3.34333	0.600454	564	559	639	133	233	181	10.77	10.02	11.15	2.42	4.47	3.14
HF34433	AT5G58960.3	Plant protein of unknown function (DUF641)	210.69	-1.3	0.22	-5.66	1.52e-08	6.6e-08	5.36	0.355293	1.78333	0.2373	369	314	346	86	134	108	6.03	4.82	5.23	1.39	2.21	1.75
HF34553	NA	NA	753.43	-1.3	0.14	-9.35	8.94e-21	1.01e-19	41.25	1.43493	12.7167	0.454398	1186	1186	1328	354	372	436	41.2	38.79	43.76	12.09	12.46	13.6
HF35174	AT1G13170.1	OSBP(oxysterol binding protein)-related protein 1D	1417.32	-1.3	0.18	-7.07	1.52e-12	9.42e-12	19.0967	0.482159	6.05667	1.01834	2351	2331	2267	509	886	804	19.98	18.99	18.32	4.08	7.47	6.62
HF35276	AT1G67410.1	Exostosin family protein	387.12	-1.3	0.18	-7.19	6.48e-13	4.15e-12	8.08667	0.338346	2.53333	0.350919	636	603	659	158	237	205	8.43	7.41	8.42	2.01	3.2	2.39
HF35429	AT2G22125.1	binding	6663.79	-1.3	0.12	-10.74	6.6e-27	1.07e-25	40.4967	1.0857	12.37	1.44167	10841	11627	10611	2924	3941	3140	41.23	41.9	38.36	10.81	15.25	11.05
HF35442	AT5G35360.1	acetyl Co-enzyme a carboxylase biotin carboxylase subunit	3370.45	-1.3	0.12	-10.87	1.63e-27	2.74e-26	76.7867	2.27747	24.11	2.02243	5457	5757	5325	1464	1875	1865	79.83	78.2	72.33	20.38	27.33	24.62
HF36231	AT4G35420.1	dihydroflavonol 4-reductase-like1	640.96	-1.3	0.15	-8.71	3.1e-18	2.98e-17	11.0033	0.586922	3.37667	0.127192	903	1137	1121	319	303	362	9.83	11.62	11.56	3.27	3.23	3.63
HF36381	AT2G36090.1	F-box family protein	1508.99	-1.3	0.25	-5.3	1.16e-07	4.58e-07	55.54	5.95629	16.7733	3.69557	1904	2870	2804	418	847	993	43.65	62.12	60.85	9.45	19.57	21.3
HF36513	AT5G04560.1	HhH-GPD base excision DNA repair family protein	2516.81	-1.3	0.13	-9.54	1.4e-21	1.65e-20	17.7433	0.165059	5.57667	0.779259	3925	4255	4220	1093	1573	1199	17.43	17.99	17.81	4.69	7.13	4.91
HF36866	AT1G74670.1	Gibberellin-regulated family protein	1661.03	-1.3	0.14	-9.04	1.54e-19	1.6e-18	177.707	12.8638	55.0567	2.21199	3006	2681	2479	773	843	909	202.5	171.26	159.36	50.66	56.83	57.68
HF36873	AT3G03450.1	RGA-like 2	1314.55	-1.3	0.19	-6.82	8.88e-12	5.2e-11	28.3567	0.484504	8.68	1.56845	2137	2161	2230	430	783	771	29.04	27.42	28.61	5.63	10.84	9.57
HF37005	AT5G37020.1	auxin response factor 8	3436.42	-1.3	0.12	-10.58	3.81e-26	5.89e-25	50.4167	0.998755	15.5633	1.86371	5301	5990	5769	1487	2064	1632	48.59	52.03	50.63	13.46	19.28	13.95
HF37188	AT1G52800.1	2-oxoglutarate (2OG) and Fe(II)-dependent oxygenase superfamily protein	935.61	-1.3	0.12	-10.75	5.75e-27	9.31e-26	96.8067	3.08482	28.7333	1.69072	1483	1655	1495	424	508	482	98.59	101.03	90.8	25.89	31.74	28.57
HF37461	AT4G17350.1	Plant protein of unknown function (DUF828) with plant pleckstrin homology-like region	401.85	-1.3	0.16	-8.13	4.26e-16	3.52e-15	12.1667	0.690177	3.61	0.072111	691	658	635	205	200	201	13.51	11.77	11.22	3.75	3.57	3.51
HF37905	AT5G59320.1	lipid transfer protein 3	328.06	-1.3	0.39	-3.27	0.00107	0.00249	29.4633	10.427	9.65	1.83865	874	370	333	105	192	212	50.3	19.78	18.31	6.03	10.9	12.02
HF38041	AT1G56700.2	Peptidase C15. pyroglutamyl peptidase I-like	249.65	-1.3	0.17	-7.69	1.48e-14	1.08e-13	11.9	0.321403	3.75667	0.288348	399	418	425	112	131	130	11.95	11.32	12.43	3.3	4.29	3.68
HF38686	AT5G15310.1	myb domain protein 16	2967.58	-1.3	0.18	-6.87	6.44e-12	3.82e-11	91.2767	1.10456	28.5833	4.73125	4588	5089	4907	1016	1740	1848	89.43	93.25	91.15	19.18	34.2	32.37
HF38793	AT5G40150.1	Peroxidase superfamily protein	2401.79	-1.3	0.17	-7.84	4.6e-15	3.5e-14	90.8167	11.0103	27.1767	1.32244	4734	3815	3340	1070	1221	1274	112.04	85.29	75.12	24.73	29.27	27.53
HF39303	AT4G09720.1	RAB GTPase homolog G3A	254.44	-1.3	0.17	-7.53	5.14e-14	3.59e-13	12.5533	0.351679	3.86333	0.169738	384	448	431	122	124	137	11.85	12.91	12.9	3.62	3.78	4.19
HF39782	AT3G57880.1	Calcium-dependent lipid-binding (CaLB domain) plant phosphoribosyltransferase family protein	1057	-1.3	0.16	-8.35	6.91e-17	6.06e-16	23.37	0.631374	7.40333	0.974035	1761	1777	1679	561	598	440	24.62	22.59	22.9	7.5	9.04	5.67
HF41090	AT2G21940.5	shikimate kinase 1	2073.83	-1.3	0.11	-11.25	2.42e-29	4.53e-28	82.1	3.30748	25.2633	1.58668	3214	3726	3301	948	1054	1156	79.69	88.64	77.97	22.09	26.84	26.86
HF41435	AT1G13195.1	RING/U-box superfamily protein	18463.4	-1.3	0.17	-8.06	7.93e-16	6.4e-15	354.703	10.9691	107.86	15.7345	30408	32203	29251	6496	10379	10766	364.18	367.1	332.83	76.42	124.75	122.41
HF42318	AT1G69070.1	FUNCTIONS IN: molecular_function unknown; INVOLVED IN: biological_process unknown; LOCATED IN: cellular_component unknown; EXPRESSED IN: 23 plant structures; EXPRESSED DURING: 13 growth stages; CONTAINS InterPro DOMAIN/s: Nop14-like protein (InterPro:IPR007276); Has 69842 Blast hits to 35213 proteins in 1572 species: Archae - 363; Bacteria - 20593; Metazoa - 20851; Fungi - 8010; Plants - 2912; Vi…	29.24	-1.3	0.55	-2.42	0.0155	0.029	6.16667	0.471958	1.71333	0.221836	30	67	50	8	14	22	5.25	6.43	6.82	1.29	2.04	1.81
HF43453	AT3G14470.1	NB-ARC domain-containing disease resistance protein	745.88	-1.3	0.21	-6.25	4.05e-10	2.05e-09	13.5567	0.576696	4.23667	0.82592	1101	1279	1336	283	529	312	12.49	13.71	14.47	3.27	5.88	3.56
HF43556	AT2G30490.1	cinnamate-4-hydroxylase	57487.2	-1.3	0.12	-11.4	4.06e-30	7.95e-29	1459.44	61.8042	433.827	28.4759	98049	98864	89403	24475	29410	31344	1555.97	1478.03	1344.31	377.31	468.17	456
HF43641	AT3G13275.1	unknown protein; FUNCTIONS IN: molecular_function unknown; INVOLVED IN: biological_process unknown; LOCATED IN: endomembrane system; Has 29 Blast hits to 29 proteins in 10 species: Archae - 0; Bacteria - 0; Metazoa - 0; Fungi - 0; Plants - 29; Viruses - 0; Other Eukaryotes - 0 (source: NCBI BLink).	74.34	-1.3	0.3	-4.19	2.77e-05	8.22e-05	6.19	0.213854	2.06333	0.176761	122	127	115	34	36	45	6.33	6.47	5.77	1.71	2.23	2.25
HF43682	AT4G26590.1	oligopeptide transporter 5	1182.48	-1.3	0.21	-6.35	2.14e-10	1.11e-09	16.0733	0.460953	4.93	1.04069	1985	1908	1981	379	782	620	16.99	15.53	15.7	3.23	6.82	4.74
HF43919	AT3G13540.1	myb domain protein 5	1254.93	-1.3	0.14	-9.05	1.37e-19	1.44e-18	46.9067	1.33993	15.27	1.28421	1899	2115	2157	691	689	548	44.27	47.81	48.64	16.01	17.03	12.77
HF44568	AT1G21910.1	Integrase-type DNA-binding superfamily protein	151.82	-1.3	0.44	-2.99	0.00282	0.00612	6.99	1.67046	2	0.653172	344	173	224	124	62	40	10.27	4.8	5.9	3.27	1.63	1.1
HF00260	AT5G11590.1	Integrase-type DNA-binding superfamily protein	384.64	-1.2	0.21	-5.87	4.36e-09	2.01e-08	18.8133	0.74048	6.24667	1.05018	609	595	672	136	247	224	18.72	17.58	20.14	4.27	7.85	6.62
HF00721	AT5G13930.1	Chalcone and stilbene synthase family protein	73838.6	-1.2	0.16	-7.44	1.03e-13	7.03e-13	2279.94	130.556	743.247	85.064	126195	122553	108737	30604	38039	48503	2496.8	2297.47	2045.56	587.55	761.71	880.48
HF00869	AT3G49400.1	Transducin/WD40 repeat-like superfamily protein	664.75	-1.2	0.18	-6.66	2.82e-11	1.58e-10	6.68667	0.268349	2.19667	0.394814	952	1138	1127	277	460	335	6.15	6.96	6.95	1.64	2.96	1.99
HF00892	NA	NA	91.66	-1.2	0.39	-3.18	0.00146	0.00332	8.60667	1.64736	2.13333	0.235608	137	87	225	39	59	46	7.89	6.18	11.75	1.78	2.58	2.04
HF01030	AT1G05870.4	Protein of unknown function (DUF1685)	3041.6	-1.2	0.18	-6.81	9.5e-12	5.55e-11	134.567	4.79083	43.3167	8.00574	4415	5312	5164	1089	2035	1660	125.09	140.53	138.08	29.34	57.07	43.54
HF01446	AT2G45190.1	Plant-specific transcription factor YABBY family protein	218.26	-1.2	0.3	-4.03	5.57e-05	0.000159	10.75	0.786893	3.73	0.902903	384	353	322	61	162	124	12.31	9.79	10.15	2.06	5.16	3.97
HF01604	AT1G06840.1	Leucine-rich repeat protein kinase family protein	228.81	-1.2	0.26	-4.52	6.06e-06	1.96e-05	9.90333	1.30425	3.74	0.829779	273	394	449	96	169	102	7.4	10.52	11.79	2.7	5.38	3.14
HF01712	AT1G74780.1	Nodulin-like / Major Facilitator Superfamily protein	370.85	-1.2	0.18	-7.07	1.57e-12	9.73e-12	8.52667	0.673358	2.75667	0.130427	496	644	681	167	192	220	7.21	8.94	9.43	2.52	2.78	2.97
HF02018	AT5G43960.1	Nuclear transport factor 2 (NTF2) family protein with RNA binding (RRM-RBD-RNP motifs) domain	396.17	-1.2	0.18	-6.62	3.5e-11	1.95e-10	7.8	0.272274	2.58	0.37072	646	661	604	165	250	222	8.2	7.92	7.28	1.97	3.25	2.52
HF02960	AT3G63170.1	Chalcone-flavanone isomerase family protein	585.91	-1.2	0.13	-9.18	4.32e-20	4.66e-19	23.0433	0.706737	7.93667	0.231253	869	945	1005	296	330	324	22.22	22.46	24.45	7.58	8.37	7.86
HF03399	AT1G78400.1	Pectin lyase-like superfamily protein	695.1	-1.2	0.26	-4.64	3.43e-06	1.14e-05	6.97333	0.820169	2.35667	0.439103	1367	1011	955	474	364	263	8.61	6.25	6.06	3.1	2.39	1.58
HF03440	AT5G55230.1	microtubule-associated proteins 65-1	6573.77	-1.2	0.11	-10.82	2.79e-27	4.6e-26	133.56	5.09005	43.9567	2.95699	10856	10729	10179	3064	3684	3741	143.03	132.06	125.59	38.38	48.45	45.04
HF04151	AT1G63440.1	heavy metal atpase 5	290.93	-1.2	0.23	-5.32	1.03e-07	4.09e-07	14.16	1.10677	4.62	1.24816	393	494	529	125	210	130	12.6	13.58	16.3	3.9	7.05	2.91
HF04448	AT5G54670.1	kinesin 3	399.36	-1.2	0.21	-5.83	5.5e-09	2.5e-08	6.34333	0.312908	2.01	0.402865	689	618	639	148	271	208	6.91	5.83	6.29	1.38	2.76	1.89
HF04568	AT3G53900.2	uracil phosphoribosyltransferase	729.5	-1.2	0.14	-8.5	1.82e-17	1.67e-16	26.21	0.588246	9.10667	0.473016	1131	1130	1247	408	364	405	26.57	25.06	27	9.97	8.34	9.01
HF05011	AT5G18950.1	Tetratricopeptide repeat (TPR)-like superfamily protein	444.17	-1.2	0.14	-8.56	1.09e-17	1.01e-16	7.94667	0.0868588	2.44667	0.164756	669	749	747	218	259	222	7.79	7.96	8.09	2.43	2.74	2.17
HF05184	AT5G04160.1	Nucleotide-sugar transporter family protein	396.19	-1.2	0.18	-6.84	8.13e-12	4.77e-11	14.14	0.865563	4.6	0.285832	698	626	591	217	214	195	15.78	13.8	12.84	4.74	5.01	4.05
HF05312	AT2G42320.2	nucleolar protein gar2-related	4024.57	-1.2	0.16	-7.44	9.91e-14	6.76e-13	63.42	1.61593	21.59	3.14657	5962	6844	6603	1568	2555	2405	60.54	66.13	63.59	15.65	26.36	22.76
HF05388	AT5G06700.1	Plant protein of unknown function (DUF828)	3310.94	-1.2	0.14	-8.91	5.02e-19	5.04e-18	62.85	1.35532	20.46	2.63547	5424	5343	5397	1356	2041	1785	65.52	61.11	61.92	16.16	25.25	19.97
HF05447	AT3G11900.1	aromatic and neutral transporter 1	276.72	-1.2	0.18	-7.03	2.13e-12	1.31e-11	8.02333	0.557564	2.56667	0.0698411	412	424	518	138	145	149	7.65	7.3	9.12	2.43	2.66	2.61
HF05556	AT5G04360.1	limit dextrinase	2016.52	-1.2	0.14	-8.17	3.05e-16	2.55e-15	24.22	0.28006	8.14667	1.19856	3050	3396	3275	876	1340	1048	23.93	24.78	23.95	6.42	10.45	7.57
HF06215	AT2G28470.1	beta-galactosidase 8	10723	-1.2	0.13	-9.28	1.67e-20	1.86e-19	158.643	8.39893	54.2567	4.88351	17800	17954	15685	4953	6465	5968	171.11	162.16	142.66	46.4	63.21	53.16
HF06240	NA	NA	454.36	-1.2	0.15	-8.13	4.2e-16	3.47e-15	37.7133	1.97028	11.2067	0.279543	704	689	820	239	245	230	37.45	34.44	41.25	11.65	11.28	10.69
HF06306	AT5G60050.1	BTB/POZ domain-containing protein	1007.69	-1.2	0.12	-9.35	8.56e-21	9.68e-20	22.1833	0.312214	7.35667	0.831812	1516	1694	1642	464	618	551	21.66	22.74	22.15	6.37	9.01	6.69
HF06386	AT5G45775.2	Ribosomal L5P family protein	115.71	-1.2	0.29	-4.12	3.82e-05	0.000111	12.7333	0.179475	4.06667	0.257186	197	188	174	65	43	75	12.76	13.03	12.41	3.61	4.5	4.09
HF06719	AT1G68620.1	alpha/beta-Hydrolases superfamily protein	446.3	-1.2	0.18	-6.93	4.21e-12	2.53e-11	5.85667	0.1761	1.92667	0.21458	743	704	717	193	230	284	6.16	5.55	5.86	1.62	1.82	2.34
HF06839	AT2G07674.1	Unknown conserved protein	520.48	-1.2	0.24	-5.07	4.06e-07	1.52e-06	9.9	0.314802	3.42	0.882175	720	966	845	174	380	281	9.46	10.51	9.73	1.99	5.03	3.24
HF07104	AT5G44210.1	erf domain protein 9	338.88	-1.2	0.16	-7.71	1.27e-14	9.28e-14	13.7333	0.211844	4.86333	0.522855	499	572	572	162	198	181	13.31	13.96	13.93	4.07	5.85	4.67
HF07384	AT1G60010.1	unknown protein; FUNCTIONS IN: molecular_function unknown; INVOLVED IN: N-terminal protein myristoylation; LOCATED IN: cellular_component unknown; EXPRESSED IN: 22 plant structures; EXPRESSED DURING: 13 growth stages; BEST Arabidopsis thaliana protein match is: unknown protein (TAIR:AT1G10530.1); Has 185 Blast hits to 185 proteins in 18 species: Archae - 0; Bacteria - 0; Metazoa - 0; Fungi - 3; P…	213.95	-1.2	0.22	-5.59	2.31e-08	9.82e-08	10.94	1.05425	3.49333	0.403994	290	399	355	88	117	134	9.15	12.8	10.87	2.69	3.82	3.97
HF07599	AT2G32230.1	proteinaceous RNase P 1	568.87	-1.2	0.14	-8.86	7.79e-19	7.73e-18	12.2533	0.322714	4.04333	0.25458	840	989	929	267	329	312	11.66	12.77	12.33	3.62	4.5	4.01
HF07658	AT1G68910.3	WPP domain-interacting protein 2	336.2	-1.2	0.23	-5.04	4.54e-07	1.69e-06	5.57333	0.213099	1.90667	0.446069	534	566	516	119	242	187	5.69	5.87	5.16	1.1	2.64	1.98
HF07674	AT1G23540.1	Protein kinase superfamily protein	1007.36	-1.2	0.15	-8.35	6.96e-17	6.11e-16	14.2633	0.389244	4.73333	0.673036	1649	1595	1676	423	631	521	14.81	13.51	14.47	3.8	6.04	4.36
HF07739	AT3G25860.1	2-oxoacid dehydrogenases acyltransferase family protein	3891.88	-1.2	0.15	-8.24	1.65e-16	1.41e-15	94.94	6.88512	30.6367	2.99676	6885	6348	5613	1691	2277	2187	107.36	93.88	83.58	25.23	35.58	31.1
HF08041	AT3G19840.1	pre-mRNA-processing protein 40C	3395.14	-1.2	0.13	-9.32	1.15e-20	1.3e-19	21.3233	0.673556	6.86333	0.863333	4966	5902	5646	1485	2146	1764	20.06	22.36	21.55	5.7	8.55	6.34
HF08043	AT3G19820.3	cell elongation protein / DWARF1 / DIMINUTO (DIM)	8227.55	-1.2	0.12	-9.72	2.54e-22	3.16e-21	107.993	3.98457	34.4467	3.2606	13551	13402	12758	3631	4851	4701	115.31	107.07	101.6	28.56	39.82	34.96
HF08072	AT5G08415.1	Radical SAM superfamily protein	642.49	-1.2	0.18	-6.73	1.72e-11	9.79e-11	18.1867	1.79752	5.76333	0.650162	1179	937	987	277	366	377	21.7	15.77	17.09	4.51	6.69	6.09
HF08208	AT4G33905.1	Peroxisomal membrane 22 kDa (Mpv17/PMP22) family protein	139.76	-1.2	0.24	-4.9	9.35e-07	3.34e-06	5.96333	0.55113	1.99	0.138924	248	211	212	78	73	73	7.05	5.58	5.26	2.24	1.97	1.76
HF08254	AT2G15000.5	unknown protein; FUNCTIONS IN: molecular_function unknown; INVOLVED IN: biological_process unknown; LOCATED IN: chloroplast; EXPRESSED IN: 22 plant structures; EXPRESSED DURING: 13 growth stages; BEST Arabidopsis thaliana protein match is: unknown protein (TAIR:AT4G34265.2); Has 80 Blast hits to 80 proteins in 11 species: Archae - 0; Bacteria - 0; Metazoa - 0; Fungi - 0; Plants - 80; Viruses - 0;…	560.55	-1.2	0.14	-8.47	2.47e-17	2.23e-16	55.2333	1.37676	17.4033	1.32984	899	856	956	264	308	323	56.04	52.55	57.11	14.76	18.98	18.47
HF08493	AT1G63980.2	D111/G-patch domain-containing protein	347.79	-1.2	0.21	-5.84	5.2e-09	2.38e-08	10.9333	0.472664	3.58	0.61403	478	612	615	130	235	182	10	11.27	11.53	2.57	4.69	3.48
HF08627	AT1G78910.1	Pseudouridine synthase family protein	435.65	-1.2	0.18	-6.69	2.23e-11	1.26e-10	11.45	0.110604	3.89667	0.57406	654	734	718	177	285	240	11.32	11.67	11.36	2.99	4.96	3.74
HF08784	AT1G76880.1	Duplicated homeodomain-like superfamily protein	2783.72	-1.2	0.15	-7.73	1.11e-14	8.21e-14	42.5533	1.93279	14.6533	1.97063	4646	4423	4246	1199	1822	1531	46.26	41.65	39.75	11.64	18.36	13.96
HF09622	AT5G23130.1	Peptidoglycan-binding LysM domain-containing protein	1100.73	-1.2	0.16	-7.84	4.4e-15	3.35e-14	33.07	1.90714	10.3633	0.484608	1884	1861	1613	543	513	661	36.07	33.61	29.53	10.07	9.71	11.31
HF10015	AT5G42820.1	Zinc finger C-x8-C-x5-C-x3-H type family protein	909.03	-1.2	0.14	-8.48	2.25e-17	2.05e-16	14.0067	0.243333	5.06333	0.544437	1434	1543	1428	392	557	500	14.25	14.25	13.52	4.08	5.96	5.15
HF10856	AT5G48660.1	B-cell receptor-associated protein 31-like	216.56	-1.2	0.21	-5.59	2.26e-08	9.65e-08	9.08667	0.83579	3.35333	0.337951	317	321	404	96	138	119	8.53	8	10.73	2.78	3.95	3.33
HF10967	AT3G04300.1	RmlC-like cupins superfamily protein	308.77	-1.2	0.24	-5.12	3.14e-07	1.19e-06	23.56	3.70582	8.43	0.680098	403	439	669	169	133	183	19.99	19.72	30.97	9.13	7.07	9.09
HF11299	AT4G37690.1	Galactosyl transferase GMA12/MNN10 family protein	139.86	-1.2	0.34	-3.41	0.000643	0.00156	7.63667	0.800694	2.56333	0.707727	197	195	282	40	110	80	7.27	6.47	9.17	1.24	3.66	2.79
HF11527	AT1G31070.2	N-acetylglucosamine-1-phosphate uridylyltransferase 1	765.99	-1.2	0.14	-8.52	1.54e-17	1.41e-16	13.24	0.387857	4.49	0.35171	1241	1257	1202	342	432	452	13.85	13.35	12.52	3.79	4.9	4.78
HF11787	AT4G18390.2	TEOSINTE BRANCHED 1. cycloidea and PCF transcription factor 2	1066.68	-1.2	0.15	-7.62	2.6e-14	1.86e-13	23.4767	0.672169	8.13	0.995707	1544	1778	1826	436	672	621	22.21	23.72	24.5	6.31	9.74	8.34
HF12305	AT4G22120.6	ERD (early-responsive to dehydration stress) family protein	1214.19	-1.2	0.25	-4.86	1.18e-06	4.18e-06	10.4067	0.901523	3.5	0.928027	1584	2142	2212	375	932	628	8.62	11.09	11.51	2.02	5.21	3.27
HF12546	AT1G01090.1	pyruvate dehydrogenase E1 alpha	6878.01	-1.2	0.13	-9.82	8.9e-23	1.13e-21	190.573	13.6989	61.0933	2.93025	12127	11221	10134	3278	3790	3657	216.04	186.59	169.09	56.48	66.53	60.27
HF12568	AT4G34240.1	aldehyde dehydrogenase 3I1	3031.34	-1.2	0.14	-8.18	2.92e-16	2.44e-15	66.4433	2.69182	22.54	2.56275	4324	5264	5019	1264	1801	1864	61.37	70.54	67.42	17.43	25.44	24.75
HF12598	AT1G77280.1	Protein kinase protein with adenine nucleotide alpha hydrolases-like domain	7021.98	-1.2	0.09	-12.63	1.53e-36	4.16e-35	106.02	4.32301	35.9333	1.19474	9899	11762	12153	3656	3887	3847	97.66	108.29	112.11	35.15	38.28	34.37
HF12777	AT5G25560.1	CHY-type/CTCHY-type/RING-type Zinc finger protein	679.65	-1.2	0.29	-4.11	4.02e-05	0.000117	13.89	2.97867	4.66	1.43123	721	1058	1554	282	540	264	9.54	12.54	19.59	3.55	7.5	2.93
HF12813	AT2G24490.2	replicon protein A2	777.68	-1.2	0.18	-6.68	2.45e-11	1.38e-10	32.9667	3.27034	10.69	0.616955	1428	1201	1093	378	407	470	39.35	31.01	28.54	9.46	11.22	11.39
HF12916	AT5G19580.1	glyoxal oxidase-related protein	4724.61	-1.2	0.13	-8.95	3.65e-19	3.71e-18	47.8267	2.46262	16.11	1.81414	6504	8203	8013	2343	3041	2329	42.92	50.65	49.91	14.62	19.72	13.99
HF12936	AT5G25830.1	GATA transcription factor 12	289.15	-1.2	0.17	-6.96	3.48e-12	2.1e-11	9.07	0.158219	3.09333	0.17901	452	461	479	137	157	173	9.28	8.76	9.17	2.74	3.32	3.22
HF13428	AT4G36830.1	GNS1/SUR4 membrane protein family	862.5	-1.2	0.14	-8.35	6.57e-17	5.79e-16	31.5	0.882742	10.8767	1.40809	1270	1457	1412	420	557	432	29.82	32.81	31.87	9.79	13.67	9.17
HF13568	AT1G19835.2	Plant protein of unknown function (DUF869)	4128.05	-1.2	0.18	-6.48	8.91e-11	4.78e-10	45.78	2.50879	15.88	2.87804	6808	6959	6006	1658	2919	2168	49.13	47.34	40.87	11.81	21.44	14.39
HF14357	AT5G04490.1	vitamin E pathway gene 5	3324.43	-1.2	0.13	-9.53	1.56e-21	1.84e-20	124.76	5.74576	39.9233	4.04095	5621	5508	5067	1463	1975	1766	135.14	123.84	115.3	33.39	47.31	39.07
HF14533	AT2G44740.1	cyclin p4;1	149.75	-1.2	0.28	-4.25	2.15e-05	6.47e-05	8.3	1.07056	2.87333	0.221685	298	217	203	62	86	92	10.44	7.29	7.17	2.43	3.1	3.09
HF14630	AT3G48110.1	glycine-tRNA ligases	925.91	-1.2	0.15	-7.98	1.45e-15	1.15e-14	10.7733	0.358717	3.59667	0.492657	1357	1537	1620	381	587	498	10.25	10.61	11.46	2.79	4.49	3.51
HF14783	AT1G01920.2	SET domain-containing protein	401.64	-1.2	0.14	-8.04	8.92e-16	7.18e-15	7.57667	0.216205	2.59	0.080829	606	634	691	210	221	220	7.24	7.51	7.98	2.53	2.75	2.49
HF14924	AT3G61260.1	Remorin family protein	1653	-1.2	0.21	-5.52	3.31e-08	1.39e-07	84.6767	3.80614	28.03	5.5988	2349	2904	2697	614	851	1237	78.19	91.37	84.47	19.17	26.53	38.39
HF14976	AT3G52155.1	Phosphoglycerate mutase family protein	148.88	-1.2	0.33	-3.81	0.000139	0.000373	6.92	0.656074	2.21667	0.448788	186	268	279	41	86	107	5.61	7.64	7.51	1.32	2.63	2.7
HF15137	AT4G38040.1	Exostosin family protein	298.04	-1.2	0.18	-6.45	1.09e-10	5.79e-10	8.21333	0.249087	2.70333	0.267727	479	497	460	152	188	139	8.4	8.52	7.72	2.6	3.21	2.3
HF15464	AT3G51820.1	UbiA prenyltransferase family protein	8553.41	-1.2	0.1	-11.36	6.49e-30	1.25e-28	274.37	2.67502	91.4967	6.63801	13196	14327	13725	3931	4877	4974	273.73	279.29	270.09	79.05	101.72	93.72
HF15611	NA	NA	78.66	-1.2	0.31	-3.89	0.000102	0.000278	8.14	0.506491	2.83	0.07	124	144	112	34	41	51	8.34	8.9	7.18	2.72	2.81	2.96
HF15903	AT5G10250.1	Phototropic-responsive NPH3 family protein	392.26	-1.2	0.28	-4.22	2.47e-05	7.38e-05	6.46333	0.0664162	2.2	0.528425	593	662	633	111	243	287	6.35	6.58	6.46	1.17	2.51	2.92
HF16027	AT3G04750.1	Tetratricopeptide repeat (TPR)-like superfamily protein	990.55	-1.2	0.18	-6.77	1.25e-11	7.21e-11	12.72	1.13037	4.34667	0.631832	1306	1578	1931	443	660	486	10.98	12.34	14.84	3.69	5.61	3.74
HF16196	AT1G73050.1	Glucose-methanol-choline (GMC) oxidoreductase family protein	740.75	-1.2	0.14	-8.88	6.73e-19	6.7e-18	13.86	0.470779	4.49667	0.324568	1147	1162	1287	402	417	353	13.71	13.13	14.74	4.6	5	3.89
HF16299	AT5G17600.1	RING/U-box superfamily protein	227.53	-1.2	0.18	-6.53	6.78e-11	3.68e-10	6.94333	0.213099	2.34667	0.145182	370	372	358	120	125	117	7.24	7.06	6.53	2.45	2.53	2.06
HF16401	AT3G49650.1	P-loop containing nucleoside triphosphate hydrolases superfamily protein	1499.81	-1.2	0.15	-8.31	9.65e-17	8.35e-16	21.54	0.981088	6.97667	0.802004	2451	2573	2237	666	946	776	22.44	22.6	19.58	5.78	8.5	6.65
HF16460	AT5G45290.2	RING/U-box superfamily protein	564.49	-1.2	0.17	-7.17	7.67e-13	4.89e-12	8.97333	0.171885	2.98	0.310966	881	906	946	226	339	339	9.13	8.63	9.16	2.37	3.39	3.18
HF16833	AT3G08030.1	Protein of unknown function. DUF642	1263.09	-1.2	0.21	-5.92	3.3e-09	1.54e-08	42.6267	4.97236	13.9933	2.51387	2399	1885	1815	510	868	627	52.53	38.46	36.89	10.7	18.93	12.35
HF16969	AT5G64813.1	Ras-related small GTP-binding family protein	476.16	-1.2	0.18	-6.61	3.8e-11	2.11e-10	14.9267	0.741717	5.44	0.243311	807	758	716	278	225	265	16.27	14.8	13.71	5.88	5.04	5.4
HF17234	AT4G33500.1	Protein phosphatase 2C family protein	786.13	-1.2	0.21	-5.82	5.88e-09	2.67e-08	7.81	0.835244	2.60333	0.484986	960	1422	1446	299	522	443	6.14	8.61	8.68	1.76	3.44	2.61
HF17287	AT1G72175.1	RING/U-box protein with domain of unknown function (DUF 1232)	445.25	-1.2	0.21	-5.79	6.96e-09	3.14e-08	21.2767	0.74266	7.01333	1.00137	653	734	794	189	191	315	20.1	21.08	22.65	5.88	6.15	9.01
HF17347	AT4G10030.1	alpha/beta-Hydrolases superfamily protein	519.76	-1.2	0.15	-7.87	3.56e-15	2.73e-14	14.8267	0.489535	5.03	0.3139	813	804	889	298	275	260	14.96	13.92	15.6	5.49	5.17	4.43
HF17361	AT1G10020.1	Protein of unknown function (DUF1005)	1654.96	-1.2	0.16	-7.59	3.12e-14	2.22e-13	43.9233	2.89208	14.8767	0.788381	2878	2624	2441	973	821	859	49.33	43	39.44	16.45	14.18	14
HF17526	AT5G36930.1	Disease resistance protein (TIR-NBS-LRR class) family	2247.57	-1.2	0.21	-5.7	1.19e-08	5.25e-08	28.73	1.27947	9.47667	2.5484	3249	3775	3913	953	1724	904	26.32	29.19	30.68	7.45	14.54	6.44
HF18429	AT5G35170.1	adenylate kinase family protein	406.33	-1.2	0.21	-5.58	2.41e-08	1.03e-07	8.36	0.937923	2.76333	0.456302	529	651	797	171	284	197	6.9	8.07	10.11	2.22	3.67	2.4
HF18493	AT5G10790.1	ubiquitin-specific protease 22	447.01	-1.2	0.16	-7.24	4.62e-13	3e-12	8.98	0.16773	3.16	0.345977	723	732	695	200	282	241	9.28	8.96	8.7	2.65	3.82	3.01
HF18998	AT2G28230.1	TATA-binding related factor (TRF) of subunit 20 of Mediator complex	234.64	-1.2	0.21	-5.73	9.96e-09	4.43e-08	10.1833	0.389629	3.68333	0.520651	364	409	358	103	157	119	10.09	10.9	9.56	2.98	4.7	3.37
HF19154	AT5G65960.1	GTP binding	45.83	-1.2	0.51	-2.36	0.0184	0.0339	5.44	1.49487	1.85667	0.715177	51	110	63	22	39	12	3.17	8.26	4.89	1.44	3.25	0.88
HF19612	NA	NA	41.75	-1.2	0.41	-2.86	0.00427	0.00892	5.13333	0.796248	1.82667	0.261045	51	68	83	17	24	27	3.82	5.01	6.57	1.31	2.02	2.15
HF19701	AT5G57240.2	OSBP(oxysterol binding protein)-related protein 4C	2447.55	-1.2	0.18	-6.63	3.29e-11	1.83e-10	70.4633	3.96897	22.86	3.81644	3705	4468	3718	892	1580	1429	68.09	78.21	65.09	15.78	28.87	23.93
HF19955	AT5G03730.1	Protein kinase superfamily protein	811.85	-1.2	0.16	-7.62	2.54e-14	1.82e-13	11.65	0.934684	3.99	0.499433	1086	1327	1533	367	507	426	10.1	11.52	13.33	3.38	4.98	3.61
HF20156	AT2G35910.1	RING/U-box superfamily protein	121.36	-1.2	0.33	-3.67	0.000238	0.000618	7.83667	0.710313	2.53333	0.462685	232	184	167	82	67	43	9.23	7.38	6.9	3.27	2.65	1.68
HF20353	AT3G57880.1	Calcium-dependent lipid-binding (CaLB domain) plant phosphoribosyltransferase family protein	2978.13	-1.2	0.1	-11	3.96e-28	6.83e-27	60.9067	1.17454	21.1667	1.08142	4706	4813	4741	1460	1633	1766	62.6	61.47	58.65	19.05	22.61	21.84
HF20387	AT2G42320.2	nucleolar protein gar2-related	8442.21	-1.2	0.14	-8.84	9.23e-19	9.13e-18	129.647	4.75514	42.6267	5.92815	13672	14536	12822	3672	5375	4293	133.81	134.97	120.16	34.95	54.29	38.64
HF21016	AT1G19980.1	cytomatrix protein-related	184.33	-1.2	0.25	-4.79	1.69e-06	5.86e-06	6.64	0.863964	2.18	0.199249	312	339	238	95	117	82	7.13	7.83	4.96	2.17	2.53	1.84
HF21153	AT4G36660.1	Protein of unknown function (DUF1195)	2864.75	-1.2	0.15	-8.31	9.68e-17	8.37e-16	166.95	4.61403	52.9167	7.01563	4264	4849	4840	1134	1692	1714	157.78	172.43	170.64	39.03	61.6	58.12
HF21159	AT1G75080.2	Brassinosteroid signalling positive regulator (BZR1) family protein	779.24	-1.2	0.13	-9.75	1.84e-22	2.3e-21	30.3533	1.10456	9.80667	0.578513	1293	1229	1285	370	436	406	32.2	28.38	30.48	9.15	10.96	9.31
HF21248	AT2G26250.1	3-ketoacyl-CoA synthase 10	27386.4	-1.2	0.14	-9.18	4.48e-20	4.84e-19	536.057	41.5622	171.953	13.7135	48469	46063	38798	12850	15687	14155	603.97	543.61	460.59	154.73	199.05	162.08
HF21363	AT2G46210.1	Fatty acid/sphingolipid desaturase	2120.34	-1.2	0.14	-8.23	1.91e-16	1.62e-15	54.84	4.35185	18.45	0.337194	3752	3222	3138	1136	1139	1178	63.54	50.71	50.27	18.24	19.11	18
HF21372	AT1G14560.1	Mitochondrial substrate carrier family protein	213.34	-1.2	0.21	-5.53	3.28e-08	1.37e-07	6.46667	0.51744	2.17667	0.298682	287	357	390	93	141	110	5.5	6.63	7.27	1.82	2.77	1.94
HF21436	NA	NA	206.7	-1.2	0.3	-3.99	6.71e-05	0.000189	5.74667	1.07767	1.71	0.262742	213	352	448	106	143	80	4.04	5.46	7.74	1.7	2.17	1.26
HF21449	AT1G55340.2	Protein of unknown function (DUF1639)	13679.2	-1.2	0.14	-8.54	1.3e-17	1.2e-16	327.217	29.7983	106.643	4.73315	25359	20472	20290	7006	7440	7117	386.78	299.16	295.71	103.54	115.94	100.45
HF22470	AT3G18830.1	polyol/monosaccharide transporter 5	200.55	-1.2	0.33	-3.57	0.00036	0.000908	7.69	0.899018	2.26	0.465439	219	366	391	119	143	60	5.91	8.36	8.8	2.21	3.09	1.48
HF23277	AT5G16890.1	Exostosin family protein	325.21	-1.2	0.17	-7.09	1.37e-12	8.55e-12	6.65667	0.323797	2.20667	0.240093	453	573	560	159	197	158	6.01	7.01	6.95	2.04	2.68	1.9
HF24058	AT5G05980.2	DHFS-FPGS homolog B	1345.85	-1.2	0.14	-8.18	2.79e-16	2.34e-15	17.3967	0.401096	5.84	0.718818	2173	2111	2203	565	824	781	18.04	16.66	17.49	4.6	7.09	5.83
HF24455	AT5G23130.1	Peptidoglycan-binding LysM domain-containing protein	1340.91	-1.2	0.11	-11.34	8.49e-30	1.62e-28	41.03	1.21187	13.9767	0.342069	2019	2222	2266	704	696	727	39.01	40.88	43.2	14.64	13.79	13.5
HF24741	AT1G18600.1	RHOMBOid-like protein 12	248.84	-1.2	0.25	-4.65	3.27e-06	1.09e-05	8.02	0.272213	2.80667	0.577475	413	393	390	85	142	177	8.56	7.81	7.69	1.68	3.15	3.59
HF25101	AT5G13580.1	ABC-2 type transporter family protein	7014	-1.2	0.19	-6.03	1.66e-09	7.98e-09	101.983	1.12916	33.93	6.05843	10836	11622	11172	2480	4249	4775	102.98	103.24	99.73	21.89	38.77	41.13
HF25203	AT3G55430.1	O-Glycosyl hydrolases family 17 protein	3237.12	-1.2	0.13	-9.28	1.65e-20	1.83e-19	82.8533	3.28391	26.4933	3.10404	5465	5306	5028	1429	2001	1619	89.05	81.64	77.87	22.79	32.66	24.03
HF25299	AT3G55730.1	myb domain protein 109	1172.2	-1.2	0.13	-9.04	1.51e-19	1.58e-18	18.9567	0.835889	6.69	0.234592	1881	1816	1921	632	587	683	20.31	17.43	19.13	6.8	6.24	7.03
HF25332	AT4G00430.1	plasma membrane intrinsic protein 1;4	24090.5	-1.2	0.12	-9.58	9.56e-22	1.14e-20	1002.58	9.7484	335.957	28.1934	37876	39256	38805	10764	13133	15061	1020.09	1001.24	986.4	280.88	353.03	373.96
HF25651	AT5G62390.1	BCL-2-associated athanogene 7	803.44	-1.2	0.13	-9.29	1.57e-20	1.75e-19	19.4167	0.792303	6.18667	0.417985	1340	1228	1345	374	445	440	20.7	17.97	19.58	5.38	6.78	6.4
HF25890	AT5G24060.1	Pentatricopeptide repeat (PPR) superfamily protein	694.06	-1.2	0.16	-7.45	9.13e-14	6.25e-13	15.26	1.22451	5.17667	0.566284	914	1190	1277	302	425	380	12.88	15.95	16.95	4.22	6.18	5.13
HF26063	AT1G64720.1	Polyketide cyclase/dehydrase and lipid transport superfamily protein	329.77	-1.2	0.21	-5.65	1.57e-08	6.83e-08	8.61667	0.40176	3.05667	0.487727	471	583	534	131	229	178	8.2	9.42	8.23	2.37	4	2.8
HF26520	AT4G16146.1	cAMP-regulated phosphoprotein 19-related protein	110.16	-1.2	0.25	-4.75	2e-06	6.87e-06	11.8467	0.803105	3.46667	0.224821	158	198	175	56	60	62	10.78	13.42	11.34	3.18	3.91	3.31
HF27401	AT4G36920.2	Integrase-type DNA-binding superfamily protein	2172.82	-1.2	0.14	-8.02	1.02e-15	8.23e-15	42.1767	1.61194	14.32	1.52435	3123	3719	3613	925	1218	1397	39.04	44.39	43.1	11.32	15.35	16.29
HF27457	AT2G15790.1	peptidyl-prolyl cis-trans isomerase / cyclophilin-40 (CYP40) / rotamase	490.74	-1.2	0.15	-7.55	4.37e-14	3.07e-13	13.7133	0.517183	4.45333	0.273028	826	750	776	246	260	289	14.69	12.93	13.52	3.93	4.58	4.85
HF27732	AT3G09030.1	BTB/POZ domain-containing protein	401.75	-1.2	0.16	-7.42	1.17e-13	7.92e-13	9.40667	0.154308	3.3	0.371663	622	649	673	211	244	186	9.59	9.1	9.53	3.1	4.02	2.78
HF27910	AT3G46560.1	Tim10/DDP family zinc finger protein	183	-1.2	0.21	-5.71	1.1e-08	4.86e-08	17.8133	0.192729	6.24667	0.519145	294	294	296	82	97	114	17.97	17.43	18.04	5.26	6.46	7.02
HF28091	AT1G78700.1	BES1/BZR1 homolog 4	237.75	-1.2	0.2	-5.72	1.06e-08	4.71e-08	6.91	0.304357	2.22	0.320208	365	354	423	102	155	131	7.01	6.34	7.38	1.92	2.86	1.88
HF28436	AT4G02340.1	alpha/beta-Hydrolases superfamily protein	23840	-1.2	0.16	-7.07	1.55e-12	9.61e-12	848.317	30.4559	290.767	46.5984	35436	37650	41679	9091	15605	14172	819.49	816.26	909.2	204.1	363.78	304.42
HF30227	AT5G57970.2	DNA glycosylase superfamily protein	1093.11	-1.2	0.11	-10.81	3.22e-27	5.29e-26	24.5367	0.663961	8.88667	0.364478	1669	1733	1907	544	622	567	24.53	23.39	25.69	8.4	9.6	8.66
HF30331	AT2G12462.1	BEST Arabidopsis thaliana protein match is: Sterile alpha motif (SAM) domain-containing protein (TAIR:AT1G15760.1); Has 35333 Blast hits to 34131 proteins in 2444 species: Archae - 798; Bacteria - 22429; Metazoa - 974; Fungi - 991; Plants - 531; Viruses - 0; Other Eukaryotes - 9610 (source: NCBI BLink).	607.89	-1.2	0.2	-5.92	3.13e-09	1.46e-08	27.5667	2.7552	8.93333	1.2316	761	1092	1115	228	383	359	22.1	29.7	30.9	6.58	10.74	9.48
HF30469	AT4G17486.1	PPPDE putative thiol peptidase family protein	176.76	-1.2	0.26	-4.61	3.99e-06	1.32e-05	7.96667	0.626347	2.65667	0.423569	300	292	260	100	68	113	9.14	7.76	7	2.87	1.84	3.26
HF30720	AT5G56890.1	Protein kinase superfamily protein	2866.1	-1.2	0.11	-10.73	7.65e-27	1.23e-25	22.49	0.653376	6.85667	0.650803	4676	4553	4697	1305	1693	1528	23.75	21.56	22.16	5.86	8.08	6.63
HF30746	AT2G19450.1	membrane bound O-acyl transferase (MBOAT) family protein	588.78	-1.2	0.16	-7.61	2.77e-14	1.98e-13	10.2967	0.317508	3.45667	0.304923	993	931	912	267	364	315	10.93	10.02	9.94	2.99	4.03	3.35
HF30943	AT5G18170.1	glutamate dehydrogenase 1	267.23	-1.2	0.23	-5.46	4.68e-08	1.94e-07	10.48	0.785005	3.34333	0.666767	350	441	523	128	178	111	9.02	10.71	11.71	3.13	4.59	2.31
HF31051	AT1G15380.2	Lactoylglutathione lyase / glyoxalase I family protein	112.38	-1.2	0.53	-2.29	0.022	0.0397	7.03333	2.35716	2.23333	0.600398	210	267	63	80	29	67	8.29	10.34	2.47	3.21	1.14	2.35
HF32335	AT2G20880.1	Integrase-type DNA-binding superfamily protein	487.14	-1.2	0.25	-5.01	5.53e-07	2.03e-06	12.5333	0.439103	3.95	0.859205	812	742	819	158	363	249	13.31	11.79	12.5	2.56	5.52	3.77
HF32707	AT1G52760.1	lysophospholipase 2	547.74	-1.2	0.17	-7.12	1.06e-12	6.67e-12	22.21	0.38527	7.15667	1.1269	843	896	933	245	366	251	21.72	21.94	22.97	6.07	9.41	5.99
HF32792	AT1G45688.1	unknown protein; FUNCTIONS IN: molecular_function unknown; INVOLVED IN: biological_process unknown; LOCATED IN: plasma membrane; EXPRESSED IN: 22 plant structures; EXPRESSED DURING: 13 growth stages; BEST Arabidopsis thaliana protein match is: unknown protein (TAIR:AT5G42860.1); Has 258 Blast hits to 242 proteins in 39 species: Archae - 0; Bacteria - 11; Metazoa - 10; Fungi - 14; Plants - 198; Vi…	2124.07	-1.2	0.15	-7.96	1.68e-15	1.33e-14	74.22	1.12527	23.8367	2.08018	3373	3586	3392	912	1038	1386	75.65	75.01	72	20.62	23.16	27.73
HF33144	AT5G40280.1	Prenyltransferase family protein	213.86	-1.2	0.2	-5.92	3.27e-09	1.52e-08	6.52	0.251661	2.33667	0.101379	293	381	358	121	118	106	6.02	6.82	6.72	2.32	2.52	2.17
HF33300	AT3G29060.1	EXS (ERD1/XPR1/SYG1) family protein	662.11	-1.2	0.22	-5.57	2.5e-08	1.06e-07	10.1733	0.456995	3.39667	0.692732	960	1209	1061	218	406	426	9.62	11.08	9.82	2.02	4.22	3.95
HF33477	AT5G38760.1	Late embryogenesis abundant protein (LEA) family protein	5199.41	-1.2	0.21	-5.79	7.07e-09	3.18e-08	613.22	26.805	204.02	40.004	7778	8251	9348	1770	2666	3780	575.81	598.67	665.18	131.68	210.59	269.79
HF33772	AT2G05810.2	ARM repeat superfamily protein	821.24	-1.2	0.15	-8.15	3.5e-16	2.91e-15	17.2267	0.973487	5.55667	0.239467	1441	1237	1288	437	432	433	19.13	15.92	16.63	5.66	5.91	5.1
HF33799	AT1G04950.3	TATA BOX ASSOCIATED FACTOR II 59	935.15	-1.2	0.17	-6.73	1.75e-11	9.99e-11	18.73	0.253246	6.23333	1.11142	1409	1511	1589	391	659	466	18.55	18.41	19.23	4.72	8.4	5.58
HF33883	AT3G09280.1	unknown protein; FUNCTIONS IN: molecular_function unknown; INVOLVED IN: biological_process unknown; LOCATED IN: endomembrane system; EXPRESSED IN: root; Has 31 Blast hits to 31 proteins in 9 species: Archae - 0; Bacteria - 0; Metazoa - 0; Fungi - 0; Plants - 31; Viruses - 0; Other Eukaryotes - 0 (source: NCBI BLink).	194.95	-1.2	0.23	-5.18	2.26e-07	8.66e-07	17.1	1.32892	5.72	0.46929	341	263	330	91	106	119	19.15	14.61	17.54	4.98	5.59	6.59
HF34248	AT3G46550.1	Fasciclin-like arabinogalactan family protein	682.13	-1.2	0.19	-6.49	8.38e-11	4.5e-10	13.28	1.43786	4.33333	0.289904	1264	1114	916	353	400	324	15.95	12.87	11.02	4.28	4.86	3.86
HF34252	AT3G09390.1	metallothionein 2A	49692.6	-1.2	0.13	-9	2.34e-19	2.41e-18	5559.41	396.71	1894.12	214.196	67831	82061	90734	21532	29749	28884	4820.27	5679.21	6178.76	1500.94	2238.01	1943.4
HF34264	AT2G28910.1	CAX interacting protein 4	239.57	-1.2	0.19	-6.41	1.46e-10	7.66e-10	7.04333	0.456082	2.32	0.27074	334	435	399	113	145	121	6.18	7.73	7.22	1.89	2.82	2.25
HF34325	AT5G59400.1	FUNCTIONS IN: molecular_function unknown; INVOLVED IN: biological_process unknown; LOCATED IN: chloroplast; EXPRESSED IN: 23 plant structures; EXPRESSED DURING: 13 growth stages; BEST Arabidopsis thaliana protein match is: PGR5-like B (TAIR:AT4G11960.1); Has 97 Blast hits to 97 proteins in 19 species: Archae - 0; Bacteria - 0; Metazoa - 0; Fungi - 0; Plants - 97; Viruses - 0; Other Eukaryotes - 0…	204.31	-1.2	0.25	-4.65	3.3e-06	1.1e-05	6.81333	0.0491031	2.33333	0.526635	293	331	360	77	153	104	6.73	6.9	6.81	1.54	3.33	2.13
HF34355	AT5G59250.1	Major facilitator superfamily protein	1598.65	-1.2	0.1	-12.15	5.48e-34	1.33e-32	35.76	0.95268	11.6933	0.598814	2397	2638	2744	804	896	825	34.1	35.78	37.4	10.96	12.88	11.24
HF34483	AT5G49720.1	glycosyl hydrolase 9A1	13122.6	-1.2	0.09	-13.89	7.02e-44	2.67e-42	242.053	3.75385	79.7667	4.29209	20538	22043	20958	6605	7374	6909	243.44	247.75	234.97	75.37	88.35	75.58
HF34508	AT5G49820.1	Protein of unknown function. DUF647	757.83	-1.2	0.16	-7.27	3.64e-13	2.38e-12	17.04	1.12451	5.55333	0.693718	1285	1247	1101	353	484	392	18.88	17.24	15	4.82	6.94	4.9
HF34865	AT1G58250.1	Golgi-body localisation protein domain ;RNA pol II promoter Fmp27 protein domain	434.18	-1.2	0.17	-6.86	6.91e-12	4.08e-11	9.57667	0.609271	3.30667	0.392952	615	695	783	220	280	204	8.64	9.37	10.72	2.97	4.09	2.86
HF35103	AT1G60800.1	NSP-interacting kinase 3	919.79	-1.2	0.13	-9.33	1.03e-20	1.16e-19	8.88333	0.0698411	3.00333	0.156667	1420	1534	1501	518	483	459	8.79	9.02	8.84	3.16	3.16	2.69
HF35120	AT3G26370.1	O-fucosyltransferase family protein	3054.13	-1.2	0.14	-8.61	7.07e-18	6.65e-17	28.7867	0.00881917	9.68333	1.13922	4691	4993	4999	1286	1840	1842	28.8	28.77	28.79	7.44	11.15	10.46
HF35217	AT1G24360.1	NAD(P)-binding Rossmann-fold superfamily protein	3967.38	-1.2	0.12	-10.33	4.94e-25	7.19e-24	81.6333	4.20522	26.8867	0.947722	6682	6531	5982	1942	2108	2242	88.78	81.9	74.22	25.04	28.18	27.44
HF36018	AT4G34980.1	subtilisin-like serine protease 2	5592.23	-1.2	0.14	-8.19	2.7e-16	2.26e-15	247.55	14.1629	81.4367	6.78447	9702	8831	8325	2468	3125	3427	274.82	240.55	227.28	67.97	86.73	89.61
HF36098	AT4G38430.1	rho guanyl-nucleotide exchange factor 1	416.75	-1.2	0.16	-7.09	1.37e-12	8.5e-12	8	0.132035	2.74	0.355387	653	659	693	180	263	233	8.17	7.74	8.09	2.11	3.34	2.77
HF36448	AT2G36230.1	Aldolase-type TIM barrel family protein	213.5	-1.2	0.19	-5.96	2.57e-09	1.21e-08	7.50333	0.440353	2.64667	0.260278	307	377	341	98	126	125	6.87	8.35	7.29	2.16	3.05	2.73
HF36632	AT1G67140.1	HEAT repeat-containing protein	1027.92	-1.2	0.23	-5.51	3.65e-08	1.52e-07	5.28	0.241316	1.67667	0.453223	1465	1761	1816	414	787	410	4.81	5.42	5.61	1.29	2.58	1.16
HF36647	AT5G18280.1	apyrase 2	1808.72	-1.2	0.16	-7.21	5.57e-13	3.59e-12	41.49	1.76458	14.2267	1.97454	3002	2848	2819	940	1198	797	45.01	39.95	39.51	13.75	17.86	11.07
HF36773	AT5G16110.1	unknown protein; FUNCTIONS IN: molecular_function unknown; INVOLVED IN: biological_process unknown; LOCATED IN: chloroplast; EXPRESSED IN: 24 plant structures; EXPRESSED DURING: 15 growth stages; BEST Arabidopsis thaliana protein match is: unknown protein (TAIR:AT3G02555.1); Has 133 Blast hits to 133 proteins in 18 species: Archae - 0; Bacteria - 0; Metazoa - 0; Fungi - 0; Plants - 133; Viruses -…	1029.21	-1.2	0.12	-10.28	8.8e-25	1.26e-23	58.1267	1.14667	19.01	0.528425	1546	1684	1760	560	537	538	56.5	57.54	60.34	19.73	19.32	17.98
HF36841	AT1G66520.1	formyltransferase. putative	108.65	-1.2	0.29	-4.18	2.87e-05	8.52e-05	5.24333	0.568546	1.80667	0.183424	143	175	211	68	59	45	4.41	4.99	6.33	1.98	2	1.44
HF36955	AT4G00490.1	beta-amylase 2	132.66	-1.2	0.37	-3.31	0.000918	0.00216	7.56	1.29965	2.1	0.701166	136	227	290	60	106	44	5.27	7.64	9.77	1.82	3.43	1.05
HF37128	AT5G17540.1	HXXXD-type acyl-transferase family protein	352.47	-1.2	0.21	-5.75	8.89e-09	3.96e-08	10.31	0.386954	3.22667	0.529664	583	568	550	133	235	199	10.99	10.29	9.65	2.35	4.18	3.15
HF37238	NA	NA	189.57	-1.2	0.26	-4.46	8.06e-06	2.57e-05	10.7133	1.14672	3.44667	0.697384	250	332	334	87	143	78	8.42	11.84	11.88	3.1	4.79	2.45
HF37539	AT1G62640.2	3-ketoacyl-acyl carrier protein synthase III	135.92	-1.2	0.24	-4.87	1.11e-06	3.94e-06	7.78333	0.851065	2.55333	0.304923	187	241	229	72	86	61	6.11	8.89	8.35	2.66	3.02	1.98
HF37657	AT2G38120.1	Transmembrane amino acid transporter family protein	470.29	-1.2	0.22	-5.18	2.2e-07	8.46e-07	10.99	0.990808	3.64667	0.594708	837	662	747	244	331	191	12.84	9.45	10.68	3.66	4.67	2.61
HF37978	AT5G59160.3	type one serine/threonine protein phosphatase 2	733.15	-1.2	0.13	-9.79	1.27e-22	1.61e-21	14.1233	0.205778	4.5	0.270555	1174	1188	1206	370	415	367	14.52	13.83	14.02	4.26	5.04	4.2
HF38013	AT3G05880.1	Low temperature and salt responsive protein family	1133.37	-1.2	0.16	-7.62	2.63e-14	1.89e-13	34.4167	3.39956	12.19	1.17222	1465	1924	2184	474	642	656	28.18	35.19	39.88	9.86	13.13	13.58
HF38235	AT3G06130.2	Heavy metal transport/detoxification superfamily protein	2352.43	-1.2	0.14	-8.07	7.18e-16	5.81e-15	48.21	2.6012	16.5733	1.88231	3935	3844	3485	1079	1523	1229	52.75	48.14	43.74	14.07	20.26	15.39
HF38267	AT3G21510.1	histidine-containing phosphotransmitter 1	1298.59	-1.2	0.3	-3.88	0.000106	0.00029	35.0033	6.14093	11	4.07957	1384	2271	2637	392	1096	652	23.21	37.93	43.87	4.53	18.54	9.93
HF38791	AT3G28210.1	zinc finger (AN1-like) family protein	174.56	-1.2	0.28	-4.25	2.1e-05	6.33e-05	10.74	0.931522	3.52333	0.6592	275	321	248	56	117	108	10.98	12.22	9.02	2.21	4.28	4.08
HF38810	AT5G14880.1	Potassium transporter family protein	377.48	-1.2	0.21	-5.48	4.32e-08	1.79e-07	5.78333	0.429159	1.97333	0.306884	571	554	694	139	242	233	5.57	5.17	6.61	1.42	2.48	2.02
HF38822	AT5G14790.1	ARM repeat superfamily protein	2524.33	-1.2	0.11	-10.28	8.52e-25	1.22e-23	49.35	1.8572	17.0467	1.28084	3925	4345	3818	1275	1509	1336	49.91	52.25	45.89	15.51	19.59	16.04
HF38837	AT3G27870.1	ATPase E1-E2 type family protein / haloacid dehalogenase-like hydrolase family protein	2416.94	-1.2	0.19	-6.21	5.24e-10	2.63e-09	25.2867	2.08475	8.45333	1.66766	3168	4208	4401	885	1668	1316	21.24	26.44	28.18	5.65	11.42	8.29
HF38860	AT5G40380.1	cysteine-rich RLK (RECEPTOR-like protein kinase) 42	778.85	-1.2	0.19	-6.33	2.48e-10	1.28e-09	17.1933	0.199694	5.43333	1.00014	1220	1323	1252	274	468	489	16.89	17.57	17.12	3.45	6.65	6.2
HF38994	AT3G01800.1	Ribosome recycling factor	603.48	-1.2	0.17	-6.73	1.68e-11	9.59e-11	27.9233	0.61553	9.40333	0.879116	868	1004	1028	266	310	409	26.72	28.3	28.75	8.13	8.99	11.09
HF39831	NA	NA	484.23	-1.2	0.22	-5.31	1.13e-07	4.46e-07	8.82667	0.470225	2.89	0.615007	714	752	875	210	367	205	8.46	8.26	9.76	2.28	4.12	2.27
HF39921	AT1G55690.3	Sec14p-like phosphatidylinositol transfer family protein	2119.68	-1.2	0.17	-7.03	2.09e-12	1.28e-11	21.87	2.65391	7.50667	0.206747	4090	3068	3021	1069	1129	1182	27.15	19.7	18.76	7.29	7.92	7.31
HF40113	AT5G05580.1	fatty acid desaturase 8	437.4	-1.2	0.16	-7.6	3.04e-14	2.16e-13	12.25	0.855122	4.10667	0.453921	590	769	774	211	260	222	10.54	13.08	13.13	3.52	5	3.8
HF40348	AT5G59960.1	unknown protein; FUNCTIONS IN: molecular_function unknown; INVOLVED IN: biological_process unknown; LOCATED IN: nucleus; EXPRESSED IN: 24 plant structures; EXPRESSED DURING: 15 growth stages; Has 30201 Blast hits to 17322 proteins in 780 species: Archae - 12; Bacteria - 1396; Metazoa - 17338; Fungi - 3422; Plants - 5037; Viruses - 0; Other Eukaryotes - 2996 (source: NCBI BLink).	480.81	-1.2	0.15	-8.46	2.73e-17	2.46e-16	13.4067	0.163741	4.25	0.425676	728	818	808	211	260	279	13.08	13.55	13.59	3.41	4.79	4.55
HF40658	AT5G22740.1	cellulose synthase-like A02	5528.74	-1.2	0.14	-8.55	1.21e-17	1.12e-16	118.577	2.19078	38.7967	4.82749	8496	9457	8890	2232	3231	3336	116.83	122.93	115.97	29.26	44.87	42.26
HF40854	AT5G22050.2	Protein kinase superfamily protein	422.45	-1.2	0.15	-8.38	5.16e-17	4.57e-16	14.8167	0.42978	4.84333	0.231828	622	718	724	203	217	242	14.03	15.51	14.91	4.38	5.06	5.09
HF40912	AT2G14095.1	unknown protein; FUNCTIONS IN: molecular_function unknown; INVOLVED IN: biological_process unknown; LOCATED IN: mitochondrion; EXPRESSED IN: 7 plant structures; EXPRESSED DURING: 4 anthesis. C globular stage. petal differentiation and expansion stage; Has 106 Blast hits to 103 proteins in 21 species: Archae - 0; Bacteria - 5; Metazoa - 0; Fungi - 4; Plants - 87; Viruses - 0; Other Eukaryotes - 10…	1336.32	-1.2	0.13	-9.56	1.21e-21	1.44e-20	77.0667	5.05336	25.07	1.40429	1828	2356	2321	617	758	750	66.96	82.09	82.15	22.43	27.22	25.56
HF41323	AT5G17990.1	tryptophan biosynthesis 1	516.59	-1.2	0.14	-7.97	1.55e-15	1.23e-14	18.37	0.842556	6.20667	0.274246	780	909	788	276	297	268	18.5	19.76	16.85	6.21	6.68	5.73
HF41411	AT5G14410.1	unknown protein; Has 23 Blast hits to 23 proteins in 9 species: Archae - 0; Bacteria - 0; Metazoa - 0; Fungi - 0; Plants - 23; Viruses - 0; Other Eukaryotes - 0 (source: NCBI BLink).	609.92	-1.2	0.22	-5.27	1.4e-07	5.49e-07	45.9	1.01148	15.55	2.73132	969	1018	944	229	306	456	45.46	47.83	44.41	10.77	15.65	20.23
HF41480	AT5G14210.1	Leucine-rich repeat protein kinase family protein	468.25	-1.2	0.19	-6.26	3.89e-10	1.98e-09	7.52667	0.529224	2.41667	0.326207	635	791	840	194	318	246	6.51	7.78	8.29	1.9	3.02	2.33
HF41780	AT5G42080.1	dynamin-like protein	801.32	-1.2	0.15	-7.66	1.81e-14	1.31e-13	9.48667	0.363242	3.22667	0.139204	1141	1412	1318	468	376	440	8.82	10.07	9.57	3.48	3	3.2
HF42142	AT2G01210.1	Leucine-rich repeat protein kinase family protein	841.78	-1.2	0.19	-6.6	4.18e-11	2.31e-10	14.2967	1.08673	4.43	0.353034	1512	1311	1274	507	367	428	16.43	13.59	12.87	5.13	4	4.16
HF42188	AT1G68530.1	3-ketoacyl-CoA synthase 6	18556.8	-1.2	0.17	-6.97	3.17e-12	1.91e-11	474.46	26.1168	159.867	24.9602	31350	30495	27355	7212	12132	10691	518.41	476.93	428.04	115.31	201.64	162.65
HF42219	AT1G25570.1	Di-glucose binding protein with Leucine-rich repeat domain	1366.19	-1.2	0.13	-8.62	6.5e-18	6.12e-17	24.78	0.63343	8.71333	1.03314	2150	2291	2109	614	860	755	25.06	25.71	23.57	7.14	10.66	8.34
HF42359	AT2G03480.1	QUASIMODO2 LIKE 2	1220.79	-1.2	0.12	-9.74	1.96e-22	2.45e-21	17.3867	0.124677	6.01	0.489115	1914	1989	1947	649	725	613	17.59	17.16	17.41	5.94	6.89	5.2
HF42455	AT1G69680.1	Mog1/PsbP/DUF1795-like photosystem II reaction center PsbP family protein	200.31	-1.2	0.22	-5.58	2.34e-08	9.95e-08	9.72333	0.0622718	3.18	0.513939	317	325	329	104	129	85	9.8	9.6	9.77	3.2	4.06	2.28
HF42570	AT1G23870.1	trehalose-phosphatase/synthase 9	657.27	-1.2	0.14	-8.04	8.88e-16	7.15e-15	6.56	0.171561	2.23333	0.222136	1044	1088	1020	299	372	399	6.77	6.69	6.22	1.79	2.48	2.43
HF42584	AT1G70330.1	equilibrative nucleotide transporter 1	694.69	-1.2	0.2	-6.12	9.3e-10	4.58e-09	18.86	1.16509	6.43667	1.05081	969	1231	1182	252	401	455	16.55	20.28	19.75	4.34	7.36	7.61
HF42597	AT1G70440.1	similar to RCD one 3	213.65	-1.2	0.21	-5.51	3.6e-08	1.51e-07	7.08667	0.0375648	2.43	0.416213	315	363	353	103	146	96	7.02	7.09	7.15	2.07	3.26	1.96
HF42628	AT1G10740.4	alpha/beta-Hydrolases superfamily protein	1168.97	-1.2	0.18	-6.75	1.43e-11	8.23e-11	23.96	0.896344	8.02667	1.09791	1768	1824	2065	440	751	691	23.15	22.98	25.75	5.93	9.64	8.51
HF42783	AT1G67510.1	Leucine-rich repeat protein kinase family protein	1539.7	-1.2	0.17	-6.87	6.39e-12	3.79e-11	42.2967	2.69012	14.23	2.29748	2663	2318	2396	636	1021	848	47.6	38.86	40.43	10.46	18.39	13.84
HF42821	AT5G13110.1	glucose-6-phosphate dehydrogenase 2	1113.61	-1.2	0.19	-6.35	2.1e-10	1.09e-09	21.9067	3.12663	7.2	1.09829	1474	1647	2323	476	733	557	18.48	19.09	28.15	5.82	9.37	6.41
HF43734	AT5G19620.1	outer envelope protein of 80 kDa	281.69	-1.2	0.18	-6.58	4.6e-11	2.53e-10	5.1	0.183576	1.65	0.168028	416	495	458	119	160	169	4.81	5.44	5.05	1.32	1.87	1.76
HF43910	AT3G13560.2	O-Glycosyl hydrolases family 17 protein	3047.54	-1.2	0.13	-9.77	1.58e-22	1.99e-21	39.5133	1.29915	12.95	1.18779	5021	4760	5036	1318	1771	1718	41.78	37.28	39.48	10.8	14.9	13.15
HF44022	AT4G33950.1	Protein kinase superfamily protein	294.83	-1.2	0.2	-6.35	2.2e-10	1.14e-09	6.70667	0.566108	2.19	0.330606	413	464	571	131	186	143	5.88	6.45	7.79	1.76	2.84	1.97
HF44314	AT1G22170.1	Phosphoglycerate mutase family protein	2111.7	-1.2	0.11	-11.18	4.97e-29	9.13e-28	67.97	0.75699	22.86	2.06292	3228	3413	3551	1032	1273	1092	67.12	67.31	69.48	20.61	26.98	20.99
HF44360	AT1G34770.1	CONTAINS InterPro DOMAIN/s: MAGE protein (InterPro:IPR002190); Has 1274 Blast hits to 1260 proteins in 85 species: Archae - 0; Bacteria - 0; Metazoa - 1104; Fungi - 45; Plants - 49; Viruses - 0; Other Eukaryotes - 76 (source: NCBI BLink).	124.36	-1.2	0.25	-4.63	3.62e-06	1.2e-05	5.65667	0.225783	1.76667	0.156454	208	191	196	54	70	79	6.09	5.33	5.55	1.51	1.74	2.05
HF00113	AT5G11170.1	DEAD/DEAH box RNA helicase family protein	360.53	-1.1	0.21	-5.37	7.97e-08	3.21e-07	8.51333	0.497639	3.18667	0.508768	491	590	647	193	251	149	7.62	8.58	9.34	3.24	4.04	2.28
HF00303	AT2G19860.1	hexokinase 2	357.09	-1.1	0.18	-5.97	2.32e-09	1.1e-08	7.8	0.490306	2.71667	0.397045	489	540	671	176	238	183	7.28	7.34	8.78	2.29	3.51	2.35
HF00407	AT5G63870.1	serine/threonine phosphatase 7	515.61	-1.1	0.17	-6.75	1.47e-11	8.46e-11	7.37	0.158745	2.57	0.340343	746	869	857	269	342	233	7.07	7.43	7.61	2.42	3.22	2.07
HF00774	AT5G55160.1	small ubiquitin-like modifier 2	364.83	-1.1	0.18	-6.12	9.32e-10	4.58e-09	35.8133	1.58216	12.84	1.38695	595	541	595	166	200	241	38.58	33.1	35.76	10.59	12.56	15.37
HF00953	NA	NA	122.24	-1.1	0.27	-3.95	7.68e-05	0.000214	5.68333	0.477575	2.23333	0.177044	162	186	228	57	64	88	5.1	5.32	6.63	1.97	2.16	2.57
HF01216	AT5G07440.2	glutamate dehydrogenase 2	930.99	-1.1	0.14	-8.17	3.06e-16	2.56e-15	22.3767	1.0634	7.88333	0.163333	1526	1538	1348	488	516	542	23.97	22.8	20.36	7.58	8.14	7.93
HF01380	AT1G12500.1	Nucleotide-sugar transporter family protein	858.08	-1.1	0.16	-7.21	5.8e-13	3.73e-12	27.2733	2.05282	9.56333	0.773678	1463	1409	1214	394	512	505	30.66	27.59	23.57	8.23	10.91	9.55
HF02644	AT2G21220.1	SAUR-like auxin-responsive protein family	135.28	-1.1	0.36	-2.99	0.00277	0.00601	12.0667	2.17134	4.31667	1.02307	277	189	164	106	56	64	16.24	11.02	8.94	6.31	2.92	3.72
HF02808	AT1G02960.1	unknown protein; BEST Arabidopsis thaliana protein match is: unknown protein (TAIR:AT1G02965.1); Has 83 Blast hits to 82 proteins in 37 species: Archae - 0; Bacteria - 2; Metazoa - 20; Fungi - 7; Plants - 29; Viruses - 0; Other Eukaryotes - 25 (source: NCBI BLink).	269.56	-1.1	0.23	-4.68	2.94e-06	9.88e-06	7.66667	0.135442	2.79667	0.552459	423	427	425	103	204	148	7.93	7.48	7.59	1.96	3.84	2.59
HF03255	AT3G15220.1	Protein kinase superfamily protein	684.54	-1.1	0.13	-8.5	1.91e-17	1.74e-16	11.5533	0.247004	3.99	0.365103	1011	1111	1145	328	431	373	11.1	11.61	11.95	3.46	4.69	3.82
HF03961	AT5G12170.2	CRT (chloroquine-resistance transporter)-like transporter 3	1125.73	-1.1	0.12	-9.15	5.91e-20	6.32e-19	26.5267	0.71359	9.57	0.704651	1786	1704	1817	585	689	624	27.79	25.32	26.47	8.73	10.97	9.01
HF04038	AT3G51950.2	Zinc finger (CCCH-type) family protein / RNA recognition motif (RRM)-containing protein	2244.06	-1.1	0.13	-8.69	3.56e-18	3.4e-17	41.3167	2.20878	14.2467	1.28572	3801	3490	3393	1076	1382	1235	45.67	39.79	38.49	12.31	16.68	13.75
HF04828	AT3G54820.1	plasma membrane intrinsic protein 2;5	283.86	-1.1	0.31	-3.53	0.000418	0.00104	10.79	1.6481	3.73667	0.907053	312	467	573	91	228	165	7.81	11.06	13.5	2.2	5.34	3.67
HF04855	AT5G03300.1	adenosine kinase 2	4323.29	-1.1	0.1	-11.4	4.42e-30	8.63e-29	136.627	2.9243	48.4367	1.57171	6620	7125	6689	2229	2468	2563	139.68	139.42	130.78	45.47	50.82	49.02
HF05084	AT3G57080.1	Eukaryotic rpb5 RNA polymerase subunit family protein	199.57	-1.1	0.2	-5.44	5.43e-08	2.23e-07	10.3933	0.51744	3.33333	0.0491031	324	298	316	115	112	110	11.36	9.59	10.23	3.43	3.3	3.27
HF05130	AT5G08415.1	Radical SAM superfamily protein	1390.43	-1.1	0.12	-9.37	7.35e-21	8.34e-20	40.3967	0.368435	14.2667	1.31526	2134	2240	2205	685	883	766	41.11	40.2	39.88	12.7	16.88	13.22
HF05204	AT1G51510.1	RNA-binding (RRM/RBD/RNP motifs) family protein	422.39	-1.1	0.15	-7.11	1.13e-12	7.06e-12	15.3233	0.313387	5.57667	0.36979	664	662	671	203	243	263	15.95	15.02	15	4.88	5.71	6.14
HF05290	AT3G57650.1	lysophosphatidyl acyltransferase 2	6219.76	-1.1	0.14	-8.23	1.9e-16	1.61e-15	164.653	4.97882	58.3133	7.59312	10056	9986	9669	2666	3989	3568	174.51	160.95	158.5	45.41	71.7	57.83
HF06081	AT2G27970.1	CDK-subunit 2	1380.86	-1.1	0.12	-9.25	2.24e-20	2.46e-19	128.597	2.94048	44.8333	2.23746	2115	2177	2307	696	713	857	127.75	123.98	134.06	41.77	43.54	49.19
HF06539	AT1G26470.1	FUNCTIONS IN: molecular_function unknown; INVOLVED IN: regulation of transcription; LOCATED IN: nucleus. H4/H2A histone acetyltransferase complex; EXPRESSED IN: 23 plant structures; EXPRESSED DURING: 15 growth stages; CONTAINS InterPro DOMAIN/s: CT20 (InterPro:IPR012423); Has 60 Blast hits to 60 proteins in 27 species: Archae - 0; Bacteria - 0; Metazoa - 26; Fungi - 2; Plants - 30; Viruses - 0; O…	155.62	-1.1	0.25	-4.4	1.11e-05	3.46e-05	7.39667	0.61031	2.84333	0.388344	188	266	286	68	101	94	6.18	7.92	8.09	2.12	3.45	2.96
HF06740	AT5G07900.1	Mitochondrial transcription termination factor family protein	176.02	-1.1	0.22	-5.23	1.74e-07	6.75e-07	5.19	0.404269	1.82667	0.216667	235	294	316	89	114	86	4.48	5.21	5.88	1.61	2.26	1.61
HF06801	NA	NA	167.07	-1.1	0.36	-3	0.0027	0.00588	5.08	0.140119	1.78	0.469184	231	269	291	83	153	47	4.8	5.23	5.21	1.48	2.7	1.16
HF06891	AT5G13760.1	Plasma-membrane choline transporter family protein	1216.26	-1.1	0.12	-9.07	1.2e-19	1.27e-18	20.5133	0.663082	7.08667	0.685379	1835	1868	2005	651	773	652	20.41	19.42	21.71	6.77	8.4	6.09
HF07074	AT4G08685.1	Pollen Ole e 1 allergen and extensin family protein	3960.25	-1.1	0.13	-8.34	7.22e-17	6.33e-16	213.67	14.08	76.5667	3.17932	6804	5988	5855	2001	2261	2392	241.77	201.21	198.03	70.42	81.05	78.23
HF07197	AT1G44790.1	ChaC-like family protein	229.33	-1.1	0.23	-4.61	4.11e-06	1.36e-05	9.88333	0.858222	3.43	0.627455	316	418	344	113	171	109	8.81	11.58	9.26	3.29	4.58	2.42
HF07431	AT1G59650.1	Protein of unknown function (DUF1336)	1419.95	-1.1	0.15	-7.13	1.02e-12	6.42e-12	31.53	0.928924	11.4733	1.3036	2048	2372	2255	853	899	662	29.99	33.2	31.4	12.06	13.38	8.98
HF07493	AT2G02910.1	Protein of unknown function (DUF616)	592.74	-1.1	0.13	-8.4	4.41e-17	3.93e-16	8.75	0.175024	3.07	0.233024	918	940	937	307	351	342	9.1	8.58	8.57	2.74	3.52	2.95
[truncated: 3,010 more rows]

## Sheet: 12 d wet + 1 d dry
Gene ID	AGI Locus Code	Description	baseMean	log2FoldChange	lfcSE	stat	pvalue	padj (FDR)	Mean TPM (control)	SE (control)	Mean TPM (moisture)	SE (moisture)	Gene count - 12 d dry + 1 d dry - biological replicate 1	Gene count - 12 d dry + 1 d dry - biological replicate 2	Gene count - 12 d dry + 1 d dry - biological replicate 3	Gene count - 12 d wet + 1 d dry - biological replicate 1	Gene count - 12 d wet + 1 d dry- biological replicate 2	Gene count - 12 d wet + 1 d dry - biological replicate 3	TPM - 12 d dry + 1 d dry - biological replicate 1	TPM - 12 d dry + 1 d dry - biological replicate 2	TPM - 12 d dry + 1 d dry - biological replicate 3	TPM - 12 d wet + 1 d dry - biological replicate 1	TPM - 12 d wet + 1 d dry - biological replicate 2	TPM - 12 d wet + 1 d dry - biological replicate 3
[truncated: 3,802 more rows]

[truncated: 5 more sheets: 12 d wet + 3 d dry, 12 d wet + 8 d dry, gene counts 2019, TPM 2019, methods]
